# Supplementary material for: Sequence and parent-of-origin dependent m6A contribute to allele-specific gene expression
Source: EMBO J. 2025 Jun 3;44(14):4120–49. doi: 10.1038/s44318-025-00476-3 (PMC12264043; doi:10.1038/s44318-025-00476-3)
Supplement: Supplementary file 1 — Table EV1 [file 44318_2025_476_MOESM1_ESM.xls]

## Sheet: sample info
Table EV1. Sample summary
Tissue	Age	Sex	Cross	Sample ID	F1i-F1r group ID	m6A detection method	Batch of m6A-seq
Cerebellum	P0	Male	F1i	bel_P0_m_F1i	bel_P0_m	m6A-seq	1
Cerebellum	P0	Male	F1r	bel_P0_m_F1r	bel_P0_m	m6A-seq	1
Cerebellum	P7	Male	F1i	bel_P7_m_F1i	bel_P7_m	m6A-seq	1
Cerebellum	P7	Male	F1r	bel_P7_m_F1r	bel_P7_m	m6A-seq	1
Cerebellum	P7	Female	F1i	bel_P7_f_F1i	bel_P7_f	m6A-seq	1
Cerebellum	P7	Female	F1r	bel_P7_f_F1r	bel_P7_f	m6A-seq	1
Cerebrum	P0	Male	F1i	bru_P0_m_F1i	bru_P0_m	m6A-seq	2
Cerebrum	P0	Male	F1r	bru_P0_m_F1r	bru_P0_m	m6A-seq	2
Cerebrum	P0	Female	F1i	bru_P0_f_F1i	bru_P0_f	m6A-seq	2
Cerebrum	P0	Female	F1r	bru_P0_f_F1r	bru_P0_f	m6A-seq	2
Cerebrum	P7	Male	F1i	bru_P7_m_F1i	bru_P7_m	m6A-seq	2
Cerebrum	P7	Male	F1r	bru_P7_m_F1r	bru_P7_m	m6A-seq	2
Cerebrum	P7	Female	F1i	bru_P7_f_F1i	bru_P7_f	m6A-seq	2
Cerebrum	P7	Female	F1r	bru_P7_f_F1r	bru_P7_f	m6A-seq	2
Cerebellum	P0	Female	F1r	bel_P0_f_F1r_G		GLORI
Cerebrum	P0	Female	F1r	bru_P0_f_F1r_G		GLORI
