# Supplementary material for: Sequence and parent-of-origin dependent m6A contribute to allele-specific gene expression
Source: EMBO J. 2025 Jun 3;44(14):4120–49. doi: 10.1038/s44318-025-00476-3 (PMC12264043; doi:10.1038/s44318-025-00476-3)
Supplement: Supplementary file 2 — Table EV2 [file 44318_2025_476_MOESM2_ESM.xls]

## Sheet: synthesized oligo
Table EV2. Synthesized oligo sequences
Synthesized oligo sequences in Multiplexed m6A-seq
name		sequence	modification		sample_id_batch1	sample_id_batch2
5'-adapter		rGrUrUrCrArGrArGrUrUrCrUrArCrArGrUrCrCrGrArCrGrArUrCrHrHrHrHrHrHrHrHrCrA	5'NH2 C6
RT primer		AGACGTGTGCTCTTCC
3'-adapter encoded with 6-nt barcode	3'-adapter-1	NNTAATCGAGATCGGAAGAGCACACGTCT	3'NH2 C6 and 5'P			bru_P0_m_F1i
	3'-adapter-2	NNTCGGCAAGATCGGAAGAGCACACGTCT	3'NH2 C6 and 5'P		bel_P7_m_F1i	bru_P0_f_F1i
	3'-adapter-3	NNTCATTCAGATCGGAAGAGCACACGTCT	3'NH2 C6 and 5'P		bel_P0_m_F1r
	3'-adapter-4	NNGACGACAGATCGGAAGAGCACACGTCT	3'NH2 C6 and 5'P		bel_P7_m_F1r	bru_P7_m_F1i
	3'-adapter-5	NNCTAGCTAGATCGGAAGAGCACACGTCT	3'NH2 C6 and 5'P		bel_P7_f_F1i	bru_P7_m_F1i
	3'-adapter-6	NNCGTAAGAGATCGGAAGAGCACACGTCT	3'NH2 C6 and 5'P			bru_P7_f_F1i
	3'-adapter-7	NNCGACACAGATCGGAAGAGCACACGTCT	3'NH2 C6 and 5'P			bru_P0_f_F1r
	3'-adapter-9	NNGTGCCAAGATCGGAAGAGCACACGTCT	3'NH2 C6 and 5'P			bru_P0_m_F1r
	3'-adapter-10	NNCAGTGAAGATCGGAAGAGCACACGTCT	3'NH2 C6 and 5'P			bru_P7_m_F1r
	3'-adapter-11	NNGTCTGCAGATCGGAAGAGCACACGTCT	3'NH2 C6 and 5'P			bru_P7_f_F1r
	3'-adapter-12	NNTCGAAGAGATCGGAAGAGCACACGTCT	3'NH2 C6 and 5'P		bel_P0_m_F1i
	3'-adapter-13	NNCTCAGAAGATCGGAAGAGCACACGTCT	3'NH2 C6 and 5'P		bel_P7_f_F1r
Synthesized oligo sequences in GLORI library construction
5'-adapter		rGrUrUrCrArGrArGrUrUrCrUrArCrArGrUrCrCrGrArCrGrArUrCrHrHrHrHrHrHrHrHrCrA	5`NH2 C6
3'-adapter		NNAGATCGGAAGAGCACACGTCT	3`NH2 C6 and 5`P
RT primer		AGACGTGTGCTCTTCC
