# Supplementary material for: Sequence and parent-of-origin dependent m6A contribute to allele-specific gene expression
Source: EMBO J. 2025 Jun 3;44(14):4120–49. doi: 10.1038/s44318-025-00476-3 (PMC12264043; doi:10.1038/s44318-025-00476-3)
Supplement: Supplementary file 4 — Dataset EV1 [file 44318_2025_476_MOESM4_ESM.xls]

## Sheet: Dataset EV1 Legend
Dataset EV1
Positive controls for ASm6A sites.

## Sheet: Dataset EV1
m6A site	F1i-F1r group ID	log2cpFC_F1i	log2cpFC_F1r	Strain-specific
1_20936230_+	bel_P0_m	-0.685211	-0.496531	C57
1_20936230_+	bel_P7_f	-0.579557	-0.265182	C57
1_20936230_+	bel_P7_m	-0.358489	-0.463036	C57
1_72860475_-	bel_P0_m	0.954726	-0.375154	C57
1_72860475_-	bel_P7_f	-0.435156	0.201866	C57
1_72860475_-	bel_P7_m	0.853748	0.559513	C57
1_72860475_-	bru_P0_f	0.59597	-0.360999	C57
1_72860475_-	bru_P0_m	-0.322018	0.563507	C57
1_72860475_-	bru_P7_f	0.410886	0.293458	C57
1_72860475_-	bru_P7_m	0.326434	1.11921	C57
1_88700677_-	bel_P0_m	0.697049	0.680715	C57
1_88700677_-	bel_P7_f	1.55774	1.25137	C57
1_88700677_-	bel_P7_m	0.723418	0.727381	C57
1_88700677_-	bru_P0_f	0.819192	1.28137	C57
1_88700677_-	bru_P0_m	1.83696	0.835327	C57
1_88700677_-	bru_P7_f	2.53951	1.67915	C57
1_88700677_-	bru_P7_m	1.54949	2.12805	C57
10_18533493_+	bel_P7_m	2.88353	2.90098	C57
10_42186125_-	bel_P7_m	0.793425	0.456408	C57
10_80316556_+	bel_P0_m	2.01734	2.14199	C57
10_80316556_+	bel_P7_f	2.65431	2.28323	C57
10_80316556_+	bel_P7_m	2.1692	1.93096	C57
10_80316556_+	bru_P0_f	1.74634	1.50981	C57
10_80316556_+	bru_P0_m	2.17075	2.2809	C57
10_80316556_+	bru_P7_f	1.37622	2.53484	C57
10_80316556_+	bru_P7_m	2.76073	2.38226	C57
11_101766904_+	bel_P7_m	1.02487	1.51967	C57
11_107734016_-	bel_P0_m	1.21128	1.27844	C57
11_107734016_-	bel_P7_f	1.11053	1.35599	C57
11_107734016_-	bel_P7_m	1.26263	0.991018	C57
11_107734016_-	bru_P0_f	1.35923	1.7449	C57
11_107734016_-	bru_P0_m	1.25218	1.65079	C57
11_107734016_-	bru_P7_f	1.23655	2.03636	C57
11_107734016_-	bru_P7_m	2.0149	1.36224	C57
11_42627532_+	bel_P0_m	1.89148	1.78255	C57
11_42627532_+	bru_P7_m	3.84646	1.10372	C57
11_50121849_+	bel_P0_m	0.367969	-0.60024	C57
11_50121849_+	bel_P7_f	-0.398134	0.310032	C57
11_50121849_+	bel_P7_m	-0.063005	0.408233	C57
11_60185857_+	bel_P0_m	-0.033847	1.30909	C57
11_60185857_+	bel_P7_m	0.726579	1.60723	C57
11_60905327_-	bel_P7_m	1.37257	0.781435	C57
11_76729771_-	bel_P7_m	2.31947	2.96664	C57
11_76779508_-	bel_P7_m	0.958869	1.44287	C57
11_77953924_+	bel_P0_m	0.845635	0.783411	C57
11_77953924_+	bel_P7_f	0.994138	0.959961	C57
11_77953924_+	bel_P7_m	0.542157	0.697772	C57
11_77953924_+	bru_P0_f	0.862551	1.04604	C57
11_77953924_+	bru_P0_m	1.06398	0.463033	C57
11_77953924_+	bru_P7_f	0.928655	0.966499	C57
11_77953924_+	bru_P7_m	1.81932	1.08132	C57
11_78255147_+	bel_P0_m	-0.076877	0.368043	C57
11_78255147_+	bel_P7_f	0.559522	0.540119	C57
11_78255147_+	bel_P7_m	0.499587	0.40462	C57
11_78255147_+	bru_P0_f	-0.7387	-0.146231	C57
11_78255147_+	bru_P7_m	0.023092	-0.357121	C57
12_103408033_-	bel_P0_m	2.26927	2.59014	C57
12_105491835_+	bel_P0_m	5.20591	4.88351	C57
12_105491835_+	bru_P0_f	4.38903	6.01648	C57
12_105491835_+	bru_P0_m	5.38779	5.49111	C57
12_105491835_+	bru_P7_f	3.28362	4.70476	C57
12_105491835_+	bru_P7_m	4.08932	5.50094	C57
12_15792011_-	bel_P0_m	0.019654	0.727487	C57
12_15792011_-	bel_P7_f	-0.019624	0.218109	C57
12_15792011_-	bel_P7_m	0.480211	-0.204903	C57
12_15792011_-	bru_P0_f	0.66429	0.225377	C57
12_15792011_-	bru_P0_m	2.52609	0.305357	C57
12_15792011_-	bru_P7_f	0.821171	0.847638	C57
12_15792011_-	bru_P7_m	-0.221731	1.04135	C57
13_34183141_-	bel_P0_m	0.018868	0.06327	C57
13_34183141_-	bel_P7_f	0.046304	0.692648	C57
13_34183141_-	bel_P7_m	0.374736	-0.396563	C57
13_94193959_+	bel_P7_m	2.82427	1.24584	C57
14_111679470_+	bru_P7_m	0.603001	0.595554	C57
14_29990901_+	bel_P7_m	1.57585	1.84104	C57
14_54368632_+	bel_P7_m	-0.19447	1.08298	C57
14_70604117_-	bel_P0_m	4.8819	3.35098	C57
14_70604117_-	bel_P7_f	4.30547	3.86079	C57
14_70604117_-	bel_P7_m	4.67178	3.85442	C57
14_70604117_-	bru_P0_f	4.93143	4.32952	C57
14_70604117_-	bru_P0_m	4.72939	5.56466	C57
14_70604117_-	bru_P7_f	5.09248	5.73776	C57
14_70604117_-	bru_P7_m	4.29106	5.92462	C57
15_6796681_+	bel_P7_m	0.147038	1.64435	C57
15_82204048_+	bel_P0_m	2.20759	2.03014	C57
15_82204048_+	bel_P7_f	2.39809	4.13544	C57
15_82204048_+	bel_P7_m	2.67513	2.25235	C57
15_82204048_+	bru_P0_f	1.98042	2.03384	C57
15_82204048_+	bru_P0_m	1.48211	1.5813	C57
15_82204048_+	bru_P7_f	2.49443	2.807	C57
15_82204048_+	bru_P7_m	5.34168	4.99526	C57
16_32233077_-	bel_P0_m	0.665286	0.494082	C57
16_32233077_-	bel_P7_f	0.280311	-0.255822	C57
16_32233077_-	bel_P7_m	0.761568	0.013644	C57
16_74411380_-	bel_P0_m	-0.310445	-0.057672	C57
16_74411380_-	bru_P0_f	-0.294238	-0.324388	C57
16_74411380_-	bru_P0_m	-0.868914	-0.354665	C57
16_74411380_-	bru_P7_m	-1.45589	0.687625	C57
17_46302693_+	bel_P0_m	0.624661	1.58292	C57
17_46302693_+	bel_P7_m	0.606798	1.05828	C57
17_46302693_+	bru_P0_f	0.107747	0.632265	C57
17_46413417_+	bel_P7_m	0.159168	-0.496684	C57
18_22694888_-	bel_P0_m	-0.321782	1.08343	C57
18_22694888_-	bel_P7_m	-0.701428	0.886509	C57
18_22694888_-	bru_P0_f	0.190048	0.737071	C57
18_22694888_-	bru_P0_m	-0.3153	1.83928	C57
18_34315866_+	bel_P0_m	-0.78704	-0.920565	C57
18_34315866_+	bel_P7_m	-0.236316	-0.812379	C57
18_34315866_+	bru_P0_f	-1.47072	-0.372785	C57
18_34315866_+	bru_P0_m	-0.261666	-0.932155	C57
18_34315866_+	bru_P7_f	-1.06326	-1.18757	C57
18_34315866_+	bru_P7_m	-0.580673	-0.078017	C57
18_46608535_+	bel_P0_m	0.035152	0.317842	C57
18_46608535_+	bel_P7_m	0.205461	2.25617	C57
19_28912055_+	bel_P0_m	0.254775	2.4466	C57
19_28912055_+	bel_P7_f	1.80926	0.974959	C57
19_28912055_+	bel_P7_m	0.834732	1.10653	C57
19_32514835_+	bel_P0_m	0.754108	-0.001735	C57
19_32514835_+	bel_P7_f	0.32635	1.61385	C57
19_32514835_+	bel_P7_m	0.083065	1.41415	C57
19_8895472_+	bel_P7_m	0.25299	-0.308997	C57
2_106867288_+	bel_P0_m	-0.021774	-0.073269	C57
2_106867288_+	bru_P0_f	1.5777	-0.34725	C57
2_128851878_+	bel_P7_m	-0.727903	-0.401858	C57
2_131029662_+	bel_P0_m	0.982624	0.303907	C57
2_131029662_+	bel_P7_m	0.641059	1.42495	C57
2_131029662_+	bru_P7_m	1.87048	2.24185	C57
2_156540095_+	bel_P0_m	0.864832	0.809434	C57
2_156540095_+	bel_P7_f	1.02106	1.02128	C57
2_156540095_+	bel_P7_m	0.679514	0.27211	C57
2_156540095_+	bru_P0_f	1.24104	1.53797	C57
2_156540095_+	bru_P0_m	2.09787	1.72763	C57
2_156540095_+	bru_P7_f	0.705727	1.07783	C57
2_156540095_+	bru_P7_m	1.54775	1.13506	C57
2_156873220_+	bel_P0_m	0.342115	1.32565	C57
2_156873220_+	bel_P7_f	1.57154	1.03872	C57
2_156873220_+	bel_P7_m	0.918829	1.16286	C57
2_156873220_+	bru_P0_f	-0.04806	0.79211	C57
2_156873220_+	bru_P7_m	1.32789	0.655978	C57
2_157016254_-	bel_P0_m	0.821222	1.95579	C57
2_157016254_-	bel_P7_m	-0.008798	1.67238	C57
2_157016254_-	bru_P0_f	2.06176	2.65624	C57
2_157016254_-	bru_P0_m	2.7881	2.98963	C57
2_157016254_-	bru_P7_f	2.26792	1.81132	C57
2_157016254_-	bru_P7_m	2.38727	3.35088	C57
2_164768094_+	bel_P0_m	2.28308	1.57399	C57
2_164768094_+	bel_P7_m	2.10816	1.18053	C57
2_24791751_-	bel_P0_m	0.650204	0.214759	C57
2_24791751_-	bel_P7_f	0.578872	-0.372147	C57
2_24791751_-	bel_P7_m	0.013857	0.682203	C57
2_24791751_-	bru_P0_f	0.779498	-0.017708	C57
2_25579147_-	bel_P0_m	0.575469	0.398671	C57
2_25579147_-	bel_P7_f	1.13482	-0.208421	C57
2_25579147_-	bel_P7_m	0.717774	0.3276	C57
2_25579361_-	bel_P0_m	-0.346082	0.862163	C57
2_25579361_-	bel_P7_f	0.53405	0.237271	C57
2_25579361_-	bel_P7_m	-0.166644	0.186309	C57
2_25579361_-	bru_P7_m	-0.397	0.203256	C57
2_28826554_-	bel_P0_m	-0.699019	-0.594502	C57
2_28826554_-	bel_P7_m	-0.068001	0.204377	C57
2_33731963_-	bel_P0_m	-1.25799	-0.279997	C57
2_33731963_-	bel_P7_m	0.730102	0.092475	C57
2_33731963_-	bru_P0_f	-0.467703	0.352075	C57
2_33731963_-	bru_P0_m	0.434997	1.22959	C57
2_33731963_-	bru_P7_m	-0.432776	-0.578622	C57
2_70713473_-	bel_P0_m	0.237561	0.464441	C57
2_70713473_-	bel_P7_f	0.406894	1.64577	C57
2_70713473_-	bel_P7_m	0.160447	-0.138394	C57
2_70713473_-	bru_P7_m	0.723937	0.745017	C57
3_105719098_+	bel_P7_m	-1.03864	-0.655971	C57
3_107612774_-	bel_P0_m	0.629702	1.50008	C57
3_107612774_-	bel_P7_f	1.68552	0.743248	C57
3_107612774_-	bel_P7_m	1.23209	0.786843	C57
3_107612774_-	bru_P0_f	1.41557	2.60675	C57
3_107612774_-	bru_P0_m	1.91002	1.76213	C57
3_107612774_-	bru_P7_f	2.40377	1.1402	C57
3_107612774_-	bru_P7_m	0.869303	0.686444	C57
3_54804405_-	bel_P0_m	0.809149	2.18865	C57
3_54804405_-	bel_P7_f	2.431	2.93847	C57
3_54804405_-	bel_P7_m	1.32783	2.73866	C57
3_9434603_-	bru_P0_f	0.39022	0.347187	C57
3_9434603_-	bru_P0_m	1.17548	1.06338	C57
3_9434603_-	bru_P7_m	1.42243	-0.221241	C57
4_107874972_+	bel_P0_m	1.49167	0.799057	C57
4_107874972_+	bel_P7_f	1.79595	-0.541223	C57
4_107874972_+	bel_P7_m	1.94902	1.7806	C57
4_107874972_+	bru_P0_f	1.22172	-0.228841	C57
4_125708253_+	bru_P0_f	-0.401193	-0.124144	C57
4_126863970_-	bel_P0_m	4.84943	3.67157	C57
4_126863970_-	bel_P7_m	2.27946	2.71947	C57
4_130316153_-	bel_P0_m	0.376189	2.08403	C57
4_130316153_-	bel_P7_m	1.12887	1.79462	C57
4_21993692_+	bel_P0_m	0.754701	0.030236	C57
4_21993692_+	bel_P7_m	-0.522459	0.722425	C57
4_21993692_+	bru_P0_f	0.232073	0.142943	C57
4_21993692_+	bru_P0_m	-0.136666	0.31524	C57
4_21993692_+	bru_P7_m	0.250923	0.836564	C57
4_34805520_-	bel_P7_m	0.713608	-0.051428	C57
4_43447149_+	bel_P0_m	0.512085	0.74967	C57
4_43447149_+	bel_P7_f	1.26371	0.757558	C57
4_43447149_+	bel_P7_m	0.693056	0.610624	C57
4_43447149_+	bru_P0_f	0.168417	0.977591	C57
4_43447149_+	bru_P0_m	1.33182	0.433986	C57
4_43447149_+	bru_P7_f	0.000488	0.978117	C57
4_43447149_+	bru_P7_m	1.1831	0.034833	C57
4_45400042_-	bel_P0_m	0.94345	1.281	C57
4_45400042_-	bel_P7_f	1.84175	1.03385	C57
4_45400042_-	bel_P7_m	1.4885	0.935418	C57
4_45400042_-	bru_P0_f	2.28939	1.53811	C57
5_111419230_+	bru_P0_f	1.3499	2.47279	C57
5_111419230_+	bru_P0_m	1.40388	1.21277	C57
5_112419579_-	bel_P0_m	0.045324	-0.716455	C57
5_112419579_-	bel_P7_f	-0.138947	-0.443964	C57
5_112419579_-	bel_P7_m	-0.364153	-0.08242	C57
5_112419579_-	bru_P0_f	-0.166352	-0.842749	C57
5_112419579_-	bru_P7_m	-0.030836	0.322547	C57
5_121133669_-	bel_P0_m	1.00457	2.04721	C57
5_121133669_-	bel_P7_m	1.37304	1.26954	C57
5_121133669_-	bru_P0_f	3.96068	0.796849	C57
5_121133669_-	bru_P0_m	2.52912	5.24213	C57
5_121440250_+	bel_P0_m	2.15909	1.58422	C57
5_121440250_+	bel_P7_m	3.63936	4.55209	C57
5_129606686_+	bru_P0_f	0.756215	0.330572	C57
5_129606686_+	bru_P7_m	2.19917	0.215121	C57
5_139472626_-	bel_P7_m	1.12004	1.5547	C57
5_3693382_-	bel_P7_m	0.242263	0.02189	C57
5_72976116_+	bel_P7_m	-0.474871	1.43463	C57
6_133106562_+	bel_P0_m	3.0292	2.19352	C57
6_133106562_+	bel_P7_f	2.3982	1.92172	C57
6_133106562_+	bel_P7_m	2.95371	1.88917	C57
6_133106562_+	bru_P0_f	1.10775	0.808029	C57
6_133106562_+	bru_P0_m	0.923094	0.84981	C57
6_133106562_+	bru_P7_f	0.860608	2.86282	C57
6_133106562_+	bru_P7_m	1.60656	1.5523	C57
6_18434340_-	bru_P0_f	2.22228	2.22195	C57
6_18434340_-	bru_P0_m	2.06214	2.19962	C57
6_18434340_-	bru_P7_f	1.17082	1.1788	C57
6_18434340_-	bru_P7_m	0.659942	1.46827	C57
6_23001980_+	bel_P0_m	1.0357	0.923603	C57
6_23001980_+	bel_P7_f	1.31567	1.02086	C57
6_23001980_+	bel_P7_m	-0.001166	1.50914	C57
6_23001980_+	bru_P0_f	0.010975	0.766661	C57
6_23001980_+	bru_P0_m	0.464759	0.559625	C57
6_23001980_+	bru_P7_f	-0.064003	0.127516	C57
6_23001980_+	bru_P7_m	0.240097	0.686045	C57
6_91899452_+	bel_P7_m	0.871803	0.602131	C57
7_105755954_-	bel_P0_m	-0.238873	0.475167	C57
7_105755954_-	bel_P7_m	-0.420978	0.181119	C57
7_105755954_-	bru_P0_f	-0.622232	0.639076	C57
7_105755954_-	bru_P0_m	0.275645	0.367418	C57
7_30362485_-	bel_P0_m	0.136807	1.00734	C57
7_30362485_-	bel_P7_m	0.138534	1.63141	C57
7_30362485_-	bru_P0_f	0.513324	1.62259	C57
8_106265609_-	bel_P0_m	0.698118	1.18295	C57
8_106265609_-	bru_P0_f	2.65239	2.61226	C57
8_106265609_-	bru_P0_m	3.01936	2.55204	C57
8_106265609_-	bru_P7_f	3.97247	1.40471	C57
8_109860551_+	bel_P0_m	0.249561	0.277752	C57
8_109860551_+	bel_P7_f	-0.081537	0.346214	C57
8_109860551_+	bel_P7_m	1.26925	0.812115	C57
8_109860551_+	bru_P0_f	0.423164	1.367	C57
8_120161812_+	bel_P0_m	0.619354	0.592675	C57
8_120161812_+	bel_P7_f	0.278271	0.523105	C57
8_120161812_+	bel_P7_m	0.155618	0.387542	C57
8_70329639_+	bel_P0_m	-0.705161	0.248659	C57
8_70329639_+	bel_P7_f	-0.574624	0.384928	C57
8_70329639_+	bel_P7_m	0.055713	0.307266	C57
8_70329639_+	bru_P0_f	0.196397	1.98367	C57
8_70329639_+	bru_P7_m	-0.520937	0.601778	C57
9_56620083_-	bel_P0_m	0.287856	0.321324	C57
9_56620083_-	bel_P7_f	0.805135	0.271313	C57
9_56620083_-	bel_P7_m	0.007213	0.371521	C57
9_56620083_-	bru_P0_f	1.20656	0.852423	C57
9_56620083_-	bru_P0_m	1.5998	1.03544	C57
9_56620083_-	bru_P7_f	1.22861	1.0078	C57
9_56620083_-	bru_P7_m	1.32861	1.10762	C57
9_58197392_-	bel_P0_m	0.094831	0.188645	C57
9_58197392_-	bel_P7_f	0.248234	-0.279918	C57
9_58197392_-	bel_P7_m	-0.043161	0.309472	C57
9_58197392_-	bru_P0_f	0.751411	0.540652	C57
9_58197392_-	bru_P0_m	0.733006	0.111204	C57
9_58197392_-	bru_P7_f	0.962277	0.638944	C57
9_58197392_-	bru_P7_m	0.865674	0.08331	C57
9_58199781_-	bel_P0_m	1.57286	1.51272	C57
9_58199781_-	bel_P7_f	1.79276	2.61352	C57
9_58199781_-	bel_P7_m	1.3625	1.9303	C57
9_58199781_-	bru_P0_f	2.22458	1.66212	C57
9_58199781_-	bru_P0_m	2.37333	2.60795	C57
9_58199781_-	bru_P7_f	1.67731	1.88302	C57
9_58199781_-	bru_P7_m	1.99601	2.30503	C57
9_94520273_-	bel_P7_m	0.632779	-0.296568	C57
9_95567661_+	bel_P0_m	2.20461	0.428362	C57
1_132937204_+	bel_P0_m	0.11583	0.147918	PWK
1_132937204_+	bel_P7_f	-0.211568	0.576678	PWK
1_132937204_+	bel_P7_m	-0.427756	0.06917	PWK
1_132937204_+	bru_P0_f	-0.116647	-1.17454	PWK
1_132937204_+	bru_P0_m	-1.61695	-1.47005	PWK
1_132937204_+	bru_P7_m	-0.972549	-1.35588	PWK
1_161991710_-	bru_P0_f	-2.70465	-3.14842	PWK
1_38865927_-	bel_P0_m	0.125623	-0.629695	PWK
1_38865927_-	bel_P7_m	0.131518	-0.35235	PWK
1_90612413_+	bel_P0_m	-1.6701	-1.69476	PWK
1_90612413_+	bel_P7_f	-0.611473	-1.51404	PWK
1_90612413_+	bel_P7_m	-1.54844	-1.1585	PWK
1_90612413_+	bru_P0_f	-0.235713	-1.00574	PWK
1_90612413_+	bru_P0_m	-1.0498	-0.311786	PWK
1_90612413_+	bru_P7_m	-1.21608	-1.09465	PWK
10_81318500_+	bel_P0_m	-0.286371	-0.106249	PWK
10_81318500_+	bel_P7_f	-0.598813	-0.995466	PWK
10_81318500_+	bel_P7_m	-0.65796	0.261727	PWK
10_81318500_+	bru_P0_f	0.577704	-0.195821	PWK
10_81318500_+	bru_P0_m	0.204102	0.085775	PWK
10_81318500_+	bru_P7_f	-0.394667	-0.353723	PWK
10_81318500_+	bru_P7_m	-0.476727	-0.427364	PWK
11_107073325_-	bru_P0_f	-0.9797	-0.674823	PWK
11_45928527_-	bel_P0_m	-1.04483	-2.35011	PWK
11_45928527_-	bel_P7_m	-2.43805	-2.23402	PWK
11_45928527_-	bru_P7_f	-2.23893	-1.45745	PWK
11_45928527_-	bru_P7_m	-3.87178	-2.1557	PWK
11_50121839_+	bel_P0_m	0.222546	-0.440489	PWK
11_50121839_+	bel_P7_m	-0.108055	0.270729	PWK
11_88981648_+	bel_P0_m	-2.1967	-1.33966	PWK
11_88981648_+	bel_P7_m	-2.22111	-1.37586	PWK
13_32822120_+	bel_P0_m	-0.728424	-0.793162	PWK
13_32822120_+	bel_P7_f	-1.38666	-1.28419	PWK
13_32822120_+	bel_P7_m	-0.91854	-0.358371	PWK
13_59500259_-	bel_P0_m	0.175324	-0.99186	PWK
13_59500259_-	bel_P7_f	-1.24725	0.247256	PWK
13_59500259_-	bel_P7_m	-0.324036	-0.137713	PWK
13_59500259_-	bru_P0_f	0.570952	-0.27338	PWK
13_59500259_-	bru_P0_m	-0.562399	-0.644731	PWK
13_59500259_-	bru_P7_f	-0.276754	-0.458295	PWK
13_59500259_-	bru_P7_m	0.534288	0.28889	PWK
13_99415350_+	bel_P0_m	0.809149	-0.91715	PWK
13_99415350_+	bel_P7_m	-0.149676	0.183345	PWK
14_32082963_-	bel_P7_m	-0.202213	-0.399205	PWK
14_62608266_+	bel_P0_m	1.96008	2.24037	PWK
15_37366617_-	bel_P0_m	0.057672	0.701317	PWK
15_37366617_-	bel_P7_f	0.729966	0.591007	PWK
15_37366617_-	bel_P7_m	0.387064	0.186081	PWK
15_37366617_-	bru_P0_f	0.919887	1.63994	PWK
15_37366617_-	bru_P0_m	1.14851	0.465822	PWK
15_37366617_-	bru_P7_f	0.530237	0.523467	PWK
15_37366617_-	bru_P7_m	1.176	0.761604	PWK
16_10421458_-	bel_P0_m	-0.459612	1.16507	PWK
16_10421458_-	bel_P7_m	1.3201	0.637045	PWK
16_4627121_-	bel_P0_m	-3.11858	-2.03579	PWK
16_87730218_+	bel_P0_m	0.071336	0.376326	PWK
16_87730218_+	bel_P7_m	-0.694543	-0.649543	PWK
16_90938938_-	bel_P0_m	0.602698	-1.8874	PWK
16_90938938_-	bel_P7_m	-1.00089	-1.07457	PWK
16_90938938_-	bru_P0_f	-0.372671	-1.46589	PWK
16_90938938_-	bru_P7_f	-1.917	-0.528529	PWK
16_90938938_-	bru_P7_m	-0.778935	-1.2146	PWK
16_94498510_-	bel_P0_m	0.258402	0.648086	PWK
16_94498510_-	bel_P7_f	0.41124	0.09768	PWK
16_94498510_-	bel_P7_m	0.360524	0.681224	PWK
17_74579830_+	bru_P0_f	-0.917259	0.319624	PWK
17_74579830_+	bru_P0_m	0.067994	0.103014	PWK
17_74579830_+	bru_P7_f	-0.266635	-0.801053	PWK
17_74579830_+	bru_P7_m	1.12495	0.49892	PWK
17_78374286_+	bel_P0_m	-0.296899	-0.189461	PWK
17_78374286_+	bru_P0_f	-0.454154	0.11181	PWK
18_13846119_-	bel_P7_m	0.000861	-0.855995	PWK
18_61587996_+	bel_P0_m	-1.08492	-1.62689	PWK
18_61587996_+	bel_P7_f	-1.66855	-1.68781	PWK
18_61587996_+	bel_P7_m	-1.08941	-1.2032	PWK
18_61587996_+	bru_P0_f	-1.45611	-1.9983	PWK
18_61587996_+	bru_P0_m	-1.76936	-1.80699	PWK
18_61587996_+	bru_P7_f	-1.14567	-1.42186	PWK
18_61587996_+	bru_P7_m	-1.29532	-1.05662	PWK
2_104146889_-	bel_P7_m	0.163984	0.253924	PWK
2_131178176_-	bel_P0_m	0.016869	0.130319	PWK
2_131178176_-	bel_P7_f	-0.045835	-0.016255	PWK
2_131178176_-	bel_P7_m	-0.15318	0.07009	PWK
2_131178176_-	bru_P0_f	-0.291038	-0.393256	PWK
2_131178176_-	bru_P0_m	-0.476197	-0.184693	PWK
2_131178176_-	bru_P7_f	-0.66943	-0.324966	PWK
2_131178176_-	bru_P7_m	0.084372	-0.051558	PWK
2_132530525_-	bel_P7_m	-1.54532	-2.42798	PWK
2_132530525_-	bru_P0_f	-2.56729	-2.58172	PWK
2_132530525_-	bru_P7_f	-2.84898	-3.61329	PWK
2_132530525_-	bru_P7_m	-2.64093	-2.9031	PWK
2_164825696_+	bel_P0_m	-1.30188	-1.04283	PWK
2_164825696_+	bel_P7_m	0.205461	-1.46333	PWK
2_179896546_+	bel_P0_m	-1.83026	-1.62652	PWK
2_179896546_+	bru_P0_f	-1.53261	-0.532282	PWK
2_3225307_+	bel_P0_m	-2.32691	-1.72332	PWK
2_3225307_+	bel_P7_m	-0.016931	-0.615329	PWK
3_94448413_+	bel_P7_m	-1.86397	-0.532848	PWK
4_108266253_-	bel_P0_m	-0.462529	-0.38778	PWK
4_108266253_-	bel_P7_m	-0.800913	-0.017275	PWK
4_108266253_-	bru_P0_f	-0.773795	-1.57375	PWK
4_108266253_-	bru_P0_m	-1.22612	-1.39216	PWK
4_108266253_-	bru_P7_f	-1.44671	-1.27997	PWK
4_108266253_-	bru_P7_m	-1.51742	-1.12993	PWK
4_123456351_-	bru_P0_f	-0.368005	-0.598238	PWK
4_123456351_-	bru_P0_m	-0.884511	0.021691	PWK
4_123456351_-	bru_P7_f	1.19159	1.11687	PWK
4_123456351_-	bru_P7_m	-0.344531	-0.691662	PWK
4_156125575_+	bel_P0_m	-1.32425	-2.08903	PWK
4_156125575_+	bel_P7_m	-1.27332	-1.12782	PWK
4_49585518_-	bel_P0_m	0.477442	0.140468	PWK
4_49585518_-	bel_P7_f	0.028039	0.128805	PWK
4_49585518_-	bel_P7_m	-0.782248	-0.463678	PWK
4_5798934_+	bel_P0_m	-0.670018	-0.866226	PWK
4_5798934_+	bel_P7_m	-1.20362	-1.18886	PWK
4_5798934_+	bru_P0_f	-0.781546	-0.426238	PWK
4_5798934_+	bru_P0_m	-0.732016	-0.597682	PWK
5_135381186_-	bel_P0_m	-0.290386	-0.27972	PWK
5_135381186_-	bel_P7_m	-0.643917	-0.391327	PWK
5_30955485_-	bel_P0_m	-0.908274	-0.702978	PWK
5_30955485_-	bel_P7_f	-1.0807	-0.942354	PWK
5_30955485_-	bel_P7_m	-1.57651	-1.35353	PWK
6_112722507_-	bel_P0_m	-1.1307	-1.05967	PWK
6_112722507_-	bel_P7_f	-1.18061	-0.314239	PWK
6_112722507_-	bel_P7_m	-1.44412	0.108698	PWK
6_112722507_-	bru_P0_f	-1.26045	-0.529627	PWK
6_112722507_-	bru_P0_m	-0.588238	-0.489261	PWK
6_112722507_-	bru_P7_f	-0.058114	-0.557937	PWK
6_112722507_-	bru_P7_m	-0.799232	-0.638896	PWK
6_119572774_-	bel_P0_m	-0.822998	-0.242521	PWK
6_119572774_-	bel_P7_f	-0.259587	-0.156286	PWK
6_119572774_-	bel_P7_m	0.076833	-0.2934	PWK
6_119572774_-	bru_P7_m	0.733943	-0.783601	PWK
6_119575499_-	bel_P0_m	0.497205	0.12467	PWK
6_119575499_-	bel_P7_m	0.745523	-0.464512	PWK
6_119575499_-	bru_P0_f	0.4098	-0.621903	PWK
6_119575499_-	bru_P0_m	0.106029	-0.398117	PWK
6_119575499_-	bru_P7_f	-0.535321	-0.772949	PWK
6_119575499_-	bru_P7_m	-0.417348	0.207942	PWK
6_55498054_+	bel_P0_m	-1.49025	-0.290468	PWK
6_55498054_+	bel_P7_f	-1.83082	-0.613494	PWK
6_55498054_+	bel_P7_m	-1.10387	-1.04281	PWK
6_55498054_+	bru_P7_m	-0.036038	-1.68811	PWK
7_114536344_+	bel_P7_m	0.713115	-0.53747	PWK
7_140854285_-	bel_P0_m	-1.69162	-1.04163	PWK
7_140854285_-	bel_P7_m	-1.62743	-1.49084	PWK
8_106253048_-	bel_P0_m	-1.38423	-0.198611	PWK
8_106253048_-	bru_P0_f	-2.29496	-2.83834	PWK
8_106253048_-	bru_P0_m	-2.10393	-1.98773	PWK
8_106253048_-	bru_P7_f	-2.57596	-2.09043	PWK
8_120579100_+	bel_P0_m	-1.22851	-1.68026	PWK
8_120579100_+	bel_P7_m	0.623153	0.33665	PWK
8_120579100_+	bru_P0_f	0.623022	-0.592362	PWK
8_121600811_-	bel_P0_m	-0.593289	-1.00712	PWK
8_121600811_-	bel_P7_f	-1.36755	-0.94539	PWK
8_121600811_-	bel_P7_m	-1.09449	-1.2466	PWK
8_121600811_-	bru_P0_f	-1.00616	-1.2862	PWK
8_121600811_-	bru_P0_m	-2.04821	-1.19579	PWK
8_121600811_-	bru_P7_f	-1.69584	-0.929787	PWK
8_121600811_-	bru_P7_m	-2.45817	-1.12348	PWK
8_83670107_-	bel_P0_m	-0.363395	-1.3384	PWK
8_83670107_-	bel_P7_m	-0.125522	0.050982	PWK
8_95327984_-	bel_P0_m	-0.871738	-2.34683	PWK
8_95327984_-	bel_P7_m	-0.679897	-2.99938	PWK
8_95327984_-	bru_P0_f	-0.801312	-0.735814	PWK
9_110549055_+	bru_P0_f	-1.12024	0.55603	PWK
9_26759251_+	bel_P0_m	-1.1829	-2.22608	PWK
9_26759251_+	bel_P7_f	-1.48877	-2.52645	PWK
9_26759251_+	bel_P7_m	-1.40932	-1.5446	PWK
9_26759251_+	bru_P0_f	-1.82907	-1.92955	PWK
9_26759251_+	bru_P0_m	-3.481	-0.957933	PWK
9_26759251_+	bru_P7_f	-0.925349	-1.5477	PWK
9_26759251_+	bru_P7_m	-1.44302	-1.19414	PWK
9_75009930_+	bel_P7_m	-1.77943	-3.09031	PWK
