# Supplementary material for: Sequence and parent-of-origin dependent m6A contribute to allele-specific gene expression
Source: EMBO J. 2025 Jun 3;44(14):4120–49. doi: 10.1038/s44318-025-00476-3 (PMC12264043; doi:10.1038/s44318-025-00476-3)
Supplement: Supplementary file 5 — Dataset EV2 [file 44318_2025_476_MOESM5_ESM.xls]

## Sheet: Dataset EV2 Legend
Dataset EV2
ASm6A sites identified in each F1i-F1r group.

## Sheet: Dataset EV2
site	sample_ID	log2_cpFC	log2_mpFC	ARR_c57_input	ARR_c57_ip	ASm6A_type	reproducible_type	P_VALUE	FDR	F1i_F1r_group_ID
10_110944216_-	bel_P0_m_F1i	-1.69466	1.69466	0.741935	0.476471	PWK	PWK	1.99013e-13	2.97865e-11	bel_P0_m
10_112927384_-	bel_P0_m_F1i	1.5568	-1.5568	0.674603	0.862069	C57	C57	9.00253e-11	6.82345e-09	bel_P0_m
10_117215489_-	bel_P0_m_F1i	1.89718	-1.89718	0.606742	0.854839	C57	C57	3.70724e-05	0.000474913	bel_P0_m
10_117215543_-	bel_P0_m_F1i	1.91326	-1.91326	0.564356	0.833333	C57	C57	1.76567e-09	9.44674e-08	bel_P0_m
10_123265259_+	bel_P0_m_F1i	-0.764937	0.764937	0.509615	0.385246	PWK	PWK	0.00646209	0.0304171	bel_P0_m
10_127605549_-	bel_P0_m_F1i	-1.66437	1.66437	0.491525	0.238095	PWK	PWK	0.00100576	0.00703198	bel_P0_m
10_29197259_+	bel_P0_m_F1i	-1.23072	1.23072	0.606299	0.402062	PWK	PWK	6.29143e-05	0.000732905	bel_P0_m
10_29197269_+	bel_P0_m_F1i	-1.26766	1.26766	0.617647	0.407407	PWK	PWK	1.0542e-05	0.000166199	bel_P0_m
10_43021831_-	bel_P0_m_F1i	1.36884	-1.36883	0.41791	0.655172	C57	C57	9.91756e-06	0.000158831	bel_P0_m
10_43021851_-	bel_P0_m_F1i	1.54665	-1.54665	0.384615	0.651685	C57	C57	5.02489e-07	1.25878e-05	bel_P0_m
10_43022260_-	bel_P0_m_F1i	1.21084	-1.21084	0.404494	0.617021	C57	C57	0.00425859	0.0221043	bel_P0_m
10_4356322_+	bel_P0_m_F1i	1.13471	-1.13471	0.470588	0.666667	PAT	not_highly_reproducible	0.0158124	0.0614032	bel_P0_m
10_43582929_+	bel_P0_m_F1i	-0.607546	0.607547	0.488722	0.391304	PWK	PWK	0.0143939	0.0570337	bel_P0_m
10_52438489_+	bel_P0_m_F1i	1.00041	-1.00041	0.540541	0.706897	C57	C57	0.0119221	0.0491686	bel_P0_m
10_59950535_-	bel_P0_m_F1i	-0.623996	0.623996	0.580645	0.479339	MAT	not_highly_reproducible	0.0268431	0.0916374	bel_P0_m
10_60131596_+	bel_P0_m_F1i	-1.12673	1.12673	0.734767	0.565217	PWK	PWK	9.1606e-07	2.1114e-05	bel_P0_m
10_61693178_+	bel_P0_m_F1i	3.63128	-3.63129	0.434343	0.906977	C57	C57	1.25459e-10	8.93633e-09	bel_P0_m
10_61693184_+	bel_P0_m_F1i	3.80691	-3.8069	0.455556	0.923077	C57	C57	8.55741e-10	4.84128e-08	bel_P0_m
10_70024259_+	bel_P0_m_F1i	-0.767376	0.767377	0.8	0.706573	PWK	PWK	4.88985e-06	8.93626e-05	bel_P0_m
10_70024269_+	bel_P0_m_F1i	-0.780443	0.780443	0.809524	0.717149	PWK	PWK	2.39949e-06	4.80874e-05	bel_P0_m
10_70024284_+	bel_P0_m_F1i	-0.853973	0.853972	0.820896	0.722101	PWK	PWK	1.82232e-07	5.41383e-06	bel_P0_m
10_70024286_+	bel_P0_m_F1i	-0.86691	0.866911	0.823529	0.723913	PWK	PWK	1.19038e-07	3.81396e-06	bel_P0_m
10_75309910_+	bel_P0_m_F1i	-0.710272	0.710272	0.531915	0.415789	PWK	not_highly_reproducible	0.0016997	0.010656	bel_P0_m
10_75309951_+	bel_P0_m_F1i	-0.649894	0.649895	0.585366	0.479705	PWK	not_highly_reproducible	0.000531775	0.00422277	bel_P0_m
10_76207405_-	bel_P0_m_F1i	2.7894	-2.7894	0.512397	0.881579	C57	C57	1.25642e-11	1.18848e-09	bel_P0_m
10_78187758_-	bel_P0_m_F1i	1.0579	-1.0579	0.5	0.680851	C57	C57	0.0186238	0.0696219	bel_P0_m
10_79675974_+	bel_P0_m_F1i	0.875565	-0.875563	0.5125	0.664032	C57	C57	1.47259e-06	3.20071e-05	bel_P0_m
10_79675989_+	bel_P0_m_F1i	0.726339	-0.726339	0.533333	0.659574	C57	C57	0.00010641	0.00112439	bel_P0_m
10_80131063_-	bel_P0_m_F1i	0.85276	-0.852761	0.494595	0.644253	C57	C57	5.20829e-27	7.69786e-24	bel_P0_m
10_80131068_-	bel_P0_m_F1i	0.847239	-0.84724	0.497312	0.645866	C57	C57	1.10545e-26	1.45232e-23	bel_P0_m
10_80149907_+	bel_P0_m_F1i	1.58824	-1.58824	0.378947	0.652778	C57	C57	3.95868e-06	7.47723e-05	bel_P0_m
10_80149941_+	bel_P0_m_F1i	1.67082	-1.67082	0.387097	0.673267	C57	C57	7.65266e-09	3.48019e-07	bel_P0_m
10_80149963_+	bel_P0_m_F1i	0.996412	-0.996412	0.45045	0.626263	C57	C57	0.000535059	0.00423463	bel_P0_m
10_80189227_+	bel_P0_m_F1i	2.87773	-2.87773	0.528571	0.894118	C57	C57	5.96313e-13	7.66392e-11	bel_P0_m
10_80314034_+	bel_P0_m_F1i	-1.19871	1.19871	0.727273	0.543478	MAT	MAT	0.00757359	0.0344159	bel_P0_m
10_80316214_+	bel_P0_m_F1i	-1.28397	1.28396	0.498433	0.294872	PWK	PWK	1.00346e-27	1.97748e-24	bel_P0_m
10_80316312_+	bel_P0_m_F1i	-0.857064	0.857064	0.498182	0.359638	PWK	PWK	9.63557e-15	1.93103e-12	bel_P0_m
10_80316677_+	bel_P0_m_F1i	0.993614	-0.993614	0.503311	0.674009	C57	C57	2.50184e-07	7.02656e-06	bel_P0_m
10_80316692_+	bel_P0_m_F1i	0.900193	-0.900193	0.503356	0.659664	C57	C57	1.35221e-06	2.96085e-05	bel_P0_m
10_80615173_+	bel_P0_m_F1i	-1.00992	1.00992	0.552632	0.385965	PWK	PWK	0.0157429	0.0612519	bel_P0_m
10_81123793_+	bel_P0_m_F1i	1.01114	-1.01114	0.514706	0.686567	C57	C57	0.0048355	0.0243816	bel_P0_m
10_81367279_-	bel_P0_m_F1i	1.10614	-1.10614	0.324324	0.514286	C57	not_highly_reproducible	6.15235e-05	0.000720251	bel_P0_m
10_81461068_-	bel_P0_m_F1i	1.46484	-1.46484	0.561905	0.78392	C57	C57	6.47928e-11	5.1074e-09	bel_P0_m
10_81461105_-	bel_P0_m_F1i	1.62535	-1.62535	0.475806	0.741573	C57	C57	1.45236e-18	5.53959e-16	bel_P0_m
10_81461115_-	bel_P0_m_F1i	1.53129	-1.53129	0.486486	0.737255	C57	C57	4.43308e-16	1.11525e-13	bel_P0_m
10_81461125_-	bel_P0_m_F1i	1.50087	-1.50087	0.488462	0.734694	C57	C57	5.1658e-15	1.09072e-12	bel_P0_m
10_86051033_-	bel_P0_m_F1i	1.30348	-1.30348	0.595745	0.788462	C57	C57	4.45449e-09	2.14979e-07	bel_P0_m
10_86051648_-	bel_P0_m_F1i	1.55974	-1.55973	0.545455	0.783784	C57	C57	2.59523e-07	7.23726e-06	bel_P0_m
10_86051713_-	bel_P0_m_F1i	1.1727	-1.1727	0.54023	0.730769	C57	C57	0.000103816	0.00110588	bel_P0_m
10_86051736_-	bel_P0_m_F1i	1.33312	-1.33312	0.521127	0.7375	C57	C57	0.00011296	0.00118408	bel_P0_m
10_86051766_-	bel_P0_m_F1i	1.27845	-1.27845	0.454545	0.674419	C57	C57	0.00523061	0.0258449	bel_P0_m
10_86052944_-	bel_P0_m_F1i	-1.00989	1.00989	0.527273	0.362069	PWK	PWK	0.0124115	0.0507392	bel_P0_m
10_86052976_-	bel_P0_m_F1i	-0.830183	0.830183	0.527273	0.391304	PWK	PWK	0.0293314	0.0976124	bel_P0_m
10_86054439_-	bel_P0_m_F1i	-1.38708	1.38708	0.641509	0.412141	PWK	PWK	1.91304e-16	5.09484e-14	bel_P0_m
10_86054468_-	bel_P0_m_F1i	-1.6699	1.6699	0.672727	0.398305	PWK	PWK	9.55346e-18	3.05298e-15	bel_P0_m
10_86054560_-	bel_P0_m_F1i	-3.23909	3.23908	0.75	0.245614	PWK	not_highly_reproducible	1.97976e-15	4.58993e-13	bel_P0_m
10_86055372_-	bel_P0_m_F1i	-1.52825	1.52825	0.727273	0.486486	MAT	not_highly_reproducible	8.60024e-08	2.89732e-06	bel_P0_m
10_86055393_-	bel_P0_m_F1i	-1.43289	1.43289	0.717949	0.491379	MAT	not_highly_reproducible	2.64991e-07	7.37235e-06	bel_P0_m
10_86055410_-	bel_P0_m_F1i	-1.27056	1.27056	0.6875	0.483051	MAT	not_highly_reproducible	5.53074e-06	9.8339e-05	bel_P0_m
10_86834390_+	bel_P0_m_F1i	-0.988544	0.988546	0.613636	0.450617	MAT	not_highly_reproducible	3.31619e-05	0.000433319	bel_P0_m
10_86834504_+	bel_P0_m_F1i	-0.891533	0.891534	0.647059	0.503145	MAT	not_highly_reproducible	0.000236186	0.00219204	bel_P0_m
10_86834859_+	bel_P0_m_F1i	-0.795466	0.795465	0.63	0.501312	PWK	not_highly_reproducible	3.10708e-07	8.36858e-06	bel_P0_m
10_89805982_+	bel_P0_m_F1i	-1.33045	1.33045	0.542857	0.326087	PWK	PWK	0.00439631	0.0226699	bel_P0_m
1_105284824_-	bel_P0_m_F1i	1.00626	-1.00626	0.441176	0.619048	PAT	PAT	0.0283741	0.0952725	bel_P0_m
11_103679075_-	bel_P0_m_F1i	-0.933334	0.933332	0.5	0.349206	MAT	not_highly_reproducible	0.022575	0.080325	bel_P0_m
11_104424105_-	bel_P0_m_F1i	0.759404	-0.759405	0.440678	0.577465	PAT	not_highly_reproducible	0.0228906	0.081157	bel_P0_m
11_115430671_+	bel_P0_m_F1i	-0.861183	0.861183	0.509804	0.369748	PWK	PWK	0.00239036	0.0140057	bel_P0_m
11_115431144_+	bel_P0_m_F1i	0.662257	-0.662257	0.488372	0.607527	C57	C57	0.00121116	0.00808626	bel_P0_m
11_116167989_-	bel_P0_m_F1i	0.654087	-0.654088	0.516129	0.632353	C57	not_highly_reproducible	0.00095367	0.00674413	bel_P0_m
11_116288626_-	bel_P0_m_F1i	-3.47643	3.47644	0.340909	0.045455	PWK	PWK	0.00243301	0.0141923	bel_P0_m
11_116288811_-	bel_P0_m_F1i	-1.67264	1.67264	0.347826	0.146341	PWK	PWK	0.00516415	0.0256128	bel_P0_m
11_116338302_-	bel_P0_m_F1i	-0.636921	0.636922	0.590476	0.487218	MAT	not_highly_reproducible	9.20214e-08	3.08233e-06	bel_P0_m
11_116338313_-	bel_P0_m_F1i	-0.85419	0.854189	0.621053	0.481595	MAT	not_highly_reproducible	6.3051e-13	8.01629e-11	bel_P0_m
11_116338319_-	bel_P0_m_F1i	-0.666693	0.666693	0.602273	0.494309	MAT	not_highly_reproducible	7.59333e-08	2.60242e-06	bel_P0_m
11_116985879_+	bel_P0_m_F1i	0.721932	-0.721932	0.596639	0.714286	C57	C57	0.0244462	0.0854676	bel_P0_m
11_116985965_+	bel_P0_m_F1i	2.35383	-2.35383	0.556452	0.867925	C57	C57	9.99258e-12	9.76465e-10	bel_P0_m
11_119080654_-	bel_P0_m_F1i	-0.734899	0.734899	0.633333	0.515385	MAT	not_highly_reproducible	0.00620861	0.0295415	bel_P0_m
11_119898454_+	bel_P0_m_F1i	-2.42635	2.42635	0.519231	0.170732	PWK	PWK	5.54174e-06	9.83867e-05	bel_P0_m
11_120010702_-	bel_P0_m_F1i	-0.944416	0.944416	0.5625	0.406393	MAT	not_highly_reproducible	4.27072e-06	7.95229e-05	bel_P0_m
11_120104899_-	bel_P0_m_F1i	1.46909	-1.46909	0.484536	0.727273	C57	C57	1.83653e-05	0.000265141	bel_P0_m
11_120374266_-	bel_P0_m_F1i	1.2058	-1.2058	0.388235	0.6	C57	C57	8.60082e-08	2.89732e-06	bel_P0_m
11_120374342_-	bel_P0_m_F1i	1.16008	-1.16008	0.384615	0.588679	C57	C57	2.68503e-11	2.33439e-09	bel_P0_m
11_120781014_-	bel_P0_m_F1i	-0.789374	0.789374	0.451613	0.328076	PWK	PWK	9.71702e-06	0.000156266	bel_P0_m
11_120781032_-	bel_P0_m_F1i	-0.796751	0.796751	0.414894	0.294915	PWK	PWK	2.50154e-05	0.000343933	bel_P0_m
11_12237844_-	bel_P0_m_F1i	1.86234	-1.86234	0.352941	0.670213	C57	not_highly_reproducible	6.87789e-10	4.00612e-08	bel_P0_m
11_12237859_-	bel_P0_m_F1i	1.54975	-1.54975	0.4	0.666667	C57	C57	1.73364e-07	5.22924e-06	bel_P0_m
11_17078590_+	bel_P0_m_F1i	1.02985	-1.02985	0.385185	0.567251	C57	C57	1.86831e-06	3.93076e-05	bel_P0_m
11_17078603_+	bel_P0_m_F1i	1.01052	-1.01052	0.40411	0.583333	C57	C57	3.08142e-07	8.31842e-06	bel_P0_m
11_17078607_+	bel_P0_m_F1i	1.01454	-1.01454	0.401408	0.581281	C57	not_highly_reproducible	2.81389e-07	7.73754e-06	bel_P0_m
11_17078615_+	bel_P0_m_F1i	0.963207	-0.963206	0.407407	0.57868	C57	not_highly_reproducible	1.40238e-06	3.05936e-05	bel_P0_m
11_17078701_+	bel_P0_m_F1i	0.720625	-0.720624	0.407895	0.537736	C57	not_highly_reproducible	0.00747723	0.0340566	bel_P0_m
11_20303639_-	bel_P0_m_F1i	0.703517	-0.703518	0.603604	0.717593	C57	C57	0.000619885	0.00476562	bel_P0_m
11_20303666_-	bel_P0_m_F1i	0.781076	-0.781075	0.589744	0.716814	C57	C57	8.22333e-05	0.000915562	bel_P0_m
11_20303670_-	bel_P0_m_F1i	0.806583	-0.806584	0.576271	0.709091	C57	C57	5.30241e-05	0.000636504	bel_P0_m
11_20303685_-	bel_P0_m_F1i	0.802685	-0.802686	0.59292	0.722488	C57	C57	0.000131806	0.001347	bel_P0_m
11_20303717_-	bel_P0_m_F1i	1.06312	-1.06312	0.592593	0.756944	C57	C57	4.12801e-05	0.00051705	bel_P0_m
11_20303720_-	bel_P0_m_F1i	1.20375	-1.20375	0.571429	0.758865	C57	C57	5.0224e-06	9.08025e-05	bel_P0_m
11_21148496_+	bel_P0_m_F1i	0.69414	-0.694139	0.542857	0.663158	C57	C57	0.0229731	0.0813518	bel_P0_m
11_21148511_+	bel_P0_m_F1i	0.701753	-0.701755	0.545455	0.666667	C57	C57	0.021567	0.077556	bel_P0_m
11_23488748_+	bel_P0_m_F1i	0.85762	-0.857621	0.366667	0.518072	PAT	not_highly_reproducible	0.00591773	0.0284075	bel_P0_m
11_23488755_+	bel_P0_m_F1i	1.03518	-1.03518	0.34375	0.52381	PAT	not_highly_reproducible	0.000775591	0.00568001	bel_P0_m
11_28576728_-	bel_P0_m_F1i	-0.778729	0.77873	0.471429	0.347561	PWK	not_highly_reproducible	0.00167595	0.0105519	bel_P0_m
11_28576783_-	bel_P0_m_F1i	-0.961213	0.961211	0.5	0.344828	PWK	PWK	5.16385e-05	0.000621133	bel_P0_m
11_28576794_-	bel_P0_m_F1i	-0.962455	0.962456	0.5	0.344633	PWK	PWK	4.32299e-05	0.000536923	bel_P0_m
11_28576803_-	bel_P0_m_F1i	-1.12992	1.12992	0.509434	0.32716	PWK	PWK	4.09814e-06	7.70372e-05	bel_P0_m
11_28576823_-	bel_P0_m_F1i	-1.45417	1.45416	0.6	0.359375	PWK	not_highly_reproducible	5.6713e-08	2.01374e-06	bel_P0_m
11_29707049_+	bel_P0_m_F1i	0.777509	-0.777509	0.542986	0.676056	C57	C57	0.00134049	0.0087617	bel_P0_m
1_132357227_-	bel_P0_m_F1i	0.656585	-0.656585	0.434109	0.553398	C57	C57	0.0167796	0.0643327	bel_P0_m
1_132937099_+	bel_P0_m_F1i	1.29518	-1.29518	0.485714	0.703704	C57	C57	6.91621e-06	0.000117835	bel_P0_m
1_136175565_+	bel_P0_m_F1i	-0.838631	0.83863	0.508547	0.372222	PWK	PWK	0.00024815	0.00227805	bel_P0_m
1_136176011_+	bel_P0_m_F1i	0.946967	-0.946967	0.486957	0.652174	C57	C57	1.41878e-07	4.44977e-06	bel_P0_m
1_136176029_+	bel_P0_m_F1i	0.687383	-0.687384	0.517007	0.638514	C57	C57	2.65272e-05	0.000361773	bel_P0_m
11_3640445_-	bel_P0_m_F1i	1.51976	-1.51976	0.348837	0.611511	C57	C57	3.23343e-10	2.0666e-08	bel_P0_m
11_3640450_-	bel_P0_m_F1i	1.49858	-1.49858	0.363636	0.623288	C57	C57	2.30984e-10	1.53436e-08	bel_P0_m
11_3640485_-	bel_P0_m_F1i	1.01348	-1.01348	0.489362	0.664706	C57	C57	4.93187e-06	8.99914e-05	bel_P0_m
11_3640537_-	bel_P0_m_F1i	1.13916	-1.13916	0.444444	0.643564	PAT	PAT	1.49997e-08	6.25939e-07	bel_P0_m
11_43446185_+	bel_P0_m_F1i	-1.02314	1.02314	0.512195	0.346154	PWK	PWK	0.00432793	0.022366	bel_P0_m
11_43446191_+	bel_P0_m_F1i	-1.32145	1.32145	0.564103	0.346667	PWK	PWK	0.000167718	0.00164164	bel_P0_m
11_50119824_+	bel_P0_m_F1i	-0.764986	0.764986	0.618421	0.494253	PWK	PWK	0.0201591	0.0739564	bel_P0_m
11_50815856_-	bel_P0_m_F1i	0.933484	-0.933485	0.468085	0.632653	C57	C57	0.0221858	0.0792284	bel_P0_m
11_51977053_+	bel_P0_m_F1i	-1.69056	1.69056	0.636364	0.357143	PWK	PWK	0.000300318	0.00266531	bel_P0_m
11_51977095_+	bel_P0_m_F1i	-2.1996	2.1996	0.608108	0.257143	PWK	PWK	3.81967e-09	1.8897e-07	bel_P0_m
11_58060451_+	bel_P0_m_F1i	2.97494	-2.97494	0.460938	0.873239	C57	C57	5.04364e-13	6.5534e-11	bel_P0_m
11_58060496_+	bel_P0_m_F1i	2.85762	-2.85762	0.491071	0.877551	C57	C57	2.21952e-08	8.83622e-07	bel_P0_m
1_158689330_+	bel_P0_m_F1i	5.33734	-5.33736	0.583333	0.983051	C57	C57	8.13258e-13	1.00166e-10	bel_P0_m
1_158689394_+	bel_P0_m_F1i	4.41225	-4.41224	0.594595	0.969697	C57	C57	2.41249e-12	2.74281e-10	bel_P0_m
1_158689953_+	bel_P0_m_F1i	2.75593	-2.75593	0.384181	0.811966	C57	C57	3.78659e-21	2.48737e-18	bel_P0_m
1_158690000_+	bel_P0_m_F1i	2.36944	-2.36944	0.445255	0.809524	C57	C57	2.49047e-14	4.46171e-12	bel_P0_m
1_158690053_+	bel_P0_m_F1i	2.1563	-2.1563	0.544554	0.845238	C57	C57	7.84711e-09	3.54138e-07	bel_P0_m
1_158690093_+	bel_P0_m_F1i	2.37078	-2.37078	0.714286	0.929825	C57	C57	9.60292e-05	0.00103789	bel_P0_m
11_60229785_-	bel_P0_m_F1i	-0.947623	0.947623	0.586667	0.429907	PWK	not_highly_reproducible	0.00114605	0.00777646	bel_P0_m
11_60229798_-	bel_P0_m_F1i	-0.842234	0.842235	0.602941	0.464646	PWK	not_highly_reproducible	0.00549215	0.0268012	bel_P0_m
11_60904591_-	bel_P0_m_F1i	2.1835	-2.18349	0.233333	0.586207	PAT	PAT	4.79896e-05	0.000585582	bel_P0_m
11_61152823_-	bel_P0_m_F1i	-1.82639	1.82639	0.477516	0.208904	PWK	PWK	2.17164e-21	1.60484e-18	bel_P0_m
11_61152837_-	bel_P0_m_F1i	-1.79986	1.79986	0.47619	0.211073	PWK	PWK	1.34186e-20	8.35058e-18	bel_P0_m
11_61152901_-	bel_P0_m_F1i	-2.27275	2.27275	0.555556	0.209524	PWK	PWK	6.86964e-13	8.64113e-11	bel_P0_m
1_165322600_+	bel_P0_m_F1i	2.2058	-2.2058	0.559322	0.857143	C57	not_highly_reproducible	0.000250979	0.00229571	bel_P0_m
1_165592565_-	bel_P0_m_F1i	1.36552	-1.36552	0.57	0.777778	C57	C57	0.00605897	0.028946	bel_P0_m
1_166399395_-	bel_P0_m_F1i	-0.772178	0.772178	0.625	0.5	MAT	not_highly_reproducible	0.0044815	0.0230188	bel_P0_m
11_69913379_+	bel_P0_m_F1i	-0.783072	0.783073	0.5625	0.433628	PWK	not_highly_reproducible	0.00764849	0.0346364	bel_P0_m
11_7172365_+	bel_P0_m_F1i	0.958778	-0.958777	0.613636	0.759804	C57	C57	1.37816e-05	0.000208381	bel_P0_m
11_7172385_+	bel_P0_m_F1i	0.904487	-0.904489	0.542857	0.694915	C57	C57	1.17289e-07	3.78915e-06	bel_P0_m
11_7172395_+	bel_P0_m_F1i	0.86981	-0.86981	0.532468	0.680782	C57	C57	1.59338e-07	4.89996e-06	bel_P0_m
11_77978250_+	bel_P0_m_F1i	1.14567	-1.14567	0.404762	0.606557	C57	C57	0.00161926	0.010255	bel_P0_m
11_77978276_+	bel_P0_m_F1i	1.264	-1.264	0.363636	0.584416	C57	not_highly_reproducible	0.000115925	0.00120766	bel_P0_m
11_77978287_+	bel_P0_m_F1i	1.38625	-1.38625	0.368421	0.609756	C57	not_highly_reproducible	1.00259e-05	0.000159866	bel_P0_m
11_77978412_+	bel_P0_m_F1i	0.859078	-0.859077	0.446602	0.6	C57	not_highly_reproducible	5.06867e-05	0.000612176	bel_P0_m
11_77978427_+	bel_P0_m_F1i	0.68734	-0.687339	0.453488	0.577922	C57	not_highly_reproducible	0.00205562	0.0124581	bel_P0_m
11_79578611_+	bel_P0_m_F1i	1.22495	-1.22495	0.508772	0.712707	C57	C57	3.74334e-08	1.37885e-06	bel_P0_m
11_87121995_+	bel_P0_m_F1i	-4.02957	4.02957	0.483871	0.055556	PWK	PWK	3.02343e-08	1.16827e-06	bel_P0_m
11_94288075_-	bel_P0_m_F1i	0.742699	-0.7427	0.5625	0.687943	C57	not_highly_reproducible	0.00284873	0.0160473	bel_P0_m
11_94288151_-	bel_P0_m_F1i	0.801964	-0.801964	0.422222	0.566265	PAT	not_highly_reproducible	0.0101817	0.0433742	bel_P0_m
11_97718367_-	bel_P0_m_F1i	0.653155	-0.653155	0.46875	0.587097	C57	C57	0.00364556	0.0195754	bel_P0_m
11_97718405_-	bel_P0_m_F1i	0.808548	-0.808549	0.462687	0.607143	C57	C57	0.000662622	0.00504854	bel_P0_m
11_97718426_-	bel_P0_m_F1i	0.817163	-0.817163	0.488372	0.632812	C57	C57	0.0013636	0.00887352	bel_P0_m
11_97718566_-	bel_P0_m_F1i	1.06943	-1.06943	0.452941	0.640351	C57	C57	6.68068e-05	0.000766916	bel_P0_m
1_20934864_+	bel_P0_m_F1i	-1.14778	1.14778	0.507692	0.322917	PWK	PWK	0.000312892	0.00275216	bel_P0_m
1_20938233_+	bel_P0_m_F1i	1.49282	-1.49282	0.291667	0.542857	C57	C57	1.54052e-05	0.000228833	bel_P0_m
1_20938241_+	bel_P0_m_F1i	1.31516	-1.31516	0.311111	0.535211	C57	C57	9.42869e-05	0.00102186	bel_P0_m
12_102561761_+	bel_P0_m_F1i	0.713565	-0.713566	0.489655	0.617188	C57	C57	0.00450391	0.0230666	bel_P0_m
12_105488558_+	bel_P0_m_F1i	-0.794853	0.794853	0.530233	0.4	PWK	PWK	0.00649283	0.0305254	bel_P0_m
12_108205961_-	bel_P0_m_F1i	1.05296	-1.05296	0.388889	0.575	C57	C57	0.000813962	0.00589362	bel_P0_m
12_108205982_-	bel_P0_m_F1i	1.12895	-1.12895	0.361111	0.558824	C57	C57	0.000942021	0.00666973	bel_P0_m
12_110666698_+	bel_P0_m_F1i	0.995376	-0.995376	0.518519	0.6875	C57	C57	0.000126804	0.0013015	bel_P0_m
12_110666782_+	bel_P0_m_F1i	1.25208	-1.25208	0.466518	0.680952	C57	C57	4.28963e-10	2.61446e-08	bel_P0_m
12_111293297_-	bel_P0_m_F1i	-0.732201	0.732201	0.456693	0.341463	PWK	PWK	0.0110681	0.0463358	bel_P0_m
12_111293367_-	bel_P0_m_F1i	-0.87545	0.87545	0.504274	0.362319	PWK	not_highly_reproducible	0.0216511	0.0777815	bel_P0_m
12_11326287_-	bel_P0_m_F1i	1.35383	-1.35383	0.538462	0.753425	C57	C57	1.10878e-07	3.63162e-06	bel_P0_m
12_11326320_-	bel_P0_m_F1i	2.39098	-2.39099	0.539062	0.862745	C57	C57	4.60979e-12	5.04686e-10	bel_P0_m
12_3962899_-	bel_P0_m_F1i	1.97825	-1.97825	0.46875	0.780822	C57	C57	2.1054e-14	3.88972e-12	bel_P0_m
12_3962909_-	bel_P0_m_F1i	1.795	-1.795	0.491803	0.774834	C57	C57	1.20728e-12	1.47164e-10	bel_P0_m
12_3963013_-	bel_P0_m_F1i	2.09138	-2.09139	0.4875	0.80597	C57	C57	1.10095e-07	3.61601e-06	bel_P0_m
12_3966164_-	bel_P0_m_F1i	0.645777	-0.645778	0.513514	0.628571	C57	not_highly_reproducible	0.0024231	0.0141485	bel_P0_m
12_3966184_-	bel_P0_m_F1i	0.679503	-0.679504	0.547619	0.665179	C57	not_highly_reproducible	0.000456242	0.00373071	bel_P0_m
12_3966200_-	bel_P0_m_F1i	1.03251	-1.03251	0.518072	0.692623	C57	C57	3.83827e-08	1.40943e-06	bel_P0_m
12_3966227_-	bel_P0_m_F1i	0.835917	-0.835917	0.566667	0.705179	C57	C57	7.36564e-06	0.000124062	bel_P0_m
12_41452654_-	bel_P0_m_F1i	0.913507	-0.913507	0.36	0.520548	C57	C57	0.00684374	0.0318584	bel_P0_m
12_4248077_-	bel_P0_m_F1i	-0.790382	0.790383	0.55	0.42	PWK	PWK	0.0116034	0.0480049	bel_P0_m
12_53141741_+	bel_P0_m_F1i	1.00095	-1.00095	0.446429	0.623188	C57	C57	0.00350963	0.0190008	bel_P0_m
12_53141786_+	bel_P0_m_F1i	0.856377	-0.856377	0.431373	0.584615	C57	C57	0.0166881	0.0641066	bel_P0_m
12_53141790_+	bel_P0_m_F1i	0.845207	-0.845207	0.44898	0.6	C57	not_highly_reproducible	0.0196733	0.0726523	bel_P0_m
12_53142148_+	bel_P0_m_F1i	-2.15478	2.15477	0.597403	0.254545	PWK	PWK	2.98366e-07	8.12874e-06	bel_P0_m
12_70466146_+	bel_P0_m_F1i	-2.10233	2.10233	0.603774	0.266667	PWK	PWK	0.000244419	0.00225078	bel_P0_m
12_72304272_-	bel_P0_m_F1i	0.842354	-0.842353	0.460251	0.61039	C57	C57	0.00854174	0.0376575	bel_P0_m
12_72794237_+	bel_P0_m_F1i	1.27562	-1.27562	0.472906	0.69	C57	C57	1.32377e-05	0.000201445	bel_P0_m
12_72794272_+	bel_P0_m_F1i	1.27412	-1.27412	0.5	0.7125	C57	C57	0.000183117	0.00177619	bel_P0_m
12_72794274_+	bel_P0_m_F1i	1.17723	-1.17723	0.50495	0.702703	C57	C57	0.000671508	0.00509949	bel_P0_m
12_74266776_+	bel_P0_m_F1i	1.07364	-1.07364	0.505747	0.688172	C57	not_highly_reproducible	0.000547079	0.00432143	bel_P0_m
12_81198965_-	bel_P0_m_F1i	-0.940282	0.940283	0.675	0.525862	PWK	not_highly_reproducible	0.000978459	0.00686605	bel_P0_m
12_81198972_-	bel_P0_m_F1i	-1.33067	1.33067	0.710526	0.5	PWK	PWK	8.76959e-06	0.000142826	bel_P0_m
12_81199324_-	bel_P0_m_F1i	0.894085	-0.894086	0.4	0.559387	PAT	PAT	2.47162e-07	6.97447e-06	bel_P0_m
12_81996282_+	bel_P0_m_F1i	-0.924432	0.924431	0.510638	0.36036	PWK	PWK	0.00164718	0.010404	bel_P0_m
12_81996312_+	bel_P0_m_F1i	-1.38921	1.38921	0.511628	0.290698	PWK	PWK	5.06456e-05	0.000612176	bel_P0_m
12_81996381_+	bel_P0_m_F1i	-1.1383	1.1383	0.526316	0.340909	PWK	PWK	0.0153891	0.0601532	bel_P0_m
12_85136046_-	bel_P0_m_F1i	-1.1323	1.1323	0.491803	0.311475	PWK	PWK	6.02482e-05	0.000707423	bel_P0_m
12_86288961_+	bel_P0_m_F1i	1.64214	-1.64214	0.580645	0.815789	C57	C57	0.00281211	0.015902	bel_P0_m
12_86883217_-	bel_P0_m_F1i	1.10229	-1.10229	0.505618	0.692308	C57	C57	5.85838e-05	0.000690623	bel_P0_m
12_86883267_-	bel_P0_m_F1i	1.5344	-1.5344	0.46875	0.723684	C57	not_highly_reproducible	8.54334e-06	0.000140301	bel_P0_m
12_86883291_-	bel_P0_m_F1i	1.16446	-1.16446	0.487805	0.686275	C57	C57	0.00486156	0.0244817	bel_P0_m
13_101684738_-	bel_P0_m_F1i	-0.767872	0.767872	0.581081	0.454965	MAT	not_highly_reproducible	1.61916e-07	4.93427e-06	bel_P0_m
13_101684754_-	bel_P0_m_F1i	-0.738546	0.738546	0.571429	0.450207	MAT	not_highly_reproducible	1.05277e-07	3.4771e-06	bel_P0_m
13_101684793_-	bel_P0_m_F1i	-0.700591	0.700592	0.569892	0.455172	MAT	not_highly_reproducible	1.88336e-06	3.9554e-05	bel_P0_m
13_101684879_-	bel_P0_m_F1i	-1.12169	1.12169	0.611111	0.425287	MAT	MAT	0.000570922	0.00445579	bel_P0_m
13_104024872_-	bel_P0_m_F1i	-2.26172	2.26172	0.464286	0.15625	PWK	PWK	0.000515343	0.00411295	bel_P0_m
13_17718587_-	bel_P0_m_F1i	-0.619694	0.619694	0.59375	0.49359	MAT	not_highly_reproducible	0.0115137	0.0477008	bel_P0_m
13_19150688_+	bel_P0_m_F1i	-1.81936	1.81936	0.481132	0.212121	PWK	PWK	0.00249021	0.0144618	bel_P0_m
13_30541046_-	bel_P0_m_F1i	2.18291	-2.18291	0.497143	0.821429	C57	C57	0.000511312	0.00409049	bel_P0_m
13_30541102_-	bel_P0_m_F1i	1.48788	-1.48788	0.519802	0.756757	C57	C57	0.00455441	0.0232519	bel_P0_m
13_30541118_-	bel_P0_m_F1i	1.71883	-1.71883	0.514286	0.78125	C57	C57	0.00237796	0.0139469	bel_P0_m
13_34180633_-	bel_P0_m_F1i	-1.52793	1.52793	0.604938	0.352381	PWK	PWK	2.07316e-07	6.03771e-06	bel_P0_m
13_34180666_-	bel_P0_m_F1i	-1.18704	1.18704	0.546512	0.351648	PWK	PWK	0.000204296	0.00193868	bel_P0_m
13_34180953_-	bel_P0_m_F1i	-1.9546	1.95459	0.557692	0.25	PWK	PWK	4.62142e-06	8.51148e-05	bel_P0_m
13_34180963_-	bel_P0_m_F1i	-1.77771	1.77772	0.527273	0.25	PWK	PWK	3.87529e-05	0.000492174	bel_P0_m
1_34589770_+	bel_P0_m_F1i	0.786023	-0.786022	0.558824	0.691176	C57	C57	0.0281947	0.0948972	bel_P0_m
13_51424595_-	bel_P0_m_F1i	0.984524	-0.984525	0.804878	0.893204	C57	C57	0.0243975	0.0853733	bel_P0_m
13_52507790_-	bel_P0_m_F1i	-0.739755	0.739757	0.547945	0.42654	MAT	not_highly_reproducible	0.00051374	0.00410436	bel_P0_m
13_54107257_+	bel_P0_m_F1i	-1.35714	1.35714	0.545455	0.324324	PWK	PWK	0.00787488	0.035404	bel_P0_m
13_54590939_+	bel_P0_m_F1i	-1.26787	1.26787	0.5	0.298507	PWK	PWK	0.00130717	0.00859142	bel_P0_m
13_54590959_+	bel_P0_m_F1i	-1.71995	1.71995	0.509091	0.243902	PWK	PWK	1.22335e-06	2.72612e-05	bel_P0_m
13_54590984_+	bel_P0_m_F1i	-1.70117	1.70117	0.485437	0.229167	PWK	PWK	3.23177e-07	8.66497e-06	bel_P0_m
13_54591024_+	bel_P0_m_F1i	-1.92813	1.92813	0.511278	0.21978	PWK	PWK	1.96103e-08	7.88679e-07	bel_P0_m
13_54737377_-	bel_P0_m_F1i	1.89036	-1.89035	0.508876	0.797414	C57	C57	1.22746e-19	6.04729e-17	bel_P0_m
13_54737397_-	bel_P0_m_F1i	1.91593	-1.91593	0.513514	0.803213	C57	C57	2.81557e-21	1.95831e-18	bel_P0_m
13_54737502_-	bel_P0_m_F1i	1.22259	-1.22259	0.479167	0.6875	C57	C57	2.14099e-06	4.42571e-05	bel_P0_m
13_54740383_-	bel_P0_m_F1i	0.984238	-0.984237	0.435644	0.610108	C57	C57	6.25948e-09	2.91386e-07	bel_P0_m
13_54740401_-	bel_P0_m_F1i	1.20203	-1.20203	0.413223	0.624088	C57	C57	3.03529e-12	3.38578e-10	bel_P0_m
13_54740452_-	bel_P0_m_F1i	0.910096	-0.910095	0.43609	0.598253	C57	C57	9.50601e-07	2.18251e-05	bel_P0_m
13_54740524_-	bel_P0_m_F1i	0.899862	-0.899862	0.386139	0.546012	C57	C57	3.69038e-05	0.000473779	bel_P0_m
13_55313359_+	bel_P0_m_F1i	-1.07253	1.07253	0.516667	0.342466	PWK	PWK	2.92902e-05	0.000393107	bel_P0_m
13_55699921_+	bel_P0_m_F1i	-1.35512	1.35512	0.566667	0.34375	PWK	PWK	0.0123581	0.0506313	bel_P0_m
13_55699953_+	bel_P0_m_F1i	-1.36779	1.36779	0.571429	0.346154	PWK	PWK	0.0276494	0.093568	bel_P0_m
13_55700050_+	bel_P0_m_F1i	-2.31712	2.31712	0.576577	0.21875	PWK	PWK	4.76151e-05	0.000581613	bel_P0_m
13_69815720_+	bel_P0_m_F1i	1.92826	-1.92826	0.571429	0.83871	C57	C57	0.00298951	0.0166893	bel_P0_m
13_69815771_+	bel_P0_m_F1i	2.38929	-2.38929	0.527778	0.857143	C57	C57	1.45607e-05	0.00021904	bel_P0_m
13_69815818_+	bel_P0_m_F1i	2.24163	-2.24162	0.590909	0.875	C57	C57	0.00563476	0.0273728	bel_P0_m
13_70603286_-	bel_P0_m_F1i	0.672607	-0.672607	0.434783	0.556818	C57	not_highly_reproducible	0.0236923	0.0833494	bel_P0_m
13_70603297_-	bel_P0_m_F1i	0.755414	-0.755412	0.46875	0.604167	C57	not_highly_reproducible	0.0101954	0.0433948	bel_P0_m
1_38864064_-	bel_P0_m_F1i	1.01478	-1.01478	0.634615	0.782427	C57	C57	1.0857e-06	2.47826e-05	bel_P0_m
1_38864072_-	bel_P0_m_F1i	0.786287	-0.786288	0.666667	0.779468	C57	C57	8.00503e-05	0.000895929	bel_P0_m
1_38865010_-	bel_P0_m_F1i	-1.11399	1.11399	0.6	0.415254	PWK	PWK	6.62572e-05	0.000763201	bel_P0_m
1_38865086_-	bel_P0_m_F1i	-1.58443	1.58443	0.581395	0.321839	PWK	PWK	1.152e-06	2.59453e-05	bel_P0_m
1_38865109_-	bel_P0_m_F1i	-1.36262	1.36263	0.548387	0.326087	PWK	PWK	2.14421e-05	0.000302012	bel_P0_m
1_38865117_-	bel_P0_m_F1i	-1.22002	1.22002	0.52381	0.326087	PWK	PWK	0.000150136	0.00149655	bel_P0_m
13_97126894_+	bel_P0_m_F1i	0.792812	-0.792812	0.387097	0.528571	C57	C57	0.0191627	0.071229	bel_P0_m
13_97250632_+	bel_P0_m_F1i	-0.982272	0.982273	0.53271	0.371585	PWK	PWK	1.48729e-05	0.000222886	bel_P0_m
13_97250664_+	bel_P0_m_F1i	-0.956653	0.956654	0.549738	0.39196	PWK	PWK	8.75105e-06	0.000142766	bel_P0_m
13_97250678_+	bel_P0_m_F1i	-0.943289	0.94329	0.546763	0.391304	PWK	PWK	2.9461e-05	0.000394057	bel_P0_m
13_99433691_-	bel_P0_m_F1i	-0.898511	0.898512	0.640351	0.494624	PWK	not_highly_reproducible	0.00470196	0.0238405	bel_P0_m
14_111681491_+	bel_P0_m_F1i	0.745222	-0.745222	0.425	0.559387	C57	C57	1.41356e-05	0.00021346	bel_P0_m
14_121282748_+	bel_P0_m_F1i	1.14818	-1.14818	0.489362	0.685185	C57	C57	0.00410787	0.0214918	bel_P0_m
14_121282804_+	bel_P0_m_F1i	1.03879	-1.03879	0.333333	0.512821	C57	not_highly_reproducible	0.0257328	0.0888365	bel_P0_m
14_25663325_+	bel_P0_m_F1i	0.622159	-0.622159	0.435897	0.549296	C57	not_highly_reproducible	0.00675423	0.0315162	bel_P0_m
14_25663330_+	bel_P0_m_F1i	0.680133	-0.680132	0.413223	0.536232	C57	not_highly_reproducible	0.00418116	0.0217597	bel_P0_m
14_25663350_+	bel_P0_m_F1i	0.656666	-0.656665	0.42623	0.545455	C57	not_highly_reproducible	0.00508612	0.0253275	bel_P0_m
1_42696622_+	bel_P0_m_F1i	0.89247	-0.89247	0.476923	0.634286	C57	C57	3.8242e-05	0.000486732	bel_P0_m
14_28475923_+	bel_P0_m_F1i	-0.862974	0.862973	0.4375	0.304688	PWK	PWK	0.00237283	0.0139307	bel_P0_m
14_28475954_+	bel_P0_m_F1i	-0.911888	0.911887	0.422414	0.284848	PWK	PWK	0.000359706	0.0030764	bel_P0_m
14_30041960_-	bel_P0_m_F1i	0.846951	-0.846952	0.435897	0.5875	C57	C57	0.00674697	0.0314948	bel_P0_m
1_43075726_-	bel_P0_m_F1i	-1.34507	1.34507	0.636364	0.413793	PWK	not_highly_reproducible	1.49409e-06	3.22965e-05	bel_P0_m
14_52198434_-	bel_P0_m_F1i	1.38071	-1.38071	0.68254	0.851562	C57	C57	1.57259e-05	0.000232139	bel_P0_m
14_52311887_-	bel_P0_m_F1i	0.960519	-0.960519	0.493827	0.660494	C57	C57	2.65991e-05	0.000362337	bel_P0_m
14_52314415_-	bel_P0_m_F1i	-1.53271	1.53271	0.585366	0.333333	MAT	MAT	0.0082731	0.0368025	bel_P0_m
14_54650513_-	bel_P0_m_F1i	1.00988	-1.00988	0.444444	0.622754	C57	C57	5.06003e-06	9.13432e-05	bel_P0_m
14_54650539_-	bel_P0_m_F1i	1.18487	-1.18487	0.413043	0.621118	C57	C57	1.3273e-07	4.18506e-06	bel_P0_m
14_55066552_-	bel_P0_m_F1i	-1.36697	1.36697	0.54386	0.321429	PWK	not_highly_reproducible	0.00109472	0.0075136	bel_P0_m
14_62607261_+	bel_P0_m_F1i	-1.3898	1.3898	0.484375	0.268657	PWK	not_highly_reproducible	3.86046e-07	1.00542e-05	bel_P0_m
14_62607325_+	bel_P0_m_F1i	-0.839769	0.839769	0.421687	0.294521	PWK	not_highly_reproducible	0.00184866	0.0114503	bel_P0_m
14_62607332_+	bel_P0_m_F1i	-0.944732	0.944731	0.433735	0.289655	PWK	not_highly_reproducible	0.000407558	0.00342013	bel_P0_m
14_63142901_+	bel_P0_m_F1i	-1.31485	1.31485	0.655172	0.439024	MAT	not_highly_reproducible	0.00488313	0.0245694	bel_P0_m
14_63523964_-	bel_P0_m_F1i	-3.42272	3.42273	0.511364	0.090909	PWK	PWK	5.00144e-07	1.25556e-05	bel_P0_m
14_70978917_+	bel_P0_m_F1i	-0.61029	0.61029	0.625	0.528024	PWK	PWK	0.000316547	0.00277249	bel_P0_m
15_100478079_+	bel_P0_m_F1i	-1.76219	1.76219	0.508475	0.238095	PWK	PWK	0.000522899	0.00416348	bel_P0_m
15_36479003_-	bel_P0_m_F1i	-1.79122	1.79122	0.488372	0.220339	PWK	PWK	3.60138e-05	0.000465774	bel_P0_m
15_36479093_-	bel_P0_m_F1i	-1.52295	1.52295	0.472973	0.242424	PWK	PWK	0.0084152	0.0372804	bel_P0_m
15_36479115_-	bel_P0_m_F1i	-1.83373	1.83373	0.486842	0.214286	PWK	PWK	0.00404261	0.0212349	bel_P0_m
15_37366373_-	bel_P0_m_F1i	-1.90742	1.90742	0.628205	0.315789	PWK	PWK	0.000135103	0.00137239	bel_P0_m
15_37366636_-	bel_P0_m_F1i	0.75938	-0.75938	0.591837	0.715517	C57	C57	0.00788551	0.0354304	bel_P0_m
15_37366644_-	bel_P0_m_F1i	1.29723	-1.29723	0.536232	0.744361	C57	C57	1.22427e-06	2.72612e-05	bel_P0_m
15_37366674_-	bel_P0_m_F1i	1.42325	-1.42325	0.479167	0.716578	C57	C57	5.52718e-11	4.47626e-09	bel_P0_m
15_37367648_-	bel_P0_m_F1i	1.1204	-1.1204	0.513661	0.701754	C57	C57	0.00503817	0.0251371	bel_P0_m
15_38950342_+	bel_P0_m_F1i	-1.73121	1.73121	0.574468	0.294118	PWK	PWK	0.00140287	0.00905929	bel_P0_m
15_38950355_+	bel_P0_m_F1i	-1.9405	1.9405	0.54717	0.243902	PWK	PWK	0.000110219	0.00115842	bel_P0_m
15_38950438_+	bel_P0_m_F1i	-1.83168	1.83168	0.536585	0.25	PWK	PWK	6.70168e-05	0.000768581	bel_P0_m
15_38950457_+	bel_P0_m_F1i	-1.38313	1.38314	0.451613	0.244444	PWK	PWK	0.00636862	0.030109	bel_P0_m
15_58455443_+	bel_P0_m_F1i	-2.10911	2.10911	0.633333	0.290909	PWK	PWK	3.30618e-07	8.82445e-06	bel_P0_m
15_63930520_-	bel_P0_m_F1i	-0.936425	0.936426	0.597826	0.443182	PWK	PWK	0.00442165	0.0227635	bel_P0_m
15_74529614_+	bel_P0_m_F1i	-0.76284	0.762839	0.474576	0.352941	MAT	not_highly_reproducible	0.0293249	0.0976124	bel_P0_m
15_74529620_+	bel_P0_m_F1i	-0.76529	0.765291	0.475	0.352941	MAT	not_highly_reproducible	0.0292962	0.0976046	bel_P0_m
15_75619042_+	bel_P0_m_F1i	-0.845241	0.845241	0.5	0.363208	PWK	PWK	8.23634e-05	0.000916147	bel_P0_m
15_78918442_+	bel_P0_m_F1i	-0.720897	0.720897	0.619565	0.503106	PWK	not_highly_reproducible	0.00263808	0.0151243	bel_P0_m
15_78940723_+	bel_P0_m_F1i	-0.94461	0.94461	0.586957	0.430712	MAT	MAT	2.90686e-07	7.95239e-06	bel_P0_m
15_79029455_+	bel_P0_m_F1i	-0.837272	0.837272	0.666667	0.534247	MAT	not_highly_reproducible	0.0184218	0.0690177	bel_P0_m
15_81475621_+	bel_P0_m_F1i	1.25291	-1.25291	0.542857	0.74359	C57	C57	0.0148914	0.0586334	bel_P0_m
15_81950067_+	bel_P0_m_F1i	-0.863919	0.863918	0.534247	0.392405	PWK	PWK	0.0128517	0.052053	bel_P0_m
15_82204105_+	bel_P0_m_F1i	1.53415	-1.53415	0.492063	0.741935	C57	C57	0.0063296	0.0299485	bel_P0_m
15_84948210_-	bel_P0_m_F1i	1.31271	-1.31271	0.540984	0.75	C57	C57	0.0202544	0.0741719	bel_P0_m
1_58903487_-	bel_P0_m_F1i	-0.754205	0.754204	0.548387	0.424528	MAT	MAT	0.0111011	0.0463895	bel_P0_m
15_89167227_-	bel_P0_m_F1i	0.850199	-0.8502	0.453125	0.604839	C57	C57	0.000792426	0.00578016	bel_P0_m
15_89288838_-	bel_P0_m_F1i	1.82105	-1.82106	0.453125	0.75	C57	C57	9.93947e-05	0.00106798	bel_P0_m
15_89288918_-	bel_P0_m_F1i	1.55629	-1.55629	0.518868	0.764706	C57	C57	0.00524425	0.025869	bel_P0_m
15_89457360_+	bel_P0_m_F1i	-0.696796	0.696796	0.576923	0.462963	PWK	not_highly_reproducible	0.0191404	0.0711908	bel_P0_m
15_89457427_+	bel_P0_m_F1i	-0.728457	0.728456	0.573248	0.453782	PWK	PWK	0.00934145	0.0404148	bel_P0_m
15_90227632_+	bel_P0_m_F1i	-0.745706	0.745705	0.490909	0.370787	PWK	PWK	0.0257424	0.0888437	bel_P0_m
16_10743987_+	bel_P0_m_F1i	1.23676	-1.23676	0.26	0.459016	C57	C57	2.30067e-06	4.66846e-05	bel_P0_m
16_17573085_-	bel_P0_m_F1i	0.998396	-0.998397	0.366667	0.542373	C57	not_highly_reproducible	0.000115491	0.00120633	bel_P0_m
16_17573112_-	bel_P0_m_F1i	1.21539	-1.21538	0.342105	0.55303	C57	C57	7.98096e-07	1.86496e-05	bel_P0_m
16_17575812_-	bel_P0_m_F1i	1.21777	-1.21777	0.606061	0.785714	C57	C57	0.000708518	0.00529887	bel_P0_m
16_18249728_+	bel_P0_m_F1i	1.28672	-1.28672	0.5	0.714286	C57	C57	0.00380165	0.0202572	bel_P0_m
16_18249730_+	bel_P0_m_F1i	1.20642	-1.20642	0.527778	0.72549	C57	C57	0.00476816	0.0241451	bel_P0_m
16_18249736_+	bel_P0_m_F1i	1.19335	-1.19335	0.512821	0.711538	C57	C57	0.00505606	0.0251929	bel_P0_m
1_62815754_+	bel_P0_m_F1i	0.623751	-0.623752	0.413043	0.526316	C57	not_highly_reproducible	0.00189993	0.0117004	bel_P0_m
16_28828871_-	bel_P0_m_F1i	-0.858962	0.858961	0.6	0.458716	PWK	PWK	0.0032158	0.0177432	bel_P0_m
16_30514084_-	bel_P0_m_F1i	-0.641334	0.641334	0.616279	0.51341	PWK	PWK	0.000728006	0.0054104	bel_P0_m
16_30514098_-	bel_P0_m_F1i	-0.776778	0.776777	0.61039	0.48374	PWK	PWK	6.18801e-05	0.000722994	bel_P0_m
16_30514114_-	bel_P0_m_F1i	-0.645042	0.645043	0.592593	0.488	PWK	PWK	0.00098998	0.00693045	bel_P0_m
16_31456721_+	bel_P0_m_F1i	-1.44072	1.44072	0.463087	0.245614	PWK	PWK	0.00122255	0.00814851	bel_P0_m
16_31947936_-	bel_P0_m_F1i	-0.630899	0.630899	0.537037	0.434263	PWK	PWK	0.00121235	0.0080896	bel_P0_m
16_31947982_-	bel_P0_m_F1i	-0.91099	0.91099	0.601504	0.451327	PWK	PWK	6.2847e-06	0.000109441	bel_P0_m
16_31948013_-	bel_P0_m_F1i	-0.995287	0.995288	0.62037	0.456522	PWK	PWK	8.75386e-06	0.000142766	bel_P0_m
16_31948043_-	bel_P0_m_F1i	-1.06075	1.06075	0.594203	0.418367	PWK	PWK	0.000609701	0.00470261	bel_P0_m
16_36034336_+	bel_P0_m_F1i	1.23354	-1.23354	0.394737	0.611111	C57	C57	0.00188952	0.0116484	bel_P0_m
16_36932140_+	bel_P0_m_F1i	-2.54618	2.54617	0.558824	0.181818	PWK	not_highly_reproducible	0.000390174	0.00329134	bel_P0_m
1_64078942_-	bel_P0_m_F1i	-0.781814	0.781813	0.636364	0.510526	MAT	not_highly_reproducible	0.000487687	0.0039442	bel_P0_m
1_64078950_-	bel_P0_m_F1i	-0.985308	0.985307	0.677419	0.520833	MAT	not_highly_reproducible	6.53352e-06	0.000112754	bel_P0_m
16_5015093_-	bel_P0_m_F1i	0.820943	-0.820943	0.423729	0.571006	PAT	not_highly_reproducible	5.7131e-08	2.02251e-06	bel_P0_m
16_5015099_-	bel_P0_m_F1i	0.815754	-0.815755	0.425926	0.572327	PAT	not_highly_reproducible	2.03217e-07	5.93293e-06	bel_P0_m
16_78336328_+	bel_P0_m_F1i	-2.17024	2.17025	0.581081	0.24	PWK	not_highly_reproducible	0.000790875	0.00577241	bel_P0_m
16_84955293_-	bel_P0_m_F1i	0.938533	-0.938533	0.479747	0.644258	C57	C57	5.67045e-10	3.40342e-08	bel_P0_m
16_84955335_-	bel_P0_m_F1i	0.847198	-0.847196	0.483317	0.632948	C57	C57	2.45517e-08	9.69558e-07	bel_P0_m
16_8660390_-	bel_P0_m_F1i	0.751216	-0.751215	0.52459	0.655556	C57	C57	0.0148239	0.0584066	bel_P0_m
16_87479417_+	bel_P0_m_F1i	-1.41813	1.41813	0.692308	0.463158	MAT	not_highly_reproducible	3.60795e-06	6.93666e-05	bel_P0_m
16_91563144_+	bel_P0_m_F1i	1.57713	-1.57713	0.432836	0.7	C57	C57	2.17315e-06	4.45325e-05	bel_P0_m
16_91563179_+	bel_P0_m_F1i	0.967867	-0.967868	0.527027	0.690722	C57	not_highly_reproducible	0.00148714	0.00954612	bel_P0_m
16_91563185_+	bel_P0_m_F1i	1.03088	-1.03088	0.5	0.676768	C57	not_highly_reproducible	0.000562208	0.00441209	bel_P0_m
16_91563189_+	bel_P0_m_F1i	1.05225	-1.05225	0.5	0.68	C57	not_highly_reproducible	0.000408777	0.00342627	bel_P0_m
16_91563207_+	bel_P0_m_F1i	0.977108	-0.977108	0.519608	0.685714	C57	not_highly_reproducible	0.000813568	0.00589362	bel_P0_m
16_94442801_+	bel_P0_m_F1i	0.674362	-0.674363	0.484436	0.605769	C57	C57	0.0140839	0.0560134	bel_P0_m
16_94442881_+	bel_P0_m_F1i	0.763339	-0.76334	0.499255	0.634259	C57	C57	7.34674e-05	0.000832865	bel_P0_m
16_94442914_+	bel_P0_m_F1i	0.936009	-0.936008	0.4875	0.650943	C57	C57	1.8126e-06	3.83333e-05	bel_P0_m
16_94442921_+	bel_P0_m_F1i	0.960128	-0.960129	0.484906	0.652381	C57	C57	1.12612e-06	2.55571e-05	bel_P0_m
16_94442941_+	bel_P0_m_F1i	0.983647	-0.983646	0.49061	0.661202	C57	C57	3.81e-06	7.23105e-05	bel_P0_m
16_94498287_-	bel_P0_m_F1i	4.07192	-4.07191	0.731707	1	C57	C57	5.42253e-07	1.33854e-05	bel_P0_m
16_94498636_-	bel_P0_m_F1i	1.38264	-1.38264	0.4	0.640449	C57	C57	6.20176e-06	0.000108156	bel_P0_m
16_94498643_-	bel_P0_m_F1i	1.47313	-1.47313	0.4	0.654762	C57	C57	3.13858e-06	6.11376e-05	bel_P0_m
16_96156049_+	bel_P0_m_F1i	0.827284	-0.827285	0.5	0.645161	C57	C57	0.0300159	0.0994417	bel_P0_m
17_12975367_-	bel_P0_m_F1i	1.23835	-1.23835	0.722222	0.862745	C57	C57	0.0274509	0.0931898	bel_P0_m
17_25883600_-	bel_P0_m_F1i	-1.1645	1.1645	0.636364	0.444444	PWK	PWK	0.00439877	0.0226727	bel_P0_m
1_72859016_-	bel_P0_m_F1i	-0.967826	0.967827	0.637681	0.47973	PWK	PWK	0.000104659	0.00111285	bel_P0_m
1_72859584_-	bel_P0_m_F1i	-0.682136	0.682136	0.696429	0.59434	PWK	not_highly_reproducible	0.0262395	0.0902167	bel_P0_m
1_72859593_-	bel_P0_m_F1i	-1.14513	1.14513	0.755102	0.588235	PWK	not_highly_reproducible	0.000878653	0.00628686	bel_P0_m
17_28971915_-	bel_P0_m_F1i	-0.901462	0.90146	0.466667	0.324324	PWK	PWK	0.0143611	0.0569437	bel_P0_m
17_28972060_-	bel_P0_m_F1i	-1.54711	1.54711	0.647059	0.391304	PWK	PWK	0.000525621	0.00418233	bel_P0_m
17_34612590_+	bel_P0_m_F1i	-1.49723	1.49723	0.640625	0.392857	PWK	not_highly_reproducible	5.82398e-06	0.00010278	bel_P0_m
17_46302647_+	bel_P0_m_F1i	-1.00007	1.00007	0.47619	0.317757	PWK	PWK	0.000960344	0.00677917	bel_P0_m
17_46302653_+	bel_P0_m_F1i	-1.17514	1.17514	0.485714	0.3	PWK	PWK	0.000443377	0.00363809	bel_P0_m
17_46736102_-	bel_P0_m_F1i	-0.768074	0.768073	0.619048	0.494382	MAT	not_highly_reproducible	0.0213219	0.0768628	bel_P0_m
17_46928754_-	bel_P0_m_F1i	-1.75237	1.75237	0.508197	0.23913	PWK	PWK	0.000297708	0.00264869	bel_P0_m
17_46928781_-	bel_P0_m_F1i	-1.62017	1.62017	0.555556	0.294118	PWK	PWK	0.00283485	0.0160073	bel_P0_m
17_51739677_-	bel_P0_m_F1i	-0.769952	0.769953	0.685714	0.567308	MAT	not_highly_reproducible	0.011102	0.0463895	bel_P0_m
17_56402358_+	bel_P0_m_F1i	1.76588	-1.76589	0.52381	0.793103	C57	C57	0.00445476	0.0229113	bel_P0_m
17_57081015_-	bel_P0_m_F1i	1.87684	-1.87684	0.497992	0.788732	C57	C57	5.98939e-07	1.46926e-05	bel_P0_m
17_57081068_-	bel_P0_m_F1i	1.59369	-1.59369	0.498715	0.754717	C57	C57	8.78487e-08	2.95092e-06	bel_P0_m
17_57081091_-	bel_P0_m_F1i	1.78761	-1.78761	0.491765	0.773913	C57	C57	8.47392e-10	4.8171e-08	bel_P0_m
17_57081132_-	bel_P0_m_F1i	1.8298	-1.8298	0.455041	0.752577	C57	C57	3.96054e-09	1.94313e-07	bel_P0_m
17_65841249_+	bel_P0_m_F1i	0.964788	-0.964787	0.368421	0.538462	C57	not_highly_reproducible	0.00306147	0.0170107	bel_P0_m
17_91089011_-	bel_P0_m_F1i	-1.10716	1.10716	0.480519	0.305556	PWK	PWK	0.00303109	0.0168816	bel_P0_m
18_12156187_+	bel_P0_m_F1i	-2.60027	2.60027	0.396694	0.1	PWK	PWK	0.000548103	0.00432628	bel_P0_m
18_24601505_-	bel_P0_m_F1i	1.73261	-1.73262	0.506849	0.777778	C57	C57	0.00123738	0.00821032	bel_P0_m
18_24601534_-	bel_P0_m_F1i	1.81279	-1.81279	0.480769	0.769231	C57	not_highly_reproducible	0.00492287	0.0247168	bel_P0_m
18_25138792_-	bel_P0_m_F1i	-1.41343	1.41343	0.491228	0.270833	PWK	PWK	0.00224437	0.013322	bel_P0_m
18_25138840_-	bel_P0_m_F1i	-1.75768	1.75768	0.5	0.232558	PWK	PWK	0.000606107	0.004681	bel_P0_m
18_25138878_-	bel_P0_m_F1i	-1.64505	1.64505	0.530612	0.27027	PWK	PWK	0.00156862	0.00996625	bel_P0_m
18_25478533_-	bel_P0_m_F1i	-0.808225	0.808225	0.500752	0.369863	PWK	PWK	3.5616e-18	1.21487e-15	bel_P0_m
18_25478558_-	bel_P0_m_F1i	-0.78374	0.783742	0.502664	0.375619	PWK	PWK	5.46349e-16	1.34584e-13	bel_P0_m
18_31722619_+	bel_P0_m_F1i	0.648756	-0.648756	0.410714	0.528239	C57	not_highly_reproducible	4.90454e-05	0.000596005	bel_P0_m
18_34318507_+	bel_P0_m_F1i	-1.24928	1.24928	0.503145	0.303867	PWK	PWK	1.79142e-14	3.36219e-12	bel_P0_m
18_34846618_+	bel_P0_m_F1i	-1.64968	1.64968	0.554795	0.289256	PWK	PWK	4.04777e-09	1.96958e-07	bel_P0_m
18_37808534_+	bel_P0_m_F1i	-0.937607	0.937609	0.527778	0.374194	PWK	PWK	0.000142165	0.00143304	bel_P0_m
18_37808546_+	bel_P0_m_F1i	-0.822018	0.822018	0.515625	0.381579	PWK	PWK	0.00110538	0.00756803	bel_P0_m
18_46608388_+	bel_P0_m_F1i	-0.654608	0.654608	0.666667	0.565574	MAT	not_highly_reproducible	0.0209283	0.0758951	bel_P0_m
18_47248458_-	bel_P0_m_F1i	0.955816	-0.955816	0.432836	0.602679	PAT	not_highly_reproducible	3.48579e-07	9.22057e-06	bel_P0_m
18_47248494_-	bel_P0_m_F1i	0.714416	-0.714415	0.422535	0.551622	PAT	not_highly_reproducible	2.01274e-06	4.16788e-05	bel_P0_m
18_58677955_+	bel_P0_m_F1i	2.43927	-2.43928	0.433333	0.809524	C57	C57	0.000605459	0.00467991	bel_P0_m
18_60713015_-	bel_P0_m_F1i	0.68968	-0.689681	0.461538	0.586207	C57	C57	0.0234816	0.0827559	bel_P0_m
18_61715904_-	bel_P0_m_F1i	-0.602896	0.602897	0.5	0.402878	PWK	PWK	0.0270735	0.0921997	bel_P0_m
18_63777783_+	bel_P0_m_F1i	-1.05407	1.05407	0.479452	0.3125	PWK	PWK	0.000421896	0.00350809	bel_P0_m
18_63777802_+	bel_P0_m_F1i	-1.04566	1.04566	0.466667	0.302817	PWK	PWK	9.56176e-05	0.00103438	bel_P0_m
18_63777903_+	bel_P0_m_F1i	-1.65593	1.65593	0.45614	0.214286	PWK	PWK	5.00458e-06	9.08023e-05	bel_P0_m
18_67479685_+	bel_P0_m_F1i	0.784478	-0.784478	0.346154	0.483051	PAT	not_highly_reproducible	0.00254814	0.0147187	bel_P0_m
18_67479714_+	bel_P0_m_F1i	0.603643	-0.603643	0.361702	0.46875	PAT	not_highly_reproducible	0.0129727	0.0524766	bel_P0_m
18_84012382_-	bel_P0_m_F1i	-1.16861	1.16861	0.619048	0.425532	PWK	not_highly_reproducible	0.00983243	0.0422088	bel_P0_m
1_89890699_+	bel_P0_m_F1i	0.910914	-0.910914	0.431818	0.594203	C57	not_highly_reproducible	0.000141434	0.00142811	bel_P0_m
1_90612471_+	bel_P0_m_F1i	-1.22425	1.22425	0.5	0.304878	PWK	PWK	0.000534721	0.00423463	bel_P0_m
1_90612502_+	bel_P0_m_F1i	-1.24886	1.24886	0.509434	0.309278	PWK	PWK	9.36395e-05	0.00101577	bel_P0_m
1_90612507_+	bel_P0_m_F1i	-1.34376	1.34376	0.518519	0.30303	PWK	PWK	1.8538e-05	0.00026718	bel_P0_m
1_90612514_+	bel_P0_m_F1i	-1.36779	1.36779	0.509091	0.291667	PWK	PWK	2.16935e-05	0.000304998	bel_P0_m
19_14449680_-	bel_P0_m_F1i	0.853757	-0.853757	0.375	0.526316	PAT	PAT	0.0202045	0.0740768	bel_P0_m
19_14449710_-	bel_P0_m_F1i	0.978594	-0.978594	0.4	0.57377	PAT	PAT	0.00837587	0.0371572	bel_P0_m
19_16385186_+	bel_P0_m_F1i	1.24809	-1.24809	0.518182	0.723577	C57	C57	4.80437e-06	8.80726e-05	bel_P0_m
19_16385239_+	bel_P0_m_F1i	1.5477	-1.5477	0.54321	0.780822	C57	C57	3.68623e-13	5.06813e-11	bel_P0_m
19_16385245_+	bel_P0_m_F1i	1.60609	-1.60609	0.539394	0.785088	C57	C57	1.70166e-14	3.24523e-12	bel_P0_m
19_16385254_+	bel_P0_m_F1i	1.49653	-1.49653	0.561644	0.78744	C57	C57	1.26879e-11	1.19065e-09	bel_P0_m
1_93622166_-	bel_P0_m_F1i	1.40136	-1.40136	0.411765	0.654545	C57	C57	0.000314046	0.00275875	bel_P0_m
19_41602267_-	bel_P0_m_F1i	1.73032	-1.73032	0.423729	0.714286	C57	not_highly_reproducible	0.0130118	0.0525807	bel_P0_m
19_41602275_-	bel_P0_m_F1i	1.88417	-1.88417	0.442308	0.75	C57	not_highly_reproducible	0.00643319	0.0303173	bel_P0_m
19_42075227_-	bel_P0_m_F1i	1.29736	-1.29736	0.649485	0.823529	C57	C57	0.00801361	0.0358641	bel_P0_m
19_42121126_+	bel_P0_m_F1i	1.08027	-1.08027	0.5	0.684211	C57	C57	0.000424793	0.00351733	bel_P0_m
19_42121224_+	bel_P0_m_F1i	1.03518	-1.03518	0.375	0.557522	C57	C57	8.8771e-05	0.000974585	bel_P0_m
19_43500182_-	bel_P0_m_F1i	1.71682	-1.71682	0.515464	0.781818	C57	C57	6.4976e-05	0.00075027	bel_P0_m
19_44303266_+	bel_P0_m_F1i	0.623934	-0.623934	0.467949	0.581395	C57	C57	0.0104265	0.0442034	bel_P0_m
19_44303306_+	bel_P0_m_F1i	1.32911	-1.32911	0.414815	0.646018	C57	C57	7.97935e-07	1.86496e-05	bel_P0_m
19_44303341_+	bel_P0_m_F1i	0.678511	-0.678511	0.466216	0.588889	C57	C57	0.0202555	0.0741719	bel_P0_m
19_44304355_+	bel_P0_m_F1i	-1.39778	1.39778	0.548387	0.320755	PWK	PWK	0.00126827	0.00838234	bel_P0_m
19_44305713_+	bel_P0_m_F1i	-1.58043	1.58043	0.622222	0.360759	PWK	PWK	3.37187e-11	2.78804e-09	bel_P0_m
19_44305729_+	bel_P0_m_F1i	-1.48683	1.48683	0.62931	0.382979	PWK	PWK	1.10683e-11	1.07272e-09	bel_P0_m
19_44305775_+	bel_P0_m_F1i	-1.49076	1.49076	0.646444	0.4	PWK	PWK	6.15475e-10	3.65697e-08	bel_P0_m
19_44305970_+	bel_P0_m_F1i	-1.49835	1.49835	0.518966	0.28125	PWK	PWK	6.51634e-08	2.27284e-06	bel_P0_m
19_44305984_+	bel_P0_m_F1i	-1.59653	1.59653	0.50384	0.256	PWK	PWK	2.536e-08	9.92903e-07	bel_P0_m
19_46515578_+	bel_P0_m_F1i	1.04141	-1.04141	0.408163	0.592593	C57	not_highly_reproducible	0.000120176	0.00124427	bel_P0_m
19_47024882_+	bel_P0_m_F1i	2.50121	-2.50121	0.554273	0.878261	C57	C57	1.0441e-13	1.6244e-11	bel_P0_m
19_47024959_+	bel_P0_m_F1i	1.45876	-1.45876	0.564784	0.785185	C57	C57	1.17766e-07	3.79418e-06	bel_P0_m
19_47024961_+	bel_P0_m_F1i	1.5268	-1.5268	0.562295	0.791367	C57	C57	2.46818e-08	9.69558e-07	bel_P0_m
19_47257508_+	bel_P0_m_F1i	2.05391	-2.05391	0.3	0.645833	C57	C57	8.20851e-07	1.91435e-05	bel_P0_m
19_5039576_+	bel_P0_m_F1i	-1.06453	1.06453	0.521739	0.348315	PWK	not_highly_reproducible	0.00132557	0.00868342	bel_P0_m
19_5647662_+	bel_P0_m_F1i	-1.17428	1.17428	0.416667	0.244898	PWK	PWK	0.0138998	0.0553929	bel_P0_m
19_57033766_-	bel_P0_m_F1i	-1.03821	1.03822	0.435294	0.277778	PWK	PWK	0.0196746	0.0726523	bel_P0_m
19_57033793_-	bel_P0_m_F1i	-1.48472	1.48472	0.455357	0.234375	PWK	PWK	0.000363699	0.00310721	bel_P0_m
19_57037147_-	bel_P0_m_F1i	1.53904	-1.53904	0.489796	0.740845	C57	C57	7.51779e-22	5.92603e-19	bel_P0_m
19_57037167_-	bel_P0_m_F1i	1.57613	-1.57613	0.493506	0.748555	C57	C57	3.91518e-22	3.30665e-19	bel_P0_m
19_57037192_-	bel_P0_m_F1i	1.35153	-1.35153	0.507463	0.729299	C57	C57	1.47416e-15	3.48609e-13	bel_P0_m
19_58796778_-	bel_P0_m_F1i	2.92415	-2.92415	0.519231	0.893617	C57	C57	1.01452e-14	1.99927e-12	bel_P0_m
19_58796819_-	bel_P0_m_F1i	2.16862	-2.16862	0.522936	0.834711	C57	C57	8.12542e-13	1.00166e-10	bel_P0_m
19_58796881_-	bel_P0_m_F1i	1.09882	-1.09882	0.649485	0.802632	C57	C57	5.52184e-05	0.000658167	bel_P0_m
19_58797843_-	bel_P0_m_F1i	-1.97632	1.97632	0.489796	0.2	PWK	not_highly_reproducible	0.00426278	0.0221163	bel_P0_m
19_8978170_+	bel_P0_m_F1i	0.888839	-0.888838	0.666667	0.791444	C57	not_highly_reproducible	0.000243989	0.00224858	bel_P0_m
19_8978175_+	bel_P0_m_F1i	0.809618	-0.809618	0.676923	0.790055	C57	C57	0.00105511	0.00729566	bel_P0_m
2_102789570_+	bel_P0_m_F1i	1.22984	-1.22984	0.495146	0.702128	C57	C57	7.11737e-05	0.000811531	bel_P0_m
2_102789609_+	bel_P0_m_F1i	0.853757	-0.853757	0.529412	0.675676	C57	C57	0.00221506	0.0132077	bel_P0_m
2_102789637_+	bel_P0_m_F1i	1.17268	-1.17268	0.47619	0.677419	C57	C57	8.17025e-06	0.000134923	bel_P0_m
2_102789789_+	bel_P0_m_F1i	2.9082	-2.9082	0.52	0.892857	C57	C57	3.81936e-05	0.000486639	bel_P0_m
2_102789804_+	bel_P0_m_F1i	3.90025	-3.90026	0.49505	0.9375	C57	C57	1.03413e-07	3.4347e-06	bel_P0_m
2_102789915_+	bel_P0_m_F1i	1.24081	-1.24081	0.565657	0.759259	C57	C57	0.00376525	0.020113	bel_P0_m
2_102789983_+	bel_P0_m_F1i	1.09805	-1.09806	0.469697	0.660194	C57	C57	0.000148786	0.00148585	bel_P0_m
2_102790023_+	bel_P0_m_F1i	1.05664	-1.05664	0.440476	0.626582	C57	C57	2.77586e-06	5.47776e-05	bel_P0_m
2_102790038_+	bel_P0_m_F1i	0.892955	-0.892955	0.4375	0.596774	C57	C57	1.56398e-05	0.000231446	bel_P0_m
2_118793504_+	bel_P0_m_F1i	-1.38201	1.38201	0.530612	0.307692	PWK	PWK	1.58795e-06	3.42002e-05	bel_P0_m
2_118793510_+	bel_P0_m_F1i	-1.27914	1.27914	0.529412	0.322034	PWK	PWK	7.28245e-06	0.000123011	bel_P0_m
2_118793581_+	bel_P0_m_F1i	-1.05883	1.05883	0.473214	0.306452	PWK	PWK	4.44533e-06	8.25143e-05	bel_P0_m
2_118793623_+	bel_P0_m_F1i	-1.12414	1.12414	0.494565	0.315068	PWK	PWK	1.00202e-07	3.34686e-06	bel_P0_m
2_118793639_+	bel_P0_m_F1i	-1.29517	1.29517	0.511211	0.303965	PWK	PWK	3.76623e-10	2.35618e-08	bel_P0_m
2_118793691_+	bel_P0_m_F1i	-1.37966	1.37966	0.520202	0.299213	PWK	PWK	6.95009e-07	1.67368e-05	bel_P0_m
2_119600335_+	bel_P0_m_F1i	1.32234	-1.32234	0.438356	0.666667	C57	C57	0.000116326	0.00121077	bel_P0_m
2_119600407_+	bel_P0_m_F1i	1.62281	-1.62281	0.44898	0.72	C57	C57	0.000156485	0.00154705	bel_P0_m
2_121215810_-	bel_P0_m_F1i	0.727636	-0.727635	0.418919	0.550218	C57	C57	7.17551e-05	0.000816585	bel_P0_m
2_124664756_+	bel_P0_m_F1i	1.31244	-1.31244	0.409091	0.637931	C57	C57	0.000691383	0.00521027	bel_P0_m
2_124664762_+	bel_P0_m_F1i	1.34764	-1.34764	0.377778	0.612903	C57	C57	0.000199889	0.00191066	bel_P0_m
2_127259187_+	bel_P0_m_F1i	-0.711741	0.711742	0.53125	0.414894	MAT	MAT	0.0294636	0.0979076	bel_P0_m
2_127259201_+	bel_P0_m_F1i	-0.844373	0.844374	0.552941	0.413793	MAT	MAT	0.00961679	0.0414089	bel_P0_m
2_128611273_-	bel_P0_m_F1i	-0.741245	0.741246	0.513514	0.392857	PWK	PWK	0.0136225	0.0544901	bel_P0_m
2_128852149_+	bel_P0_m_F1i	-1.30823	1.30823	0.4	0.216216	PWK	PWK	0.00120208	0.00805294	bel_P0_m
2_130708930_-	bel_P0_m_F1i	-1.10887	1.10887	0.464286	0.291667	PWK	PWK	0.00423767	0.022015	bel_P0_m
2_130708938_-	bel_P0_m_F1i	-1.18106	1.18106	0.47191	0.287671	PWK	PWK	0.00148155	0.00952058	bel_P0_m
2_131026257_+	bel_P0_m_F1i	-4.62017	4.62017	0.75	0.111111	PWK	PWK	1.05241e-15	2.53953e-13	bel_P0_m
2_131026313_+	bel_P0_m_F1i	-3.73121	3.73121	0.705882	0.15625	PWK	PWK	1.701e-10	1.16258e-08	bel_P0_m
2_131026328_+	bel_P0_m_F1i	-3.29825	3.29825	0.666667	0.172414	PWK	PWK	6.1359e-08	2.15284e-06	bel_P0_m
2_131996227_-	bel_P0_m_F1i	-2.35022	2.35022	0.702703	0.322034	PWK	PWK	2.7079e-09	1.38607e-07	bel_P0_m
2_131996299_-	bel_P0_m_F1i	-2.3165	2.3165	0.526316	0.186047	PWK	PWK	8.66524e-06	0.000141908	bel_P0_m
2_131996366_-	bel_P0_m_F1i	-1.65814	1.65814	0.583333	0.3125	PWK	PWK	0.00338075	0.0184979	bel_P0_m
2_131996368_-	bel_P0_m_F1i	-1.45353	1.45352	0.56	0.322581	PWK	PWK	0.0103103	0.0437821	bel_P0_m
2_138283709_+	bel_P0_m_F1i	0.651713	-0.651713	0.489796	0.607143	C57	C57	0.00254145	0.0146944	bel_P0_m
2_138283723_+	bel_P0_m_F1i	0.785129	-0.785129	0.474576	0.614634	C57	C57	6.2106e-05	0.000724917	bel_P0_m
2_138283750_+	bel_P0_m_F1i	0.69697	-0.696971	0.493506	0.61811	C57	C57	7.24374e-05	0.000822767	bel_P0_m
2_151594102_-	bel_P0_m_F1i	1.08764	-1.08764	0.391304	0.583333	C57	C57	0.00104078	0.0072262	bel_P0_m
2_153209382_+	bel_P0_m_F1i	-1.07605	1.07605	0.612245	0.434211	MAT	not_highly_reproducible	0.00201707	0.0123224	bel_P0_m
2_153317063_+	bel_P0_m_F1i	-1.06259	1.06259	0.513514	0.341176	PWK	PWK	0.00155667	0.00991173	bel_P0_m
2_156567455_+	bel_P0_m_F1i	-0.899044	0.899044	0.46	0.318841	PWK	PWK	0.0212606	0.0767354	bel_P0_m
2_157016330_-	bel_P0_m_F1i	1.63281	-1.63281	0.352941	0.634146	C57	C57	0.000421512	0.00350809	bel_P0_m
2_157016337_-	bel_P0_m_F1i	1.71074	-1.71074	0.342857	0.636364	C57	C57	8.76674e-05	0.000967501	bel_P0_m
2_157017998_-	bel_P0_m_F1i	-0.607979	0.607979	0.612903	0.515625	PWK	not_highly_reproducible	0.00610551	0.0291212	bel_P0_m
2_157018260_-	bel_P0_m_F1i	-1.03764	1.03764	0.4375	0.279661	PWK	PWK	0.000543127	0.00429561	bel_P0_m
2_179896782_+	bel_P0_m_F1i	-1.7901	1.7901	0.507692	0.234043	PWK	PWK	0.000190728	0.00183646	bel_P0_m
2_180259347_-	bel_P0_m_F1i	0.704665	-0.704665	0.428571	0.556054	C57	not_highly_reproducible	0.000142154	0.00143304	bel_P0_m
2_180259374_-	bel_P0_m_F1i	0.941683	-0.941684	0.357143	0.522321	C57	C57	5.7653e-07	1.41723e-05	bel_P0_m
2_180259378_-	bel_P0_m_F1i	1.09272	-1.09272	0.325581	0.513393	C57	C57	7.48109e-09	3.41531e-07	bel_P0_m
2_180259402_-	bel_P0_m_F1i	0.871548	-0.871548	0.365854	0.519608	C57	C57	8.0744e-06	0.000133931	bel_P0_m
2_180259456_-	bel_P0_m_F1i	0.619013	-0.619014	0.36	0.469565	C57	C57	0.000729007	0.00541443	bel_P0_m
2_181075786_-	bel_P0_m_F1i	0.973075	-0.973075	0.341463	0.510526	C57	not_highly_reproducible	1.72913e-06	3.69036e-05	bel_P0_m
2_181515264_+	bel_P0_m_F1i	1.24163	-1.24163	0.363636	0.580645	C57	not_highly_reproducible	0.000534919	0.00423463	bel_P0_m
2_20849610_-	bel_P0_m_F1i	-1.25395	1.25395	0.455357	0.264286	PWK	PWK	3.75064e-06	7.14132e-05	bel_P0_m
2_20849790_-	bel_P0_m_F1i	-1.16005	1.16005	0.473684	0.292135	PWK	PWK	0.000611868	0.00471074	bel_P0_m
2_25576972_-	bel_P0_m_F1i	-0.634594	0.634595	0.583333	0.480263	MAT	not_highly_reproducible	0.0107189	0.0451658	bel_P0_m
2_26636179_+	bel_P0_m_F1i	0.857873	-0.857872	0.5	0.65	C57	C57	0.000485619	0.00393285	bel_P0_m
2_26892083_-	bel_P0_m_F1i	1.27983	-1.27983	0.387097	0.611111	C57	C57	0.000142804	0.00143581	bel_P0_m
2_28455111_+	bel_P0_m_F1i	1.43872	-1.43872	0.375	0.625	C57	not_highly_reproducible	0.00533325	0.0261878	bel_P0_m
2_28552172_+	bel_P0_m_F1i	-0.736583	0.736584	0.6	0.479839	PWK	PWK	0.000159088	0.00157016	bel_P0_m
2_30822841_+	bel_P0_m_F1i	-1.01555	1.01555	0.361111	0.222689	PWK	PWK	5.28867e-06	9.44611e-05	bel_P0_m
2_31292654_+	bel_P0_m_F1i	0.637482	-0.637482	0.315789	0.423868	C57	C57	0.000412344	0.0034505	bel_P0_m
2_31292658_+	bel_P0_m_F1i	0.621644	-0.621644	0.320755	0.426778	C57	not_highly_reproducible	0.000652064	0.00499029	bel_P0_m
2_32214302_+	bel_P0_m_F1i	0.606039	-0.606039	0.47027	0.580645	C57	not_highly_reproducible	0.000242845	0.00224153	bel_P0_m
2_32231009_+	bel_P0_m_F1i	-0.82732	0.827319	0.487805	0.354839	MAT	not_highly_reproducible	0.0124021	0.0507265	bel_P0_m
2_33137435_-	bel_P0_m_F1i	-1.00968	1.00968	0.595745	0.428571	PWK	PWK	0.00349411	0.0189582	bel_P0_m
2_33137489_-	bel_P0_m_F1i	-1.14407	1.14406	0.597222	0.407407	PWK	PWK	7.56563e-05	0.000854403	bel_P0_m
2_33137564_-	bel_P0_m_F1i	-1.11835	1.11835	0.555556	0.371069	PWK	PWK	4.25606e-06	7.93748e-05	bel_P0_m
2_33732470_-	bel_P0_m_F1i	0.921719	-0.921718	0.467742	0.630435	C57	not_highly_reproducible	0.00226963	0.0134315	bel_P0_m
2_34775983_+	bel_P0_m_F1i	-0.825494	0.825493	0.552632	0.416667	PWK	not_highly_reproducible	0.00991559	0.042496	bel_P0_m
2_34805896_-	bel_P0_m_F1i	-0.801782	0.801781	0.428571	0.30597	PWK	not_highly_reproducible	0.00391137	0.0206926	bel_P0_m
2_34805904_-	bel_P0_m_F1i	-0.985088	0.985089	0.468085	0.312977	PWK	PWK	0.000419185	0.00349934	bel_P0_m
2_37569974_-	bel_P0_m_F1i	-1.08412	1.08412	0.6375	0.459459	PWK	not_highly_reproducible	1.10432e-06	2.5159e-05	bel_P0_m
2_37570039_-	bel_P0_m_F1i	-1.26738	1.26738	0.637931	0.428571	PWK	not_highly_reproducible	4.67972e-08	1.68698e-06	bel_P0_m
2_49771692_+	bel_P0_m_F1i	0.659589	-0.659588	0.508772	0.626374	C57	C57	0.000101404	0.0010831	bel_P0_m
2_83879695_+	bel_P0_m_F1i	0.703921	-0.703922	0.538462	0.660714	C57	C57	0.000219198	0.00206299	bel_P0_m
2_83879703_+	bel_P0_m_F1i	0.922968	-0.922968	0.507246	0.666667	C57	C57	5.36094e-07	1.32888e-05	bel_P0_m
2_83879712_+	bel_P0_m_F1i	0.836193	-0.836195	0.519481	0.664179	C57	C57	2.15036e-06	4.43665e-05	bel_P0_m
2_83879723_+	bel_P0_m_F1i	0.851946	-0.851946	0.52381	0.670455	C57	C57	1.77827e-06	3.77491e-05	bel_P0_m
2_91676226_-	bel_P0_m_F1i	0.634152	-0.634151	0.490566	0.604972	C57	C57	1.50516e-05	0.00022471	bel_P0_m
2_91918390_+	bel_P0_m_F1i	-2.05313	2.05313	0.574468	0.25	PWK	PWK	3.29944e-06	6.3746e-05	bel_P0_m
3_100567593_-	bel_P0_m_F1i	-0.663653	0.663653	0.625	0.518797	MAT	not_highly_reproducible	0.0152552	0.0597774	bel_P0_m
3_101461017_+	bel_P0_m_F1i	3.6257	-3.6257	0.755102	0.975	C57	not_highly_reproducible	0.000312014	0.00274702	bel_P0_m
3_116489149_-	bel_P0_m_F1i	-2.06496	2.06496	0.505155	0.2	PWK	PWK	0.00227873	0.0134651	bel_P0_m
3_116489201_-	bel_P0_m_F1i	-1.98509	1.98509	0.517647	0.217391	PWK	PWK	0.00545272	0.0266638	bel_P0_m
3_124321513_+	bel_P0_m_F1i	-0.650211	0.650211	0.530303	0.424354	PWK	PWK	0.000506859	0.00406587	bel_P0_m
3_126923147_-	bel_P0_m_F1i	0.725117	-0.725117	0.388889	0.51875	C57	not_highly_reproducible	0.00111067	0.00759549	bel_P0_m
3_126923225_-	bel_P0_m_F1i	0.682345	-0.682346	0.376344	0.498069	C57	not_highly_reproducible	8.44143e-05	0.00093544	bel_P0_m
3_126943533_-	bel_P0_m_F1i	-1.3493	1.3493	0.569444	0.347222	PWK	PWK	0.000183617	0.00177812	bel_P0_m
3_126943544_-	bel_P0_m_F1i	-1.37506	1.37506	0.584416	0.357143	PWK	PWK	3.24093e-05	0.000425314	bel_P0_m
3_144688502_-	bel_P0_m_F1i	-2.81658	2.81657	0.652174	0.214286	PWK	PWK	8.09162e-09	3.63784e-07	bel_P0_m
3_144688514_-	bel_P0_m_F1i	-3.18722	3.18722	0.689655	0.2	PWK	PWK	1.7828e-11	1.62153e-09	bel_P0_m
3_144688545_-	bel_P0_m_F1i	-3.28932	3.28931	0.674699	0.178571	PWK	PWK	2.84532e-14	5.02135e-12	bel_P0_m
3_144688575_-	bel_P0_m_F1i	-3.26372	3.26373	0.691489	0.192982	PWK	PWK	1.14118e-14	2.21201e-12	bel_P0_m
3_146731802_-	bel_P0_m_F1i	-1.11719	1.11719	0.496552	0.317829	PWK	PWK	4.49857e-05	0.000554899	bel_P0_m
3_152787238_+	bel_P0_m_F1i	1.46522	-1.46522	0.5	0.738854	C57	C57	1.72612e-09	9.27711e-08	bel_P0_m
3_152787247_+	bel_P0_m_F1i	1.64035	-1.64035	0.5	0.761589	C57	C57	7.99941e-11	6.14189e-09	bel_P0_m
3_16204264_+	bel_P0_m_F1i	-0.643662	0.643663	0.567568	0.462617	PWK	not_highly_reproducible	0.00232884	0.0137201	bel_P0_m
3_16204269_+	bel_P0_m_F1i	-0.996303	0.996303	0.619048	0.454955	PWK	not_highly_reproducible	7.66348e-07	1.80864e-05	bel_P0_m
3_16204342_+	bel_P0_m_F1i	-1.60149	1.60149	0.725	0.470968	PWK	not_highly_reproducible	2.76056e-11	2.34826e-09	bel_P0_m
3_55784489_+	bel_P0_m_F1i	0.758337	-0.758338	0.297297	0.423077	PAT	not_highly_reproducible	0.0027586	0.0156665	bel_P0_m
3_86786829_-	bel_P0_m_F1i	-1.18778	1.18778	0.560606	0.364641	PWK	PWK	1.67387e-07	5.07483e-06	bel_P0_m
3_86786839_-	bel_P0_m_F1i	-1.23161	1.23161	0.563636	0.360465	PWK	PWK	1.16575e-07	3.78675e-06	bel_P0_m
3_88351168_+	bel_P0_m_F1i	0.977115	-0.977114	0.481013	0.651515	C57	C57	0.00640939	0.0302533	bel_P0_m
3_88351180_+	bel_P0_m_F1i	1.01254	-1.01254	0.481928	0.657895	C57	C57	0.00261949	0.0150353	bel_P0_m
3_88536406_+	bel_P0_m_F1i	-1.0918	1.0918	0.568966	0.388235	MAT	not_highly_reproducible	0.000931441	0.00660836	bel_P0_m
3_88536501_+	bel_P0_m_F1i	-0.802172	0.802173	0.5625	0.43038	MAT	not_highly_reproducible	0.0227451	0.0807865	bel_P0_m
3_88908315_+	bel_P0_m_F1i	1.05814	-1.05814	0.447368	0.633333	C57	C57	0.00414163	0.0216111	bel_P0_m
3_89756032_-	bel_P0_m_F1i	-2.39511	2.39511	0.6875	0.3	PWK	PWK	0.000419692	0.0034996	bel_P0_m
3_89756050_-	bel_P0_m_F1i	-2.67462	2.67462	0.675	0.25	PWK	PWK	0.000121062	0.00125235	bel_P0_m
3_89756205_-	bel_P0_m_F1i	-1.07369	1.07369	0.622951	0.445783	PWK	PWK	0.00136195	0.0088677	bel_P0_m
3_89783421_+	bel_P0_m_F1i	-0.980765	0.980765	0.571429	0.409091	MAT	not_highly_reproducible	0.00243952	0.0142118	bel_P0_m
3_94331923_+	bel_P0_m_F1i	1.12091	-1.12091	0.4	0.597701	PAT	PAT	0.000257187	0.00233467	bel_P0_m
3_94331929_+	bel_P0_m_F1i	1.07882	-1.07882	0.411765	0.60241	PAT	not_highly_reproducible	0.000501175	0.00403122	bel_P0_m
3_96560803_+	bel_P0_m_F1i	1.2694	-1.2694	0.576923	0.771084	C57	C57	0.000320013	0.0027925	bel_P0_m
3_96560817_+	bel_P0_m_F1i	1.36791	-1.36791	0.571429	0.77907	C57	C57	7.16045e-05	0.000815656	bel_P0_m
3_96560878_+	bel_P0_m_F1i	2.23781	-2.23781	0.608108	0.882353	C57	C57	1.12956e-06	2.55756e-05	bel_P0_m
4_106586969_+	bel_P0_m_F1i	0.795576	-0.795576	0.468085	0.610169	C57	not_highly_reproducible	0.00223128	0.0132709	bel_P0_m
4_106586973_+	bel_P0_m_F1i	1.03038	-1.03038	0.444444	0.626087	C57	not_highly_reproducible	0.000104545	0.00111263	bel_P0_m
4_106662808_-	bel_P0_m_F1i	1.97784	-1.97784	0.625	0.870588	C57	C57	7.95276e-07	1.86496e-05	bel_P0_m
4_106662827_-	bel_P0_m_F1i	1.48264	-1.48264	0.666667	0.851351	C57	C57	0.000477019	0.0038758	bel_P0_m
4_107874114_+	bel_P0_m_F1i	-0.679337	0.679336	0.512195	0.401869	PWK	PWK	0.00128062	0.00844508	bel_P0_m
4_107874152_+	bel_P0_m_F1i	-1.19558	1.19558	0.636364	0.43913	PWK	PWK	1.49093e-09	8.16146e-08	bel_P0_m
4_107874169_+	bel_P0_m_F1i	-1.38042	1.38042	0.673077	0.447619	PWK	PWK	2.42734e-11	2.14186e-09	bel_P0_m
4_107874174_+	bel_P0_m_F1i	-1.35288	1.35288	0.680851	0.461165	PWK	PWK	9.49549e-11	7.10599e-09	bel_P0_m
4_107874185_+	bel_P0_m_F1i	-1.43125	1.43125	0.7	0.469945	PWK	PWK	1.24885e-10	8.93633e-09	bel_P0_m
4_107875830_+	bel_P0_m_F1i	0.616865	-0.616864	0.456522	0.568966	PAT	not_highly_reproducible	0.0154626	0.0603796	bel_P0_m
4_108719613_-	bel_P0_m_F1i	-1.21355	1.21355	0.472222	0.283333	PWK	PWK	0.00406924	0.0213275	bel_P0_m
4_118414875_+	bel_P0_m_F1i	1.92892	-1.92892	0.378378	0.703704	C57	C57	0.00100903	0.00704294	bel_P0_m
4_120892686_+	bel_P0_m_F1i	-1.14779	1.14779	0.531469	0.344086	PWK	PWK	0.000359075	0.00307592	bel_P0_m
4_123001155_+	bel_P0_m_F1i	0.814193	-0.814192	0.516129	0.657754	C57	not_highly_reproducible	9.85655e-05	0.00106239	bel_P0_m
4_125711782_+	bel_P0_m_F1i	-0.898891	0.898891	0.6	0.451852	PWK	PWK	0.000570104	0.00445239	bel_P0_m
4_126613754_+	bel_P0_m_F1i	-2.46706	2.46706	0.7	0.301887	PWK	PWK	2.69975e-09	1.38607e-07	bel_P0_m
4_127194886_+	bel_P0_m_F1i	1.50911	-1.50911	0.363636	0.625	C57	C57	0.000860993	0.00618492	bel_P0_m
4_127194926_+	bel_P0_m_F1i	1.27983	-1.27983	0.352941	0.575758	C57	C57	0.0100542	0.0429098	bel_P0_m
4_128910744_+	bel_P0_m_F1i	1.04925	-1.04925	0.487805	0.668831	C57	C57	7.53283e-06	0.00012598	bel_P0_m
4_128910757_+	bel_P0_m_F1i	1.18718	-1.18718	0.487805	0.689655	C57	C57	8.03097e-08	2.72868e-06	bel_P0_m
4_128910763_+	bel_P0_m_F1i	1.14776	-1.14776	0.525	0.715054	C57	C57	1.39717e-07	4.39366e-06	bel_P0_m
4_128910769_+	bel_P0_m_F1i	0.956634	-0.956633	0.547619	0.706522	C57	C57	1.11024e-05	0.000174335	bel_P0_m
4_128910848_+	bel_P0_m_F1i	1.56624	-1.56624	0.5	0.752137	C57	C57	4.27994e-08	1.55711e-06	bel_P0_m
4_128911046_+	bel_P0_m_F1i	1.70175	-1.70175	0.6	0.833333	C57	C57	9.97072e-12	9.76465e-10	bel_P0_m
4_128911054_+	bel_P0_m_F1i	1.69696	-1.69697	0.568182	0.81383	C57	C57	1.46049e-12	1.74433e-10	bel_P0_m
4_128911102_+	bel_P0_m_F1i	1.36464	-1.36464	0.508475	0.731884	C57	C57	1.28845e-07	4.09534e-06	bel_P0_m
4_133294003_-	bel_P0_m_F1i	-1.26355	1.26355	0.488372	0.289474	PWK	PWK	0.0148168	0.0583981	bel_P0_m
4_134526373_-	bel_P0_m_F1i	0.620648	-0.620647	0.572816	0.678733	C57	C57	0.00136464	0.00887539	bel_P0_m
4_134526391_-	bel_P0_m_F1i	0.80575	-0.805749	0.574074	0.707113	C57	C57	2.58656e-05	0.000354386	bel_P0_m
4_134526393_-	bel_P0_m_F1i	0.873827	-0.873828	0.575472	0.717949	C57	C57	8.2138e-06	0.000135453	bel_P0_m
4_134526398_-	bel_P0_m_F1i	0.917136	-0.917137	0.572727	0.721739	C57	C57	3.6419e-06	6.99055e-05	bel_P0_m
4_134526411_-	bel_P0_m_F1i	1.17275	-1.17275	0.54	0.730594	C57	C57	8.4131e-09	3.76805e-07	bel_P0_m
4_134538173_-	bel_P0_m_F1i	-2.12267	2.12268	0.5	0.190476	PWK	PWK	0.00719738	0.0331007	bel_P0_m
4_136291846_+	bel_P0_m_F1i	0.735617	-0.735617	0.432432	0.565217	C57	not_highly_reproducible	0.0286594	0.0959153	bel_P0_m
4_136654709_-	bel_P0_m_F1i	0.799068	-0.799069	0.440678	0.584158	C57	C57	4.86031e-05	0.000592358	bel_P0_m
4_137656537_+	bel_P0_m_F1i	-1.2118	1.2118	0.525424	0.328767	PWK	PWK	0.00091385	0.00649751	bel_P0_m
4_137656548_+	bel_P0_m_F1i	-0.923851	0.923851	0.490909	0.342466	PWK	PWK	0.0134669	0.0539589	bel_P0_m
4_137657342_+	bel_P0_m_F1i	-1.17361	1.17361	0.518519	0.328502	PWK	PWK	4.15059e-08	1.51471e-06	bel_P0_m
4_137657350_+	bel_P0_m_F1i	-1.21559	1.21559	0.518519	0.322115	PWK	PWK	1.29452e-08	5.58629e-07	bel_P0_m
4_137657359_+	bel_P0_m_F1i	-1.2974	1.2974	0.526316	0.316583	PWK	PWK	3.49411e-09	1.74322e-07	bel_P0_m
4_138457488_+	bel_P0_m_F1i	3.3805	-3.38049	0.708995	0.962963	C57	C57	9.54088e-09	4.20782e-07	bel_P0_m
4_138457647_+	bel_P0_m_F1i	1.27325	-1.27325	0.554545	0.755102	C57	C57	0.00574618	0.0278226	bel_P0_m
4_138457651_+	bel_P0_m_F1i	1.24588	-1.24588	0.565789	0.76	C57	C57	0.00619325	0.0294803	bel_P0_m
4_150617325_+	bel_P0_m_F1i	0.656666	-0.656665	0.382353	0.5	PAT	not_highly_reproducible	0.00434864	0.0224534	bel_P0_m
4_152284145_+	bel_P0_m_F1i	1.44995	-1.44995	0.489796	0.728814	C57	C57	0.000224776	0.00210368	bel_P0_m
4_152387023_+	bel_P0_m_F1i	0.947714	-0.947715	0.447368	0.615385	C57	C57	0.000366418	0.00312366	bel_P0_m
4_155157311_-	bel_P0_m_F1i	-1.49465	1.49464	0.555556	0.3125	PWK	PWK	0.00697356	0.0322885	bel_P0_m
4_155557561_+	bel_P0_m_F1i	-1.65047	1.65047	0.617537	0.345133	PWK	PWK	5.23849e-09	2.49758e-07	bel_P0_m
4_155557582_+	bel_P0_m_F1i	-1.61063	1.61063	0.615578	0.349515	PWK	PWK	6.72993e-08	2.34043e-06	bel_P0_m
4_156185678_-	bel_P0_m_F1i	-0.76744	0.76744	0.483051	0.36	PWK	PWK	0.0159724	0.06188	bel_P0_m
4_21994471_+	bel_P0_m_F1i	-1.1996	1.1996	0.573529	0.375	PWK	PWK	0.000775542	0.00568001	bel_P0_m
4_21994492_+	bel_P0_m_F1i	-1.26469	1.26469	0.571429	0.3625	PWK	PWK	0.000248137	0.00227805	bel_P0_m
4_21994506_+	bel_P0_m_F1i	-1.23175	1.23175	0.564706	0.361446	PWK	PWK	0.000224886	0.00210368	bel_P0_m
4_41519081_-	bel_P0_m_F1i	-0.823292	0.823291	0.540373	0.405063	PWK	PWK	0.0175512	0.0665357	bel_P0_m
4_42943135_+	bel_P0_m_F1i	0.958618	-0.958617	0.596774	0.746667	C57	C57	0.000161248	0.00158751	bel_P0_m
4_42943150_+	bel_P0_m_F1i	1.14921	-1.14921	0.590164	0.765957	C57	C57	1.52616e-05	0.000227272	bel_P0_m
4_42957638_+	bel_P0_m_F1i	2.16092	-2.16092	0.390625	0.746032	C57	C57	1.40203e-08	5.91221e-07	bel_P0_m
4_42957682_+	bel_P0_m_F1i	2.10893	-2.10893	0.433962	0.772152	C57	C57	1.63086e-09	8.80516e-08	bel_P0_m
4_43415058_+	bel_P0_m_F1i	0.789809	-0.789811	0.493671	0.633333	C57	C57	0.00247206	0.0143705	bel_P0_m
4_43415260_+	bel_P0_m_F1i	-1.05396	1.05396	0.569106	0.394619	PWK	not_highly_reproducible	2.10885e-07	6.09657e-06	bel_P0_m
4_43415907_+	bel_P0_m_F1i	0.914515	-0.914516	0.4	0.562874	C57	not_highly_reproducible	2.4615e-05	0.000339217	bel_P0_m
4_43447561_+	bel_P0_m_F1i	-1.00198	1.00198	0.672727	0.512605	PWK	not_highly_reproducible	3.57702e-07	9.43324e-06	bel_P0_m
4_43447570_+	bel_P0_m_F1i	-0.938791	0.938791	0.660714	0.51004	PWK	not_highly_reproducible	1.17867e-06	2.63951e-05	bel_P0_m
4_43447722_+	bel_P0_m_F1i	0.628109	-0.628109	0.45	0.564417	C57	not_highly_reproducible	3.60439e-05	0.000465774	bel_P0_m
4_43578184_-	bel_P0_m_F1i	-1.08778	1.08778	0.529412	0.351648	PWK	not_highly_reproducible	0.000723064	0.00539061	bel_P0_m
4_44931874_+	bel_P0_m_F1i	0.755414	-0.755412	0.395833	0.53125	PAT	not_highly_reproducible	0.0297689	0.0987343	bel_P0_m
4_45398873_-	bel_P0_m_F1i	-1.72392	1.72392	0.555556	0.279412	PWK	PWK	6.6577e-06	0.000114253	bel_P0_m
4_45398930_-	bel_P0_m_F1i	-2.1238	2.12381	0.594595	0.25641	PWK	PWK	2.42551e-05	0.000335584	bel_P0_m
4_47470301_-	bel_P0_m_F1i	-0.809845	0.809846	0.578947	0.445596	PWK	PWK	0.000247222	0.00227483	bel_P0_m
4_47470310_-	bel_P0_m_F1i	-0.738943	0.738944	0.580247	0.459091	PWK	PWK	0.000359832	0.0030764	bel_P0_m
4_47470593_-	bel_P0_m_F1i	-0.880394	0.880394	0.571429	0.426009	PWK	PWK	1.3496e-05	0.000204848	bel_P0_m
4_49585597_-	bel_P0_m_F1i	0.995007	-0.995005	0.644068	0.787037	C57	C57	6.48716e-06	0.000112305	bel_P0_m
4_49585610_-	bel_P0_m_F1i	1.16712	-1.16712	0.575342	0.757143	C57	C57	5.39717e-08	1.92217e-06	bel_P0_m
4_49585629_-	bel_P0_m_F1i	1.11022	-1.11022	0.545455	0.726368	C57	C57	1.74109e-07	5.23835e-06	bel_P0_m
4_49587067_-	bel_P0_m_F1i	-1.71841	1.71841	0.352459	0.144928	PWK	PWK	2.71224e-11	2.34084e-09	bel_P0_m
4_49587076_-	bel_P0_m_F1i	-1.91173	1.91173	0.370079	0.137931	PWK	PWK	3.03522e-13	4.3239e-11	bel_P0_m
4_49665340_-	bel_P0_m_F1i	-0.642894	0.642895	0.631579	0.529412	MAT	MAT	0.00489658	0.0246161	bel_P0_m
4_49665356_-	bel_P0_m_F1i	-0.746962	0.746962	0.623188	0.502439	MAT	MAT	0.000509987	0.00408266	bel_P0_m
4_62394255_-	bel_P0_m_F1i	1.43728	-1.43728	0.4	0.649123	C57	C57	0.000198251	0.00189961	bel_P0_m
4_62394260_-	bel_P0_m_F1i	1.3433	-1.3433	0.428571	0.661017	C57	C57	0.000506651	0.00406587	bel_P0_m
4_62394267_-	bel_P0_m_F1i	1.21633	-1.21633	0.444444	0.655738	C57	C57	0.00112203	0.00765984	bel_P0_m
4_62394279_-	bel_P0_m_F1i	1.10385	-1.10385	0.444444	0.637931	C57	C57	0.00345153	0.0187809	bel_P0_m
4_64016935_-	bel_P0_m_F1i	-1.03964	1.03964	0.511111	0.342593	PWK	PWK	0.000486486	0.00393717	bel_P0_m
4_68762685_-	bel_P0_m_F1i	-1.11827	1.11827	0.594595	0.409091	MAT	not_highly_reproducible	0.0139132	0.0554278	bel_P0_m
4_9281868_+	bel_P0_m_F1i	0.744705	-0.744705	0.456522	0.590551	PAT	PAT	0.00313195	0.0173209	bel_P0_m
4_9449651_+	bel_P0_m_F1i	-1.72193	1.72193	0.72973	0.45614	PWK	not_highly_reproducible	1.54533e-05	0.000228972	bel_P0_m
5_110170974_+	bel_P0_m_F1i	-2.03271	2.0327	0.581395	0.258065	PWK	PWK	0.000364586	0.0031115	bel_P0_m
5_111288374_+	bel_P0_m_F1i	1.10775	-1.10775	0.375	0.569892	C57	not_highly_reproducible	0.000152816	0.0015179	bel_P0_m
5_111288497_+	bel_P0_m_F1i	1.25195	-1.25195	0.375	0.594203	C57	C57	0.00025822	0.00233574	bel_P0_m
5_111288506_+	bel_P0_m_F1i	1.19491	-1.19491	0.372549	0.58209	C57	C57	0.00056216	0.00441209	bel_P0_m
5_112214715_-	bel_P0_m_F1i	1.09827	-1.09827	0.495798	0.683274	C57	C57	2.41578e-10	1.5869e-08	bel_P0_m
5_112214719_-	bel_P0_m_F1i	1.09073	-1.09073	0.497976	0.684028	C57	C57	1.88486e-10	1.27352e-08	bel_P0_m
5_112214741_-	bel_P0_m_F1i	1.13419	-1.13419	0.490446	0.684028	C57	C57	3.6266e-11	2.97784e-09	bel_P0_m
5_112214772_-	bel_P0_m_F1i	1.11387	-1.11387	0.488998	0.679715	C57	C57	1.53261e-10	1.06598e-08	bel_P0_m
5_112220108_-	bel_P0_m_F1i	1.05655	-1.05655	0.553571	0.72549	C57	C57	0.0159265	0.0617833	bel_P0_m
5_112391823_-	bel_P0_m_F1i	1.15547	-1.15547	0.470588	0.669856	C57	C57	8.61816e-09	3.83087e-07	bel_P0_m
5_112391880_-	bel_P0_m_F1i	1.16293	-1.16293	0.516393	0.710145	C57	C57	6.8927e-11	5.39731e-09	bel_P0_m
5_112392010_-	bel_P0_m_F1i	0.622758	-0.622759	0.414141	0.527273	C57	not_highly_reproducible	0.0001782	0.00173276	bel_P0_m
5_112421274_-	bel_P0_m_F1i	1.22259	-1.22259	0.511111	0.714286	C57	C57	6.54731e-05	0.000755273	bel_P0_m
5_116442231_-	bel_P0_m_F1i	-1.48667	1.48667	0.633333	0.387097	PWK	not_highly_reproducible	0.00785071	0.0353222	bel_P0_m
5_117377936_+	bel_P0_m_F1i	0.85466	-0.854662	0.480296	0.631336	C57	C57	8.8457e-06	0.000143867	bel_P0_m
5_117377972_+	bel_P0_m_F1i	0.808841	-0.808842	0.4637	0.608163	C57	C57	6.47428e-06	0.000112305	bel_P0_m
5_121349265_+	bel_P0_m_F1i	-0.689122	0.689122	0.490196	0.37931	PWK	not_highly_reproducible	0.0198912	0.0732004	bel_P0_m
5_121860659_-	bel_P0_m_F1i	-0.866897	0.866896	0.534884	0.392523	PWK	not_highly_reproducible	0.00351676	0.0190176	bel_P0_m
5_123119148_-	bel_P0_m_F1i	0.775754	-0.775755	0.529412	0.663717	C57	not_highly_reproducible	0.00453682	0.0231737	bel_P0_m
5_123119155_-	bel_P0_m_F1i	0.64286	-0.64286	0.555556	0.666667	C57	not_highly_reproducible	0.0182397	0.0685399	bel_P0_m
5_123530890_-	bel_P0_m_F1i	0.918363	-0.918363	0.471698	0.633588	C57	C57	0.00021834	0.00205874	bel_P0_m
5_124119835_-	bel_P0_m_F1i	-1.41178	1.41178	0.457143	0.244898	PWK	PWK	0.00366619	0.0196594	bel_P0_m
5_125017417_-	bel_P0_m_F1i	1.01172	-1.01172	0.424658	0.60396	C57	C57	0.000374955	0.00318955	bel_P0_m
5_125454728_+	bel_P0_m_F1i	-1.20464	1.20464	0.623188	0.423729	PWK	PWK	0.00276777	0.015696	bel_P0_m
5_125454746_+	bel_P0_m_F1i	-0.86409	0.864091	0.585714	0.443182	PWK	PWK	0.00900773	0.0392582	bel_P0_m
5_134490429_-	bel_P0_m_F1i	1.16123	-1.16123	0.503145	0.698864	C57	C57	2.09537e-07	6.07247e-06	bel_P0_m
5_134490439_-	bel_P0_m_F1i	1.04569	-1.04569	0.509434	0.687179	C57	C57	6.03758e-07	1.47802e-05	bel_P0_m
5_134490510_-	bel_P0_m_F1i	1.36745	-1.36746	0.515789	0.737968	C57	C57	6.72502e-10	3.93647e-08	bel_P0_m
5_134490630_-	bel_P0_m_F1i	1.71968	-1.71968	0.901099	0.968504	C57	not_highly_reproducible	8.10708e-05	0.00090562	bel_P0_m
5_134490674_-	bel_P0_m_F1i	0.727612	-0.727611	0.697479	0.796421	C57	C57	3.24579e-06	6.29152e-05	bel_P0_m
5_134490694_-	bel_P0_m_F1i	1.01777	-1.01777	0.640845	0.78733	C57	C57	2.95378e-11	2.49468e-09	bel_P0_m
5_134490771_-	bel_P0_m_F1i	1.49884	-1.49884	0.542105	0.774194	C57	C57	1.05781e-07	3.484e-06	bel_P0_m
5_135408167_-	bel_P0_m_F1i	-3.47262	3.47262	0.555556	0.103448	PWK	not_highly_reproducible	5.17367e-07	1.29058e-05	bel_P0_m
5_135408263_-	bel_P0_m_F1i	-6.24037	6.24033	0.64	0.023529	PWK	PWK	2.20776e-34	8.70151e-31	bel_P0_m
5_135408302_-	bel_P0_m_F1i	-7.25253	7.25244	0.607843	0.010309	PWK	PWK	5.56653e-38	3.29094e-34	bel_P0_m
5_135909120_-	bel_P0_m_F1i	-1.28343	1.28343	0.577649	0.365385	PWK	PWK	1.54405e-05	0.000228972	bel_P0_m
5_135909200_-	bel_P0_m_F1i	-1.10387	1.10387	0.508137	0.33	PWK	PWK	4.10094e-07	1.06337e-05	bel_P0_m
5_135909274_-	bel_P0_m_F1i	-0.947865	0.947865	0.528723	0.373418	PWK	PWK	3.63657e-08	1.35303e-06	bel_P0_m
5_135910763_-	bel_P0_m_F1i	0.759669	-0.759669	0.537826	0.668756	C57	C57	7.13764e-19	3.01412e-16	bel_P0_m
5_136147766_-	bel_P0_m_F1i	1.72323	-1.72323	0.416667	0.707317	C57	not_highly_reproducible	0.000202075	0.00192547	bel_P0_m
5_138457337_+	bel_P0_m_F1i	1.08027	-1.08027	0.521739	0.702703	C57	C57	0.00225733	0.0133855	bel_P0_m
5_138809527_+	bel_P0_m_F1i	-0.889672	0.889671	0.47619	0.334572	PWK	PWK	3.05365e-06	5.968e-05	bel_P0_m
5_138809534_+	bel_P0_m_F1i	-0.905237	0.905238	0.469136	0.325926	PWK	PWK	2.29069e-06	4.66846e-05	bel_P0_m
5_138809541_+	bel_P0_m_F1i	-0.889404	0.889405	0.467532	0.326923	PWK	PWK	5.01738e-06	9.08025e-05	bel_P0_m
5_139272989_-	bel_P0_m_F1i	-0.704606	0.704606	0.541833	0.426471	PWK	PWK	0.00117608	0.00791909	bel_P0_m
5_139273002_-	bel_P0_m_F1i	-0.771995	0.771996	0.543933	0.417143	PWK	PWK	0.000813156	0.00589362	bel_P0_m
5_140623374_-	bel_P0_m_F1i	-2.08358	2.08358	0.619048	0.282051	PWK	PWK	2.26591e-05	0.000315573	bel_P0_m
5_140758752_-	bel_P0_m_F1i	1.04464	-1.04464	0.539474	0.712329	C57	C57	0.00313565	0.0173322	bel_P0_m
5_140758814_-	bel_P0_m_F1i	1.41229	-1.41229	0.519608	0.746835	C57	C57	4.10084e-05	0.000514952	bel_P0_m
5_140758899_-	bel_P0_m_F1i	1.02985	-1.02985	0.564706	0.730769	C57	C57	0.0169713	0.0648156	bel_P0_m
5_142771977_-	bel_P0_m_F1i	-0.774898	0.774897	0.6	0.473214	MAT	not_highly_reproducible	0.00685431	0.0318731	bel_P0_m
5_143901948_+	bel_P0_m_F1i	-1.1796	1.1796	0.634615	0.44	PWK	PWK	1.03206e-05	0.000163581	bel_P0_m
5_144858741_+	bel_P0_m_F1i	1.08027	-1.08027	0.551724	0.727273	PAT	not_highly_reproducible	0.00956126	0.0412149	bel_P0_m
5_144859156_+	bel_P0_m_F1i	0.961871	-0.96187	0.434783	0.605578	C57	C57	6.74999e-08	2.34052e-06	bel_P0_m
5_144859205_+	bel_P0_m_F1i	0.765246	-0.765246	0.448276	0.585938	C57	C57	1.28997e-05	0.000196809	bel_P0_m
5_144859216_+	bel_P0_m_F1i	0.804261	-0.804262	0.4375	0.581897	C57	C57	1.12119e-05	0.000175357	bel_P0_m
5_144859241_+	bel_P0_m_F1i	0.674493	-0.674494	0.410959	0.532934	C57	C57	0.00160035	0.0101461	bel_P0_m
5_29232943_-	bel_P0_m_F1i	0.877325	-0.877325	0.377778	0.533333	C57	not_highly_reproducible	0.0160583	0.0621111	bel_P0_m
5_29232973_-	bel_P0_m_F1i	0.85762	-0.857621	0.344828	0.494253	C57	not_highly_reproducible	0.00455972	0.0232581	bel_P0_m
5_29232998_-	bel_P0_m_F1i	1.10811	-1.1081	0.298246	0.484211	C57	not_highly_reproducible	0.00017484	0.0017057	bel_P0_m
5_29233010_-	bel_P0_m_F1i	1.24601	-1.24601	0.282609	0.48913	C57	not_highly_reproducible	3.65118e-05	0.000469766	bel_P0_m
5_29675268_+	bel_P0_m_F1i	-1.79914	1.79914	0.459184	0.2	PWK	PWK	0.000107564	0.00113456	bel_P0_m
5_29675635_+	bel_P0_m_F1i	-1.12602	1.12602	0.536232	0.351852	PWK	PWK	0.000145183	0.00145725	bel_P0_m
5_3641438_-	bel_P0_m_F1i	-1.02855	1.02855	0.578313	0.407895	PWK	PWK	0.00343485	0.018716	bel_P0_m
5_3641449_-	bel_P0_m_F1i	-1.0327	1.0327	0.581395	0.410256	PWK	PWK	0.00267641	0.015251	bel_P0_m
5_36615716_-	bel_P0_m_F1i	1.18321	-1.18321	0.421053	0.628571	C57	C57	0.0158724	0.0615935	bel_P0_m
5_38527528_-	bel_P0_m_F1i	-0.930336	0.930336	0.538813	0.385827	PWK	PWK	0.00066309	0.00504854	bel_P0_m
5_43758346_-	bel_P0_m_F1i	1.11679	-1.11679	0.375	0.571429	C57	C57	0.0104597	0.0443123	bel_P0_m
5_73559831_+	bel_P0_m_F1i	0.694867	-0.694868	0.525	0.647059	C57	not_highly_reproducible	0.0292962	0.0976046	bel_P0_m
5_73559919_+	bel_P0_m_F1i	1.18493	-1.18492	0.432432	0.63964	C57	C57	1.29507e-05	0.000197331	bel_P0_m
5_73559945_+	bel_P0_m_F1i	1.49846	-1.49846	0.447368	0.700935	C57	C57	1.47474e-07	4.60088e-06	bel_P0_m
5_73559963_+	bel_P0_m_F1i	0.844851	-0.844852	0.486486	0.635514	C57	C57	0.00255429	0.0147326	bel_P0_m
5_75195519_+	bel_P0_m_F1i	0.705029	-0.705029	0.511628	0.636364	C57	C57	0.0154456	0.0603331	bel_P0_m
5_81794369_+	bel_P0_m_F1i	1.2814	-1.2814	0.409836	0.633663	C57	C57	6.48435e-06	0.000112305	bel_P0_m
5_81794387_+	bel_P0_m_F1i	1.02167	-1.02167	0.442308	0.622642	C57	C57	0.000258245	0.00233574	bel_P0_m
5_81794439_+	bel_P0_m_F1i	0.778228	-0.778227	0.419355	0.559322	C57	C57	0.00268653	0.0153013	bel_P0_m
5_92444241_-	bel_P0_m_F1i	-1.93067	1.93067	0.533742	0.235294	PWK	PWK	0.000477263	0.0038758	bel_P0_m
5_92444251_-	bel_P0_m_F1i	-2.76473	2.76473	0.546667	0.153846	PWK	PWK	8.00911e-05	0.000895929	bel_P0_m
6_107567300_+	bel_P0_m_F1i	0.818864	-0.818864	0.365079	0.509653	C57	C57	2.15379e-06	4.43665e-05	bel_P0_m
6_107567309_+	bel_P0_m_F1i	0.91073	-0.91073	0.350877	0.510121	C57	not_highly_reproducible	3.23998e-07	8.66731e-06	bel_P0_m
6_107567327_+	bel_P0_m_F1i	0.906833	-0.906832	0.355556	0.514563	C57	not_highly_reproducible	3.73036e-06	7.12565e-05	bel_P0_m
6_107567831_+	bel_P0_m_F1i	1.90339	-1.90339	0.510638	0.8	C57	C57	0.000558437	0.00439611	bel_P0_m
6_107567865_+	bel_P0_m_F1i	1.08609	-1.08609	0.550725	0.727273	C57	C57	0.00414787	0.0216245	bel_P0_m
6_107567871_+	bel_P0_m_F1i	0.978463	-0.978463	0.555556	0.716216	C57	C57	0.00672378	0.0314113	bel_P0_m
6_112718355_-	bel_P0_m_F1i	1.20842	-1.20842	0.501754	0.704545	C57	C57	0.00957903	0.0412764	bel_P0_m
6_113171745_-	bel_P0_m_F1i	0.920844	-0.920844	0.526316	0.683099	C57	C57	0.000195297	0.00187376	bel_P0_m
6_113171760_-	bel_P0_m_F1i	1.12729	-1.1273	0.464286	0.659864	C57	not_highly_reproducible	1.96187e-06	4.07683e-05	bel_P0_m
6_113171849_-	bel_P0_m_F1i	0.819222	-0.819223	0.438462	0.585366	C57	C57	0.00137292	0.00891319	bel_P0_m
6_113171864_-	bel_P0_m_F1i	0.883946	-0.883947	0.422414	0.580357	C57	C57	0.00104991	0.00726397	bel_P0_m
6_113389262_+	bel_P0_m_F1i	1.24597	-1.24597	0.451429	0.666667	C57	C57	0.00760668	0.0345264	bel_P0_m
6_113389325_+	bel_P0_m_F1i	1.20104	-1.20104	0.465608	0.672414	C57	C57	0.00218102	0.0130773	bel_P0_m
6_120931962_-	bel_P0_m_F1i	-0.896506	0.896506	0.666667	0.524017	MAT	not_highly_reproducible	8.72118e-06	0.000142627	bel_P0_m
6_122453333_-	bel_P0_m_F1i	0.729737	-0.729737	0.362319	0.491228	PAT	not_highly_reproducible	0.0060954	0.0290848	bel_P0_m
6_122456212_-	bel_P0_m_F1i	-1.39511	1.39511	0.608696	0.377358	PWK	PWK	1.93809e-06	4.04875e-05	bel_P0_m
6_122456237_-	bel_P0_m_F1i	-1.91049	1.91049	0.703125	0.392308	PWK	PWK	2.71192e-13	3.95873e-11	bel_P0_m
6_122456459_-	bel_P0_m_F1i	-0.802333	0.802332	0.478417	0.350211	PWK	PWK	8.81673e-05	0.000970661	bel_P0_m
6_124841517_-	bel_P0_m_F1i	0.972524	-0.972523	0.405405	0.578231	C57	C57	3.23927e-05	0.000425314	bel_P0_m
6_124841538_-	bel_P0_m_F1i	0.930572	-0.930573	0.390244	0.555556	C57	not_highly_reproducible	4.21818e-05	0.000525562	bel_P0_m
6_124841563_-	bel_P0_m_F1i	1.04068	-1.04068	0.386364	0.570312	C57	not_highly_reproducible	3.61676e-05	0.000466862	bel_P0_m
6_129541198_+	bel_P0_m_F1i	1.23723	-1.23723	0.488959	0.698006	C57	C57	2.63402e-15	5.98936e-13	bel_P0_m
6_129541281_+	bel_P0_m_F1i	1.10494	-1.10494	0.488263	0.677725	C57	C57	3.71409e-08	1.37236e-06	bel_P0_m
6_13084379_+	bel_P0_m_F1i	-1.60225	1.60225	0.432432	0.204545	PWK	PWK	0.00207209	0.0125258	bel_P0_m
6_13084409_+	bel_P0_m_F1i	-1.82479	1.82479	0.44	0.185185	PWK	PWK	9.94462e-05	0.00106798	bel_P0_m
6_13084492_+	bel_P0_m_F1i	-4.04759	4.0476	0.472727	0.052632	PWK	PWK	5.4472e-12	5.80249e-10	bel_P0_m
6_133105770_+	bel_P0_m_F1i	-1.08107	1.08107	0.522222	0.346154	PWK	PWK	0.0121804	0.050042	bel_P0_m
6_143205264_+	bel_P0_m_F1i	4.90066	-4.90064	0.683168	0.985075	C57	C57	3.8413e-10	2.3905e-08	bel_P0_m
6_143205475_+	bel_P0_m_F1i	1.28349	-1.28349	0.527778	0.736	C57	C57	2.3556e-06	4.74491e-05	bel_P0_m
6_23001919_+	bel_P0_m_F1i	0.689153	-0.689153	0.522727	0.644068	C57	C57	0.00118655	0.00798055	bel_P0_m
6_23001940_+	bel_P0_m_F1i	1.67457	-1.67457	0.438596	0.71875	C57	C57	1.68159e-10	1.156e-08	bel_P0_m
6_23001954_+	bel_P0_m_F1i	1.76219	-1.76219	0.404762	0.702703	C57	C57	2.99466e-07	8.13906e-06	bel_P0_m
6_23002213_+	bel_P0_m_F1i	1.01726	-1.01726	0.384615	0.564516	C57	not_highly_reproducible	6.08713e-05	0.000713323	bel_P0_m
6_23002593_+	bel_P0_m_F1i	-0.677622	0.677621	0.562893	0.452055	PWK	PWK	0.000152894	0.0015179	bel_P0_m
6_23002633_+	bel_P0_m_F1i	-0.63794	0.637938	0.558594	0.454545	PWK	PWK	0.00118988	0.00799836	bel_P0_m
6_35261557_+	bel_P0_m_F1i	1.24465	-1.24465	0.478261	0.69	C57	C57	2.14555e-05	0.000302012	bel_P0_m
6_39337003_-	bel_P0_m_F1i	-0.755103	0.755104	0.552632	0.428571	PWK	not_highly_reproducible	0.00190822	0.0117315	bel_P0_m
6_39337036_-	bel_P0_m_F1i	-0.867847	0.867848	0.566038	0.422764	PWK	not_highly_reproducible	0.00186066	0.0115125	bel_P0_m
6_42686748_-	bel_P0_m_F1i	1.7562	-1.7562	0.464286	0.75	C57	C57	0.00363271	0.0195242	bel_P0_m
6_5159846_+	bel_P0_m_F1i	-2.72709	2.72709	0.6	0.188406	PWK	PWK	3.61897e-12	3.99913e-10	bel_P0_m
6_5159881_+	bel_P0_m_F1i	-2.94948	2.94948	0.636364	0.188406	PWK	PWK	3.1079e-14	5.40409e-12	bel_P0_m
6_5159897_+	bel_P0_m_F1i	-3.27024	3.27023	0.648649	0.163934	PWK	PWK	9.01827e-15	1.83848e-12	bel_P0_m
6_5161180_+	bel_P0_m_F1i	1.30755	-1.30755	0.392157	0.62069	C57	not_highly_reproducible	0.0135452	0.054236	bel_P0_m
6_55498214_+	bel_P0_m_F1i	-0.734993	0.734994	0.550562	0.429936	MAT	not_highly_reproducible	1.9537e-05	0.000280007	bel_P0_m
6_71807976_+	bel_P0_m_F1i	-1.09046	1.09046	0.507463	0.331461	PWK	PWK	2.70741e-06	5.35325e-05	bel_P0_m
6_72142439_+	bel_P0_m_F1i	-1.43514	1.43514	0.612903	0.375	PWK	PWK	0.020665	0.0751536	bel_P0_m
6_84619596_-	bel_P0_m_F1i	2.04279	-2.04279	0.382979	0.72381	C57	C57	2.14073e-12	2.45748e-10	bel_P0_m
6_84619613_-	bel_P0_m_F1i	2.16821	-2.16821	0.403846	0.757282	C57	C57	4.20751e-13	5.63381e-11	bel_P0_m
6_86369807_+	bel_P0_m_F1i	-2.81073	2.81073	0.414634	0.09375	PWK	PWK	0.000100345	0.00107374	bel_P0_m
6_87912947_+	bel_P0_m_F1i	-1.21964	1.21964	0.431034	0.25	PWK	PWK	0.012592	0.0511992	bel_P0_m
6_87913007_+	bel_P0_m_F1i	-1.17013	1.17013	0.438462	0.262295	PWK	PWK	0.00629589	0.0298247	bel_P0_m
6_87913024_+	bel_P0_m_F1i	-1.46722	1.46722	0.467213	0.245283	PWK	PWK	0.00132083	0.00865871	bel_P0_m
6_9247236_+	bel_P0_m_F1i	0.986274	-0.986273	0.354839	0.527523	C57	not_highly_reproducible	2.58841e-07	7.2353e-06	bel_P0_m
6_93682649_-	bel_P0_m_F1i	0.940293	-0.940293	0.402985	0.570312	C57	not_highly_reproducible	0.000141052	0.00142642	bel_P0_m
6_93682659_-	bel_P0_m_F1i	0.846143	-0.846143	0.4	0.551181	C57	not_highly_reproducible	0.000738368	0.00547365	bel_P0_m
6_99694271_+	bel_P0_m_F1i	-1.07491	1.07491	0.493151	0.321244	PWK	PWK	1.6389e-06	3.52333e-05	bel_P0_m
6_99694325_+	bel_P0_m_F1i	-1.28745	1.28745	0.489933	0.287356	PWK	PWK	3.05949e-11	2.54757e-09	bel_P0_m
6_99694348_+	bel_P0_m_F1i	-1.55308	1.55308	0.531746	0.283951	PWK	PWK	6.02852e-15	1.25055e-12	bel_P0_m
7_100837335_+	bel_P0_m_F1i	0.607236	-0.607236	0.390476	0.5	C57	not_highly_reproducible	0.00833435	0.03702	bel_P0_m
7_105636167_-	bel_P0_m_F1i	-1.03153	1.03153	0.708333	0.54902	PWK	PWK	0.0195954	0.0724957	bel_P0_m
7_109736060_-	bel_P0_m_F1i	1.34116	-1.34116	0.4	0.633803	C57	C57	8.32132e-05	0.00092473	bel_P0_m
7_109736075_-	bel_P0_m_F1i	1.14155	-1.14155	0.439024	0.638889	C57	C57	0.000783918	0.00572517	bel_P0_m
7_109736081_-	bel_P0_m_F1i	0.883258	-0.883257	0.466667	0.623188	C57	not_highly_reproducible	0.0108776	0.0457222	bel_P0_m
7_110308614_-	bel_P0_m_F1i	2.29821	-2.29821	0.581395	0.875	C57	C57	3.15709e-09	1.59527e-07	bel_P0_m
7_110308665_-	bel_P0_m_F1i	3.14678	-3.14678	0.671875	0.948936	C57	C57	3.13818e-25	3.71058e-22	bel_P0_m
7_110308850_-	bel_P0_m_F1i	1.04141	-1.04141	0.622642	0.776786	C57	C57	0.00059877	0.00463645	bel_P0_m
7_118434290_-	bel_P0_m_F1i	-1.19798	1.19798	0.525	0.330508	PWK	PWK	2.7195e-05	0.000368754	bel_P0_m
7_127193689_-	bel_P0_m_F1i	2.96479	-2.96479	0.5	0.888889	C57	C57	4.92334e-05	0.000597676	bel_P0_m
7_127194537_-	bel_P0_m_F1i	1.00286	-1.00286	0.385542	0.563025	C57	C57	9.86906e-05	0.00106277	bel_P0_m
7_127559948_+	bel_P0_m_F1i	-0.883013	0.883013	0.511628	0.367925	PWK	PWK	0.00341624	0.0186317	bel_P0_m
7_127559987_+	bel_P0_m_F1i	-0.813702	0.813701	0.508197	0.37594	PWK	PWK	0.00234411	0.0137758	bel_P0_m
7_138836703_-	bel_P0_m_F1i	-1.10275	1.10275	0.604651	0.421875	PWK	not_highly_reproducible	0.00450447	0.0230666	bel_P0_m
7_138836897_-	bel_P0_m_F1i	0.838847	-0.838848	0.540541	0.683168	C57	C57	0.00493002	0.0247317	bel_P0_m
7_16886903_+	bel_P0_m_F1i	1.32018	-1.32018	0.486957	0.708333	C57	C57	0.00224001	0.0133095	bel_P0_m
7_16946711_+	bel_P0_m_F1i	1.0788	-1.0788	0.363636	0.552941	PAT	PAT	0.000418942	0.00349934	bel_P0_m
7_28459919_+	bel_P0_m_F1i	1.51773	-1.51773	0.367347	0.630137	C57	C57	4.63194e-15	9.95783e-13	bel_P0_m
7_28459953_+	bel_P0_m_F1i	1.44848	-1.44848	0.402299	0.653061	C57	C57	1.64798e-12	1.92927e-10	bel_P0_m
7_44250890_+	bel_P0_m_F1i	1.55153	-1.55154	0.455446	0.715278	C57	C57	4.12897e-10	2.54276e-08	bel_P0_m
7_44250928_+	bel_P0_m_F1i	1.49922	-1.49922	0.482143	0.729508	C57	C57	3.23022e-08	1.22417e-06	bel_P0_m
7_44251615_+	bel_P0_m_F1i	1.09714	-1.09714	0.583893	0.754667	C57	C57	5.91181e-12	6.24119e-10	bel_P0_m
7_44251641_+	bel_P0_m_F1i	0.995814	-0.995814	0.555556	0.718654	C57	C57	1.86758e-09	9.91364e-08	bel_P0_m
7_44251647_+	bel_P0_m_F1i	0.926848	-0.926849	0.566372	0.717868	C57	C57	3.33189e-08	1.25068e-06	bel_P0_m
7_4426470_-	bel_P0_m_F1i	-3.63327	3.63327	0.659574	0.137931	PWK	PWK	9.73579e-09	4.26356e-07	bel_P0_m
7_4426492_-	bel_P0_m_F1i	-2.53771	2.53771	0.571429	0.190476	PWK	not_highly_reproducible	0.000552715	0.00435686	bel_P0_m
7_44357146_+	bel_P0_m_F1i	-0.744233	0.744233	0.672897	0.557214	MAT	not_highly_reproducible	0.000679553	0.00514078	bel_P0_m
7_44829923_+	bel_P0_m_F1i	-0.852112	0.852112	0.516129	0.377143	PWK	PWK	0.000262575	0.00236638	bel_P0_m
7_44830401_+	bel_P0_m_F1i	0.642144	-0.642144	0.734694	0.815789	C57	C57	0.0217288	0.0779426	bel_P0_m
7_44854791_+	bel_P0_m_F1i	1.7424	-1.7424	0.466667	0.75	C57	C57	0.00367919	0.0197113	bel_P0_m
7_46823069_+	bel_P0_m_F1i	-2.01563	2.01563	0.657143	0.326923	PWK	PWK	1.35797e-06	2.96796e-05	bel_P0_m
7_4992932_-	bel_P0_m_F1i	-0.903109	0.903108	0.6	0.451128	PWK	PWK	0.000707972	0.00529814	bel_P0_m
7_4992933_-	bel_P0_m_F1i	-0.898891	0.898891	0.6	0.451852	PWK	PWK	0.000570104	0.00445239	bel_P0_m
7_4992951_-	bel_P0_m_F1i	-0.645363	0.645363	0.553191	0.447853	PWK	not_highly_reproducible	0.00732962	0.0335263	bel_P0_m
7_4992958_-	bel_P0_m_F1i	-0.616423	0.616423	0.545455	0.445087	PWK	not_highly_reproducible	0.0092701	0.0401795	bel_P0_m
7_4992997_-	bel_P0_m_F1i	-0.782543	0.782542	0.55102	0.42233	PWK	not_highly_reproducible	0.000252514	0.0023038	bel_P0_m
7_4993060_-	bel_P0_m_F1i	-0.68112	0.681119	0.54321	0.431818	PWK	not_highly_reproducible	0.00313693	0.0173322	bel_P0_m
7_4993067_-	bel_P0_m_F1i	-0.784468	0.784469	0.554054	0.425	PWK	not_highly_reproducible	0.00108593	0.00746606	bel_P0_m
7_55979272_-	bel_P0_m_F1i	2.20864	-2.20864	0.405405	0.763566	C57	C57	2.12998e-31	5.03697e-28	bel_P0_m
7_55979288_-	bel_P0_m_F1i	2.31892	-2.31892	0.367647	0.748276	C57	C57	1.31406e-39	1.55374e-35	bel_P0_m
7_55979312_-	bel_P0_m_F1i	1.91555	-1.91555	0.366667	0.691176	C57	C57	8.26482e-34	2.44308e-30	bel_P0_m
7_55979396_-	bel_P0_m_F1i	1.66523	-1.66523	0.322581	0.607477	C57	not_highly_reproducible	1.46506e-17	4.55864e-15	bel_P0_m
7_64695885_+	bel_P0_m_F1i	-1.8308	1.8308	0.563953	0.271429	PWK	PWK	8.27086e-07	1.92509e-05	bel_P0_m
7_64695903_+	bel_P0_m_F1i	-2.28421	2.28421	0.603352	0.242424	PWK	PWK	3.24152e-09	1.63097e-07	bel_P0_m
7_80350723_-	bel_P0_m_F1i	-1.25022	1.25022	0.619048	0.411765	PWK	PWK	0.00349695	0.0189582	bel_P0_m
7_80351580_-	bel_P0_m_F1i	-0.749278	0.749279	0.494253	0.373333	PWK	PWK	0.000301433	0.00266977	bel_P0_m
7_80351626_-	bel_P0_m_F1i	-0.80772	0.807718	0.52381	0.391705	PWK	PWK	0.000100902	0.00107872	bel_P0_m
7_80351636_-	bel_P0_m_F1i	-1.00378	1.00378	0.54321	0.37799	PWK	PWK	1.93417e-06	4.04772e-05	bel_P0_m
7_80351655_-	bel_P0_m_F1i	-0.885465	0.885465	0.533333	0.387978	PWK	PWK	0.000105488	0.0011187	bel_P0_m
7_81885685_-	bel_P0_m_F1i	-2.24752	2.24752	0.422535	0.136364	PWK	PWK	0.0079881	0.035777	bel_P0_m
7_81885713_-	bel_P0_m_F1i	-2.05548	2.05548	0.447917	0.166667	PWK	PWK	0.00156326	0.00993964	bel_P0_m
7_84110077_-	bel_P0_m_F1i	1.44396	-1.44396	0.314286	0.560976	C57	C57	0.00116238	0.00786269	bel_P0_m
7_84110135_-	bel_P0_m_F1i	0.929854	-0.929855	0.345455	0.507463	C57	not_highly_reproducible	0.00672753	0.0314164	bel_P0_m
7_84110187_-	bel_P0_m_F1i	0.794862	-0.794863	0.36	0.5	C57	C57	0.0176496	0.0668232	bel_P0_m
7_93080862_+	bel_P0_m_F1i	-1.00968	1.00968	0.595745	0.428571	PWK	PWK	0.00966741	0.0415966	bel_P0_m
8_10570458_+	bel_P0_m_F1i	-1.29002	1.29003	0.531915	0.322581	PWK	PWK	0.0291053	0.0971326	bel_P0_m
8_10570479_+	bel_P0_m_F1i	-1.48893	1.48893	0.54902	0.307692	PWK	PWK	0.0169264	0.0647068	bel_P0_m
8_106197182_+	bel_P0_m_F1i	0.794862	-0.794863	0.428571	0.571429	C57	C57	0.0296212	0.0983547	bel_P0_m
8_106197205_+	bel_P0_m_F1i	1.60633	-1.60633	0.333333	0.609375	C57	C57	7.15729e-06	0.000121417	bel_P0_m
8_107058485_+	bel_P0_m_F1i	1.44284	-1.44283	0.297297	0.540984	C57	C57	0.000106369	0.00112439	bel_P0_m
8_107058533_+	bel_P0_m_F1i	1.65341	-1.65341	0.323529	0.606557	C57	C57	6.62545e-06	0.000113865	bel_P0_m
8_107412824_-	bel_P0_m_F1i	-1.11059	1.11059	0.463415	0.290698	PWK	PWK	0.00155905	0.00992154	bel_P0_m
8_109671930_-	bel_P0_m_F1i	0.814684	-0.814684	0.547619	0.685714	C57	not_highly_reproducible	0.0221838	0.0792284	bel_P0_m
8_109671936_-	bel_P0_m_F1i	0.772142	-0.772143	0.52809	0.661972	C57	not_highly_reproducible	0.0241327	0.0846217	bel_P0_m
8_109672244_-	bel_P0_m_F1i	-1.1551	1.1551	0.68	0.494382	PWK	PWK	0.000359256	0.00307592	bel_P0_m
8_109672258_-	bel_P0_m_F1i	-0.845277	0.845276	0.619048	0.481013	PWK	PWK	0.0145329	0.0574705	bel_P0_m
8_110739258_+	bel_P0_m_F1i	0.916766	-0.916766	0.456522	0.619048	C57	C57	0.0110818	0.0463513	bel_P0_m
8_110970346_+	bel_P0_m_F1i	0.775398	-0.775399	0.520408	0.655556	C57	C57	0.000317741	0.00278033	bel_P0_m
8_111623506_+	bel_P0_m_F1i	1.47936	-1.47936	0.6	0.810811	C57	C57	0.0107647	0.0452959	bel_P0_m
8_111624490_+	bel_P0_m_F1i	-1.22226	1.22226	0.463415	0.275	PWK	PWK	0.017341	0.0659681	bel_P0_m
8_112018659_+	bel_P0_m_F1i	-1.85235	1.85235	0.406593	0.162791	PWK	PWK	1.48832e-06	3.22896e-05	bel_P0_m
8_112018686_+	bel_P0_m_F1i	-1.90336	1.90336	0.414634	0.1625	PWK	PWK	1.95037e-06	4.06723e-05	bel_P0_m
8_112018705_+	bel_P0_m_F1i	-1.5928	1.5928	0.432836	0.205882	PWK	PWK	0.000117317	0.00122002	bel_P0_m
8_112018782_+	bel_P0_m_F1i	-1.80075	1.80075	0.5	0.227273	PWK	PWK	0.0169005	0.0646287	bel_P0_m
8_112018805_+	bel_P0_m_F1i	-2.13475	2.13475	0.487805	0.181818	PWK	PWK	0.00458758	0.0233708	bel_P0_m
8_116957532_+	bel_P0_m_F1i	-1.89672	1.89672	0.660377	0.348571	PWK	PWK	5.50389e-17	1.62695e-14	bel_P0_m
8_116959330_+	bel_P0_m_F1i	-1.5827	1.5827	0.59375	0.333333	PWK	PWK	0.0118701	0.0490228	bel_P0_m
8_11833097_+	bel_P0_m_F1i	2.01478	-2.01477	0.40625	0.73913	C57	C57	2.44882e-08	9.69558e-07	bel_P0_m
8_11833176_+	bel_P0_m_F1i	0.996504	-0.996504	0.425926	0.602679	C57	C57	1.47193e-07	4.60088e-06	bel_P0_m
8_119562271_-	bel_P0_m_F1i	-1.39681	1.39681	0.547945	0.320513	PWK	PWK	5.70123e-05	0.000675464	bel_P0_m
8_119562277_-	bel_P0_m_F1i	-1.25958	1.25958	0.529412	0.325	PWK	PWK	0.000288871	0.00257782	bel_P0_m
8_122891875_-	bel_P0_m_F1i	-2.07828	2.07828	0.592593	0.26087	PWK	PWK	0.0021195	0.0127797	bel_P0_m
8_123204706_-	bel_P0_m_F1i	1.20713	-1.20714	0.632479	0.802817	C57	C57	0.00285577	0.0160794	bel_P0_m
8_123205400_-	bel_P0_m_F1i	-1.44363	1.44363	0.504348	0.277108	PWK	PWK	3.27685e-09	1.64176e-07	bel_P0_m
8_123205434_-	bel_P0_m_F1i	-1.57578	1.57578	0.507937	0.261905	PWK	PWK	1.07915e-10	7.87647e-09	bel_P0_m
8_123205531_-	bel_P0_m_F1i	-1.15859	1.15859	0.471698	0.290698	PWK	PWK	0.000744232	0.00550675	bel_P0_m
8_123205594_-	bel_P0_m_F1i	-1.71704	1.71704	0.647059	0.363636	PWK	PWK	2.56105e-05	0.000351705	bel_P0_m
8_123506582_-	bel_P0_m_F1i	0.768391	-0.768391	0.483871	0.62069	C57	C57	0.000339822	0.00293718	bel_P0_m
8_124794094_+	bel_P0_m_F1i	1.07582	-1.07582	0.5	0.683544	C57	C57	0.00146607	0.0094274	bel_P0_m
8_124830011_+	bel_P0_m_F1i	0.622495	-0.622494	0.54386	0.652893	C57	C57	0.00061195	0.00471074	bel_P0_m
8_124830060_+	bel_P0_m_F1i	0.880505	-0.880506	0.544643	0.692913	C57	C57	0.000905066	0.00644669	bel_P0_m
8_22789107_-	bel_P0_m_F1i	-0.707638	0.707638	0.6	0.484848	MAT	MAT	0.00107254	0.00739461	bel_P0_m
8_4246005_+	bel_P0_m_F1i	-1.03882	1.03882	0.588235	0.416058	PWK	not_highly_reproducible	5.67497e-05	0.000674529	bel_P0_m
8_46639044_+	bel_P0_m_F1i	-1.27638	1.27638	0.643836	0.433333	PWK	PWK	0.0211505	0.0764082	bel_P0_m
8_46639350_+	bel_P0_m_F1i	-1.44414	1.44413	0.573394	0.336066	PWK	PWK	1.77452e-07	5.31721e-06	bel_P0_m
8_47288602_-	bel_P0_m_F1i	0.807247	-0.807248	0.434783	0.57971	C57	C57	0.0203626	0.0745409	bel_P0_m
8_61226043_+	bel_P0_m_F1i	0.762744	-0.762745	0.55	0.68	PAT	not_highly_reproducible	0.0269719	0.0919862	bel_P0_m
8_61393924_+	bel_P0_m_F1i	-0.641748	0.641748	0.478261	0.375796	PWK	not_highly_reproducible	0.0104982	0.0444435	bel_P0_m
8_66468588_+	bel_P0_m_F1i	0.685966	-0.685965	0.468085	0.591954	C57	not_highly_reproducible	0.00135112	0.00880687	bel_P0_m
8_70107557_-	bel_P0_m_F1i	-1.35377	1.35377	0.548872	0.327869	PWK	PWK	0.00069288	0.00521276	bel_P0_m
8_70107565_-	bel_P0_m_F1i	-1.33778	1.33777	0.571429	0.350877	PWK	PWK	0.0011207	0.0076552	bel_P0_m
8_72815390_-	bel_P0_m_F1i	-0.945752	0.945751	0.634615	0.480243	MAT	MAT	1.5315e-08	6.35383e-07	bel_P0_m
8_72815402_-	bel_P0_m_F1i	-0.961274	0.961274	0.65	0.494286	MAT	not_highly_reproducible	2.9229e-09	1.48328e-07	bel_P0_m
8_72815412_-	bel_P0_m_F1i	-0.97912	0.979119	0.656716	0.498607	MAT	not_highly_reproducible	9.65589e-10	5.43673e-08	bel_P0_m
8_72815422_-	bel_P0_m_F1i	-0.881457	0.881456	0.636364	0.493261	MAT	not_highly_reproducible	2.16965e-08	8.66687e-07	bel_P0_m
8_72815431_-	bel_P0_m_F1i	-0.851969	0.851968	0.634146	0.495979	MAT	not_highly_reproducible	6.26871e-08	2.19293e-06	bel_P0_m
8_72815436_-	bel_P0_m_F1i	-0.824449	0.824449	0.630952	0.497312	MAT	not_highly_reproducible	1.6021e-07	4.89996e-06	bel_P0_m
8_85539124_-	bel_P0_m_F1i	-0.966004	0.966005	0.548148	0.388889	PWK	PWK	0.000148157	0.00148082	bel_P0_m
8_85539132_-	bel_P0_m_F1i	-0.886996	0.886994	0.530612	0.385135	PWK	PWK	0.000499983	0.00402437	bel_P0_m
8_85539243_-	bel_P0_m_F1i	-0.743347	0.743346	0.580247	0.458333	PWK	PWK	0.0172441	0.0656451	bel_P0_m
8_94865121_-	bel_P0_m_F1i	-0.656961	0.65696	0.54955	0.442231	PWK	not_highly_reproducible	0.000744697	0.00550675	bel_P0_m
9_102732705_+	bel_P0_m_F1i	-0.691257	0.691258	0.590909	0.478261	MAT	not_highly_reproducible	2.93861e-05	0.000393501	bel_P0_m
9_104047529_-	bel_P0_m_F1i	1.25504	-1.25504	0.636364	0.810606	C57	C57	1.72155e-05	0.000250685	bel_P0_m
9_104047538_-	bel_P0_m_F1i	1.92724	-1.92724	0.564103	0.834532	C57	C57	1.43423e-11	1.3353e-09	bel_P0_m
9_104047547_-	bel_P0_m_F1i	1.85633	-1.85633	0.585366	0.839695	C57	C57	6.27297e-10	3.70858e-08	bel_P0_m
9_108110317_-	bel_P0_m_F1i	1.22521	-1.22521	0.514286	0.717241	C57	C57	7.23174e-07	1.72048e-05	bel_P0_m
9_108112447_-	bel_P0_m_F1i	-0.669084	0.669084	0.613636	0.505814	MAT	not_highly_reproducible	0.00467868	0.0237428	bel_P0_m
9_108392189_+	bel_P0_m_F1i	0.964788	-0.964787	0.52	0.684211	C57	C57	0.00403561	0.021217	bel_P0_m
9_108392201_+	bel_P0_m_F1i	0.934415	-0.934414	0.55814	0.712121	C57	C57	0.0127862	0.0518286	bel_P0_m
9_108463536_+	bel_P0_m_F1i	1.2058	-1.2058	0.536585	0.732394	C57	C57	0.000809104	0.00588367	bel_P0_m
9_108463549_+	bel_P0_m_F1i	0.911546	-0.911546	0.55814	0.708861	C57	C57	0.00873899	0.0383413	bel_P0_m
9_109118643_+	bel_P0_m_F1i	-0.947264	0.947264	0.491803	0.339623	PWK	PWK	0.0280904	0.0946272	bel_P0_m
9_110247294_+	bel_P0_m_F1i	0.704858	-0.704858	0.47	0.596965	C57	C57	7.18305e-10	4.16335e-08	bel_P0_m
9_110247336_+	bel_P0_m_F1i	0.903107	-0.903107	0.456446	0.61674	C57	C57	8.01272e-12	8.09764e-10	bel_P0_m
9_110247372_+	bel_P0_m_F1i	1.06946	-1.06946	0.443396	0.63142	C57	C57	8.53355e-12	8.5509e-10	bel_P0_m
9_110387131_-	bel_P0_m_F1i	-0.949057	0.949055	0.410256	0.269663	PWK	PWK	0.00688127	0.0319576	bel_P0_m
9_110573898_+	bel_P0_m_F1i	-0.698637	0.698637	0.470588	0.359477	PWK	PWK	0.00585106	0.0281738	bel_P0_m
9_111272818_+	bel_P0_m_F1i	-0.826624	0.826625	0.675	0.545455	MAT	MAT	0.00718636	0.0330628	bel_P0_m
9_111272891_+	bel_P0_m_F1i	0.714245	-0.714245	0.442308	0.571429	C57	not_highly_reproducible	0.0286276	0.0958359	bel_P0_m
9_111272930_+	bel_P0_m_F1i	0.85333	-0.853329	0.471429	0.622807	C57	C57	0.00134561	0.00878547	bel_P0_m
9_111272968_+	bel_P0_m_F1i	0.96114	-0.96114	0.452055	0.622047	C57	C57	0.000158554	0.0015662	bel_P0_m
9_111272979_+	bel_P0_m_F1i	0.989432	-0.989432	0.455882	0.630252	C57	not_highly_reproducible	0.000145766	0.00146187	bel_P0_m
9_111273010_+	bel_P0_m_F1i	1.37531	-1.37531	0.47619	0.707317	C57	C57	3.20255e-05	0.000421681	bel_P0_m
9_114723916_+	bel_P0_m_F1i	-1.28314	1.28314	0.625	0.412371	PWK	PWK	2.65003e-09	1.3743e-07	bel_P0_m
9_114723919_+	bel_P0_m_F1i	-1.17389	1.1739	0.61039	0.41573	PWK	PWK	1.86004e-07	5.51206e-06	bel_P0_m
9_118062152_+	bel_P0_m_F1i	1.39061	-1.3906	0.326087	0.565217	C57	not_highly_reproducible	8.95398e-09	3.96524e-07	bel_P0_m
9_118062158_+	bel_P0_m_F1i	1.44694	-1.44694	0.3125	0.559441	C57	not_highly_reproducible	1.13519e-09	6.30162e-08	bel_P0_m
9_119462923_+	bel_P0_m_F1i	-1.87492	1.87492	0.733333	0.434483	PWK	PWK	4.2452e-14	7.27467e-12	bel_P0_m
9_121474707_+	bel_P0_m_F1i	-2.68275	2.68275	0.568807	0.173913	PWK	PWK	0.000166721	0.00163323	bel_P0_m
9_121474715_+	bel_P0_m_F1i	-2.86493	2.86494	0.575221	0.16	PWK	PWK	4.39832e-05	0.000544562	bel_P0_m
9_15007951_-	bel_P0_m_F1i	-0.946219	0.946219	0.574468	0.41791	PWK	PWK	0.0128783	0.0521304	bel_P0_m
9_26759288_+	bel_P0_m_F1i	-1.38885	1.38885	0.4375	0.233333	PWK	PWK	0.0266693	0.0912874	bel_P0_m
9_26759356_+	bel_P0_m_F1i	-1.22822	1.22822	0.420561	0.240964	PWK	PWK	0.00077922	0.0056979	bel_P0_m
9_26759491_+	bel_P0_m_F1i	-1.03748	1.03748	0.450549	0.290456	PWK	PWK	4.97037e-07	1.25042e-05	bel_P0_m
9_26759549_+	bel_P0_m_F1i	-1.32916	1.32916	0.504587	0.293478	PWK	PWK	1.38884e-12	1.67568e-10	bel_P0_m
9_26759595_+	bel_P0_m_F1i	-1.13708	1.13708	0.503704	0.321053	PWK	PWK	4.29231e-07	1.10331e-05	bel_P0_m
9_26761117_+	bel_P0_m_F1i	-0.890265	0.890264	0.643979	0.5	PWK	PWK	0.015813	0.0614032	bel_P0_m
9_28922192_+	bel_P0_m_F1i	0.998735	-0.998734	0.4375	0.614286	C57	C57	3.63791e-05	0.00046908	bel_P0_m
9_28922214_+	bel_P0_m_F1i	0.894322	-0.894322	0.45283	0.611842	C57	C57	0.00011372	0.00119099	bel_P0_m
9_28922239_+	bel_P0_m_F1i	0.96401	-0.96401	0.453125	0.623529	C57	C57	9.52503e-06	0.000153648	bel_P0_m
9_28922247_+	bel_P0_m_F1i	0.698842	-0.698841	0.484375	0.609756	C57	C57	0.00132959	0.00870493	bel_P0_m
9_28994982_-	bel_P0_m_F1i	-0.706512	0.706511	0.534351	0.418803	PWK	PWK	0.015613	0.0608264	bel_P0_m
9_32261458_+	bel_P0_m_F1i	-1.54617	1.54617	0.375	0.173913	PWK	not_highly_reproducible	0.00546066	0.0266915	bel_P0_m
9_35035846_+	bel_P0_m_F1i	1.08091	-1.08091	0.445946	0.635659	C57	C57	1.75293e-05	0.000254147	bel_P0_m
9_35036053_+	bel_P0_m_F1i	1.10229	-1.10229	0.428571	0.622642	C57	C57	0.00518972	0.0256857	bel_P0_m
9_35036094_+	bel_P0_m_F1i	1.75328	-1.75328	0.4	0.697248	C57	C57	4.32908e-10	2.62498e-08	bel_P0_m
9_40288520_+	bel_P0_m_F1i	-1.36005	1.36005	0.738095	0.529412	PWK	not_highly_reproducible	0.00129192	0.00851014	bel_P0_m
9_40783849_+	bel_P0_m_F1i	-0.697556	0.697557	0.430108	0.322892	PWK	PWK	9.47518e-06	0.000153053	bel_P0_m
9_40783864_+	bel_P0_m_F1i	-0.939446	0.939448	0.480769	0.330986	PWK	PWK	4.18455e-10	2.56364e-08	bel_P0_m
9_44636701_+	bel_P0_m_F1i	0.68468	-0.68468	0.285714	0.397163	PAT	PAT	0.00494707	0.0247962	bel_P0_m
9_56938186_+	bel_P0_m_F1i	0.736749	-0.736749	0.4375	0.57047	PAT	PAT	0.00122693	0.00816846	bel_P0_m
9_57061149_+	bel_P0_m_F1i	2.42422	-2.42422	0.5	0.846154	C57	C57	3.48585e-10	2.21595e-08	bel_P0_m
9_57061159_+	bel_P0_m_F1i	2.27095	-2.27095	0.522727	0.844156	C57	C57	3.794e-09	1.88488e-07	bel_P0_m
9_58488605_+	bel_P0_m_F1i	-0.739755	0.739757	0.542373	0.421053	PWK	not_highly_reproducible	0.00159954	0.0101461	bel_P0_m
9_58524994_-	bel_P0_m_F1i	1.26518	-1.26518	0.486486	0.7	C57	not_highly_reproducible	0.0267975	0.0915761	bel_P0_m
9_79769431_-	bel_P0_m_F1i	1.29997	-1.29997	0.442177	0.666667	C57	C57	0.000225163	0.0021046	bel_P0_m
9_95404677_-	bel_P0_m_F1i	0.677506	-0.677506	0.508333	0.628866	C57	C57	0.0192702	0.0714979	bel_P0_m
10_110944216_-	bel_P0_m_F1r	-1.16727	-1.16727	0.645833	0.440217	PWK	PWK	1.74688e-08	7.00799e-07	bel_P0_m
10_112927384_-	bel_P0_m_F1r	1.86175	1.86175	0.730435	0.905109	C57	C57	9.39927e-13	1.26679e-10	bel_P0_m
10_117215489_-	bel_P0_m_F1r	2.03211	2.03211	0.534884	0.82	C57	C57	3.97013e-09	1.93584e-07	bel_P0_m
10_117215543_-	bel_P0_m_F1r	1.36359	1.36359	0.625	0.80597	C57	C57	9.5482e-06	0.000159514	bel_P0_m
10_123265259_+	bel_P0_m_F1r	-0.686055	-0.686055	0.567568	0.441379	PWK	PWK	0.00247057	0.0142679	bel_P0_m
10_127605549_-	bel_P0_m_F1r	-1.49552	-1.49552	0.5125	0.265306	PWK	PWK	0.000519668	0.00422318	bel_P0_m
10_29197259_+	bel_P0_m_F1r	-0.952235	-0.952235	0.486486	0.321678	PWK	PWK	7.55212e-05	0.000883782	bel_P0_m
10_29197269_+	bel_P0_m_F1r	-0.998967	-0.998967	0.487395	0.315436	PWK	PWK	2.51165e-05	0.000354073	bel_P0_m
10_43021831_-	bel_P0_m_F1r	1.47014	1.47014	0.461538	0.69697	C57	C57	2.55123e-06	5.26713e-05	bel_P0_m
10_43021851_-	bel_P0_m_F1r	1.07655	1.07655	0.509434	0.679612	C57	C57	0.000525756	0.00426111	bel_P0_m
10_43022260_-	bel_P0_m_F1r	1.28315	1.28315	0.459016	0.666667	C57	C57	0.0100223	0.0422704	bel_P0_m
10_4356322_+	bel_P0_m_F1r	-1.17628	-1.17628	0.595745	0.387097	PAT	not_highly_reproducible	0.0264086	0.0881633	bel_P0_m
10_43582929_+	bel_P0_m_F1r	-0.759732	-0.759732	0.522727	0.385185	PWK	PWK	0.00139923	0.00911173	bel_P0_m
10_52438489_+	bel_P0_m_F1r	1.81663	1.81663	0.5	0.773333	C57	C57	2.18233e-06	4.60863e-05	bel_P0_m
10_59950535_-	bel_P0_m_F1r	0.845813	0.845813	0.290323	0.415929	MAT	not_highly_reproducible	0.00487472	0.0242726	bel_P0_m
10_60131596_+	bel_P0_m_F1r	-1.53797	-1.53797	0.754325	0.505952	PWK	PWK	4.10675e-12	4.56115e-10	bel_P0_m
10_61693178_+	bel_P0_m_F1r	2.83729	2.83729	0.554054	0.895833	C57	C57	5.38689e-07	1.36314e-05	bel_P0_m
10_61693184_+	bel_P0_m_F1r	2.58216	2.58216	0.573529	0.886364	C57	C57	1.0142e-05	0.000167336	bel_P0_m
10_70024259_+	bel_P0_m_F1r	-1.28646	-1.28646	0.85	0.692308	PWK	PWK	9.68723e-15	1.90489e-12	bel_P0_m
10_70024269_+	bel_P0_m_F1r	-1.30593	-1.30593	0.857143	0.701531	PWK	PWK	2.55914e-15	5.48158e-13	bel_P0_m
10_70024284_+	bel_P0_m_F1r	-1.32213	-1.32213	0.861538	0.706767	PWK	PWK	1.0537e-15	2.57941e-13	bel_P0_m
10_70024286_+	bel_P0_m_F1r	-1.32213	-1.32213	0.861538	0.706767	PWK	PWK	1.0537e-15	2.57941e-13	bel_P0_m
10_75309910_+	bel_P0_m_F1r	-1.0125	-1.0125	0.688889	0.515284	PWK	not_highly_reproducible	4.28656e-08	1.56283e-06	bel_P0_m
10_75309951_+	bel_P0_m_F1r	-0.845684	-0.845684	0.673077	0.525974	PWK	not_highly_reproducible	9.9626e-08	3.2124e-06	bel_P0_m
10_76207405_-	bel_P0_m_F1r	1.19721	1.19721	0.606061	0.773585	C57	C57	0.0114567	0.0469183	bel_P0_m
10_78187758_-	bel_P0_m_F1r	1.33562	1.33562	0.352941	0.571429	C57	C57	0.000499668	0.00410234	bel_P0_m
10_79675974_+	bel_P0_m_F1r	1.22933	1.22933	0.5	0.694268	C57	C57	4.64873e-12	5.06923e-10	bel_P0_m
10_79675989_+	bel_P0_m_F1r	1.57058	1.57058	0.450704	0.702422	C57	C57	6.159e-18	2.30866e-15	bel_P0_m
10_80131063_-	bel_P0_m_F1r	0.606007	0.606007	0.545977	0.639344	C57	C57	5.16269e-12	5.52915e-10	bel_P0_m
10_80131068_-	bel_P0_m_F1r	0.6464	0.6464	0.543103	0.64312	C57	C57	8.83476e-14	1.5139e-11	bel_P0_m
10_80149907_+	bel_P0_m_F1r	1.21645	1.21645	0.515152	0.705128	C57	C57	0.000901623	0.00644132	bel_P0_m
10_80149941_+	bel_P0_m_F1r	1.02515	1.02515	0.55914	0.714286	C57	C57	0.000826704	0.00601353	bel_P0_m
10_80149963_+	bel_P0_m_F1r	0.914744	0.914744	0.556818	0.696429	C57	C57	0.0030522	0.0168686	bel_P0_m
10_80189227_+	bel_P0_m_F1r	1.65018	1.65018	0.648148	0.848485	C57	C57	0.000420648	0.00358867	bel_P0_m
10_80314034_+	bel_P0_m_F1r	1.87023	1.87023	0.366667	0.672131	MAT	MAT	1.61464e-06	3.56565e-05	bel_P0_m
10_80316214_+	bel_P0_m_F1r	-1.00777	-1.00777	0.517007	0.340192	PWK	PWK	8.99784e-22	6.74557e-19	bel_P0_m
10_80316312_+	bel_P0_m_F1r	-0.733337	-0.733337	0.518519	0.385524	PWK	PWK	4.40944e-12	4.8524e-10	bel_P0_m
10_80316677_+	bel_P0_m_F1r	0.860039	0.860039	0.528986	0.663793	C57	C57	4.12016e-05	0.000530271	bel_P0_m
10_80316692_+	bel_P0_m_F1r	0.735182	0.735182	0.538462	0.652893	C57	C57	0.000371525	0.00326807	bel_P0_m
10_80615173_+	bel_P0_m_F1r	-1.2832	-1.2832	0.608696	0.382353	PWK	PWK	0.000248993	0.002361	bel_P0_m
10_81123793_+	bel_P0_m_F1r	1.21604	1.21604	0.470588	0.666667	C57	C57	0.00183253	0.0113163	bel_P0_m
10_81367279_-	bel_P0_m_F1r	0.826499	0.826499	0.533333	0.6625	C57	not_highly_reproducible	0.0244793	0.0830648	bel_P0_m
10_81461068_-	bel_P0_m_F1r	1.43714	1.43714	0.5875	0.78882	C57	C57	8.492e-08	2.8061e-06	bel_P0_m
10_81461105_-	bel_P0_m_F1r	1.68979	1.68979	0.548223	0.791304	C57	C57	2.02035e-14	3.84668e-12	bel_P0_m
10_81461115_-	bel_P0_m_F1r	1.7965	1.7965	0.543147	0.8	C57	C57	4.50655e-16	1.20125e-13	bel_P0_m
10_81461125_-	bel_P0_m_F1r	1.57503	1.57503	0.553922	0.781818	C57	C57	2.9487e-12	3.43395e-10	bel_P0_m
10_86051033_-	bel_P0_m_F1r	0.790333	0.790333	0.617647	0.730159	C57	C57	0.00125788	0.00837283	bel_P0_m
10_86051648_-	bel_P0_m_F1r	1.60507	1.60507	0.494505	0.742424	C57	C57	7.97443e-09	3.51666e-07	bel_P0_m
10_86051713_-	bel_P0_m_F1r	1.31557	1.31557	0.521277	0.724138	C57	C57	9.94444e-06	0.000164529	bel_P0_m
10_86051736_-	bel_P0_m_F1r	1.51466	1.51466	0.505882	0.73913	C57	C57	8.29991e-06	0.000141417	bel_P0_m
10_86051766_-	bel_P0_m_F1r	1.93364	1.93364	0.5	0.787234	C57	C57	9.84888e-05	0.00110544	bel_P0_m
10_86052944_-	bel_P0_m_F1r	-0.858371	-0.858371	0.557377	0.402174	PWK	PWK	0.00315117	0.017299	bel_P0_m
10_86052976_-	bel_P0_m_F1r	-0.734772	-0.734772	0.521739	0.38835	PWK	PWK	0.00754293	0.0340901	bel_P0_m
10_86054439_-	bel_P0_m_F1r	-0.788375	-0.788375	0.54902	0.405714	PWK	PWK	8.74627e-08	2.87429e-06	bel_P0_m
10_86054468_-	bel_P0_m_F1r	-1.0608	-1.0608	0.571429	0.382353	PWK	PWK	5.54969e-09	2.60033e-07	bel_P0_m
10_86054560_-	bel_P0_m_F1r	-1.69609	-1.69609	0.676471	0.384615	PWK	not_highly_reproducible	1.87506e-05	0.000276659	bel_P0_m
10_86055372_-	bel_P0_m_F1r	0.898851	0.898851	0.394737	0.540816	MAT	not_highly_reproducible	0.00368372	0.0194653	bel_P0_m
10_86055393_-	bel_P0_m_F1r	0.953002	0.953002	0.4	0.555556	MAT	not_highly_reproducible	0.00197331	0.0120189	bel_P0_m
10_86055410_-	bel_P0_m_F1r	1.20481	1.20481	0.372549	0.57	MAT	not_highly_reproducible	7.03632e-05	0.000833175	bel_P0_m
10_86834390_+	bel_P0_m_F1r	0.728096	0.728096	0.3375	0.449735	MAT	not_highly_reproducible	0.0015407	0.00984588	bel_P0_m
10_86834504_+	bel_P0_m_F1r	1.00723	1.00723	0.342105	0.503067	MAT	not_highly_reproducible	3.09051e-05	0.000416993	bel_P0_m
10_86834859_+	bel_P0_m_F1r	-0.746887	-0.746887	0.657895	0.526042	PWK	not_highly_reproducible	1.13294e-07	3.56684e-06	bel_P0_m
10_89805982_+	bel_P0_m_F1r	-0.780926	-0.780926	0.529412	0.38806	PWK	PWK	0.0268574	0.0893879	bel_P0_m
1_105284824_-	bel_P0_m_F1r	-1.30641	-1.30641	0.65	0.421053	PAT	PAT	0.000444878	0.0037343	bel_P0_m
11_103679075_-	bel_P0_m_F1r	0.797025	0.797025	0.392157	0.520548	MAT	not_highly_reproducible	0.0303603	0.0980802	bel_P0_m
11_104424105_-	bel_P0_m_F1r	-1.10129	-1.10129	0.62963	0.434211	PAT	not_highly_reproducible	0.000757816	0.00566003	bel_P0_m
11_115430671_+	bel_P0_m_F1r	-1.23338	-1.23338	0.566038	0.349515	PWK	PWK	1.42978e-05	0.000222152	bel_P0_m
11_115431144_+	bel_P0_m_F1r	1.39403	1.39403	0.407407	0.636364	C57	C57	3.34504e-10	2.22176e-08	bel_P0_m
11_116167989_-	bel_P0_m_F1r	0.826146	0.826146	0.564103	0.689655	C57	not_highly_reproducible	0.000289379	0.00267214	bel_P0_m
11_116288626_-	bel_P0_m_F1r	-4.05074	-4.05074	0.4375	0.043478	PWK	PWK	5.70929e-05	0.000695965	bel_P0_m
11_116288811_-	bel_P0_m_F1r	-1.87143	-1.87143	0.4	0.15	PWK	PWK	0.000997217	0.00697878	bel_P0_m
11_116338302_-	bel_P0_m_F1r	0.701312	0.701312	0.422535	0.535385	MAT	not_highly_reproducible	7.55938e-09	3.35833e-07	bel_P0_m
11_116338313_-	bel_P0_m_F1r	0.711157	0.711157	0.424242	0.53882	MAT	not_highly_reproducible	6.40836e-09	2.93391e-07	bel_P0_m
11_116338319_-	bel_P0_m_F1r	0.755639	0.755639	0.421053	0.54323	MAT	not_highly_reproducible	1.51569e-09	8.30171e-08	bel_P0_m
11_116985879_+	bel_P0_m_F1r	1.19269	1.19269	0.528736	0.712963	C57	C57	0.00010396	0.00115143	bel_P0_m
11_116985965_+	bel_P0_m_F1r	2.02729	2.02729	0.568421	0.83871	C57	C57	2.29506e-10	1.62895e-08	bel_P0_m
11_119080654_-	bel_P0_m_F1r	0.726866	0.726866	0.40625	0.523077	MAT	not_highly_reproducible	0.00733011	0.0332544	bel_P0_m
11_119898454_+	bel_P0_m_F1r	-1.72085	-1.72085	0.46875	0.205882	PWK	PWK	0.00182423	0.0112909	bel_P0_m
11_120010702_-	bel_P0_m_F1r	0.628373	0.628373	0.382979	0.481675	MAT	not_highly_reproducible	0.00579774	0.0276517	bel_P0_m
11_120104899_-	bel_P0_m_F1r	1.93181	1.93181	0.527473	0.804878	C57	C57	3.16974e-07	8.58265e-06	bel_P0_m
11_120374266_-	bel_P0_m_F1r	0.797198	0.797198	0.428571	0.557971	C57	C57	0.00251255	0.0144616	bel_P0_m
11_120374342_-	bel_P0_m_F1r	0.756756	0.756756	0.45	0.572464	C57	C57	4.75851e-05	0.000597053	bel_P0_m
11_120781014_-	bel_P0_m_F1r	-0.6999	-0.6999	0.470588	0.346405	PWK	PWK	1.23918e-05	0.000197397	bel_P0_m
11_120781032_-	bel_P0_m_F1r	-0.872602	-0.872602	0.489583	0.336601	PWK	PWK	8.40719e-08	2.78575e-06	bel_P0_m
11_12237844_-	bel_P0_m_F1r	2.0342	2.0342	0.470588	0.77907	C57	not_highly_reproducible	6.7067e-09	3.03573e-07	bel_P0_m
11_12237859_-	bel_P0_m_F1r	2.00304	2.00304	0.472222	0.776471	C57	C57	1.2002e-08	5.0337e-07	bel_P0_m
11_17078590_+	bel_P0_m_F1r	0.804195	0.804195	0.44898	0.579487	C57	C57	0.00029862	0.002749	bel_P0_m
11_17078603_+	bel_P0_m_F1r	0.74819	0.74819	0.456954	0.577869	C57	C57	0.000181818	0.00182183	bel_P0_m
11_17078607_+	bel_P0_m_F1r	0.728529	0.728529	0.460993	0.578512	C57	not_highly_reproducible	0.000288916	0.00266991	bel_P0_m
11_17078615_+	bel_P0_m_F1r	0.693951	0.693951	0.469697	0.581197	C57	not_highly_reproducible	0.000646277	0.00497887	bel_P0_m
11_17078701_+	bel_P0_m_F1r	0.714403	0.714403	0.430233	0.545455	C57	not_highly_reproducible	0.00826048	0.0366436	bel_P0_m
11_20303639_-	bel_P0_m_F1r	0.634279	0.634279	0.645455	0.732394	C57	C57	0.00793711	0.0355909	bel_P0_m
11_20303666_-	bel_P0_m_F1r	0.79733	0.79733	0.612069	0.726457	C57	C57	0.00043206	0.00365742	bel_P0_m
11_20303670_-	bel_P0_m_F1r	0.725239	0.725239	0.619469	0.722727	C57	C57	0.00138212	0.00905932	bel_P0_m
11_20303685_-	bel_P0_m_F1r	0.905446	0.905446	0.607477	0.737374	C57	C57	0.000143955	0.00150021	bel_P0_m
11_20303717_-	bel_P0_m_F1r	0.798184	0.798184	0.619048	0.732394	C57	C57	0.00552329	0.0266929	bel_P0_m
11_20303720_-	bel_P0_m_F1r	0.705075	0.705075	0.62963	0.728571	C57	C57	0.017788	0.0655388	bel_P0_m
11_21148496_+	bel_P0_m_F1r	0.888098	0.888098	0.403846	0.548387	C57	C57	0.00574252	0.0274757	bel_P0_m
11_21148511_+	bel_P0_m_F1r	1.0878	1.0878	0.382979	0.560976	C57	C57	0.0013261	0.00874465	bel_P0_m
11_23488748_+	bel_P0_m_F1r	-1.07319	-1.07319	0.6	0.408451	PAT	not_highly_reproducible	0.00145312	0.00940141	bel_P0_m
11_23488755_+	bel_P0_m_F1r	-0.801886	-0.801886	0.5625	0.416667	PAT	not_highly_reproducible	0.0168984	0.0632045	bel_P0_m
11_28576728_-	bel_P0_m_F1r	-0.662647	-0.662647	0.493333	0.373333	PWK	not_highly_reproducible	0.00325142	0.0177518	bel_P0_m
11_28576783_-	bel_P0_m_F1r	-0.85582	-0.85582	0.527778	0.374269	PWK	PWK	6.17835e-05	0.000743323	bel_P0_m
11_28576794_-	bel_P0_m_F1r	-0.953126	-0.953126	0.537313	0.36747	PWK	PWK	1.56179e-05	0.000238283	bel_P0_m
11_28576803_-	bel_P0_m_F1r	-0.839227	-0.839227	0.523077	0.372549	PWK	PWK	0.000245443	0.00233658	bel_P0_m
11_28576823_-	bel_P0_m_F1r	-0.922861	-0.922861	0.547619	0.382114	PWK	not_highly_reproducible	0.000263795	0.00247398	bel_P0_m
11_29707049_+	bel_P0_m_F1r	0.62719	0.62719	0.576744	0.670886	C57	C57	0.0192609	0.0696355	bel_P0_m
1_132357227_-	bel_P0_m_F1r	0.750656	0.750656	0.428571	0.55	C57	C57	0.0152619	0.0580506	bel_P0_m
1_132937099_+	bel_P0_m_F1r	0.638687	0.638687	0.6	0.693431	C57	C57	0.0289103	0.0945676	bel_P0_m
1_136175565_+	bel_P0_m_F1r	-0.93199	-0.93199	0.513158	0.348571	PWK	PWK	1.39834e-05	0.000217549	bel_P0_m
1_136176011_+	bel_P0_m_F1r	0.774107	0.774107	0.503817	0.627119	C57	C57	0.000151402	0.00156288	bel_P0_m
1_136176029_+	bel_P0_m_F1r	0.815269	0.815269	0.511765	0.641115	C57	C57	1.13476e-05	0.000183443	bel_P0_m
11_3640445_-	bel_P0_m_F1r	1.02819	1.02819	0.375	0.542373	C57	C57	0.000267358	0.00249374	bel_P0_m
11_3640450_-	bel_P0_m_F1r	1.00624	1.00624	0.387755	0.552	C57	C57	0.000219032	0.00211878	bel_P0_m
11_3640485_-	bel_P0_m_F1r	0.611856	0.611856	0.442308	0.54	C57	C57	0.0170784	0.0636456	bel_P0_m
11_3640537_-	bel_P0_m_F1r	-0.719851	-0.719851	0.627119	0.497238	PAT	PAT	0.000386646	0.00337051	bel_P0_m
11_43446185_+	bel_P0_m_F1r	-0.953889	-0.953889	0.529412	0.36	PWK	PWK	0.00365287	0.019362	bel_P0_m
11_43446191_+	bel_P0_m_F1r	-1.18389	-1.18389	0.558824	0.350649	PWK	PWK	0.000314456	0.00285102	bel_P0_m
11_50119824_+	bel_P0_m_F1r	-0.740485	-0.740485	0.567901	0.432432	PWK	PWK	0.00522585	0.0255436	bel_P0_m
11_50815856_-	bel_P0_m_F1r	0.954844	0.954844	0.391304	0.546875	C57	C57	0.014337	0.0554749	bel_P0_m
11_51977053_+	bel_P0_m_F1r	-2.06407	-2.06407	0.64	0.291667	PWK	PWK	1.17218e-06	2.66294e-05	bel_P0_m
11_51977095_+	bel_P0_m_F1r	-1.5933	-1.5933	0.580645	0.307692	PWK	PWK	0.000102636	0.00114098	bel_P0_m
11_58060451_+	bel_P0_m_F1r	2.02005	2.02005	0.443478	0.757895	C57	C57	6.04947e-10	3.7212e-08	bel_P0_m
11_58060496_+	bel_P0_m_F1r	1.87581	1.87581	0.4375	0.734375	C57	C57	1.78825e-06	3.87886e-05	bel_P0_m
1_158689330_+	bel_P0_m_F1r	5.49622	5.49622	0.410959	0.968254	C57	C57	1.91632e-21	1.27701e-18	bel_P0_m
1_158689394_+	bel_P0_m_F1r	4.82206	4.82206	0.425	0.952941	C57	C57	1.82116e-25	4.36895e-22	bel_P0_m
1_158689953_+	bel_P0_m_F1r	1.73516	1.73516	0.45098	0.725926	C57	C57	1.6457e-10	1.25733e-08	bel_P0_m
1_158690000_+	bel_P0_m_F1r	2.01785	2.01785	0.444444	0.758333	C57	C57	3.87983e-12	4.3494e-10	bel_P0_m
1_158690053_+	bel_P0_m_F1r	1.91758	1.91758	0.541176	0.811881	C57	C57	1.76819e-08	7.04634e-07	bel_P0_m
1_158690093_+	bel_P0_m_F1r	2.04611	2.04611	0.652174	0.882353	C57	C57	3.06641e-05	0.000415112	bel_P0_m
11_60229785_-	bel_P0_m_F1r	-0.703793	-0.703793	0.509091	0.381443	PWK	not_highly_reproducible	0.0144065	0.0555825	bel_P0_m
11_60229798_-	bel_P0_m_F1r	-0.747437	-0.747437	0.509804	0.375	PWK	not_highly_reproducible	0.0137796	0.0537516	bel_P0_m
11_60904591_-	bel_P0_m_F1r	-0.972503	-0.972503	0.65	0.478261	PAT	PAT	0.0195324	0.0703364	bel_P0_m
11_61152823_-	bel_P0_m_F1r	-1.72192	-1.72192	0.445455	0.19084	PWK	PWK	5.0842e-18	1.96726e-15	bel_P0_m
11_61152837_-	bel_P0_m_F1r	-1.75201	-1.75201	0.448819	0.189723	PWK	PWK	6.66043e-18	2.42096e-15	bel_P0_m
11_61152901_-	bel_P0_m_F1r	-1.24813	-1.24813	0.433071	0.2375	PWK	PWK	0.000400379	0.00346005	bel_P0_m
1_165322600_+	bel_P0_m_F1r	1.78769	1.78769	0.568182	0.814815	C57	not_highly_reproducible	0.0105149	0.0439508	bel_P0_m
1_165592565_-	bel_P0_m_F1r	1.34876	1.34876	0.484211	0.698413	C57	C57	0.000893231	0.00639278	bel_P0_m
1_166399395_-	bel_P0_m_F1r	0.906667	0.906667	0.390625	0.537879	MAT	not_highly_reproducible	0.000659177	0.0050509	bel_P0_m
11_69913379_+	bel_P0_m_F1r	-0.680324	-0.680324	0.56	0.434783	PWK	not_highly_reproducible	0.00828458	0.036737	bel_P0_m
11_7172365_+	bel_P0_m_F1r	1.25756	1.25756	0.604651	0.779817	C57	C57	4.78985e-08	1.70995e-06	bel_P0_m
11_7172385_+	bel_P0_m_F1r	1.03793	1.03793	0.569231	0.724359	C57	C57	1.66956e-08	6.72025e-07	bel_P0_m
11_7172395_+	bel_P0_m_F1r	0.815917	0.815917	0.60274	0.721212	C57	C57	8.07989e-06	0.000138679	bel_P0_m
11_77978250_+	bel_P0_m_F1r	1.4794	1.4794	0.324324	0.564516	C57	C57	0.000109614	0.00120405	bel_P0_m
11_77978276_+	bel_P0_m_F1r	1.42798	1.42798	0.333333	0.565789	C57	not_highly_reproducible	4.20711e-05	0.000540302	bel_P0_m
11_77978287_+	bel_P0_m_F1r	1.38033	1.38033	0.349206	0.575	C57	not_highly_reproducible	4.92219e-05	0.000609935	bel_P0_m
11_77978412_+	bel_P0_m_F1r	1.0586	1.0586	0.39267	0.566038	C57	not_highly_reproducible	4.56366e-07	1.1747e-05	bel_P0_m
11_77978427_+	bel_P0_m_F1r	1.16451	1.16451	0.365385	0.555556	C57	not_highly_reproducible	2.37796e-07	6.71146e-06	bel_P0_m
11_79578611_+	bel_P0_m_F1r	1.53623	1.53623	0.459459	0.704819	C57	C57	2.11287e-10	1.52674e-08	bel_P0_m
11_87121995_+	bel_P0_m_F1r	-4.05872	-4.05872	0.46875	0.04878	PWK	PWK	4.22526e-09	2.04363e-07	bel_P0_m
11_94288075_-	bel_P0_m_F1r	1.20179	1.20179	0.545455	0.727778	C57	not_highly_reproducible	6.05208e-07	1.50611e-05	bel_P0_m
11_94288151_-	bel_P0_m_F1r	-0.891094	-0.891094	0.6875	0.534653	PAT	not_highly_reproducible	0.00168498	0.010593	bel_P0_m
11_97718367_-	bel_P0_m_F1r	1.09713	1.09713	0.439189	0.618705	C57	C57	2.40732e-05	0.000342537	bel_P0_m
11_97718405_-	bel_P0_m_F1r	1.30717	1.30717	0.414966	0.62963	C57	C57	6.85456e-07	1.67797e-05	bel_P0_m
11_97718426_-	bel_P0_m_F1r	1.14297	1.14297	0.437956	0.625	C57	C57	1.30077e-05	0.000205299	bel_P0_m
11_97718566_-	bel_P0_m_F1r	1.17253	1.17253	0.489209	0.676471	C57	C57	0.000150094	0.00155339	bel_P0_m
1_20934864_+	bel_P0_m_F1r	-0.797769	-0.797769	0.507246	0.364486	PWK	PWK	0.0035619	0.0190142	bel_P0_m
1_20938233_+	bel_P0_m_F1r	1.14651	1.14651	0.3	0.478873	C57	C57	0.00168165	0.0105776	bel_P0_m
1_20938241_+	bel_P0_m_F1r	1.0767	1.0767	0.315789	0.485294	C57	C57	0.00382347	0.0200334	bel_P0_m
12_102561761_+	bel_P0_m_F1r	0.887971	0.887971	0.485876	0.628788	C57	C57	0.00119577	0.00802198	bel_P0_m
12_105488558_+	bel_P0_m_F1r	-1.01924	-1.01924	0.48538	0.31068	PWK	PWK	0.000359115	0.00317903	bel_P0_m
12_108205961_-	bel_P0_m_F1r	0.923255	0.923255	0.368421	0.517241	C57	C57	0.00521268	0.0255209	bel_P0_m
12_108205982_-	bel_P0_m_F1r	0.810398	0.810398	0.363636	0.492537	C57	C57	0.0310345	0.099807	bel_P0_m
12_110666698_+	bel_P0_m_F1r	1.32902	1.32902	0.490385	0.70073	C57	C57	7.9038e-07	1.89612e-05	bel_P0_m
12_110666782_+	bel_P0_m_F1r	0.992107	0.992107	0.482673	0.642534	C57	C57	2.06418e-06	4.40566e-05	bel_P0_m
12_111293297_-	bel_P0_m_F1r	-0.634016	-0.634016	0.51773	0.401198	PWK	PWK	0.0031403	0.0172789	bel_P0_m
12_111293367_-	bel_P0_m_F1r	-0.686408	-0.686408	0.545455	0.419355	PWK	not_highly_reproducible	0.0163879	0.0617183	bel_P0_m
12_11326287_-	bel_P0_m_F1r	1.10693	1.10693	0.528777	0.70068	C57	C57	3.04985e-05	0.000414303	bel_P0_m
12_11326320_-	bel_P0_m_F1r	1.06126	1.06126	0.530233	0.695238	C57	C57	0.000804385	0.00590851	bel_P0_m
12_3962899_-	bel_P0_m_F1r	1.92058	1.92058	0.521739	0.8	C57	C57	1.29898e-10	9.988e-09	bel_P0_m
12_3962909_-	bel_P0_m_F1r	1.75477	1.75477	0.531915	0.787879	C57	C57	1.34962e-09	7.5296e-08	bel_P0_m
12_3963013_-	bel_P0_m_F1r	1.27493	1.27493	0.516129	0.714286	C57	C57	0.00306199	0.0169023	bel_P0_m
12_3966164_-	bel_P0_m_F1r	1.05391	1.05391	0.493976	0.6625	C57	not_highly_reproducible	2.36052e-05	0.000336676	bel_P0_m
12_3966184_-	bel_P0_m_F1r	0.859902	0.859902	0.525	0.660194	C57	not_highly_reproducible	0.000114012	0.00123762	bel_P0_m
12_3966200_-	bel_P0_m_F1r	1.03289	1.03289	0.517647	0.68018	C57	C57	1.0955e-06	2.51252e-05	bel_P0_m
12_3966227_-	bel_P0_m_F1r	0.966258	0.966258	0.56383	0.709821	C57	C57	7.78751e-06	0.00013487	bel_P0_m
12_41452654_-	bel_P0_m_F1r	1.31913	1.31913	0.4	0.617021	C57	C57	3.05497e-05	0.000414529	bel_P0_m
12_4248077_-	bel_P0_m_F1r	-1.60596	-1.60596	0.621622	0.343284	PWK	PWK	8.4623e-11	6.90512e-09	bel_P0_m
12_53141741_+	bel_P0_m_F1r	1.35645	1.35645	0.45614	0.675325	C57	C57	0.000131118	0.00139142	bel_P0_m
12_53141786_+	bel_P0_m_F1r	1.25156	1.25156	0.469388	0.671053	C57	C57	0.000493117	0.00406805	bel_P0_m
12_53141790_+	bel_P0_m_F1r	1.12866	1.12866	0.468085	0.650794	C57	not_highly_reproducible	0.00506009	0.0249264	bel_P0_m
12_53142148_+	bel_P0_m_F1r	-0.737754	-0.737754	0.54	0.405405	PWK	PWK	0.0260391	0.0872701	bel_P0_m
12_70466146_+	bel_P0_m_F1r	-1.34091	-1.34091	0.566667	0.333333	PWK	PWK	0.0186276	0.0678317	bel_P0_m
12_72304272_-	bel_P0_m_F1r	0.767685	0.767685	0.525822	0.646465	C57	C57	0.0201631	0.0719068	bel_P0_m
12_72794237_+	bel_P0_m_F1r	0.990008	0.990008	0.520202	0.675926	C57	C57	0.00137392	0.00902032	bel_P0_m
12_72794272_+	bel_P0_m_F1r	1.0733	1.0733	0.516129	0.684932	C57	C57	0.00463059	0.0233084	bel_P0_m
12_72794274_+	bel_P0_m_F1r	1.08006	1.08006	0.527473	0.695652	C57	C57	0.00533504	0.0259084	bel_P0_m
12_74266776_+	bel_P0_m_F1r	1.26453	1.26453	0.46988	0.673469	C57	not_highly_reproducible	6.44044e-05	0.00077022	bel_P0_m
12_81198965_-	bel_P0_m_F1r	-1.00636	-1.00636	0.756757	0.6	PWK	not_highly_reproducible	0.00276674	0.0156248	bel_P0_m
12_81198972_-	bel_P0_m_F1r	-0.818564	-0.818564	0.72973	0.597222	PWK	PWK	0.0161577	0.0609853	bel_P0_m
12_81199324_-	bel_P0_m_F1r	-0.747437	-0.747437	0.615385	0.48	PAT	PAT	4.75741e-05	0.000597053	bel_P0_m
12_81996282_+	bel_P0_m_F1r	-0.627661	-0.627661	0.487805	0.373832	PWK	PWK	0.0200679	0.0717051	bel_P0_m
12_81996312_+	bel_P0_m_F1r	-1.68181	-1.68181	0.6	0.311688	PWK	PWK	4.96394e-07	1.26417e-05	bel_P0_m
12_81996381_+	bel_P0_m_F1r	-1.78145	-1.78145	0.71875	0.418605	PWK	PWK	4.86246e-05	0.000603781	bel_P0_m
12_85136046_-	bel_P0_m_F1r	-1.03768	-1.03768	0.58	0.394495	PWK	PWK	0.00013063	0.00138787	bel_P0_m
12_86288961_+	bel_P0_m_F1r	2.74991	2.74991	0.375	0.796296	C57	C57	3.17243e-10	2.1499e-08	bel_P0_m
12_86883217_-	bel_P0_m_F1r	0.845854	0.845854	0.475	0.61165	C57	C57	0.00567871	0.0272464	bel_P0_m
12_86883267_-	bel_P0_m_F1r	1.19742	1.19742	0.459016	0.653333	C57	not_highly_reproducible	0.00103637	0.00718154	bel_P0_m
12_86883291_-	bel_P0_m_F1r	1.1291	1.1291	0.465116	0.648148	C57	C57	0.00896667	0.0388567	bel_P0_m
13_101684738_-	bel_P0_m_F1r	0.805563	0.805563	0.403509	0.533835	MAT	not_highly_reproducible	1.6776e-07	5.00567e-06	bel_P0_m
13_101684754_-	bel_P0_m_F1r	0.685798	0.685798	0.413333	0.523282	MAT	not_highly_reproducible	2.60459e-06	5.34967e-05	bel_P0_m
13_101684793_-	bel_P0_m_F1r	0.662131	0.662131	0.417722	0.523697	MAT	not_highly_reproducible	1.31303e-05	0.000206962	bel_P0_m
13_101684879_-	bel_P0_m_F1r	1.48328	1.48328	0.322581	0.563218	MAT	MAT	4.82627e-06	8.97537e-05	bel_P0_m
13_104024872_-	bel_P0_m_F1r	-1.37535	-1.37535	0.461538	0.242424	PWK	PWK	0.0135518	0.0531222	bel_P0_m
13_17718587_-	bel_P0_m_F1r	0.715808	0.715808	0.354167	0.465909	MAT	not_highly_reproducible	0.00263994	0.0150361	bel_P0_m
13_19150688_+	bel_P0_m_F1r	-3.97048	-3.97048	0.46	0.05	PWK	PWK	0.000131698	0.00139551	bel_P0_m
13_30541046_-	bel_P0_m_F1r	1.07599	1.07599	0.522613	0.690909	C57	C57	0.0145309	0.0559545	bel_P0_m
13_30541102_-	bel_P0_m_F1r	1.21555	1.21555	0.509174	0.7	C57	C57	0.00705074	0.032194	bel_P0_m
13_30541118_-	bel_P0_m_F1r	1.09243	1.09243	0.517413	0.688889	C57	C57	0.0246393	0.0834645	bel_P0_m
13_34180633_-	bel_P0_m_F1r	-1.59487	-1.59487	0.55	0.281553	PWK	PWK	4.49398e-08	1.61878e-06	bel_P0_m
13_34180666_-	bel_P0_m_F1r	-1.42909	-1.42909	0.53012	0.28866	PWK	PWK	1.91196e-06	4.13225e-05	bel_P0_m
13_34180953_-	bel_P0_m_F1r	-1.38685	-1.38685	0.55102	0.3125	PWK	PWK	0.00118221	0.00796216	bel_P0_m
13_34180963_-	bel_P0_m_F1r	-1.80431	-1.80431	0.56	0.26087	PWK	PWK	7.05305e-05	0.000834206	bel_P0_m
1_34589770_+	bel_P0_m_F1r	0.924988	0.924988	0.433333	0.584416	C57	C57	0.00810049	0.0361076	bel_P0_m
13_51424595_-	bel_P0_m_F1r	2.34567	2.34567	0.829787	0.96	C57	C57	0.0010487	0.00724185	bel_P0_m
13_52507790_-	bel_P0_m_F1r	0.708427	0.708427	0.380282	0.492683	MAT	not_highly_reproducible	0.00116061	0.0078697	bel_P0_m
13_54107257_+	bel_P0_m_F1r	-1.38273	-1.38273	0.551724	0.313725	PWK	PWK	0.000990901	0.00694673	bel_P0_m
13_54590939_+	bel_P0_m_F1r	-1.96223	-1.96223	0.58156	0.256757	PWK	PWK	1.95821e-08	7.71277e-07	bel_P0_m
13_54590959_+	bel_P0_m_F1r	-1.95311	-1.95311	0.564286	0.244681	PWK	PWK	4.18675e-10	2.69356e-08	bel_P0_m
13_54590984_+	bel_P0_m_F1r	-2.20522	-2.20522	0.546154	0.201754	PWK	PWK	8.1653e-14	1.41946e-11	bel_P0_m
13_54591024_+	bel_P0_m_F1r	-2.44764	-2.44764	0.576923	0.194915	PWK	PWK	2.63981e-17	8.33278e-15	bel_P0_m
13_54737377_-	bel_P0_m_F1r	2.45146	2.45146	0.518919	0.851064	C57	C57	9.82899e-27	3.92996e-23	bel_P0_m
13_54737397_-	bel_P0_m_F1r	2.29093	2.29093	0.529101	0.841912	C57	C57	1.95032e-27	1.1697e-23	bel_P0_m
13_54737502_-	bel_P0_m_F1r	0.712496	0.712496	0.563218	0.671756	C57	C57	0.0134112	0.0527261	bel_P0_m
13_54740383_-	bel_P0_m_F1r	1.68822	1.68822	0.415094	0.688963	C57	C57	1.69072e-21	1.19295e-18	bel_P0_m
13_54740401_-	bel_P0_m_F1r	1.5072	1.5072	0.439024	0.683007	C57	C57	9.51085e-18	3.25951e-15	bel_P0_m
13_54740452_-	bel_P0_m_F1r	1.42115	1.42115	0.423611	0.655914	C57	C57	7.52321e-15	1.52951e-12	bel_P0_m
13_54740524_-	bel_P0_m_F1r	0.708939	0.708939	0.451613	0.565934	C57	C57	0.00219576	0.0130387	bel_P0_m
13_55313359_+	bel_P0_m_F1r	-1.11113	-1.11113	0.571429	0.37415	PWK	PWK	1.6171e-06	3.56565e-05	bel_P0_m
13_55699921_+	bel_P0_m_F1r	-1.46762	-1.46762	0.573333	0.32	PWK	PWK	0.01397	0.0542826	bel_P0_m
13_55699953_+	bel_P0_m_F1r	-1.87143	-1.87143	0.571429	0.26087	PWK	PWK	0.00488495	0.0242831	bel_P0_m
13_55700050_+	bel_P0_m_F1r	-1.88014	-1.88014	0.505747	0.212121	PWK	PWK	0.00073218	0.00551318	bel_P0_m
13_69815720_+	bel_P0_m_F1r	1.42462	1.42462	0.48	0.705882	C57	C57	0.00950921	0.0405918	bel_P0_m
13_69815771_+	bel_P0_m_F1r	1.55513	1.55513	0.513158	0.75	C57	C57	0.00217052	0.0129529	bel_P0_m
13_69815818_+	bel_P0_m_F1r	1.82372	1.82372	0.466667	0.75	C57	C57	0.00367919	0.0194499	bel_P0_m
13_70603286_-	bel_P0_m_F1r	1.04498	1.04498	0.495146	0.662162	C57	not_highly_reproducible	0.00494703	0.0245048	bel_P0_m
13_70603297_-	bel_P0_m_F1r	1.1435	1.1435	0.478632	0.662651	C57	not_highly_reproducible	0.000889194	0.0063753	bel_P0_m
1_38864064_-	bel_P0_m_F1r	2.036	2.036	0.507246	0.803493	C57	C57	1.84688e-20	1.05492e-17	bel_P0_m
1_38864072_-	bel_P0_m_F1r	1.97503	1.97503	0.5	0.792	C57	C57	3.01802e-21	1.90533e-18	bel_P0_m
1_38865010_-	bel_P0_m_F1r	-1.03332	-1.03332	0.538462	0.355705	PWK	PWK	7.792e-06	0.00013487	bel_P0_m
1_38865086_-	bel_P0_m_F1r	-1.15391	-1.15391	0.516129	0.317073	PWK	PWK	0.000350898	0.00312473	bel_P0_m
1_38865109_-	bel_P0_m_F1r	-1.05035	-1.05035	0.453488	0.27957	PWK	PWK	0.000774769	0.00575083	bel_P0_m
1_38865117_-	bel_P0_m_F1r	-1.03153	-1.03153	0.433333	0.265957	PWK	PWK	0.00113714	0.00774483	bel_P0_m
13_97126894_+	bel_P0_m_F1r	1.27797	1.27797	0.475	0.68	C57	C57	0.000448868	0.00376253	bel_P0_m
13_97250632_+	bel_P0_m_F1r	-0.701881	-0.701881	0.553672	0.424837	PWK	PWK	0.00147238	0.00950551	bel_P0_m
13_97250664_+	bel_P0_m_F1r	-0.827676	-0.827676	0.557047	0.406977	PWK	PWK	8.35553e-05	0.000964625	bel_P0_m
13_97250678_+	bel_P0_m_F1r	-0.806925	-0.806925	0.556522	0.409938	PWK	PWK	0.000240151	0.00229945	bel_P0_m
13_99433691_-	bel_P0_m_F1r	-0.719075	-0.719075	0.621053	0.490909	PWK	not_highly_reproducible	0.00579314	0.0276407	bel_P0_m
14_111681491_+	bel_P0_m_F1r	0.998931	0.998931	0.416667	0.580292	C57	C57	5.52447e-08	1.94328e-06	bel_P0_m
14_121282748_+	bel_P0_m_F1r	1.16075	1.16075	0.368421	0.55814	C57	C57	0.0114754	0.0469626	bel_P0_m
14_121282804_+	bel_P0_m_F1r	1.39975	1.39975	0.439024	0.666667	C57	not_highly_reproducible	0.012806	0.050948	bel_P0_m
14_25663325_+	bel_P0_m_F1r	1.39603	1.39603	0.40146	0.630952	C57	not_highly_reproducible	3.02701e-09	1.5066e-07	bel_P0_m
14_25663330_+	bel_P0_m_F1r	1.39973	1.39973	0.403101	0.633136	C57	not_highly_reproducible	2.14557e-09	1.11412e-07	bel_P0_m
14_25663350_+	bel_P0_m_F1r	1.03618	1.03618	0.460938	0.629412	C57	not_highly_reproducible	1.38146e-05	0.000215763	bel_P0_m
1_42696622_+	bel_P0_m_F1r	0.953002	0.953002	0.415584	0.571429	C57	C57	5.77788e-05	0.000703611	bel_P0_m
14_28475923_+	bel_P0_m_F1r	-0.805825	-0.805825	0.476923	0.335616	PWK	PWK	0.000641397	0.00495719	bel_P0_m
14_28475954_+	bel_P0_m_F1r	-0.619683	-0.619683	0.397959	0.294118	PWK	PWK	0.00351591	0.0188274	bel_P0_m
14_30041960_-	bel_P0_m_F1r	1.53154	1.53154	0.416667	0.666667	C57	C57	9.21142e-05	0.00104731	bel_P0_m
1_43075726_-	bel_P0_m_F1r	-0.91166	-0.91166	0.59375	0.429379	PWK	not_highly_reproducible	1.12263e-05	0.000181727	bel_P0_m
14_52198434_-	bel_P0_m_F1r	1.79549	1.79549	0.651515	0.862745	C57	C57	6.68545e-09	3.03573e-07	bel_P0_m
14_52311887_-	bel_P0_m_F1r	0.747098	0.747098	0.538462	0.654762	C57	C57	0.00248687	0.0143482	bel_P0_m
14_52314415_-	bel_P0_m_F1r	1.24405	1.24405	0.4	0.604651	MAT	MAT	0.00770171	0.0346833	bel_P0_m
14_54650513_-	bel_P0_m_F1r	1.11593	1.11593	0.578947	0.74269	C57	C57	1.20441e-05	0.00019237	bel_P0_m
14_54650539_-	bel_P0_m_F1r	0.651908	0.651908	0.619718	0.712644	C57	C57	0.0122688	0.0495001	bel_P0_m
14_55066552_-	bel_P0_m_F1r	-2.42337	-2.42337	0.580645	0.2	PWK	not_highly_reproducible	1.01613e-08	4.33754e-07	bel_P0_m
14_62607261_+	bel_P0_m_F1r	-0.823749	-0.823749	0.480769	0.336283	PWK	not_highly_reproducible	0.00244507	0.0141343	bel_P0_m
14_62607325_+	bel_P0_m_F1r	-0.694237	-0.694237	0.532258	0.405172	PWK	not_highly_reproducible	0.0068044	0.0313436	bel_P0_m
14_62607332_+	bel_P0_m_F1r	-0.813365	-0.813365	0.54386	0.396552	PWK	not_highly_reproducible	0.0019663	0.011985	bel_P0_m
14_63142901_+	bel_P0_m_F1r	1.75333	1.75333	0.396226	0.681818	MAT	not_highly_reproducible	0.000156256	0.00160333	bel_P0_m
14_63523964_-	bel_P0_m_F1r	-2.75502	-2.75502	0.457944	0.108108	PWK	PWK	7.73723e-06	0.000134504	bel_P0_m
14_70978917_+	bel_P0_m_F1r	-0.694261	-0.694261	0.596774	0.469751	PWK	PWK	1.90017e-05	0.000279151	bel_P0_m
15_100478079_+	bel_P0_m_F1r	-1.15717	-1.15717	0.636364	0.431818	PWK	PWK	0.00703648	0.0321411	bel_P0_m
15_36479003_-	bel_P0_m_F1r	-2.0608	-2.0608	0.41791	0.142857	PWK	PWK	4.26965e-06	8.05259e-05	bel_P0_m
15_36479093_-	bel_P0_m_F1r	-1.17628	-1.17628	0.5	0.3	PWK	PWK	0.00660045	0.0305921	bel_P0_m
15_36479115_-	bel_P0_m_F1r	-0.987054	-0.987054	0.505747	0.333333	PWK	PWK	0.0166164	0.0623441	bel_P0_m
15_37366373_-	bel_P0_m_F1r	-1.06936	-1.06936	0.619048	0.428571	PWK	PWK	0.0236279	0.0809981	bel_P0_m
15_37366636_-	bel_P0_m_F1r	1.20365	1.20365	0.472727	0.666667	C57	C57	1.48174e-05	0.000228242	bel_P0_m
15_37366644_-	bel_P0_m_F1r	1.44148	1.44148	0.452055	0.684564	C57	C57	1.26449e-08	5.28486e-07	bel_P0_m
15_37366674_-	bel_P0_m_F1r	1.20573	1.20573	0.485075	0.677885	C57	C57	2.89915e-08	1.10796e-06	bel_P0_m
15_37367648_-	bel_P0_m_F1r	1.00321	1.00321	0.466216	0.629032	C57	C57	0.0108189	0.044904	bel_P0_m
15_38950342_+	bel_P0_m_F1r	-1.60298	-1.60298	0.488372	0.233333	PWK	PWK	0.00557888	0.0268765	bel_P0_m
15_38950355_+	bel_P0_m_F1r	-1.61565	-1.61565	0.522727	0.257143	PWK	PWK	0.00193956	0.0118366	bel_P0_m
15_38950438_+	bel_P0_m_F1r	-1.14457	-1.14457	0.477273	0.285714	PWK	PWK	0.0093439	0.0400715	bel_P0_m
15_38950457_+	bel_P0_m_F1r	-1.2612	-1.2612	0.527778	0.311111	PWK	PWK	0.00418061	0.0214944	bel_P0_m
15_58455443_+	bel_P0_m_F1r	-1.06492	-1.06492	0.545455	0.357143	PWK	PWK	0.00672915	0.0310686	bel_P0_m
15_63930520_-	bel_P0_m_F1r	-0.917472	-0.917472	0.633333	0.469697	PWK	PWK	0.000134786	0.00142273	bel_P0_m
15_74529614_+	bel_P0_m_F1r	0.883841	0.883841	0.427273	0.571429	MAT	not_highly_reproducible	0.0112847	0.0463655	bel_P0_m
15_74529620_+	bel_P0_m_F1r	0.8203	0.8203	0.432432	0.565789	MAT	not_highly_reproducible	0.020559	0.0729601	bel_P0_m
15_75619042_+	bel_P0_m_F1r	-0.735889	-0.735889	0.5	0.367713	PWK	PWK	9.42538e-05	0.00106961	bel_P0_m
15_78918442_+	bel_P0_m_F1r	-0.64382	-0.64382	0.6	0.481818	PWK	not_highly_reproducible	0.000428324	0.00364121	bel_P0_m
15_78940723_+	bel_P0_m_F1r	0.6203	0.6203	0.378378	0.47541	MAT	MAT	0.000596689	0.00471805	bel_P0_m
15_79029455_+	bel_P0_m_F1r	0.87054	0.87054	0.390244	0.53125	MAT	not_highly_reproducible	0.028526	0.0936938	bel_P0_m
15_81475621_+	bel_P0_m_F1r	1.42249	1.42249	0.490566	0.714286	C57	C57	0.0221572	0.0774345	bel_P0_m
15_81950067_+	bel_P0_m_F1r	-1.63679	-1.63679	0.478448	0.222222	PWK	PWK	0.000173189	0.00175013	bel_P0_m
15_82204105_+	bel_P0_m_F1r	2.91236	2.91236	0.489796	0.875	C57	C57	0.000121906	0.00130793	bel_P0_m
15_84948210_-	bel_P0_m_F1r	2.00403	2.00403	0.487805	0.787234	C57	C57	3.06375e-05	0.000415112	bel_P0_m
1_58903487_-	bel_P0_m_F1r	0.810044	0.810044	0.4	0.530973	MAT	MAT	0.0052304	0.025545	bel_P0_m
15_89167227_-	bel_P0_m_F1r	0.771252	0.771252	0.557377	0.675497	C57	C57	0.00399054	0.0207035	bel_P0_m
15_89288838_-	bel_P0_m_F1r	2.80296	2.80296	0.404959	0.821429	C57	C57	8.42167e-06	0.000143288	bel_P0_m
15_89288918_-	bel_P0_m_F1r	2.95009	2.95009	0.458333	0.863636	C57	C57	0.000128864	0.00137154	bel_P0_m
15_89457360_+	bel_P0_m_F1r	-0.873667	-0.873667	0.617978	0.460938	PWK	not_highly_reproducible	0.000354506	0.00314985	bel_P0_m
15_89457427_+	bel_P0_m_F1r	-0.602867	-0.602867	0.55814	0.446154	PWK	PWK	0.0131031	0.0518505	bel_P0_m
15_90227632_+	bel_P0_m_F1r	-0.996956	-0.996956	0.60241	0.423729	PWK	PWK	0.0001005	0.00112244	bel_P0_m
16_10743987_+	bel_P0_m_F1r	1.67883	1.67883	0.347826	0.623188	C57	C57	6.54967e-11	5.49394e-09	bel_P0_m
16_17573085_-	bel_P0_m_F1r	0.918562	0.918562	0.433333	0.583333	C57	not_highly_reproducible	0.00182986	0.0113082	bel_P0_m
16_17573112_-	bel_P0_m_F1r	0.889808	0.889808	0.432432	0.577586	C57	C57	0.00189083	0.0116072	bel_P0_m
16_17575812_-	bel_P0_m_F1r	1.39358	1.39358	0.516129	0.730769	C57	C57	0.000150657	0.00155653	bel_P0_m
16_18249728_+	bel_P0_m_F1r	1.03643	1.03643	0.371429	0.54	C57	C57	0.0183493	0.0670627	bel_P0_m
16_18249730_+	bel_P0_m_F1r	1.0275	1.0275	0.371429	0.538462	C57	C57	0.014627	0.0561981	bel_P0_m
16_18249736_+	bel_P0_m_F1r	0.982386	0.982386	0.375	0.534483	C57	C57	0.0143715	0.0555369	bel_P0_m
1_62815754_+	bel_P0_m_F1r	1.02723	1.02723	0.487805	0.652778	C57	not_highly_reproducible	7.92379e-05	0.000923672	bel_P0_m
16_28828871_-	bel_P0_m_F1r	-0.790075	-0.790075	0.529412	0.386555	PWK	PWK	0.00230303	0.0135028	bel_P0_m
16_30514084_-	bel_P0_m_F1r	-1.34315	-1.34315	0.69697	0.467532	PWK	PWK	4.58477e-13	6.54694e-11	bel_P0_m
16_30514098_-	bel_P0_m_F1r	-0.922946	-0.922946	0.641791	0.477876	PWK	PWK	6.60554e-07	1.62697e-05	bel_P0_m
16_30514114_-	bel_P0_m_F1r	-0.897439	-0.897439	0.619718	0.458678	PWK	PWK	4.00133e-07	1.05486e-05	bel_P0_m
16_31456721_+	bel_P0_m_F1r	-1.39738	-1.39738	0.633803	0.388889	PWK	PWK	0.000321536	0.00290205	bel_P0_m
16_31947936_-	bel_P0_m_F1r	-0.975329	-0.975329	0.618557	0.444089	PWK	PWK	4.67903e-10	2.95395e-08	bel_P0_m
16_31947982_-	bel_P0_m_F1r	-0.945627	-0.945627	0.586538	0.416357	PWK	PWK	2.64827e-08	1.02471e-06	bel_P0_m
16_31948013_-	bel_P0_m_F1r	-0.945365	-0.945365	0.606742	0.436937	PWK	PWK	4.10797e-07	1.07823e-05	bel_P0_m
16_31948043_-	bel_P0_m_F1r	-1.01843	-1.01843	0.603774	0.421488	PWK	PWK	5.59701e-05	0.000683668	bel_P0_m
16_36034336_+	bel_P0_m_F1r	1.12857	1.12857	0.454545	0.638298	C57	C57	0.0125855	0.0503733	bel_P0_m
16_36932140_+	bel_P0_m_F1r	-1.60839	-1.60839	0.526316	0.26087	PWK	not_highly_reproducible	0.0118895	0.0483972	bel_P0_m
1_64078942_-	bel_P0_m_F1r	0.816107	0.816107	0.413043	0.545455	MAT	not_highly_reproducible	0.000338212	0.00303507	bel_P0_m
1_64078950_-	bel_P0_m_F1r	0.693579	0.693579	0.431818	0.543478	MAT	not_highly_reproducible	0.00281344	0.0158141	bel_P0_m
16_5015093_-	bel_P0_m_F1r	-0.742714	-0.742714	0.671429	0.541872	PAT	not_highly_reproducible	5.99855e-08	2.09165e-06	bel_P0_m
16_5015099_-	bel_P0_m_F1r	-0.908545	-0.908545	0.692308	0.537234	PAT	not_highly_reproducible	3.7807e-10	2.46465e-08	bel_P0_m
16_78336328_+	bel_P0_m_F1r	-1.27196	-1.27196	0.568966	0.346154	PWK	not_highly_reproducible	0.0281212	0.0926688	bel_P0_m
16_84955293_-	bel_P0_m_F1r	0.603168	0.603168	0.483333	0.579186	C57	C57	6.11408e-05	0.000738554	bel_P0_m
16_84955335_-	bel_P0_m_F1r	0.692973	0.692973	0.47551	0.586698	C57	C57	5.27707e-06	9.66388e-05	bel_P0_m
16_8660390_-	bel_P0_m_F1r	1.22426	1.22426	0.4375	0.637681	C57	C57	0.000950954	0.00672545	bel_P0_m
16_87479417_+	bel_P0_m_F1r	0.827887	0.827887	0.423729	0.558333	MAT	not_highly_reproducible	0.00307737	0.0169683	bel_P0_m
16_91563144_+	bel_P0_m_F1r	1.08627	1.08627	0.508197	0.68	C57	C57	0.000613801	0.00479957	bel_P0_m
16_91563179_+	bel_P0_m_F1r	0.761658	0.761658	0.493506	0.615385	C57	not_highly_reproducible	0.00941107	0.0402876	bel_P0_m
16_91563185_+	bel_P0_m_F1r	1.04611	1.04611	0.468354	0.637931	C57	not_highly_reproducible	0.000263409	0.00247229	bel_P0_m
16_91563189_+	bel_P0_m_F1r	1.04964	1.04964	0.475	0.644628	C57	not_highly_reproducible	0.000239939	0.00229945	bel_P0_m
16_91563207_+	bel_P0_m_F1r	0.789336	0.789336	0.5	0.626016	C57	not_highly_reproducible	0.006591	0.0305838	bel_P0_m
16_94442801_+	bel_P0_m_F1r	0.957373	0.957373	0.493625	0.647059	C57	C57	0.000400049	0.00346005	bel_P0_m
16_94442881_+	bel_P0_m_F1r	1.04965	1.04965	0.50655	0.673004	C57	C57	6.19245e-08	2.14059e-06	bel_P0_m
16_94442914_+	bel_P0_m_F1r	1.19013	1.19013	0.476431	0.667883	C57	C57	1.98942e-10	1.44625e-08	bel_P0_m
16_94442921_+	bel_P0_m_F1r	1.12014	1.12014	0.481685	0.661765	C57	C57	2.73224e-09	1.38284e-07	bel_P0_m
16_94442941_+	bel_P0_m_F1r	1.02243	1.02243	0.477778	0.642857	C57	C57	1.82626e-07	5.39558e-06	bel_P0_m
16_94498287_-	bel_P0_m_F1r	2.77309	2.77309	0.828571	1	C57	C57	0.00390996	0.0203723	bel_P0_m
16_94498636_-	bel_P0_m_F1r	0.803135	0.803135	0.434783	0.565217	C57	C57	0.0151183	0.0576258	bel_P0_m
16_94498643_-	bel_P0_m_F1r	1.20418	1.20418	0.372549	0.569892	C57	C57	0.000143693	0.00149878	bel_P0_m
16_96156049_+	bel_P0_m_F1r	1.05734	1.05734	0.571429	0.728814	C57	C57	0.0172075	0.0639813	bel_P0_m
17_12975367_-	bel_P0_m_F1r	1.36049	1.36049	0.676471	0.83871	C57	C57	0.00612469	0.028878	bel_P0_m
17_25883600_-	bel_P0_m_F1r	-1.04841	-1.04841	0.675676	0.493827	PWK	PWK	0.000783944	0.00580816	bel_P0_m
1_72859016_-	bel_P0_m_F1r	-0.673285	-0.673285	0.61194	0.489209	PWK	PWK	0.00391778	0.0203888	bel_P0_m
1_72859584_-	bel_P0_m_F1r	-0.786432	-0.786432	0.666667	0.528986	PWK	not_highly_reproducible	0.000799961	0.00588683	bel_P0_m
1_72859593_-	bel_P0_m_F1r	-0.678254	-0.678254	0.666667	0.547619	PWK	not_highly_reproducible	0.00593845	0.0282116	bel_P0_m
17_28971915_-	bel_P0_m_F1r	-2.38685	-2.38685	0.75	0.357143	PWK	PWK	6.41296e-10	3.88502e-08	bel_P0_m
17_28972060_-	bel_P0_m_F1r	-2.16034	-2.16034	0.754717	0.4	PWK	PWK	3.8088e-05	0.000497093	bel_P0_m
17_34612590_+	bel_P0_m_F1r	-0.770737	-0.770737	0.58209	0.441558	PWK	not_highly_reproducible	0.0148769	0.0569394	bel_P0_m
17_46302647_+	bel_P0_m_F1r	-0.892489	-0.892489	0.575	0.413793	PWK	PWK	0.00318277	0.0174588	bel_P0_m
17_46302653_+	bel_P0_m_F1r	-0.724206	-0.724206	0.529412	0.397436	PWK	PWK	0.0228628	0.0790466	bel_P0_m
17_46736102_-	bel_P0_m_F1r	1.19295	1.19295	0.367347	0.5625	MAT	not_highly_reproducible	0.000116263	0.00125751	bel_P0_m
17_46928754_-	bel_P0_m_F1r	-1.78612	-1.78612	0.477273	0.204082	PWK	PWK	0.000139524	0.00146549	bel_P0_m
17_46928781_-	bel_P0_m_F1r	-1.35244	-1.35244	0.5	0.275	PWK	PWK	0.00642658	0.0299949	bel_P0_m
17_51739677_-	bel_P0_m_F1r	2.16757	2.16757	0.233333	0.569767	MAT	not_highly_reproducible	2.14767e-11	2.0609e-09	bel_P0_m
17_56402358_+	bel_P0_m_F1r	2.68112	2.68112	0.414634	0.814815	C57	C57	3.58327e-05	0.000473884	bel_P0_m
17_57081015_-	bel_P0_m_F1r	1.63845	1.63845	0.464481	0.723404	C57	C57	0.000378839	0.00331943	bel_P0_m
17_57081068_-	bel_P0_m_F1r	1.79496	1.79496	0.475219	0.752688	C57	C57	6.07338e-08	2.1055e-06	bel_P0_m
17_57081091_-	bel_P0_m_F1r	1.87305	1.87305	0.474227	0.761905	C57	C57	2.97737e-09	1.48807e-07	bel_P0_m
17_57081132_-	bel_P0_m_F1r	1.99239	1.99239	0.444759	0.755319	C57	C57	1.11158e-09	6.31913e-08	bel_P0_m
17_65841249_+	bel_P0_m_F1r	1.24341	1.24341	0.363636	0.567164	C57	not_highly_reproducible	0.000830669	0.00602814	bel_P0_m
17_91089011_-	bel_P0_m_F1r	-0.68214	-0.68214	0.496063	0.372727	PWK	PWK	0.00996959	0.0421075	bel_P0_m
18_12156187_+	bel_P0_m_F1r	-1.59689	-1.59689	0.446281	0.205128	PWK	PWK	0.00205566	0.0124471	bel_P0_m
18_24601505_-	bel_P0_m_F1r	1.46003	1.46003	0.421875	0.660377	C57	C57	0.000683428	0.00520821	bel_P0_m
18_24601534_-	bel_P0_m_F1r	1.48703	1.48703	0.414634	0.657895	C57	not_highly_reproducible	0.00280489	0.0157891	bel_P0_m
18_25138792_-	bel_P0_m_F1r	-1.51766	-1.51766	0.523364	0.270833	PWK	PWK	0.000451018	0.00377527	bel_P0_m
18_25138840_-	bel_P0_m_F1r	-1.40156	-1.40156	0.52809	0.290909	PWK	PWK	0.000594806	0.00471248	bel_P0_m
18_25138878_-	bel_P0_m_F1r	-2.32843	-2.32843	0.611111	0.232558	PWK	PWK	7.46422e-07	1.81978e-05	bel_P0_m
18_25478533_-	bel_P0_m_F1r	-0.853582	-0.853582	0.527002	0.373904	PWK	PWK	2.0821e-20	1.13522e-17	bel_P0_m
18_25478558_-	bel_P0_m_F1r	-0.801808	-0.801808	0.526539	0.381904	PWK	PWK	3.32283e-17	1.01498e-14	bel_P0_m
18_31722619_+	bel_P0_m_F1r	0.63763	0.63763	0.446154	0.548295	C57	not_highly_reproducible	0.000134816	0.00142273	bel_P0_m
18_34318507_+	bel_P0_m_F1r	-1.14466	-1.14466	0.535545	0.335601	PWK	PWK	3.77642e-17	1.10483e-14	bel_P0_m
18_34846618_+	bel_P0_m_F1r	-1.42321	-1.42321	0.527132	0.287037	PWK	PWK	5.64265e-07	1.41894e-05	bel_P0_m
18_37808534_+	bel_P0_m_F1r	-0.82069	-0.82069	0.524272	0.376682	PWK	PWK	1.15355e-05	0.00018573	bel_P0_m
18_37808546_+	bel_P0_m_F1r	-0.708064	-0.708064	0.505495	0.377358	PWK	PWK	0.000196509	0.00193365	bel_P0_m
18_46608388_+	bel_P0_m_F1r	0.710825	0.710825	0.607843	0.710744	MAT	not_highly_reproducible	0.0199863	0.0715202	bel_P0_m
18_47248458_-	bel_P0_m_F1r	-0.634471	-0.634471	0.631579	0.516807	PAT	not_highly_reproducible	0.000348065	0.00310412	bel_P0_m
18_47248494_-	bel_P0_m_F1r	-0.641658	-0.641658	0.619718	0.502907	PAT	not_highly_reproducible	1.07411e-05	0.000175053	bel_P0_m
18_58677955_+	bel_P0_m_F1r	2.3172	2.3172	0.577586	0.868421	C57	C57	0.000198964	0.001953	bel_P0_m
18_60713015_-	bel_P0_m_F1r	1.81588	1.81588	0.392157	0.6875	C57	C57	6.15688e-09	2.86247e-07	bel_P0_m
18_61715904_-	bel_P0_m_F1r	-0.624793	-0.624793	0.489362	0.375758	PWK	PWK	0.00385333	0.0201318	bel_P0_m
18_63777783_+	bel_P0_m_F1r	-1.43154	-1.43154	0.575342	0.327273	PWK	PWK	1.90055e-07	5.57388e-06	bel_P0_m
18_63777802_+	bel_P0_m_F1r	-1.1601	-1.1601	0.511905	0.3125	PWK	PWK	7.56598e-06	0.000131718	bel_P0_m
18_63777903_+	bel_P0_m_F1r	-1.04736	-1.04736	0.512195	0.329787	PWK	PWK	0.000411441	0.00353274	bel_P0_m
18_67479685_+	bel_P0_m_F1r	-0.917769	-0.917769	0.490196	0.330189	PAT	not_highly_reproducible	0.00123751	0.00825582	bel_P0_m
18_67479714_+	bel_P0_m_F1r	-0.761242	-0.761242	0.5	0.363636	PAT	not_highly_reproducible	0.00345094	0.0186108	bel_P0_m
18_84012382_-	bel_P0_m_F1r	-0.9374	-0.9374	0.576923	0.408163	PWK	not_highly_reproducible	0.0201712	0.0719068	bel_P0_m
1_89890699_+	bel_P0_m_F1r	0.665337	0.665337	0.52381	0.628205	C57	not_highly_reproducible	0.0101233	0.0426218	bel_P0_m
1_90612471_+	bel_P0_m_F1r	-1.05293	-1.05293	0.465753	0.289256	PWK	PWK	8.07414e-05	0.000937117	bel_P0_m
1_90612502_+	bel_P0_m_F1r	-0.875068	-0.875068	0.442623	0.295455	PWK	PWK	0.000598323	0.00472786	bel_P0_m
1_90612507_+	bel_P0_m_F1r	-0.716552	-0.716552	0.421875	0.300752	PWK	PWK	0.00481664	0.0240632	bel_P0_m
1_90612514_+	bel_P0_m_F1r	-0.638113	-0.638113	0.4	0.293233	PWK	PWK	0.0129501	0.0513371	bel_P0_m
19_14449680_-	bel_P0_m_F1r	-1.23073	-1.23073	0.617647	0.4	PAT	PAT	0.00203887	0.0123576	bel_P0_m
19_14449710_-	bel_P0_m_F1r	-1.15552	-1.15552	0.605263	0.4	PAT	PAT	0.00362288	0.0192541	bel_P0_m
19_16385186_+	bel_P0_m_F1r	0.762117	0.762117	0.55914	0.675676	C57	C57	0.0164636	0.0619646	bel_P0_m
19_16385239_+	bel_P0_m_F1r	1.48133	1.48133	0.525926	0.75	C57	C57	3.7435e-09	1.8403e-07	bel_P0_m
19_16385245_+	bel_P0_m_F1r	1.49885	1.49885	0.532374	0.757062	C57	C57	9.04169e-10	5.23937e-08	bel_P0_m
19_16385254_+	bel_P0_m_F1r	1.46758	1.46758	0.538462	0.757576	C57	C57	7.3317e-09	3.29378e-07	bel_P0_m
1_93622166_-	bel_P0_m_F1r	1.03351	1.03351	0.454545	0.622951	C57	C57	0.00973855	0.0414479	bel_P0_m
19_41602267_-	bel_P0_m_F1r	1.68997	1.68997	0.390244	0.666667	C57	not_highly_reproducible	0.010274	0.0431503	bel_P0_m
19_41602275_-	bel_P0_m_F1r	1.63107	1.63107	0.4	0.666667	C57	not_highly_reproducible	0.0110132	0.0454431	bel_P0_m
19_42075227_-	bel_P0_m_F1r	2.51178	2.51178	0.512195	0.852941	C57	C57	4.51232e-05	0.000572149	bel_P0_m
19_42121126_+	bel_P0_m_F1r	1.78308	1.78308	0.346154	0.638298	C57	C57	1.12665e-08	4.75012e-07	bel_P0_m
19_42121224_+	bel_P0_m_F1r	1.16098	1.16098	0.382979	0.573427	C57	C57	4.21949e-06	8.00067e-05	bel_P0_m
19_43500182_-	bel_P0_m_F1r	1.45779	1.45779	0.452632	0.6875	C57	C57	0.000213519	0.00207886	bel_P0_m
19_44303266_+	bel_P0_m_F1r	1.1958	1.1958	0.519084	0.705426	C57	C57	1.96631e-05	0.000287283	bel_P0_m
19_44303306_+	bel_P0_m_F1r	1.41827	1.41827	0.525862	0.741667	C57	C57	1.47583e-06	3.30272e-05	bel_P0_m
19_44303341_+	bel_P0_m_F1r	1.49087	1.49087	0.489209	0.722772	C57	C57	2.11736e-06	4.49518e-05	bel_P0_m
19_44304355_+	bel_P0_m_F1r	-2.53885	-2.53885	0.565217	0.178082	PWK	PWK	1.5863e-11	1.55965e-09	bel_P0_m
19_44305713_+	bel_P0_m_F1r	-2.08029	-2.08029	0.687845	0.335404	PWK	PWK	5.41244e-20	2.70509e-17	bel_P0_m
19_44305729_+	bel_P0_m_F1r	-1.8565	-1.8565	0.694087	0.37766	PWK	PWK	4.69825e-19	2.16752e-16	bel_P0_m
19_44305775_+	bel_P0_m_F1r	-1.7654	-1.7654	0.684343	0.381818	PWK	PWK	2.41782e-15	5.27305e-13	bel_P0_m
19_44305970_+	bel_P0_m_F1r	-1.22617	-1.22617	0.52907	0.31746	PWK	PWK	2.50359e-06	5.17768e-05	bel_P0_m
19_44305984_+	bel_P0_m_F1r	-1.25261	-1.25261	0.521595	0.307087	PWK	PWK	1.19297e-06	2.70505e-05	bel_P0_m
19_46515578_+	bel_P0_m_F1r	0.92695	0.92695	0.433333	0.584746	C57	not_highly_reproducible	0.00108016	0.00742579	bel_P0_m
19_47024882_+	bel_P0_m_F1r	2.05586	2.05586	0.565909	0.84	C57	C57	1.09725e-12	1.43059e-10	bel_P0_m
19_47024959_+	bel_P0_m_F1r	1.09817	1.09817	0.567164	0.730964	C57	C57	2.44521e-06	5.07444e-05	bel_P0_m
19_47024961_+	bel_P0_m_F1r	1.06451	1.06451	0.57	0.728643	C57	C57	4.01724e-06	7.70989e-05	bel_P0_m
19_47257508_+	bel_P0_m_F1r	1.70908	1.70908	0.352941	0.633333	C57	C57	1.64918e-05	0.000249771	bel_P0_m
19_5039576_+	bel_P0_m_F1r	-0.69256	-0.69256	0.580645	0.453488	PWK	not_highly_reproducible	0.0212352	0.0747408	bel_P0_m
19_5647662_+	bel_P0_m_F1r	-0.875542	-0.875542	0.548387	0.390625	PWK	PWK	0.0119732	0.0486185	bel_P0_m
19_57033766_-	bel_P0_m_F1r	-1.03878	-1.03878	0.459016	0.285714	PWK	PWK	0.0103579	0.0434263	bel_P0_m
19_57033793_-	bel_P0_m_F1r	-1.37278	-1.37278	0.47619	0.253731	PWK	PWK	0.000315817	0.00285904	bel_P0_m
19_57037147_-	bel_P0_m_F1r	1.19501	1.19501	0.533981	0.717579	C57	C57	3.27387e-12	3.77596e-10	bel_P0_m
19_57037167_-	bel_P0_m_F1r	1.15613	1.15613	0.547619	0.723214	C57	C57	4.47211e-11	3.88717e-09	bel_P0_m
19_57037192_-	bel_P0_m_F1r	1.20803	1.20803	0.529412	0.715686	C57	C57	3.94691e-11	3.48111e-09	bel_P0_m
19_58796778_-	bel_P0_m_F1r	2.53692	2.53692	0.62963	0.905263	C57	C57	1.52934e-09	8.33836e-08	bel_P0_m
19_58796819_-	bel_P0_m_F1r	1.6676	1.6676	0.619048	0.833333	C57	C57	1.20977e-07	3.77896e-06	bel_P0_m
19_58796881_-	bel_P0_m_F1r	1.29404	1.29404	0.6	0.780822	C57	C57	4.18856e-06	7.98756e-05	bel_P0_m
19_58797843_-	bel_P0_m_F1r	-1.39129	-1.39129	0.744681	0.518519	PWK	not_highly_reproducible	0.0129509	0.0513371	bel_P0_m
19_8978170_+	bel_P0_m_F1r	1.31848	1.31848	0.6125	0.792453	C57	not_highly_reproducible	1.77034e-06	3.84696e-05	bel_P0_m
19_8978175_+	bel_P0_m_F1r	1.16077	1.16077	0.641509	0.794872	C57	C57	3.79791e-05	0.000496252	bel_P0_m
2_102789570_+	bel_P0_m_F1r	1.20365	1.20365	0.5	0.690476	C57	C57	0.000627947	0.00487839	bel_P0_m
2_102789609_+	bel_P0_m_F1r	1.04187	1.04187	0.52381	0.686869	C57	C57	0.00119445	0.00801758	bel_P0_m
2_102789637_+	bel_P0_m_F1r	0.955914	0.955914	0.537313	0.685714	C57	C57	0.0023086	0.0135028	bel_P0_m
2_102789789_+	bel_P0_m_F1r	1.59631	1.59631	0.405797	0.666667	C57	C57	0.0117977	0.0481173	bel_P0_m
2_102789804_+	bel_P0_m_F1r	1.49818	1.49818	0.396825	0.642857	C57	C57	0.0109003	0.0451795	bel_P0_m
2_102789915_+	bel_P0_m_F1r	2.27313	2.27313	0.293103	0.66	C57	C57	1.16978e-07	3.66358e-06	bel_P0_m
2_102789983_+	bel_P0_m_F1r	1.15874	1.15874	0.352941	0.541176	C57	C57	0.000397108	0.00344668	bel_P0_m
2_102790023_+	bel_P0_m_F1r	1.60544	1.60544	0.3125	0.572581	C57	C57	2.49949e-09	1.2704e-07	bel_P0_m
2_102790038_+	bel_P0_m_F1r	1.28009	1.28009	0.339623	0.547445	C57	C57	7.5175e-07	1.82438e-05	bel_P0_m
2_118793504_+	bel_P0_m_F1r	-1.04978	-1.04978	0.531915	0.347107	PWK	PWK	5.20121e-05	0.000639226	bel_P0_m
2_118793510_+	bel_P0_m_F1r	-1.0567	-1.0567	0.529412	0.34375	PWK	PWK	2.69203e-05	0.000375476	bel_P0_m
2_118793581_+	bel_P0_m_F1r	-0.923082	-0.923082	0.5	0.338095	PWK	PWK	3.12734e-06	6.24168e-05	bel_P0_m
2_118793623_+	bel_P0_m_F1r	-1.20563	-1.20563	0.540541	0.330677	PWK	PWK	2.44579e-11	2.25671e-09	bel_P0_m
2_118793639_+	bel_P0_m_F1r	-1.26756	-1.26756	0.541063	0.321705	PWK	PWK	1.81841e-12	2.27206e-10	bel_P0_m
2_118793691_+	bel_P0_m_F1r	-1.43863	-1.43863	0.538889	0.294574	PWK	PWK	2.46144e-08	9.58601e-07	bel_P0_m
2_119600335_+	bel_P0_m_F1r	1.02939	1.02939	0.518519	0.680412	C57	C57	0.00152179	0.00976141	bel_P0_m
2_119600407_+	bel_P0_m_F1r	1.26482	1.26482	0.477273	0.68	C57	C57	0.000466091	0.00388787	bel_P0_m
2_121215810_-	bel_P0_m_F1r	0.797755	0.797755	0.446154	0.57561	C57	C57	0.000241368	0.00230694	bel_P0_m
2_124664756_+	bel_P0_m_F1r	0.911182	0.911182	0.413793	0.5625	C57	C57	0.00359383	0.0191421	bel_P0_m
2_124664762_+	bel_P0_m_F1r	0.818341	0.818341	0.423729	0.556701	C57	C57	0.00989688	0.0419037	bel_P0_m
2_127259187_+	bel_P0_m_F1r	0.926675	0.926675	0.4125	0.56383	MAT	MAT	0.00326598	0.0178151	bel_P0_m
2_127259201_+	bel_P0_m_F1r	1.08598	1.08598	0.391892	0.569892	MAT	MAT	0.000606956	0.00476015	bel_P0_m
2_128611273_-	bel_P0_m_F1r	-1.4668	-1.4668	0.677419	0.423913	PWK	PWK	8.78215e-07	2.08598e-05	bel_P0_m
2_128852149_+	bel_P0_m_F1r	-1.00071	-1.00071	0.485714	0.313725	PWK	PWK	0.000487733	0.00403195	bel_P0_m
2_130708930_-	bel_P0_m_F1r	-2.1942	-2.1942	0.473684	0.16	PWK	PWK	5.55897e-06	0.000101337	bel_P0_m
2_130708938_-	bel_P0_m_F1r	-1.97263	-1.97263	0.476923	0.183673	PWK	PWK	3.76437e-05	0.000492406	bel_P0_m
2_131026257_+	bel_P0_m_F1r	-1.85494	-1.85494	0.507463	0.216216	PWK	PWK	0.000406645	0.00350662	bel_P0_m
2_131026313_+	bel_P0_m_F1r	-2.2713	-2.2713	0.578947	0.216216	PWK	PWK	1.32114e-05	0.000207967	bel_P0_m
2_131026328_+	bel_P0_m_F1r	-2.8828	-2.8828	0.628571	0.181818	PWK	PWK	1.89786e-07	5.57388e-06	bel_P0_m
2_131996227_-	bel_P0_m_F1r	-0.868029	-0.868029	0.516129	0.361446	PWK	PWK	0.00574871	0.0274943	bel_P0_m
2_131996299_-	bel_P0_m_F1r	-1.8835	-1.8835	0.588235	0.272727	PWK	PWK	2.9978e-06	6.02322e-05	bel_P0_m
2_131996366_-	bel_P0_m_F1r	-2.16939	-2.16939	0.6875	0.321429	PWK	PWK	0.000102302	0.00113832	bel_P0_m
2_131996368_-	bel_P0_m_F1r	-2.16939	-2.16939	0.6875	0.321429	PWK	PWK	0.000102302	0.00113832	bel_P0_m
2_138283709_+	bel_P0_m_F1r	1.12073	1.12073	0.444444	0.627551	C57	C57	3.65098e-07	9.66744e-06	bel_P0_m
2_138283723_+	bel_P0_m_F1r	1.10149	1.10149	0.446154	0.62605	C57	C57	3.13132e-08	1.18486e-06	bel_P0_m
2_138283750_+	bel_P0_m_F1r	0.779023	0.779023	0.482353	0.607639	C57	C57	2.5899e-05	0.000362073	bel_P0_m
2_151594102_-	bel_P0_m_F1r	1.26147	1.26147	0.404762	0.612245	C57	C57	0.0051123	0.0251141	bel_P0_m
2_153209382_+	bel_P0_m_F1r	0.878512	0.878512	0.454545	0.597403	MAT	not_highly_reproducible	0.0156953	0.0594836	bel_P0_m
2_153317063_+	bel_P0_m_F1r	-0.884626	-0.884626	0.6	0.440367	PWK	PWK	0.000831187	0.00602814	bel_P0_m
2_156567455_+	bel_P0_m_F1r	-1.90959	-1.90959	0.544118	0.235294	PWK	PWK	9.66474e-09	4.15514e-07	bel_P0_m
2_157016330_-	bel_P0_m_F1r	1.14419	1.14419	0.477273	0.661538	C57	C57	0.00394056	0.0204708	bel_P0_m
2_157016337_-	bel_P0_m_F1r	0.981981	0.981981	0.5	0.656716	C57	C57	0.0139339	0.0541948	bel_P0_m
2_157017998_-	bel_P0_m_F1r	-0.779509	-0.779509	0.5375	0.39604	PWK	not_highly_reproducible	7.01952e-05	0.000832714	bel_P0_m
2_157018260_-	bel_P0_m_F1r	-1.57266	-1.57266	0.472222	0.22561	PWK	PWK	9.7444e-11	7.79227e-09	bel_P0_m
2_179896782_+	bel_P0_m_F1r	-2.15119	-2.15119	0.546875	0.208333	PWK	PWK	2.94537e-06	5.94775e-05	bel_P0_m
2_180259347_-	bel_P0_m_F1r	1.07308	1.07308	0.357143	0.530973	C57	not_highly_reproducible	1.01523e-07	3.24739e-06	bel_P0_m
2_180259374_-	bel_P0_m_F1r	0.686014	0.686014	0.388889	0.49789	C57	C57	0.000663925	0.00507894	bel_P0_m
2_180259378_-	bel_P0_m_F1r	0.68591	0.68591	0.388889	0.497872	C57	C57	0.000787539	0.00582041	bel_P0_m
2_180259402_-	bel_P0_m_F1r	0.803281	0.803281	0.363636	0.491304	C57	C57	8.58809e-05	0.000990521	bel_P0_m
2_180259456_-	bel_P0_m_F1r	0.672433	0.672433	0.342857	0.446097	C57	C57	0.000500614	0.0041073	bel_P0_m
2_181075786_-	bel_P0_m_F1r	0.676777	0.676777	0.361702	0.467337	C57	not_highly_reproducible	0.0024164	0.0139888	bel_P0_m
2_181515264_+	bel_P0_m_F1r	0.868113	0.868113	0.470588	0.611111	C57	not_highly_reproducible	0.0181377	0.0664109	bel_P0_m
2_20849610_-	bel_P0_m_F1r	-1.3084	-1.3084	0.485437	0.269504	PWK	PWK	1.91505e-07	5.60268e-06	bel_P0_m
2_20849790_-	bel_P0_m_F1r	-1.3978	-1.3978	0.507246	0.27451	PWK	PWK	2.24746e-06	4.72951e-05	bel_P0_m
2_25576972_-	bel_P0_m_F1r	0.64787	0.64787	0.368421	0.469565	MAT	not_highly_reproducible	0.0262977	0.0879156	bel_P0_m
2_26636179_+	bel_P0_m_F1r	0.693156	0.693156	0.465116	0.576577	C57	C57	0.0220245	0.0770664	bel_P0_m
2_26892083_-	bel_P0_m_F1r	1.17335	1.17335	0.352941	0.543689	C57	C57	7.82368e-05	0.00091289	bel_P0_m
2_28455111_+	bel_P0_m_F1r	2.35293	2.35293	0.242424	0.612903	C57	not_highly_reproducible	1.25714e-05	0.000199591	bel_P0_m
2_28552172_+	bel_P0_m_F1r	-0.807829	-0.807829	0.552632	0.405983	PWK	PWK	7.0521e-06	0.00012367	bel_P0_m
2_30822841_+	bel_P0_m_F1r	-1.14672	-1.14672	0.451613	0.26484	PWK	PWK	1.76166e-08	7.0437e-07	bel_P0_m
2_31292654_+	bel_P0_m_F1r	0.82531	0.82531	0.385965	0.518939	C57	C57	1.53198e-05	0.000234988	bel_P0_m
2_31292658_+	bel_P0_m_F1r	0.721647	0.721647	0.403846	0.519685	C57	not_highly_reproducible	0.000199783	0.00195944	bel_P0_m
2_32214302_+	bel_P0_m_F1r	0.638206	0.638206	0.461929	0.564103	C57	not_highly_reproducible	0.00013822	0.00145307	bel_P0_m
2_32231009_+	bel_P0_m_F1r	1.2734	1.2734	0.375	0.584158	MAT	not_highly_reproducible	3.01504e-05	0.000410766	bel_P0_m
2_33137435_-	bel_P0_m_F1r	-1.19205	-1.19205	0.628571	0.417722	PWK	PWK	0.000162149	0.0016539	bel_P0_m
2_33137489_-	bel_P0_m_F1r	-0.943447	-0.943447	0.567568	0.397959	PWK	PWK	0.000999475	0.0069905	bel_P0_m
2_33137564_-	bel_P0_m_F1r	-0.882728	-0.882728	0.592593	0.433121	PWK	PWK	6.18514e-05	0.000743395	bel_P0_m
2_33732470_-	bel_P0_m_F1r	0.654134	0.654134	0.465409	0.570248	C57	not_highly_reproducible	0.0225797	0.0784825	bel_P0_m
2_34775983_+	bel_P0_m_F1r	-1.17628	-1.17628	0.705882	0.507042	PWK	not_highly_reproducible	0.000577977	0.00461574	bel_P0_m
2_34805896_-	bel_P0_m_F1r	-1.05822	-1.05822	0.518072	0.333333	PWK	not_highly_reproducible	4.79602e-06	8.93296e-05	bel_P0_m
2_34805904_-	bel_P0_m_F1r	-0.932912	-0.932912	0.493827	0.331081	PWK	PWK	7.15169e-05	0.000842677	bel_P0_m
2_37569974_-	bel_P0_m_F1r	-1.30592	-1.30592	0.682927	0.457627	PWK	not_highly_reproducible	4.71926e-07	1.20956e-05	bel_P0_m
2_37570039_-	bel_P0_m_F1r	-0.981901	-0.981901	0.666667	0.495146	PWK	not_highly_reproducible	0.000342396	0.00306495	bel_P0_m
2_49771692_+	bel_P0_m_F1r	0.673267	0.673267	0.416667	0.52454	C57	C57	0.000100423	0.00112244	bel_P0_m
2_83879695_+	bel_P0_m_F1r	0.949879	0.949879	0.507692	0.658635	C57	C57	1.72045e-06	3.75898e-05	bel_P0_m
2_83879703_+	bel_P0_m_F1r	0.924852	0.924852	0.507042	0.654135	C57	C57	1.48801e-06	3.31315e-05	bel_P0_m
2_83879712_+	bel_P0_m_F1r	0.804354	0.804354	0.531646	0.657534	C57	C57	1.69147e-05	0.000254477	bel_P0_m
2_83879723_+	bel_P0_m_F1r	0.812549	0.812549	0.534091	0.661017	C57	C57	1.10392e-05	0.000179424	bel_P0_m
2_91676226_-	bel_P0_m_F1r	0.708872	0.708872	0.44898	0.563307	C57	C57	8.04053e-06	0.000138373	bel_P0_m
2_91918390_+	bel_P0_m_F1r	-0.812531	-0.812531	0.561404	0.413793	PWK	PWK	0.0248008	0.083846	bel_P0_m
3_100567593_-	bel_P0_m_F1r	0.798813	0.798813	0.403846	0.533019	MAT	not_highly_reproducible	0.000149773	0.00155186	bel_P0_m
3_101461017_+	bel_P0_m_F1r	1.93063	1.93063	0.8125	0.941176	C57	not_highly_reproducible	0.0179496	0.0658983	bel_P0_m
3_116489149_-	bel_P0_m_F1r	-2.36576	-2.36576	0.551181	0.1875	PWK	PWK	4.36305e-05	0.000556162	bel_P0_m
3_116489201_-	bel_P0_m_F1r	-2.3737	-2.3737	0.537736	0.178571	PWK	PWK	0.000172692	0.00174658	bel_P0_m
3_124321513_+	bel_P0_m_F1r	-0.612851	-0.612851	0.555556	0.44186	PWK	PWK	0.000267951	0.00249734	bel_P0_m
3_126923147_-	bel_P0_m_F1r	0.653442	0.653442	0.4	0.503876	C57	not_highly_reproducible	0.0191595	0.0693687	bel_P0_m
3_126923225_-	bel_P0_m_F1r	0.621736	0.621736	0.416667	0.515625	C57	not_highly_reproducible	0.0066168	0.0306442	bel_P0_m
3_126943533_-	bel_P0_m_F1r	-0.92154	-0.92154	0.467532	0.309859	PWK	PWK	0.00854295	0.0374535	bel_P0_m
3_126943544_-	bel_P0_m_F1r	-0.890971	-0.890971	0.471264	0.317647	PWK	PWK	0.00459495	0.0231874	bel_P0_m
3_144688502_-	bel_P0_m_F1r	-2.552	-2.552	0.690476	0.269231	PWK	PWK	5.21116e-10	3.27266e-08	bel_P0_m
3_144688514_-	bel_P0_m_F1r	-2.18091	-2.18091	0.66	0.293103	PWK	PWK	1.41717e-08	5.80169e-07	bel_P0_m
3_144688545_-	bel_P0_m_F1r	-2.02122	-2.02122	0.577465	0.245902	PWK	PWK	1.77233e-07	5.27522e-06	bel_P0_m
3_144688575_-	bel_P0_m_F1r	-2.01802	-2.01802	0.62069	0.28125	PWK	PWK	4.30653e-08	1.56536e-06	bel_P0_m
3_146731802_-	bel_P0_m_F1r	-0.610085	-0.610085	0.42953	0.323308	PWK	PWK	0.0140101	0.0544033	bel_P0_m
3_152787238_+	bel_P0_m_F1r	0.662783	0.662783	0.6	0.69697	C57	C57	0.0109168	0.0451814	bel_P0_m
3_152787247_+	bel_P0_m_F1r	0.807122	0.807122	0.583333	0.703488	C57	C57	0.0014497	0.00938938	bel_P0_m
3_16204264_+	bel_P0_m_F1r	-1.14355	-1.14355	0.638889	0.436823	PWK	not_highly_reproducible	1.09967e-11	1.09013e-09	bel_P0_m
3_16204269_+	bel_P0_m_F1r	-1.14653	-1.14653	0.631579	0.428571	PWK	not_highly_reproducible	3.5922e-12	4.06495e-10	bel_P0_m
3_16204342_+	bel_P0_m_F1r	-0.671782	-0.671782	0.567568	0.44382	PWK	not_highly_reproducible	0.00108603	0.00746098	bel_P0_m
3_55784489_+	bel_P0_m_F1r	-0.659976	-0.659976	0.571429	0.449735	PAT	not_highly_reproducible	0.000896985	0.00641582	bel_P0_m
3_86786829_-	bel_P0_m_F1r	-0.816385	-0.816385	0.606061	0.458333	PWK	PWK	4.30368e-05	0.000550348	bel_P0_m
3_86786839_-	bel_P0_m_F1r	-0.79861	-0.79861	0.611111	0.466667	PWK	PWK	8.98091e-05	0.00102792	bel_P0_m
3_88351168_+	bel_P0_m_F1r	1.5755	1.5755	0.452381	0.704545	C57	C57	2.59177e-06	5.33247e-05	bel_P0_m
3_88351180_+	bel_P0_m_F1r	1.30291	1.30291	0.47619	0.684783	C57	C57	6.15402e-05	0.000741884	bel_P0_m
3_88536406_+	bel_P0_m_F1r	1.12669	1.12669	0.450704	0.634409	MAT	not_highly_reproducible	0.000513276	0.00417973	bel_P0_m
3_88536501_+	bel_P0_m_F1r	0.978997	0.978997	0.375	0.533898	MAT	not_highly_reproducible	0.0005591	0.00448289	bel_P0_m
3_88908315_+	bel_P0_m_F1r	1.37369	1.37369	0.483871	0.701754	C57	C57	0.00126359	0.00840173	bel_P0_m
3_89756032_-	bel_P0_m_F1r	-1.55479	-1.55479	0.565217	0.3	PWK	PWK	0.00488082	0.0242726	bel_P0_m
3_89756050_-	bel_P0_m_F1r	-1.27582	-1.27582	0.555556	0.333333	PWK	PWK	0.0132191	0.0521931	bel_P0_m
3_89756205_-	bel_P0_m_F1r	-0.758187	-0.758187	0.534884	0.397059	PWK	PWK	0.028009	0.0923751	bel_P0_m
3_89783421_+	bel_P0_m_F1r	0.683081	0.683081	0.387097	0.495495	MAT	not_highly_reproducible	0.0245499	0.0832322	bel_P0_m
3_94331923_+	bel_P0_m_F1r	-0.829478	-0.829478	0.560976	0.410526	PAT	PAT	0.00364303	0.0193355	bel_P0_m
3_94331929_+	bel_P0_m_F1r	-0.691702	-0.691702	0.552632	0.425532	PAT	not_highly_reproducible	0.0166065	0.0623284	bel_P0_m
3_96560803_+	bel_P0_m_F1r	1.31486	1.31486	0.477273	0.6875	C57	C57	0.000982665	0.00689302	bel_P0_m
3_96560817_+	bel_P0_m_F1r	1.35277	1.35277	0.5	0.712121	C57	C57	0.000756107	0.00565078	bel_P0_m
3_96560878_+	bel_P0_m_F1r	1.00263	1.00263	0.597015	0.741935	C57	C57	0.0197865	0.070911	bel_P0_m
4_106586969_+	bel_P0_m_F1r	0.86767	0.86767	0.395833	0.536585	C57	not_highly_reproducible	0.00166261	0.0104908	bel_P0_m
4_106586973_+	bel_P0_m_F1r	0.724184	0.724184	0.408163	0.52459	C57	not_highly_reproducible	0.00982028	0.0416528	bel_P0_m
4_106662808_-	bel_P0_m_F1r	1.33264	1.33264	0.611111	0.793103	C57	C57	0.000380493	0.00332654	bel_P0_m
4_106662827_-	bel_P0_m_F1r	1.69819	1.69819	0.6	0.825	C57	C57	1.87515e-05	0.000276659	bel_P0_m
4_107874114_+	bel_P0_m_F1r	-1.05768	-1.05768	0.561644	0.373494	PWK	PWK	2.84936e-09	1.43005e-07	bel_P0_m
4_107874152_+	bel_P0_m_F1r	-0.898393	-0.898393	0.548387	0.386861	PWK	PWK	1.01016e-07	3.24739e-06	bel_P0_m
4_107874169_+	bel_P0_m_F1r	-0.710435	-0.710435	0.54902	0.418803	PWK	PWK	7.48159e-05	0.00087724	bel_P0_m
4_107874174_+	bel_P0_m_F1r	-0.718039	-0.718039	0.555556	0.423963	PWK	PWK	0.000120545	0.00129448	bel_P0_m
4_107874185_+	bel_P0_m_F1r	-0.939809	-0.939809	0.58	0.410811	PWK	PWK	4.55149e-06	8.53049e-05	bel_P0_m
4_107875830_+	bel_P0_m_F1r	-1.2127	-1.2127	0.6875	0.478992	PAT	not_highly_reproducible	2.43181e-06	5.05539e-05	bel_P0_m
4_108719613_-	bel_P0_m_F1r	-0.73679	-0.73679	0.433333	0.307692	PWK	PWK	0.00660765	0.0306136	bel_P0_m
4_118414875_+	bel_P0_m_F1r	1.97311	1.97311	0.527778	0.809524	C57	C57	0.014129	0.0547777	bel_P0_m
4_120892686_+	bel_P0_m_F1r	-0.858664	-0.858664	0.508772	0.356164	PWK	PWK	0.00981201	0.0416325	bel_P0_m
4_123001155_+	bel_P0_m_F1r	0.844478	0.844478	0.5	0.634921	C57	not_highly_reproducible	0.0002551	0.00241129	bel_P0_m
4_125711782_+	bel_P0_m_F1r	-0.808458	-0.808458	0.666667	0.52518	PWK	PWK	0.000585466	0.00466003	bel_P0_m
4_126613754_+	bel_P0_m_F1r	-1.77373	-1.77373	0.646154	0.340909	PWK	PWK	4.80157e-05	0.0005994	bel_P0_m
4_127194886_+	bel_P0_m_F1r	2.15182	2.15182	0.452381	0.780488	C57	C57	2.52443e-05	0.000354353	bel_P0_m
4_127194926_+	bel_P0_m_F1r	2.02408	2.02408	0.52381	0.8125	C57	C57	0.00110409	0.00755909	bel_P0_m
4_128910744_+	bel_P0_m_F1r	0.689177	0.689177	0.5	0.609626	C57	C57	0.00333438	0.0181059	bel_P0_m
4_128910757_+	bel_P0_m_F1r	0.768577	0.768577	0.5	0.622642	C57	C57	0.000433925	0.00366544	bel_P0_m
4_128910763_+	bel_P0_m_F1r	0.740531	0.740531	0.529412	0.645455	C57	C57	0.000551938	0.00443436	bel_P0_m
4_128910769_+	bel_P0_m_F1r	0.958056	0.958056	0.5	0.652968	C57	C57	7.02176e-06	0.000123318	bel_P0_m
4_128910848_+	bel_P0_m_F1r	0.770477	0.770477	0.547619	0.666667	C57	C57	0.0065327	0.030372	bel_P0_m
4_128911046_+	bel_P0_m_F1r	1.43176	1.43176	0.584906	0.786408	C57	C57	1.64915e-09	8.91063e-08	bel_P0_m
4_128911054_+	bel_P0_m_F1r	1.21992	1.21992	0.564516	0.745192	C57	C57	7.91448e-08	2.65922e-06	bel_P0_m
4_128911102_+	bel_P0_m_F1r	0.743484	0.743484	0.490909	0.609929	C57	C57	0.00529294	0.0257561	bel_P0_m
4_133294003_-	bel_P0_m_F1r	-1.44574	-1.44574	0.625	0.372093	PWK	PWK	0.000831728	0.00602814	bel_P0_m
4_134526373_-	bel_P0_m_F1r	2.08086	2.08086	0.389381	0.723214	C57	C57	6.95093e-24	1.10147e-20	bel_P0_m
4_134526391_-	bel_P0_m_F1r	1.94561	1.94561	0.425	0.733871	C57	C57	8.15416e-23	7.52378e-20	bel_P0_m
4_134526393_-	bel_P0_m_F1r	1.9692	1.9692	0.425	0.737052	C57	C57	1.7463e-23	2.09468e-20	bel_P0_m
4_134526398_-	bel_P0_m_F1r	1.99328	1.99328	0.433628	0.746988	C57	C57	1.46704e-23	1.95524e-20	bel_P0_m
4_134526411_-	bel_P0_m_F1r	2.03683	2.03683	0.434343	0.753191	C57	C57	4.20978e-23	4.55662e-20	bel_P0_m
4_134538173_-	bel_P0_m_F1r	-5.2613	-5.2613	0.705882	0.057143	PWK	PWK	8.78652e-16	2.29118e-13	bel_P0_m
4_136291846_+	bel_P0_m_F1r	0.883106	0.883106	0.40625	0.55	C57	not_highly_reproducible	0.0255651	0.0859938	bel_P0_m
4_136654709_-	bel_P0_m_F1r	0.763712	0.763712	0.384615	0.506849	C57	C57	0.000284842	0.00263633	bel_P0_m
4_137656537_+	bel_P0_m_F1r	-1.81494	-1.81494	0.596774	0.289474	PWK	PWK	1.05106e-07	3.34414e-06	bel_P0_m
4_137656548_+	bel_P0_m_F1r	-2.08905	-2.08905	0.630769	0.28	PWK	PWK	8.81512e-10	5.13288e-08	bel_P0_m
4_137657342_+	bel_P0_m_F1r	-0.714764	-0.714764	0.46875	0.342412	PWK	PWK	4.53062e-05	0.000573862	bel_P0_m
4_137657350_+	bel_P0_m_F1r	-0.706354	-0.706354	0.474576	0.34902	PWK	PWK	5.60364e-05	0.000683781	bel_P0_m
4_137657359_+	bel_P0_m_F1r	-0.965455	-0.965455	0.518519	0.348178	PWK	PWK	9.5746e-08	3.11239e-06	bel_P0_m
4_138457488_+	bel_P0_m_F1r	2.50081	2.50081	0.73494	0.938272	C57	C57	6.02188e-06	0.000108457	bel_P0_m
4_138457647_+	bel_P0_m_F1r	1.62968	1.62968	0.550239	0.785714	C57	C57	5.5714e-05	0.000681233	bel_P0_m
4_138457651_+	bel_P0_m_F1r	1.55095	1.55095	0.556604	0.780822	C57	C57	8.21098e-05	0.000949766	bel_P0_m
4_150617325_+	bel_P0_m_F1r	-0.824252	-0.824252	0.5625	0.412903	PAT	not_highly_reproducible	0.000244211	0.00232855	bel_P0_m
4_152284145_+	bel_P0_m_F1r	1.33745	1.33745	0.523364	0.728814	C57	C57	0.00159181	0.0101132	bel_P0_m
4_152387023_+	bel_P0_m_F1r	1.01714	1.01714	0.371134	0.536364	C57	C57	0.000496658	0.00408785	bel_P0_m
4_155157311_-	bel_P0_m_F1r	-2.10445	-2.10445	0.552239	0.217391	PWK	PWK	0.00135074	0.00888762	bel_P0_m
4_155557561_+	bel_P0_m_F1r	-1.88661	-1.88661	0.646421	0.32381	PWK	PWK	2.31262e-11	2.18424e-09	bel_P0_m
4_155557582_+	bel_P0_m_F1r	-1.88539	-1.88539	0.631884	0.310345	PWK	PWK	1.87823e-09	9.83814e-08	bel_P0_m
4_156185678_-	bel_P0_m_F1r	-0.719424	-0.719424	0.538462	0.406977	PWK	PWK	0.0169624	0.0634041	bel_P0_m
4_21994471_+	bel_P0_m_F1r	-1.679	-1.679	0.542373	0.263889	PWK	PWK	2.27408e-06	4.76881e-05	bel_P0_m
4_21994492_+	bel_P0_m_F1r	-1.36204	-1.36204	0.520548	0.290323	PWK	PWK	9.39429e-06	0.000157161	bel_P0_m
4_21994506_+	bel_P0_m_F1r	-1.31954	-1.31954	0.5	0.27957	PWK	PWK	2.52582e-05	0.000354353	bel_P0_m
4_41519081_-	bel_P0_m_F1r	-1.38918	-1.38918	0.58	0.338028	PWK	PWK	5.34157e-05	0.000655805	bel_P0_m
4_42943135_+	bel_P0_m_F1r	1.79022	1.79022	0.509804	0.776978	C57	C57	1.2428e-10	9.67475e-09	bel_P0_m
4_42943150_+	bel_P0_m_F1r	2.07573	2.07573	0.509434	0.80916	C57	C57	1.87475e-12	2.31831e-10	bel_P0_m
4_42957638_+	bel_P0_m_F1r	2.83569	2.83569	0.388889	0.814815	C57	C57	2.80647e-10	1.93469e-08	bel_P0_m
4_42957682_+	bel_P0_m_F1r	2.76517	2.76517	0.41791	0.825397	C57	C57	6.17363e-11	5.21498e-09	bel_P0_m
4_43415058_+	bel_P0_m_F1r	1.29429	1.29429	0.471154	0.679104	C57	C57	1.44152e-06	3.23801e-05	bel_P0_m
4_43415260_+	bel_P0_m_F1r	-0.688955	-0.688955	0.578947	0.452381	PWK	not_highly_reproducible	5.5029e-05	0.000674231	bel_P0_m
4_43415907_+	bel_P0_m_F1r	0.723135	0.723135	0.444444	0.561224	C57	not_highly_reproducible	0.001172	0.00792455	bel_P0_m
4_43447561_+	bel_P0_m_F1r	-0.752559	-0.752559	0.621622	0.485714	PWK	not_highly_reproducible	1.67422e-05	0.00025229	bel_P0_m
4_43447570_+	bel_P0_m_F1r	-0.687242	-0.687242	0.619048	0.494297	PWK	not_highly_reproducible	4.44516e-05	0.000566027	bel_P0_m
4_43447722_+	bel_P0_m_F1r	0.653562	0.653562	0.441558	0.546419	C57	not_highly_reproducible	4.95184e-05	0.000612343	bel_P0_m
4_43578184_-	bel_P0_m_F1r	-1.28521	-1.28521	0.55	0.326923	PWK	not_highly_reproducible	6.60301e-06	0.000116819	bel_P0_m
4_44931874_+	bel_P0_m_F1r	-1.14152	-1.14152	0.6	0.397059	PAT	not_highly_reproducible	0.000771658	0.00574196	bel_P0_m
4_45398873_-	bel_P0_m_F1r	-1.3208	-1.3208	0.540541	0.313253	PWK	PWK	3.59228e-05	0.000474553	bel_P0_m
4_45398930_-	bel_P0_m_F1r	-1.234	-1.234	0.5	0.291667	PWK	PWK	0.0055152	0.0266753	bel_P0_m
4_47470301_-	bel_P0_m_F1r	-0.742668	-0.742668	0.565789	0.429952	PWK	PWK	0.000105338	0.00116347	bel_P0_m
4_47470310_-	bel_P0_m_F1r	-0.743352	-0.743352	0.573171	0.437229	PWK	PWK	3.45472e-05	0.000460437	bel_P0_m
4_47470593_-	bel_P0_m_F1r	-0.766669	-0.766669	0.516729	0.378378	PWK	PWK	3.85104e-05	0.000501011	bel_P0_m
4_49585597_-	bel_P0_m_F1r	1.54554	1.54554	0.64	0.834061	C57	C57	1.25018e-10	9.67475e-09	bel_P0_m
4_49585610_-	bel_P0_m_F1r	1.58563	1.58563	0.596774	0.811404	C57	C57	6.30714e-12	6.63632e-10	bel_P0_m
4_49585629_-	bel_P0_m_F1r	1.49935	1.49935	0.58209	0.792271	C57	C57	1.96021e-10	1.4337e-08	bel_P0_m
4_49587067_-	bel_P0_m_F1r	-1.95886	-1.95886	0.511278	0.206751	PWK	PWK	7.09338e-22	5.67234e-19	bel_P0_m
4_49587076_-	bel_P0_m_F1r	-1.87239	-1.87239	0.496296	0.206751	PWK	PWK	4.60158e-20	2.39982e-17	bel_P0_m
4_49665340_-	bel_P0_m_F1r	0.690283	0.690283	0.48	0.590604	MAT	MAT	0.00847941	0.037243	bel_P0_m
4_49665356_-	bel_P0_m_F1r	0.838669	0.838669	0.451613	0.587879	MAT	MAT	0.000540245	0.00435605	bel_P0_m
4_62394255_-	bel_P0_m_F1r	1.14632	1.14632	0.59375	0.758065	C57	C57	0.00920939	0.0396649	bel_P0_m
4_62394260_-	bel_P0_m_F1r	1.52611	1.52611	0.558824	0.779412	C57	C57	0.000203246	0.00198529	bel_P0_m
4_62394267_-	bel_P0_m_F1r	1.55307	1.55307	0.542857	0.771429	C57	C57	9.8257e-05	0.00110525	bel_P0_m
4_62394279_-	bel_P0_m_F1r	1.35277	1.35277	0.558824	0.758065	C57	C57	0.00131603	0.00868785	bel_P0_m
4_64016935_-	bel_P0_m_F1r	-1.11828	-1.11828	0.462963	0.277778	PWK	PWK	9.85176e-05	0.00110544	bel_P0_m
4_68762685_-	bel_P0_m_F1r	1.25668	1.25668	0.25	0.435484	MAT	not_highly_reproducible	0.0017288	0.0107978	bel_P0_m
4_9281868_+	bel_P0_m_F1r	-0.650696	-0.650696	0.653061	0.537313	PAT	PAT	0.00627975	0.0294126	bel_P0_m
4_9449651_+	bel_P0_m_F1r	-1.07519	-1.07519	0.571429	0.38	PWK	not_highly_reproducible	0.00937647	0.040185	bel_P0_m
5_110170974_+	bel_P0_m_F1r	-3.06492	-3.06492	0.642857	0.172414	PWK	PWK	2.71095e-07	7.50989e-06	bel_P0_m
5_111288374_+	bel_P0_m_F1r	0.959955	0.959955	0.375	0.530612	C57	not_highly_reproducible	0.00229514	0.0134754	bel_P0_m
5_111288497_+	bel_P0_m_F1r	1.11428	1.11428	0.375	0.557143	C57	C57	0.00275347	0.0155572	bel_P0_m
5_111288506_+	bel_P0_m_F1r	0.991664	0.991664	0.428571	0.590909	C57	C57	0.00878815	0.038235	bel_P0_m
5_112214715_-	bel_P0_m_F1r	1.24831	1.24831	0.463602	0.665399	C57	C57	4.94627e-11	4.23789e-09	bel_P0_m
5_112214719_-	bel_P0_m_F1r	1.2678	1.2678	0.468401	0.672662	C57	C57	8.82734e-12	8.89781e-10	bel_P0_m
5_112214741_-	bel_P0_m_F1r	1.10505	1.10505	0.485893	0.663194	C57	C57	1.79164e-09	9.55145e-08	bel_P0_m
5_112214772_-	bel_P0_m_F1r	1.22042	1.22042	0.460591	0.658363	C57	C57	2.75625e-11	2.50464e-09	bel_P0_m
5_112220108_-	bel_P0_m_F1r	1.07359	1.07359	0.495238	0.666667	C57	C57	0.0203447	0.0723925	bel_P0_m
5_112391823_-	bel_P0_m_F1r	1.84978	1.84978	0.378378	0.68	C57	C57	8.29017e-18	2.92472e-15	bel_P0_m
5_112391880_-	bel_P0_m_F1r	1.55921	1.55921	0.414634	0.669065	C57	C57	1.51073e-17	4.89761e-15	bel_P0_m
5_112392010_-	bel_P0_m_F1r	0.762319	0.762319	0.378378	0.5	C57	not_highly_reproducible	5.03716e-05	0.0006197	bel_P0_m
5_112421274_-	bel_P0_m_F1r	1.79386	1.79386	0.478947	0.755319	C57	C57	6.67779e-08	2.29513e-06	bel_P0_m
5_116442231_-	bel_P0_m_F1r	-1.77732	-1.77732	0.527778	0.24	PWK	not_highly_reproducible	0.00444623	0.0226081	bel_P0_m
5_117377936_+	bel_P0_m_F1r	1.13628	1.13628	0.434251	0.62037	C57	C57	4.32112e-08	1.56592e-06	bel_P0_m
5_117377972_+	bel_P0_m_F1r	1.09558	1.09558	0.423631	0.603376	C57	C57	3.50872e-08	1.30705e-06	bel_P0_m
5_121349265_+	bel_P0_m_F1r	-1.09202	-1.09202	0.547619	0.354839	PWK	not_highly_reproducible	0.000229832	0.00221611	bel_P0_m
5_121860659_-	bel_P0_m_F1r	-1.00451	-1.00451	0.631579	0.45283	PWK	not_highly_reproducible	0.000248611	0.00235925	bel_P0_m
5_123119148_-	bel_P0_m_F1r	0.705075	0.705075	0.53125	0.641509	C57	not_highly_reproducible	0.0249685	0.084293	bel_P0_m
5_123119155_-	bel_P0_m_F1r	0.811092	0.811092	0.515152	0.643564	C57	not_highly_reproducible	0.0124321	0.0499571	bel_P0_m
5_123530890_-	bel_P0_m_F1r	0.709077	0.709077	0.5	0.612903	C57	C57	0.00613289	0.0289053	bel_P0_m
5_124119835_-	bel_P0_m_F1r	-2.20915	-2.20915	0.544118	0.2	PWK	PWK	1.028e-05	0.000169148	bel_P0_m
5_125017417_-	bel_P0_m_F1r	1.38071	1.38071	0.395062	0.622222	C57	C57	1.89394e-05	0.000278746	bel_P0_m
5_125454728_+	bel_P0_m_F1r	-0.697397	-0.697397	0.586207	0.458333	PWK	PWK	0.0310777	0.0999061	bel_P0_m
5_125454746_+	bel_P0_m_F1r	-1.14089	-1.14089	0.609756	0.406977	PWK	PWK	0.00015156	0.00156317	bel_P0_m
5_134490429_-	bel_P0_m_F1r	0.950637	0.950637	0.582677	0.72327	C57	C57	0.000276268	0.00256688	bel_P0_m
5_134490439_-	bel_P0_m_F1r	1.05747	1.05747	0.564885	0.723529	C57	C57	2.551e-05	0.000357468	bel_P0_m
5_134490510_-	bel_P0_m_F1r	1.9597	1.9597	0.51497	0.8	C57	C57	1.085e-15	2.60292e-13	bel_P0_m
5_134490630_-	bel_P0_m_F1r	3.0165	3.0165	0.853333	0.978541	C57	not_highly_reproducible	1.79793e-10	1.33952e-08	bel_P0_m
5_134490674_-	bel_P0_m_F1r	1.10486	1.10486	0.623762	0.775463	C57	C57	1.90025e-11	1.83819e-09	bel_P0_m
5_134490694_-	bel_P0_m_F1r	1.48832	1.48832	0.547445	0.766744	C57	C57	4.00852e-21	2.40411e-18	bel_P0_m
5_134490771_-	bel_P0_m_F1r	2.48508	2.48508	0.446541	0.813953	C57	C57	1.22584e-17	4.08442e-15	bel_P0_m
5_135408167_-	bel_P0_m_F1r	-4.36751	-4.36751	0.659574	0.083333	PWK	not_highly_reproducible	6.35904e-09	2.92248e-07	bel_P0_m
5_135408263_-	bel_P0_m_F1r	-4.18837	-4.18837	0.638298	0.085714	PWK	PWK	5.07417e-22	4.34747e-19	bel_P0_m
5_135408302_-	bel_P0_m_F1r	-4.63573	-4.63573	0.666667	0.072289	PWK	PWK	6.29338e-30	7.54891e-26	bel_P0_m
5_135909120_-	bel_P0_m_F1r	-1.08127	-1.08127	0.502455	0.316129	PWK	PWK	3.67499e-06	7.09847e-05	bel_P0_m
5_135909200_-	bel_P0_m_F1r	-0.926772	-0.926772	0.486653	0.325688	PWK	PWK	1.76598e-06	3.84446e-05	bel_P0_m
5_135909274_-	bel_P0_m_F1r	-0.754874	-0.754874	0.514418	0.378125	PWK	PWK	1.02091e-06	2.37782e-05	bel_P0_m
5_135910763_-	bel_P0_m_F1r	0.969132	0.969132	0.534001	0.684818	C57	C57	1.32275e-26	3.96661e-23	bel_P0_m
5_136147766_-	bel_P0_m_F1r	1.12411	1.12411	0.486486	0.666667	C57	not_highly_reproducible	0.00627753	0.0294126	bel_P0_m
5_138457337_+	bel_P0_m_F1r	1.7271	1.7271	0.612903	0.835443	C57	C57	2.38514e-05	0.000339783	bel_P0_m
5_138809527_+	bel_P0_m_F1r	-1.07977	-1.07977	0.451613	0.273973	PWK	PWK	6.333e-10	3.85845e-08	bel_P0_m
5_138809534_+	bel_P0_m_F1r	-1.04762	-1.04762	0.440678	0.269625	PWK	PWK	1.95173e-09	1.01787e-07	bel_P0_m
5_138809541_+	bel_P0_m_F1r	-0.996936	-0.996936	0.431373	0.269091	PWK	PWK	3.24372e-08	1.2197e-06	bel_P0_m
5_139272989_-	bel_P0_m_F1r	-0.816695	-0.816695	0.573529	0.425121	PWK	PWK	2.1842e-05	0.000314898	bel_P0_m
5_139273002_-	bel_P0_m_F1r	-0.713687	-0.713687	0.570652	0.439759	PWK	PWK	0.000724303	0.0054676	bel_P0_m
5_140623374_-	bel_P0_m_F1r	-1.70877	-1.70877	0.5	0.228571	PWK	PWK	0.00187823	0.0115357	bel_P0_m
5_140758752_-	bel_P0_m_F1r	1.88785	1.88785	0.432099	0.731707	C57	C57	6.54316e-08	2.25532e-06	bel_P0_m
5_140758814_-	bel_P0_m_F1r	1.6635	1.6635	0.44898	0.714286	C57	C57	1.2674e-07	3.90809e-06	bel_P0_m
5_140758899_-	bel_P0_m_F1r	1.29953	1.29953	0.484211	0.691176	C57	C57	0.000625812	0.00486495	bel_P0_m
5_142771977_-	bel_P0_m_F1r	0.640855	0.640855	0.5	0.601626	MAT	not_highly_reproducible	0.0300469	0.0973825	bel_P0_m
5_143901948_+	bel_P0_m_F1r	-0.851441	-0.851441	0.567568	0.413333	PWK	PWK	0.000187495	0.00186484	bel_P0_m
5_144858741_+	bel_P0_m_F1r	-0.948402	-0.948402	0.575342	0.404762	PAT	not_highly_reproducible	0.0287475	0.0942923	bel_P0_m
5_144859156_+	bel_P0_m_F1r	0.805515	0.805515	0.478261	0.608108	C57	C57	0.000119594	0.00128657	bel_P0_m
5_144859205_+	bel_P0_m_F1r	1.11195	1.11195	0.450704	0.632035	C57	C57	4.24842e-08	1.55767e-06	bel_P0_m
5_144859216_+	bel_P0_m_F1r	0.848172	0.848172	0.5	0.635514	C57	C57	8.90908e-05	0.00102067	bel_P0_m
5_144859241_+	bel_P0_m_F1r	1.0752	1.0752	0.508475	0.678571	C57	C57	9.32478e-06	0.000156435	bel_P0_m
5_29232943_-	bel_P0_m_F1r	1.28943	1.28943	0.242424	0.431034	C57	not_highly_reproducible	0.00181049	0.0112174	bel_P0_m
5_29232973_-	bel_P0_m_F1r	1.64981	1.64981	0.205128	0.43956	C57	not_highly_reproducible	6.39504e-07	1.58162e-05	bel_P0_m
5_29232998_-	bel_P0_m_F1r	1.2385	1.2385	0.254902	0.438776	C57	not_highly_reproducible	0.000100796	0.0011247	bel_P0_m
5_29233010_-	bel_P0_m_F1r	1.03244	1.03244	0.270833	0.423913	C57	not_highly_reproducible	0.00145893	0.00943386	bel_P0_m
5_29675268_+	bel_P0_m_F1r	-2.72712	-2.72712	0.573171	0.164179	PWK	PWK	7.80702e-12	8.07286e-10	bel_P0_m
5_29675635_+	bel_P0_m_F1r	-0.965348	-0.965348	0.492308	0.324786	PWK	PWK	0.00028443	0.00263454	bel_P0_m
5_3641438_-	bel_P0_m_F1r	-0.805989	-0.805989	0.556962	0.410526	PWK	PWK	0.00505296	0.0249117	bel_P0_m
5_3641449_-	bel_P0_m_F1r	-0.75783	-0.75783	0.551282	0.413043	PWK	PWK	0.00860059	0.0376649	bel_P0_m
5_36615716_-	bel_P0_m_F1r	1.0692	1.0692	0.4	0.575342	C57	C57	0.002686	0.0152406	bel_P0_m
5_38527528_-	bel_P0_m_F1r	-0.861608	-0.861608	0.550265	0.394737	PWK	PWK	0.000934039	0.00663339	bel_P0_m
5_43758346_-	bel_P0_m_F1r	1.02409	1.02409	0.365854	0.531915	C57	C57	0.0225066	0.0782739	bel_P0_m
5_73559831_+	bel_P0_m_F1r	1.03665	1.03665	0.472222	0.64	C57	not_highly_reproducible	0.00375089	0.0197164	bel_P0_m
5_73559919_+	bel_P0_m_F1r	1.77949	1.77949	0.393939	0.683673	C57	C57	9.11912e-09	3.97759e-07	bel_P0_m
5_73559945_+	bel_P0_m_F1r	1.80305	1.80305	0.40625	0.698113	C57	C57	1.84843e-09	9.81059e-08	bel_P0_m
5_73559963_+	bel_P0_m_F1r	1.20396	1.20396	0.46875	0.663158	C57	C57	0.000182107	0.00182183	bel_P0_m
5_75195519_+	bel_P0_m_F1r	0.80495	0.80495	0.560976	0.683761	C57	C57	0.00881423	0.0382929	bel_P0_m
5_81794369_+	bel_P0_m_F1r	1.07349	1.07349	0.394366	0.570312	C57	C57	6.13801e-05	0.000740698	bel_P0_m
5_81794387_+	bel_P0_m_F1r	1.09076	1.09076	0.396825	0.575758	C57	C57	3.67546e-05	0.000484475	bel_P0_m
5_81794439_+	bel_P0_m_F1r	0.849167	0.849167	0.390244	0.527559	C57	C57	0.00189342	0.0116112	bel_P0_m
5_92444241_-	bel_P0_m_F1r	-2.39468	-2.39468	0.510791	0.16129	PWK	PWK	8.79913e-05	0.00101097	bel_P0_m
5_92444251_-	bel_P0_m_F1r	-2.06715	-2.06715	0.495798	0.185185	PWK	PWK	0.00152869	0.00978474	bel_P0_m
6_107567300_+	bel_P0_m_F1r	1.28335	1.28335	0.338983	0.547297	C57	C57	2.81358e-13	4.27201e-11	bel_P0_m
6_107567309_+	bel_P0_m_F1r	1.35283	1.35283	0.326923	0.545775	C57	not_highly_reproducible	4.66045e-14	8.47001e-12	bel_P0_m
6_107567327_+	bel_P0_m_F1r	1.21773	1.21773	0.309524	0.502439	C57	not_highly_reproducible	9.34526e-09	4.06146e-07	bel_P0_m
6_107567831_+	bel_P0_m_F1r	1.35458	1.35458	0.431818	0.653061	C57	C57	0.00220132	0.0130588	bel_P0_m
6_107567865_+	bel_P0_m_F1r	1.29081	1.29081	0.492537	0.69697	C57	C57	4.75149e-05	0.000597053	bel_P0_m
6_107567871_+	bel_P0_m_F1r	1.4452	1.4452	0.464789	0.696078	C57	C57	3.40348e-06	6.63818e-05	bel_P0_m
6_112718355_-	bel_P0_m_F1r	1.24286	1.24286	0.458955	0.660377	C57	C57	0.00359773	0.0191544	bel_P0_m
6_113171745_-	bel_P0_m_F1r	1.05917	1.05917	0.5	0.668675	C57	C57	1.65269e-05	0.000249988	bel_P0_m
6_113171760_-	bel_P0_m_F1r	0.978997	0.978997	0.5	0.65625	C57	not_highly_reproducible	9.49871e-05	0.00107488	bel_P0_m
6_113171849_-	bel_P0_m_F1r	0.695777	0.695777	0.520325	0.62987	C57	C57	0.00758576	0.0342076	bel_P0_m
6_113171864_-	bel_P0_m_F1r	0.678396	0.678396	0.526786	0.633094	C57	C57	0.013529	0.0530753	bel_P0_m
6_113389262_+	bel_P0_m_F1r	1.3828	1.3828	0.446809	0.671053	C57	C57	0.000111101	0.00121592	bel_P0_m
6_113389325_+	bel_P0_m_F1r	1.78731	1.78731	0.435897	0.72093	C57	C57	1.49365e-07	4.51292e-06	bel_P0_m
6_120931962_-	bel_P0_m_F1r	0.677348	0.677348	0.419355	0.528	MAT	not_highly_reproducible	0.0180811	0.0662238	bel_P0_m
6_122453333_-	bel_P0_m_F1r	-0.770582	-0.770582	0.555556	0.415094	PAT	not_highly_reproducible	0.00439577	0.0223705	bel_P0_m
6_122456212_-	bel_P0_m_F1r	-1.10471	-1.10471	0.548387	0.353535	PWK	PWK	0.000108517	0.00119529	bel_P0_m
6_122456237_-	bel_P0_m_F1r	-1.27003	-1.27003	0.545455	0.325203	PWK	PWK	1.10636e-06	2.53258e-05	bel_P0_m
6_122456459_-	bel_P0_m_F1r	-0.663477	-0.663477	0.521583	0.4	PWK	PWK	0.000371189	0.00326807	bel_P0_m
6_124841517_-	bel_P0_m_F1r	1.31239	1.31239	0.333333	0.546012	C57	C57	2.61112e-08	1.01361e-06	bel_P0_m
6_124841538_-	bel_P0_m_F1r	1.31538	1.31538	0.319149	0.530488	C57	not_highly_reproducible	3.00141e-08	1.1393e-06	bel_P0_m
6_124841563_-	bel_P0_m_F1r	1.25517	1.25517	0.3125	0.512397	C57	not_highly_reproducible	4.96779e-06	9.18161e-05	bel_P0_m
6_129541198_+	bel_P0_m_F1r	1.0796	1.0796	0.487705	0.66087	C57	C57	1.00187e-10	7.95859e-09	bel_P0_m
6_129541281_+	bel_P0_m_F1r	1.4162	1.4162	0.439759	0.669856	C57	C57	2.6466e-11	2.42336e-09	bel_P0_m
6_13084379_+	bel_P0_m_F1r	-1.27582	-1.27582	0.354839	0.180328	PWK	PWK	0.00451044	0.0228506	bel_P0_m
6_13084409_+	bel_P0_m_F1r	-1.56823	-1.56823	0.372093	0.162162	PWK	PWK	9.81696e-05	0.00110525	bel_P0_m
6_13084492_+	bel_P0_m_F1r	-3.8707	-3.8707	0.45283	0.051948	PWK	PWK	7.82955e-15	1.56526e-12	bel_P0_m
6_133105770_+	bel_P0_m_F1r	-1.61105	-1.61105	0.573034	0.298507	PWK	PWK	9.3734e-06	0.000157031	bel_P0_m
6_143205264_+	bel_P0_m_F1r	3.11297	3.11297	0.644628	0.938272	C57	C57	7.20712e-10	4.32247e-08	bel_P0_m
6_143205475_+	bel_P0_m_F1r	1.26728	1.26728	0.469565	0.673611	C57	C57	9.5215e-07	2.23942e-05	bel_P0_m
6_23001919_+	bel_P0_m_F1r	1.31738	1.31738	0.493506	0.701657	C57	C57	1.62754e-08	6.59537e-07	bel_P0_m
6_23001940_+	bel_P0_m_F1r	1.20223	1.20223	0.566667	0.744526	C57	C57	2.00171e-05	0.000291744	bel_P0_m
6_23001954_+	bel_P0_m_F1r	0.905469	0.905469	0.575	0.710526	C57	C57	0.0197503	0.0708236	bel_P0_m
6_23002213_+	bel_P0_m_F1r	0.807952	0.807952	0.469388	0.6	C57	not_highly_reproducible	0.00447612	0.0227119	bel_P0_m
6_23002593_+	bel_P0_m_F1r	-0.644115	-0.644115	0.575439	0.456522	PWK	PWK	2.16611e-05	0.000312665	bel_P0_m
6_23002633_+	bel_P0_m_F1r	-0.618874	-0.618874	0.59901	0.485106	PWK	PWK	0.000510944	0.0041664	bel_P0_m
6_35261557_+	bel_P0_m_F1r	1.40601	1.40601	0.47619	0.7	C57	C57	3.21467e-06	6.37356e-05	bel_P0_m
6_39337003_-	bel_P0_m_F1r	-0.673302	-0.673302	0.545455	0.421569	PWK	not_highly_reproducible	0.000420036	0.003586	bel_P0_m
6_39337036_-	bel_P0_m_F1r	-0.653734	-0.653734	0.55102	0.43038	PWK	not_highly_reproducible	0.00296379	0.0164587	bel_P0_m
6_42686748_-	bel_P0_m_F1r	1.32935	1.32935	0.492683	0.702703	C57	C57	0.0128422	0.0510258	bel_P0_m
6_5159846_+	bel_P0_m_F1r	-1.95303	-1.95303	0.522727	0.215054	PWK	PWK	1.87303e-09	9.83814e-08	bel_P0_m
6_5159881_+	bel_P0_m_F1r	-1.14292	-1.14292	0.487179	0.294118	PWK	PWK	0.000445518	0.00373706	bel_P0_m
6_5159897_+	bel_P0_m_F1r	-1.11435	-1.11435	0.527778	0.333333	PWK	PWK	0.00153455	0.00981177	bel_P0_m
6_5161180_+	bel_P0_m_F1r	2.11977	2.11977	0.446809	0.772727	C57	not_highly_reproducible	0.00232297	0.0135657	bel_P0_m
6_55498214_+	bel_P0_m_F1r	0.744689	0.744689	0.385542	0.504532	MAT	not_highly_reproducible	1.25795e-05	0.000199591	bel_P0_m
6_71807976_+	bel_P0_m_F1r	-0.7687	-0.7687	0.492711	0.355731	PWK	PWK	1.29272e-05	0.000204567	bel_P0_m
6_72142439_+	bel_P0_m_F1r	-1.48732	-1.48732	0.512821	0.266667	PWK	PWK	0.00942548	0.0403348	bel_P0_m
6_84619596_-	bel_P0_m_F1r	0.786979	0.786979	0.44898	0.576577	C57	C57	0.00744884	0.0337293	bel_P0_m
6_84619613_-	bel_P0_m_F1r	0.926812	0.926812	0.45283	0.603774	C57	C57	0.00233371	0.0136192	bel_P0_m
6_86369807_+	bel_P0_m_F1r	-1.74975	-1.74975	0.609756	0.310345	PWK	PWK	0.00173205	0.0108096	bel_P0_m
6_87912947_+	bel_P0_m_F1r	-1.32126	-1.32126	0.473684	0.258621	PWK	PWK	0.000926764	0.00659343	bel_P0_m
6_87913007_+	bel_P0_m_F1r	-0.919512	-0.919512	0.441176	0.287879	PWK	PWK	0.012846	0.0510258	bel_P0_m
6_87913024_+	bel_P0_m_F1r	-1.22172	-1.22172	0.456522	0.258621	PWK	PWK	0.00229442	0.0134754	bel_P0_m
6_9247236_+	bel_P0_m_F1r	0.606827	0.606827	0.4	0.495798	C57	not_highly_reproducible	0.00286709	0.0160405	bel_P0_m
6_93682649_-	bel_P0_m_F1r	0.772636	0.772636	0.477612	0.602041	C57	not_highly_reproducible	0.0150291	0.0573938	bel_P0_m
6_93682659_-	bel_P0_m_F1r	0.862084	0.862084	0.455882	0.59596	C57	not_highly_reproducible	0.00619549	0.0291088	bel_P0_m
6_99694271_+	bel_P0_m_F1r	-1.67503	-1.67503	0.607143	0.319149	PWK	PWK	2.2664e-15	5.12934e-13	bel_P0_m
6_99694325_+	bel_P0_m_F1r	-1.59788	-1.59788	0.528455	0.263941	PWK	PWK	1.90358e-18	7.87359e-16	bel_P0_m
6_99694348_+	bel_P0_m_F1r	-1.09296	-1.09296	0.443396	0.265625	PWK	PWK	5.07491e-09	2.38976e-07	bel_P0_m
7_100837335_+	bel_P0_m_F1r	0.747299	0.747299	0.438095	0.559006	C57	not_highly_reproducible	0.00244388	0.0141342	bel_P0_m
7_105636167_-	bel_P0_m_F1r	-1.10368	-1.10368	0.706897	0.520833	PWK	PWK	0.00662111	0.0306486	bel_P0_m
7_109736060_-	bel_P0_m_F1r	1.72418	1.72418	0.36	0.642857	C57	C57	1.57996e-07	4.74978e-06	bel_P0_m
7_109736075_-	bel_P0_m_F1r	1.50131	1.50131	0.392857	0.639535	C57	C57	4.23902e-06	8.02003e-05	bel_P0_m
7_109736081_-	bel_P0_m_F1r	1.61875	1.61875	0.388889	0.654321	C57	not_highly_reproducible	1.74884e-06	3.81406e-05	bel_P0_m
7_110308614_-	bel_P0_m_F1r	2.80655	2.80655	0.694444	0.939024	C57	C57	9.81141e-08	3.17218e-06	bel_P0_m
7_110308665_-	bel_P0_m_F1r	2.5401	2.5401	0.754717	0.945455	C57	C57	7.11414e-14	1.27364e-11	bel_P0_m
7_110308850_-	bel_P0_m_F1r	1.43996	1.43996	0.576923	0.781818	C57	C57	1.05049e-05	0.000171437	bel_P0_m
7_118434290_-	bel_P0_m_F1r	-0.857673	-0.857673	0.5	0.348315	PWK	PWK	0.00554496	0.0267545	bel_P0_m
7_127193689_-	bel_P0_m_F1r	2.09051	2.09051	0.592593	0.857143	C57	C57	0.0136242	0.0533187	bel_P0_m
7_127194537_-	bel_P0_m_F1r	0.988538	0.988538	0.43662	0.598291	C57	C57	0.000516772	0.00420511	bel_P0_m
7_127559948_+	bel_P0_m_F1r	-0.63978	-0.63978	0.5	0.383333	PWK	PWK	0.0133763	0.0526062	bel_P0_m
7_127559987_+	bel_P0_m_F1r	-0.965962	-0.965962	0.533333	0.361702	PWK	PWK	4.5501e-05	0.000575721	bel_P0_m
7_138836703_-	bel_P0_m_F1r	-1.10445	-1.10445	0.6	0.403226	PWK	not_highly_reproducible	0.00255717	0.0146551	bel_P0_m
7_138836897_-	bel_P0_m_F1r	1.40868	1.40868	0.4375	0.666667	C57	C57	1.56868e-05	0.000238786	bel_P0_m
7_16886903_+	bel_P0_m_F1r	1.53644	1.53644	0.432692	0.681818	C57	C57	0.00115463	0.00784244	bel_P0_m
7_16946711_+	bel_P0_m_F1r	-1.20228	-1.20228	0.56	0.348837	PAT	PAT	0.00821091	0.0364642	bel_P0_m
7_28459919_+	bel_P0_m_F1r	1.53205	1.53205	0.368932	0.620853	C57	C57	1.6623e-13	2.6945e-11	bel_P0_m
7_28459953_+	bel_P0_m_F1r	1.42823	1.42823	0.392857	0.627778	C57	C57	2.94726e-10	2.02013e-08	bel_P0_m
7_44250890_+	bel_P0_m_F1r	1.00896	1.00896	0.531532	0.688623	C57	C57	4.84248e-05	0.000601948	bel_P0_m
7_44250928_+	bel_P0_m_F1r	1.21687	1.21687	0.457143	0.654676	C57	C57	3.33096e-06	6.52857e-05	bel_P0_m
7_44251615_+	bel_P0_m_F1r	1.11915	1.11915	0.633803	0.784543	C57	C57	2.24701e-11	2.13912e-09	bel_P0_m
7_44251641_+	bel_P0_m_F1r	1.18647	1.18647	0.582609	0.754717	C57	C57	4.75894e-12	5.14265e-10	bel_P0_m
7_44251647_+	bel_P0_m_F1r	1.2046	1.2046	0.576923	0.752717	C57	C57	2.76842e-12	3.28785e-10	bel_P0_m
7_4426470_-	bel_P0_m_F1r	-1.60596	-1.60596	0.533333	0.266667	PWK	PWK	0.00512194	0.0251484	bel_P0_m
7_4426492_-	bel_P0_m_F1r	-1.88935	-1.88935	0.529412	0.227273	PWK	not_highly_reproducible	0.00495204	0.0245048	bel_P0_m
7_44357146_+	bel_P0_m_F1r	1.04734	1.04734	0.459016	0.629412	MAT	not_highly_reproducible	9.6947e-06	0.000161511	bel_P0_m
7_44829923_+	bel_P0_m_F1r	-0.910667	-0.910667	0.52	0.358209	PWK	PWK	5.23413e-06	9.62935e-05	bel_P0_m
7_44830401_+	bel_P0_m_F1r	2.06403	2.06403	0.727273	0.915254	C57	C57	5.84412e-10	3.61341e-08	bel_P0_m
7_44854791_+	bel_P0_m_F1r	1.38491	1.38491	0.5	0.716667	C57	C57	0.00106577	0.00734283	bel_P0_m
7_46823069_+	bel_P0_m_F1r	-2.42337	-2.42337	0.606061	0.217391	PWK	PWK	1.36005e-07	4.1511e-06	bel_P0_m
7_4992932_-	bel_P0_m_F1r	-0.872969	-0.872969	0.65	0.495495	PWK	PWK	0.000942567	0.00668208	bel_P0_m
7_4992933_-	bel_P0_m_F1r	-0.978043	-0.978043	0.658537	0.486726	PWK	PWK	0.000209079	0.00203729	bel_P0_m
7_4992951_-	bel_P0_m_F1r	-0.769804	-0.769804	0.590909	0.450704	PWK	not_highly_reproducible	0.000827266	0.00601397	bel_P0_m
7_4992958_-	bel_P0_m_F1r	-0.740242	-0.740242	0.590909	0.455782	PWK	not_highly_reproducible	0.00102433	0.00711458	bel_P0_m
7_4992997_-	bel_P0_m_F1r	-1.07106	-1.07106	0.630435	0.440217	PWK	not_highly_reproducible	2.19369e-07	6.29465e-06	bel_P0_m
7_4993060_-	bel_P0_m_F1r	-0.841415	-0.841415	0.569231	0.416667	PWK	not_highly_reproducible	0.000135068	0.00142367	bel_P0_m
7_4993067_-	bel_P0_m_F1r	-0.973189	-0.973189	0.564516	0.390071	PWK	not_highly_reproducible	3.89278e-05	0.000505893	bel_P0_m
7_55979272_-	bel_P0_m_F1r	1.69143	1.69143	0.442857	0.713178	C57	C57	2.27272e-18	9.0871e-16	bel_P0_m
7_55979288_-	bel_P0_m_F1r	1.85158	1.85158	0.391304	0.692029	C57	C57	7.34621e-24	1.10147e-20	bel_P0_m
7_55979312_-	bel_P0_m_F1r	1.70874	1.70874	0.376812	0.656863	C57	C57	4.55852e-23	4.55662e-20	bel_P0_m
7_55979396_-	bel_P0_m_F1r	0.60306	0.60306	0.484848	0.580645	C57	not_highly_reproducible	0.010085	0.0425052	bel_P0_m
7_64695885_+	bel_P0_m_F1r	-0.731496	-0.731496	0.5	0.368421	PWK	PWK	0.0286267	0.0939471	bel_P0_m
7_64695903_+	bel_P0_m_F1r	-1.39625	-1.39625	0.531034	0.294118	PWK	PWK	0.000126672	0.00135181	bel_P0_m
7_80350723_-	bel_P0_m_F1r	-1.9423	-1.9423	0.561404	0.243902	PWK	PWK	5.02753e-05	0.00061915	bel_P0_m
7_80351580_-	bel_P0_m_F1r	-0.60016	-0.60016	0.511628	0.400966	PWK	PWK	0.00169303	0.0106324	bel_P0_m
7_80351626_-	bel_P0_m_F1r	-0.658433	-0.658433	0.532258	0.411168	PWK	PWK	0.000755525	0.00564995	bel_P0_m
7_80351636_-	bel_P0_m_F1r	-0.858	-0.858	0.568966	0.413613	PWK	PWK	1.96561e-05	0.000287283	bel_P0_m
7_80351655_-	bel_P0_m_F1r	-0.949904	-0.949904	0.59322	0.42236	PWK	PWK	1.29813e-05	0.000205153	bel_P0_m
7_81885685_-	bel_P0_m_F1r	-1.27268	-1.27268	0.425	0.228571	PWK	PWK	0.0247918	0.0838393	bel_P0_m
7_81885713_-	bel_P0_m_F1r	-1.34245	-1.34245	0.444444	0.234043	PWK	PWK	0.00472879	0.0237131	bel_P0_m
7_84110077_-	bel_P0_m_F1r	1.51957	1.51957	0.511628	0.744186	C57	C57	0.00214313	0.0128406	bel_P0_m
7_84110135_-	bel_P0_m_F1r	0.879939	0.879939	0.477612	0.619718	C57	not_highly_reproducible	0.0174745	0.0646934	bel_P0_m
7_84110187_-	bel_P0_m_F1r	0.794573	0.794573	0.416667	0.545455	C57	C57	0.0274784	0.0910004	bel_P0_m
7_93080862_+	bel_P0_m_F1r	-0.69609	-0.69609	0.545455	0.417722	PWK	PWK	0.0239304	0.081756	bel_P0_m
8_10570458_+	bel_P0_m_F1r	-1.50987	-1.50987	0.511111	0.262295	PWK	PWK	9.53033e-05	0.00107744	bel_P0_m
8_10570479_+	bel_P0_m_F1r	-0.913246	-0.913246	0.5	0.339623	PWK	PWK	0.0270083	0.0897435	bel_P0_m
8_106197182_+	bel_P0_m_F1r	1.12221	1.12221	0.394737	0.578947	C57	C57	0.00138922	0.00908599	bel_P0_m
8_106197205_+	bel_P0_m_F1r	0.813072	0.813072	0.4375	0.56962	C57	C57	0.0227451	0.0787433	bel_P0_m
8_107058485_+	bel_P0_m_F1r	0.984263	0.984263	0.325581	0.480519	C57	C57	0.00493471	0.024499	bel_P0_m
8_107058533_+	bel_P0_m_F1r	1.25601	1.25601	0.342857	0.546875	C57	C57	0.000882605	0.00633564	bel_P0_m
8_107412824_-	bel_P0_m_F1r	-0.839304	-0.839304	0.530612	0.37963	PWK	PWK	0.00192269	0.0117607	bel_P0_m
8_109671930_-	bel_P0_m_F1r	1.65943	1.65943	0.447059	0.712121	C57	not_highly_reproducible	1.73541e-05	0.000259555	bel_P0_m
8_109671936_-	bel_P0_m_F1r	1.41988	1.41988	0.450549	0.68	C57	not_highly_reproducible	9.91378e-05	0.00111032	bel_P0_m
8_109672244_-	bel_P0_m_F1r	-0.725282	-0.725282	0.605263	0.473214	PWK	PWK	0.00494296	0.0245048	bel_P0_m
8_109672258_-	bel_P0_m_F1r	-0.793497	-0.793497	0.626866	0.484211	PWK	PWK	0.00552935	0.0267115	bel_P0_m
8_110739258_+	bel_P0_m_F1r	1.12411	1.12411	0.473684	0.655172	C57	C57	0.00797346	0.0356872	bel_P0_m
8_110970346_+	bel_P0_m_F1r	1.13972	1.13972	0.455696	0.641148	C57	C57	9.45832e-08	3.08295e-06	bel_P0_m
8_111623506_+	bel_P0_m_F1r	1.64702	1.64702	0.631579	0.83871	C57	C57	0.0154224	0.0585417	bel_P0_m
8_111624490_+	bel_P0_m_F1r	-1.86816	-1.86816	0.597561	0.282609	PWK	PWK	2.69621e-05	0.000375622	bel_P0_m
8_112018659_+	bel_P0_m_F1r	-2.38522	-2.38522	0.4	0.11	PWK	PWK	2.21837e-10	1.59338e-08	bel_P0_m
8_112018686_+	bel_P0_m_F1r	-2.72789	-2.72789	0.457831	0.10989	PWK	PWK	1.51243e-12	1.92996e-10	bel_P0_m
8_112018705_+	bel_P0_m_F1r	-2.38059	-2.38059	0.461538	0.1375	PWK	PWK	1.27631e-09	7.18748e-08	bel_P0_m
8_112018782_+	bel_P0_m_F1r	-3.09591	-3.09591	0.45283	0.085714	PWK	PWK	3.7029e-06	7.14087e-05	bel_P0_m
8_112018805_+	bel_P0_m_F1r	-3.01279	-3.01279	0.543478	0.125	PWK	PWK	1.1241e-06	2.56341e-05	bel_P0_m
8_116957532_+	bel_P0_m_F1r	-0.715728	-0.715728	0.520833	0.390625	PWK	PWK	3.34868e-05	0.000448297	bel_P0_m
8_116959330_+	bel_P0_m_F1r	-2.03189	-2.03189	0.4	0.136364	PWK	PWK	0.0146118	0.0561757	bel_P0_m
8_11833097_+	bel_P0_m_F1r	1.41574	1.41574	0.482759	0.706897	C57	C57	0.000856086	0.00618599	bel_P0_m
8_11833176_+	bel_P0_m_F1r	0.632547	0.632547	0.52381	0.622881	C57	C57	0.00264526	0.0150593	bel_P0_m
8_119562271_-	bel_P0_m_F1r	-0.736297	-0.736297	0.518072	0.384615	PWK	PWK	0.0228672	0.0790466	bel_P0_m
8_119562277_-	bel_P0_m_F1r	-0.836053	-0.836053	0.540541	0.38961	PWK	PWK	0.00843711	0.0371235	bel_P0_m
8_122891875_-	bel_P0_m_F1r	-1.79039	-1.79039	0.517241	0.230769	PWK	PWK	0.00495071	0.0245048	bel_P0_m
8_123204706_-	bel_P0_m_F1r	1.02175	1.02175	0.550847	0.706897	C57	C57	0.0173784	0.0644969	bel_P0_m
8_123205400_-	bel_P0_m_F1r	-0.999801	-0.999801	0.557692	0.379147	PWK	PWK	2.23631e-07	6.37162e-06	bel_P0_m
8_123205434_-	bel_P0_m_F1r	-1.25683	-1.25683	0.539683	0.322115	PWK	PWK	3.24297e-10	2.17315e-08	bel_P0_m
8_123205531_-	bel_P0_m_F1r	-1.08608	-1.08608	0.459016	0.27907	PWK	PWK	0.000736615	0.00553184	bel_P0_m
8_123205594_-	bel_P0_m_F1r	-2.01898	-2.01898	0.711111	0.37037	PWK	PWK	2.20255e-07	6.29465e-06	bel_P0_m
8_123506582_-	bel_P0_m_F1r	1.0419	1.0419	0.525	0.687898	C57	C57	4.037e-05	0.000520686	bel_P0_m
8_124794094_+	bel_P0_m_F1r	0.965942	0.965942	0.513889	0.666667	C57	C57	0.00875245	0.0381211	bel_P0_m
8_124830011_+	bel_P0_m_F1r	0.841188	0.841188	0.432432	0.569343	C57	C57	5.77362e-06	0.000104614	bel_P0_m
8_124830060_+	bel_P0_m_F1r	0.678771	0.678771	0.453333	0.5625	C57	C57	0.00675952	0.0311848	bel_P0_m
8_22789107_-	bel_P0_m_F1r	0.85442	0.85442	0.346154	0.481081	MAT	MAT	0.000189312	0.00187669	bel_P0_m
8_4246005_+	bel_P0_m_F1r	-0.78494	-0.78494	0.561404	0.41844	PWK	not_highly_reproducible	0.000868975	0.00626403	bel_P0_m
8_46639044_+	bel_P0_m_F1r	-1.42992	-1.42992	0.671053	0.423077	PWK	PWK	0.010905	0.0451814	bel_P0_m
8_46639350_+	bel_P0_m_F1r	-0.757267	-0.757267	0.619318	0.482456	PWK	PWK	0.00361527	0.0192352	bel_P0_m
8_47288602_-	bel_P0_m_F1r	0.993295	0.993295	0.375	0.536364	C57	C57	0.000734405	0.00551954	bel_P0_m
8_61226043_+	bel_P0_m_F1r	-0.955583	-0.955583	0.575	0.403226	PAT	not_highly_reproducible	0.00688196	0.0316159	bel_P0_m
8_61393924_+	bel_P0_m_F1r	-0.828358	-0.828358	0.5	0.352941	PWK	not_highly_reproducible	0.000763409	0.00569117	bel_P0_m
8_66468588_+	bel_P0_m_F1r	0.960023	0.960023	0.4	0.556757	C57	not_highly_reproducible	2.27382e-05	0.000325359	bel_P0_m
8_70107557_-	bel_P0_m_F1r	-0.995707	-0.995707	0.5	0.326923	PWK	PWK	0.0175332	0.0648108	bel_P0_m
8_70107565_-	bel_P0_m_F1r	-1.17628	-1.17628	0.5	0.3	PWK	PWK	0.00660045	0.0305921	bel_P0_m
8_72815390_-	bel_P0_m_F1r	0.744731	0.744731	0.4	0.519685	MAT	MAT	0.000116743	0.00126042	bel_P0_m
8_72815402_-	bel_P0_m_F1r	0.610897	0.610897	0.428571	0.525926	MAT	not_highly_reproducible	0.00135922	0.0089287	bel_P0_m
8_72815412_-	bel_P0_m_F1r	0.766688	0.766688	0.403846	0.527473	MAT	not_highly_reproducible	4.31684e-05	0.000551408	bel_P0_m
8_72815422_-	bel_P0_m_F1r	0.894732	0.894732	0.383333	0.528169	MAT	not_highly_reproducible	8.83626e-07	2.09468e-05	bel_P0_m
8_72815431_-	bel_P0_m_F1r	1.00721	1.00721	0.365079	0.528169	MAT	not_highly_reproducible	2.26566e-08	8.88126e-07	bel_P0_m
8_72815436_-	bel_P0_m_F1r	1.01925	1.01925	0.365079	0.530249	MAT	not_highly_reproducible	1.86295e-08	7.39937e-07	bel_P0_m
8_85539124_-	bel_P0_m_F1r	-1.39852	-1.39852	0.604167	0.359281	PWK	PWK	1.91048e-10	1.41038e-08	bel_P0_m
8_85539132_-	bel_P0_m_F1r	-1.27311	-1.27311	0.586667	0.362573	PWK	PWK	5.08037e-09	2.38976e-07	bel_P0_m
8_85539243_-	bel_P0_m_F1r	-0.843704	-0.843704	0.552632	0.4	PWK	PWK	0.00219412	0.0130387	bel_P0_m
8_94865121_-	bel_P0_m_F1r	-0.609762	-0.609762	0.530973	0.418103	PWK	not_highly_reproducible	0.000605753	0.00476015	bel_P0_m
9_102732705_+	bel_P0_m_F1r	1.21743	1.21743	0.339286	0.53629	MAT	not_highly_reproducible	2.48785e-10	1.7554e-08	bel_P0_m
9_104047529_-	bel_P0_m_F1r	0.914867	0.914867	0.621622	0.75	C57	C57	0.00218152	0.0129928	bel_P0_m
9_104047538_-	bel_P0_m_F1r	0.946576	0.946576	0.609756	0.744681	C57	C57	0.000970001	0.00683058	bel_P0_m
9_104047547_-	bel_P0_m_F1r	1.46033	1.46033	0.531915	0.751773	C57	C57	1.0604e-07	3.36495e-06	bel_P0_m
9_108110317_-	bel_P0_m_F1r	2.46238	2.46238	0.290323	0.685897	C57	C57	2.08619e-24	4.17065e-21	bel_P0_m
9_108112447_-	bel_P0_m_F1r	0.83607	0.83607	0.456522	0.592233	MAT	not_highly_reproducible	0.000110198	0.00120714	bel_P0_m
9_108392189_+	bel_P0_m_F1r	1.39566	1.39566	0.506494	0.723404	C57	C57	2.81067e-05	0.000389307	bel_P0_m
9_108392201_+	bel_P0_m_F1r	1.4772	1.4772	0.508475	0.736111	C57	C57	0.00012637	0.00134979	bel_P0_m
9_108463536_+	bel_P0_m_F1r	1.0795	1.0795	0.590909	0.747253	C57	C57	0.00263117	0.0150147	bel_P0_m
9_108463549_+	bel_P0_m_F1r	0.992576	0.992576	0.595745	0.739583	C57	C57	0.00471657	0.0236816	bel_P0_m
9_109118643_+	bel_P0_m_F1r	-1.36183	-1.36183	0.451613	0.236842	PWK	PWK	0.00847751	0.037243	bel_P0_m
9_110247294_+	bel_P0_m_F1r	0.731434	0.731434	0.471616	0.589372	C57	C57	4.80299e-09	2.27715e-07	bel_P0_m
9_110247336_+	bel_P0_m_F1r	0.959694	0.959694	0.451866	0.608286	C57	C57	5.70442e-13	7.86489e-11	bel_P0_m
9_110247372_+	bel_P0_m_F1r	1.15948	1.15948	0.461756	0.649867	C57	C57	2.55363e-13	3.97802e-11	bel_P0_m
9_110387131_-	bel_P0_m_F1r	-1.20071	-1.20071	0.430233	0.241379	PWK	PWK	3.02039e-05	0.000410766	bel_P0_m
9_110573898_+	bel_P0_m_F1r	-0.845858	-0.845858	0.516129	0.365	PWK	PWK	1.95157e-05	0.000285825	bel_P0_m
9_111272818_+	bel_P0_m_F1r	1.20658	1.20658	0.459459	0.655172	MAT	MAT	2.41852e-06	5.04525e-05	bel_P0_m
9_111272891_+	bel_P0_m_F1r	1.38715	1.38715	0.461538	0.684685	C57	not_highly_reproducible	2.33499e-06	4.888e-05	bel_P0_m
9_111272930_+	bel_P0_m_F1r	1.24728	1.24728	0.457627	0.659864	C57	C57	1.14537e-06	2.60698e-05	bel_P0_m
9_111272968_+	bel_P0_m_F1r	1.14591	1.14591	0.469697	0.654971	C57	C57	1.56611e-06	3.47236e-05	bel_P0_m
9_111272979_+	bel_P0_m_F1r	1.24076	1.24076	0.45	0.651899	C57	not_highly_reproducible	3.57587e-07	9.5067e-06	bel_P0_m
9_111273010_+	bel_P0_m_F1r	1.61445	1.61445	0.434783	0.695238	C57	C57	9.63877e-08	3.12478e-06	bel_P0_m
9_114723916_+	bel_P0_m_F1r	-0.615395	-0.615395	0.539326	0.425339	PWK	PWK	0.000720046	0.00543889	bel_P0_m
9_114723919_+	bel_P0_m_F1r	-0.690854	-0.690854	0.535714	0.409091	PWK	PWK	0.000451406	0.00377588	bel_P0_m
9_118062152_+	bel_P0_m_F1r	0.676589	0.676589	0.317073	0.418182	C57	not_highly_reproducible	0.00721108	0.0328012	bel_P0_m
9_118062158_+	bel_P0_m_F1r	0.612458	0.612458	0.333333	0.425414	C57	not_highly_reproducible	0.0113947	0.04676	bel_P0_m
9_119462923_+	bel_P0_m_F1r	-1.11448	-1.11448	0.677419	0.484375	PWK	PWK	6.80102e-06	0.000119968	bel_P0_m
9_121474707_+	bel_P0_m_F1r	-1.26109	-1.26109	0.509259	0.295455	PWK	PWK	0.00600796	0.0284619	bel_P0_m
9_121474715_+	bel_P0_m_F1r	-1.4778	-1.4778	0.505051	0.261905	PWK	PWK	0.00175722	0.0109212	bel_P0_m
9_15007951_-	bel_P0_m_F1r	-1.43702	-1.43702	0.711538	0.46875	PWK	PWK	4.6617e-05	0.000587657	bel_P0_m
9_26759288_+	bel_P0_m_F1r	-1.46846	-1.46846	0.5625	0.310345	PWK	PWK	0.00794424	0.0355963	bel_P0_m
9_26759356_+	bel_P0_m_F1r	-1.83653	-1.83653	0.551402	0.25	PWK	PWK	2.9731e-08	1.13214e-06	bel_P0_m
9_26759491_+	bel_P0_m_F1r	-1.38483	-1.38483	0.530364	0.295203	PWK	PWK	5.8089e-15	1.22242e-12	bel_P0_m
9_26759549_+	bel_P0_m_F1r	-0.868029	-0.868029	0.468085	0.318328	PWK	PWK	1.02047e-07	3.25545e-06	bel_P0_m
9_26759595_+	bel_P0_m_F1r	-0.749143	-0.749143	0.444444	0.315534	PWK	PWK	0.000188833	0.0018735	bel_P0_m
9_26761117_+	bel_P0_m_F1r	-0.882201	-0.882201	0.632979	0.47541	PWK	PWK	0.0160055	0.0605063	bel_P0_m
9_28922192_+	bel_P0_m_F1r	0.783077	0.783077	0.394737	0.520833	C57	C57	0.0158573	0.0600026	bel_P0_m
9_28922214_+	bel_P0_m_F1r	0.746552	0.746552	0.380952	0.5	C57	C57	0.0150617	0.0574999	bel_P0_m
9_28922239_+	bel_P0_m_F1r	0.820399	0.820399	0.392157	0.52459	C57	C57	0.00385518	0.0201318	bel_P0_m
9_28922247_+	bel_P0_m_F1r	0.92823	0.92823	0.367347	0.516949	C57	C57	0.00108028	0.00742579	bel_P0_m
9_28994982_-	bel_P0_m_F1r	-0.629731	-0.629731	0.543046	0.426573	PWK	PWK	0.00553357	0.0267211	bel_P0_m
9_32261458_+	bel_P0_m_F1r	-0.986311	-0.986311	0.6	0.423077	PWK	not_highly_reproducible	0.010655	0.0444392	bel_P0_m
9_35035846_+	bel_P0_m_F1r	0.856295	0.856295	0.430769	0.570248	C57	C57	0.00233974	0.0136438	bel_P0_m
9_35036053_+	bel_P0_m_F1r	1.25762	1.25762	0.421053	0.627451	C57	C57	0.00409895	0.0211221	bel_P0_m
9_35036094_+	bel_P0_m_F1r	1.04611	1.04611	0.415385	0.586957	C57	C57	0.000981871	0.00689302	bel_P0_m
9_40288520_+	bel_P0_m_F1r	-1.77986	-1.77986	0.684211	0.37931	PWK	not_highly_reproducible	2.6708e-06	5.46694e-05	bel_P0_m
9_40783849_+	bel_P0_m_F1r	-0.793732	-0.793732	0.361111	0.24	PWK	PWK	3.42324e-06	6.66544e-05	bel_P0_m
9_40783864_+	bel_P0_m_F1r	-0.872604	-0.872604	0.384615	0.248466	PWK	PWK	2.50508e-07	6.988e-06	bel_P0_m
9_44636701_+	bel_P0_m_F1r	-0.753762	-0.753762	0.527778	0.390977	PAT	PAT	0.0017039	0.0106839	bel_P0_m
9_56938186_+	bel_P0_m_F1r	-0.898393	-0.898393	0.666667	0.509615	PAT	PAT	3.02189e-06	6.05134e-05	bel_P0_m
9_57061149_+	bel_P0_m_F1r	1.76434	1.76434	0.476923	0.75	C57	C57	2.72948e-07	7.54379e-06	bel_P0_m
9_57061159_+	bel_P0_m_F1r	1.66316	1.66316	0.483333	0.741573	C57	C57	1.07072e-06	2.46987e-05	bel_P0_m
9_58488605_+	bel_P0_m_F1r	-0.704143	-0.704143	0.534884	0.406061	PWK	not_highly_reproducible	0.00100308	0.00700138	bel_P0_m
9_58524994_-	bel_P0_m_F1r	2.50554	2.50554	0.333333	0.733333	C57	not_highly_reproducible	1.39671e-05	0.000217549	bel_P0_m
9_79769431_-	bel_P0_m_F1r	0.846866	0.846866	0.503876	0.638889	C57	C57	0.024768	0.0837824	bel_P0_m
9_95404677_-	bel_P0_m_F1r	0.946576	0.946576	0.420561	0.575342	C57	C57	0.00880488	0.0382885	bel_P0_m
10_100096624_+	bel_P7_m_F1i	-0.913583	0.913583	0.576923	0.426471	MAT	not_highly_reproducible	0.000479275	0.00378628	bel_P7_m
10_105413722_-	bel_P7_m_F1i	0.899236	-0.899238	0.422222	0.583333	C57	not_highly_reproducible	0.0279612	0.0951394	bel_P7_m
10_112927384_-	bel_P7_m_F1i	1.22566	-1.22566	0.733333	0.868526	C57	C57	3.08236e-07	7.98308e-06	bel_P7_m
10_112927431_-	bel_P7_m_F1i	1.64437	-1.64437	0.918367	0.973064	C57	not_highly_reproducible	0.000173044	0.001627	bel_P7_m
10_116906931_-	bel_P7_m_F1i	-0.680248	0.680249	0.5	0.390625	PWK	PWK	0.0166707	0.0644397	bel_P7_m
10_117215489_-	bel_P7_m_F1i	0.890214	-0.890214	0.5	0.655629	C57	C57	0.000162429	0.00154155	bel_P7_m
10_126996442_+	bel_P7_m_F1i	1.34624	-1.34624	0.380952	0.616438	C57	not_highly_reproducible	5.37397e-05	0.000628355	bel_P7_m
10_14655656_-	bel_P7_m_F1i	1.61665	-1.61665	0.363636	0.642857	C57	not_highly_reproducible	0.00291831	0.0164021	bel_P7_m
10_14655660_-	bel_P7_m_F1i	1.4331	-1.4331	0.38	0.62963	C57	not_highly_reproducible	0.00951531	0.0422405	bel_P7_m
10_21368408_+	bel_P7_m_F1i	1.02288	-1.02288	0.447368	0.628205	C57	C57	0.00191136	0.0115754	bel_P7_m
10_25170723_-	bel_P7_m_F1i	-0.936823	0.936823	0.727273	0.588629	MAT	not_highly_reproducible	2.34899e-07	6.25557e-06	bel_P7_m
10_34300923_+	bel_P7_m_F1i	1.22051	-1.22051	0.520661	0.722222	C57	C57	0.00381488	0.0204341	bel_P7_m
10_34300933_+	bel_P7_m_F1i	1.42612	-1.42612	0.508621	0.740741	C57	C57	0.000589611	0.00448395	bel_P7_m
10_34301154_+	bel_P7_m_F1i	1.49972	-1.49972	0.469565	0.72	C57	C57	0.0150612	0.0597869	bel_P7_m
10_43004129_-	bel_P7_m_F1i	1.13935	-1.13935	0.4	0.601351	C57	not_highly_reproducible	3.17586e-12	2.89741e-10	bel_P7_m
10_43532967_-	bel_P7_m_F1i	0.825062	-0.825062	0.419355	0.567901	C57	not_highly_reproducible	0.00917603	0.0411539	bel_P7_m
10_43533061_-	bel_P7_m_F1i	1.52977	-1.52977	0.470588	0.725	C57	C57	5.0005e-06	8.78411e-05	bel_P7_m
10_45158678_+	bel_P7_m_F1i	-0.636266	0.636265	0.652174	0.553398	PWK	not_highly_reproducible	0.00339033	0.0186618	bel_P7_m
10_56388835_+	bel_P7_m_F1i	-0.776773	0.776773	0.525	0.398551	PWK	not_highly_reproducible	0.00360534	0.0195788	bel_P7_m
10_60131596_+	bel_P7_m_F1i	-1.09703	1.09703	0.730769	0.565854	PWK	PWK	3.60836e-07	9.16083e-06	bel_P7_m
10_61432023_-	bel_P7_m_F1i	1.4732	-1.4732	0.45	0.7	PAT	not_highly_reproducible	0.00899681	0.0405559	bel_P7_m
10_61693178_+	bel_P7_m_F1i	1.98842	-1.98842	0.517045	0.813559	C57	C57	2.89529e-06	5.57797e-05	bel_P7_m
10_61693184_+	bel_P7_m_F1i	1.82798	-1.82798	0.534161	0.807018	C57	C57	2.53594e-05	0.000336405	bel_P7_m
10_75246244_+	bel_P7_m_F1i	1.69065	-1.69065	0.413043	0.7	C57	C57	0.0116054	0.0491501	bel_P7_m
10_76207405_-	bel_P7_m_F1i	1.52411	-1.52411	0.531915	0.770492	C57	C57	0.000158116	0.00150466	bel_P7_m
10_76260655_+	bel_P7_m_F1i	-2.35076	2.35076	0.393103	0.115385	PWK	PWK	5.06524e-10	2.81998e-08	bel_P7_m
10_76260687_+	bel_P7_m_F1i	-2.77747	2.77747	0.428571	0.10101	PWK	not_highly_reproducible	1.20642e-12	1.23623e-10	bel_P7_m
10_76260734_+	bel_P7_m_F1i	-2.71361	2.71361	0.457143	0.116505	PWK	not_highly_reproducible	1.84306e-13	2.24679e-11	bel_P7_m
10_76553391_+	bel_P7_m_F1i	-1.18486	1.18486	0.466667	0.283333	PWK	PWK	0.00428051	0.0222981	bel_P7_m
10_79675974_+	bel_P7_m_F1i	0.633421	-0.633421	0.517986	0.631313	C57	C57	7.00339e-06	0.000115701	bel_P7_m
10_79675989_+	bel_P7_m_F1i	0.631258	-0.631258	0.518797	0.63172	C57	C57	1.22812e-05	0.000183387	bel_P7_m
10_80130958_-	bel_P7_m_F1i	1.01936	-1.01936	0.480144	0.657895	C57	C57	5.8521e-09	2.40566e-07	bel_P7_m
10_80131063_-	bel_P7_m_F1i	0.971236	-0.971236	0.494662	0.663445	C57	C57	1.98835e-30	2.81172e-27	bel_P7_m
10_80131068_-	bel_P7_m_F1i	0.899444	-0.899445	0.508772	0.664935	C57	C57	9.03262e-27	8.51535e-24	bel_P7_m
10_80131099_-	bel_P7_m_F1i	0.649015	-0.649014	0.539535	0.653659	C57	C57	1.42303e-13	1.8321e-11	bel_P7_m
10_80131898_-	bel_P7_m_F1i	-0.734683	0.734682	0.5375	0.417722	PWK	PWK	1.79853e-13	2.21157e-11	bel_P7_m
10_80131928_-	bel_P7_m_F1i	-0.847438	0.847438	0.565714	0.42649	PWK	PWK	2.02859e-14	3.29727e-12	bel_P7_m
10_80132033_-	bel_P7_m_F1i	-0.890452	0.890452	0.611111	0.465455	PWK	not_highly_reproducible	1.18794e-06	2.58441e-05	bel_P7_m
10_80132060_-	bel_P7_m_F1i	-1.38972	1.38971	0.676471	0.45045	PWK	not_highly_reproducible	5.95781e-12	4.98517e-10	bel_P7_m
10_80149907_+	bel_P7_m_F1i	0.886091	-0.886092	0.535714	0.686567	C57	C57	0.0140553	0.0568208	bel_P7_m
10_80149941_+	bel_P7_m_F1i	0.716185	-0.716185	0.55	0.673469	C57	C57	0.014651	0.058658	bel_P7_m
10_80189227_+	bel_P7_m_F1i	1.66273	-1.66273	0.474576	0.746032	C57	C57	2.01245e-05	0.000275757	bel_P7_m
10_80316048_+	bel_P7_m_F1i	-1.01427	1.01427	0.515152	0.350785	PWK	PWK	6.02941e-06	0.000102232	bel_P7_m
10_80316214_+	bel_P7_m_F1i	-1.09217	1.09217	0.491039	0.317333	PWK	PWK	6.20402e-22	3.37427e-19	bel_P7_m
10_80316312_+	bel_P7_m_F1i	-0.914426	0.914427	0.481618	0.336134	PWK	PWK	4.36638e-15	8.12433e-13	bel_P7_m
10_80316349_+	bel_P7_m_F1i	-0.725902	0.725902	0.480851	0.365177	PWK	PWK	3.26942e-09	1.45845e-07	bel_P7_m
10_80316677_+	bel_P7_m_F1i	0.672385	-0.672384	0.472973	0.595	C57	C57	0.000641698	0.00481138	bel_P7_m
10_80615173_+	bel_P7_m_F1i	-1.05164	1.05164	0.531646	0.36	PWK	PWK	0.000614279	0.00463166	bel_P7_m
10_80615204_+	bel_P7_m_F1i	-0.821345	0.821346	0.5125	0.37931	PWK	PWK	0.0135703	0.0553178	bel_P7_m
10_81123793_+	bel_P7_m_F1i	0.931914	-0.931913	0.470588	0.635294	C57	C57	0.00311442	0.0173527	bel_P7_m
10_82896248_+	bel_P7_m_F1i	-1.71443	1.71443	0.553333	0.279412	PWK	PWK	6.90117e-06	0.000114542	bel_P7_m
10_82896254_+	bel_P7_m_F1i	-1.7366	1.73661	0.54375	0.268657	PWK	PWK	6.38938e-06	0.000107562	bel_P7_m
10_82896258_+	bel_P7_m_F1i	-1.77863	1.77863	0.55414	0.271186	PWK	PWK	1.69886e-05	0.000239518	bel_P7_m
10_86049794_-	bel_P7_m_F1i	1.25466	-1.25466	0.375	0.595238	C57	C57	6.08507e-05	0.000690602	bel_P7_m
10_86051648_-	bel_P7_m_F1i	1.26615	-1.26615	0.5	0.711864	C57	C57	0.00154717	0.00981858	bel_P7_m
10_86051713_-	bel_P7_m_F1i	1.58188	-1.58189	0.454545	0.719298	C57	C57	8.04655e-05	0.000872594	bel_P7_m
10_86051736_-	bel_P7_m_F1i	1.40187	-1.40187	0.5	0.730769	C57	C57	0.00119512	0.00799064	bel_P7_m
10_86834269_+	bel_P7_m_F1i	-0.920309	0.920308	0.558824	0.407407	MAT	MAT	0.0281485	0.0956844	bel_P7_m
10_86834390_+	bel_P7_m_F1i	-1.19893	1.19893	0.533333	0.338346	PWK	PWK	7.38629e-06	0.000120472	bel_P7_m
10_86835024_+	bel_P7_m_F1i	-1.03228	1.03228	0.680851	0.517241	PWK	not_highly_reproducible	0.0106074	0.045749	bel_P7_m
10_88446075_+	bel_P7_m_F1i	-0.695241	0.695241	0.564516	0.451264	PWK	PWK	0.000164496	0.00155803	bel_P7_m
10_89805982_+	bel_P7_m_F1i	-1.07874	1.07874	0.431034	0.269231	PWK	PWK	0.000724099	0.00528899	bel_P7_m
11_101126246_+	bel_P7_m_F1i	1.30961	-1.30961	0.430657	0.658228	C57	C57	5.5307e-05	0.000642642	bel_P7_m
11_102478977_-	bel_P7_m_F1i	1.09312	-1.09312	0.473684	0.663551	PAT	not_highly_reproducible	9.22086e-05	0.000974982	bel_P7_m
11_102939686_-	bel_P7_m_F1i	2.56383	-2.56383	0.257576	0.678161	C57	C57	2.48431e-16	5.85511e-14	bel_P7_m
11_104330059_+	bel_P7_m_F1i	-1.42337	1.42337	0.723077	0.5	PWK	PWK	1.31137e-06	2.80546e-05	bel_P7_m
11_107167410_-	bel_P7_m_F1i	-0.950411	0.950412	0.604167	0.447917	PWK	not_highly_reproducible	0.00231632	0.0135463	bel_P7_m
11_113625575_+	bel_P7_m_F1i	1.80292	-1.80292	0.382353	0.68932	PAT	not_highly_reproducible	3.41999e-10	1.97396e-08	bel_P7_m
11_115430856_+	bel_P7_m_F1i	-0.621657	0.621658	0.495652	0.396166	PWK	PWK	0.000443894	0.00356856	bel_P7_m
11_115607190_+	bel_P7_m_F1i	-0.795957	0.795956	0.597701	0.467797	PWK	PWK	7.61035e-06	0.000123841	bel_P7_m
11_115607221_+	bel_P7_m_F1i	-0.800232	0.800232	0.595506	0.464789	PWK	PWK	9.30119e-06	0.000146142	bel_P7_m
11_116288626_-	bel_P7_m_F1i	-2.16995	2.16995	0.487805	0.178571	PWK	PWK	0.000998282	0.00689629	bel_P7_m
11_116985879_+	bel_P7_m_F1i	1.25125	-1.25125	0.51049	0.71831	C57	C57	5.37002e-07	1.3141e-05	bel_P7_m
11_116985965_+	bel_P7_m_F1i	2.44438	-2.44438	0.5	0.848276	C57	C57	3.20579e-18	1.16239e-15	bel_P7_m
11_119143704_-	bel_P7_m_F1i	-0.741435	0.741434	0.486111	0.367568	PWK	PWK	5.49754e-06	9.49215e-05	bel_P7_m
11_119143724_-	bel_P7_m_F1i	-0.646282	0.646282	0.461988	0.360434	PWK	PWK	8.64883e-05	0.000927412	bel_P7_m
11_119898454_+	bel_P7_m_F1i	-2.26566	2.26566	0.465517	0.156863	PWK	PWK	6.78431e-06	0.000113133	bel_P7_m
11_119898594_+	bel_P7_m_F1i	-2.11085	2.11085	0.48	0.18	PWK	PWK	1.32867e-05	0.000196534	bel_P7_m
11_120104899_-	bel_P7_m_F1i	0.735462	-0.735461	0.54918	0.675676	C57	C57	0.00745571	0.0348418	bel_P7_m
11_120374266_-	bel_P7_m_F1i	0.729124	-0.729124	0.470588	0.602151	C57	C57	0.0124151	0.0516803	bel_P7_m
11_120488614_+	bel_P7_m_F1i	-0.628133	0.628132	0.564815	0.463108	MAT	not_highly_reproducible	2.87835e-07	7.48751e-06	bel_P7_m
11_120610367_-	bel_P7_m_F1i	1.11039	-1.11039	0.894231	0.949367	C57	C57	0.00408501	0.0214904	bel_P7_m
11_120780912_-	bel_P7_m_F1i	-0.953204	0.953203	0.492308	0.339695	PWK	PWK	6.59639e-07	1.57036e-05	bel_P7_m
11_120780925_-	bel_P7_m_F1i	-0.911088	0.911086	0.476562	0.332143	PWK	PWK	1.09475e-06	2.42267e-05	bel_P7_m
11_120780983_-	bel_P7_m_F1i	-0.792774	0.792775	0.436782	0.314985	PWK	PWK	7.48723e-06	0.000121978	bel_P7_m
11_120780995_-	bel_P7_m_F1i	-0.861906	0.861907	0.461538	0.326347	PWK	PWK	6.73465e-07	1.5979e-05	bel_P7_m
11_120781014_-	bel_P7_m_F1i	-0.668841	0.66884	0.415584	0.314815	PWK	PWK	0.000237019	0.00211864	bel_P7_m
11_121223008_-	bel_P7_m_F1i	1.17095	-1.17095	0.541667	0.732143	C57	C57	0.00451824	0.0233696	bel_P7_m
11_17078590_+	bel_P7_m_F1i	0.765486	-0.765486	0.469512	0.607143	C57	C57	0.000361345	0.00301462	bel_P7_m
11_17078603_+	bel_P7_m_F1i	0.949108	-0.949107	0.446927	0.615764	C57	C57	1.8189e-06	3.71691e-05	bel_P7_m
11_17078615_+	bel_P7_m_F1i	0.905862	-0.905861	0.463415	0.624365	C57	not_highly_reproducible	7.985e-06	0.000128313	bel_P7_m
11_20726787_-	bel_P7_m_F1i	-2.20863	2.20863	0.545455	0.210526	PWK	PWK	4.25152e-09	1.81634e-07	bel_P7_m
11_20726792_-	bel_P7_m_F1i	-1.65331	1.65331	0.46875	0.223684	PWK	PWK	1.45824e-05	0.000211933	bel_P7_m
11_21148496_+	bel_P7_m_F1i	0.907258	-0.907257	0.5	0.658291	C57	C57	9.4225e-06	0.00014772	bel_P7_m
11_21148511_+	bel_P7_m_F1i	0.913769	-0.913768	0.486486	0.647059	C57	C57	1.35394e-05	0.000198817	bel_P7_m
11_21148519_+	bel_P7_m_F1i	1.11483	-1.11483	0.444444	0.640244	C57	C57	5.5198e-07	1.34347e-05	bel_P7_m
11_21148539_+	bel_P7_m_F1i	0.986832	-0.986834	0.479452	0.652174	C57	C57	0.000241909	0.00215553	bel_P7_m
1_121553927_-	bel_P7_m_F1i	1.66379	-1.66379	0.387097	0.672727	C57	not_highly_reproducible	2.15306e-05	0.000292192	bel_P7_m
1_121553961_-	bel_P7_m_F1i	1.21226	-1.21226	0.451613	0.662162	C57	C57	0.000383497	0.00317137	bel_P7_m
1_121553970_-	bel_P7_m_F1i	1.28943	-1.28943	0.433333	0.657534	C57	C57	0.000131402	0.00129399	bel_P7_m
1_121553974_-	bel_P7_m_F1i	1.27488	-1.27488	0.440678	0.661972	C57	C57	0.000272564	0.00238216	bel_P7_m
1_132361150_-	bel_P7_m_F1i	0.92226	-0.922259	0.470149	0.633333	C57	C57	0.00209162	0.0124905	bel_P7_m
1_132514175_-	bel_P7_m_F1i	0.755986	-0.755985	0.582781	0.707865	C57	not_highly_reproducible	0.0177569	0.067482	bel_P7_m
11_3345283_-	bel_P7_m_F1i	-1.08893	1.08893	0.634615	0.45614	MAT	not_highly_reproducible	0.000126928	0.00125745	bel_P7_m
1_136175565_+	bel_P7_m_F1i	-1.35648	1.35648	0.544944	0.324503	PWK	PWK	6.79576e-08	2.14097e-06	bel_P7_m
1_136175987_+	bel_P7_m_F1i	0.839736	-0.839735	0.458333	0.608696	C57	C57	5.74699e-05	0.000660717	bel_P7_m
1_136176011_+	bel_P7_m_F1i	0.963364	-0.963363	0.47482	0.644231	C57	C57	9.76674e-07	2.19923e-05	bel_P7_m
1_136176029_+	bel_P7_m_F1i	0.888234	-0.888234	0.476471	0.633745	C57	C57	9.01465e-07	2.03962e-05	bel_P7_m
1_136176078_+	bel_P7_m_F1i	0.796911	-0.796912	0.497835	0.638889	C57	C57	7.00375e-06	0.000115701	bel_P7_m
1_136177050_+	bel_P7_m_F1i	0.857776	-0.857775	0.45977	0.613043	C57	not_highly_reproducible	4.2521e-06	7.66318e-05	bel_P7_m
1_136177060_+	bel_P7_m_F1i	0.78941	-0.789412	0.461538	0.603448	C57	C57	1.67183e-05	0.000237125	bel_P7_m
1_136282236_-	bel_P7_m_F1i	-2.01727	2.01727	0.74359	0.423913	PWK	PWK	1.33148e-10	8.51965e-09	bel_P7_m
1_136282241_-	bel_P7_m_F1i	-1.48666	1.48666	0.674419	0.431579	PWK	PWK	1.47257e-06	3.10337e-05	bel_P7_m
11_3641146_-	bel_P7_m_F1i	0.869489	-0.869488	0.372549	0.527027	PAT	not_highly_reproducible	0.00780251	0.0362468	bel_P7_m
11_49883327_+	bel_P7_m_F1i	0.793981	-0.793982	0.508982	0.648649	C57	C57	0.0195145	0.072014	bel_P7_m
11_50171831_+	bel_P7_m_F1i	0.836242	-0.836241	0.574257	0.712121	C57	C57	0.00143822	0.00924026	bel_P7_m
11_51623982_-	bel_P7_m_F1i	-0.730581	0.730581	0.5	0.382353	PWK	PWK	0.0222977	0.0800049	bel_P7_m
[truncated: 7,385 more rows]
