# Supplementary material for: Sequence and parent-of-origin dependent m6A contribute to allele-specific gene expression
Source: EMBO J. 2025 Jun 3;44(14):4120–49. doi: 10.1038/s44318-025-00476-3 (PMC12264043; doi:10.1038/s44318-025-00476-3)
Supplement: Supplementary file 6 — Source data Fig. 1 [file 44318_2025_476_MOESM6_ESM.zip]

Archive with 3 entries (1 files):
- Figure 1/1E/
- Figure 1/1E/EMBOJ-2024-118564_SourceDataForFigure1E.xls
- Figure 1/
