# Supplementary material for: Sequence and parent-of-origin dependent m6A contribute to allele-specific gene expression
Source: EMBO J. 2025 Jun 3;44(14):4120–49. doi: 10.1038/s44318-025-00476-3 (PMC12264043; doi:10.1038/s44318-025-00476-3)
Supplement: Supplementary file 6 — Source data Fig. 1 [file 44318_2025_476_MOESM6_ESM.zip › Figure 1/1E/EMBOJ-2024-118564_SourceDataForFigure1E.xls]

## Sheet: bel_p0_m
site	type	mean_allelic_imbalance_level	F1i_F1r_group
1_105277884_-	inter	0.684677	bel_P0_m
1_105283143_-	inter	0.648264	bel_P0_m
1_105283200_-	inter	0.38516	bel_P0_m
1_105283294_-	inter	0.437286	bel_P0_m
1_105284035_-	inter	0.243478	bel_P0_m
1_105284075_-	inter	0.174498	bel_P0_m
1_105284092_-	inter	0.229916	bel_P0_m
1_105284417_-	inter	0.409101	bel_P0_m
1_105284552_-	inter	1.00819	bel_P0_m
1_105284799_-	inter	1.25182	bel_P0_m
1_105284824_-	inter	1.15633	bel_P0_m
1_105284844_-	inter	1.08904	bel_P0_m
1_118332992_+	inter	0.342698	bel_P0_m
1_118333037_+	inter	1.67777	bel_P0_m
1_118333090_+	inter	1.70914	bel_P0_m
1_118333095_+	inter	1.38997	bel_P0_m
1_118419801_+	inter	0.377754	bel_P0_m
1_118419809_+	inter	0.184107	bel_P0_m
1_118608700_+	inter	0.418011	bel_P0_m
1_118608780_+	inter	0.137043	bel_P0_m
1_118608827_+	inter	0.355787	bel_P0_m
1_118608857_+	inter	0.204653	bel_P0_m
1_118608876_+	inter	0.283609	bel_P0_m
1_118608902_+	inter	0.290877	bel_P0_m
1_118608949_+	inter	0.0296641	bel_P0_m
1_118608988_+	inter	0.2203	bel_P0_m
1_118609169_+	inter	0.281397	bel_P0_m
1_118609182_+	inter	0.323291	bel_P0_m
1_118609191_+	inter	0.346689	bel_P0_m
1_118609196_+	inter	0.467291	bel_P0_m
1_120607138_+	inter	0.52494	bel_P0_m
1_120607170_+	inter	0.443854	bel_P0_m
1_121553961_-	inter	0.770707	bel_P0_m
1_121553970_-	inter	0.899401	bel_P0_m
1_121553974_-	inter	0.877867	bel_P0_m
1_123334110_-	inter	0.476053	bel_P0_m
1_123334117_-	inter	0.408106	bel_P0_m
1_127491328_-	inter	0.995574	bel_P0_m
1_127491392_-	inter	1.11307	bel_P0_m
1_127491429_-	inter	0.822573	bel_P0_m
1_127802730_+	inter	0.468914	bel_P0_m
1_127802764_+	inter	0.510987	bel_P0_m
1_131286684_-	inter	0.354522	bel_P0_m
1_131286702_-	inter	0.225735	bel_P0_m
1_131286720_-	inter	0.0869059	bel_P0_m
1_131286771_-	inter	0.246676	bel_P0_m
1_131286836_-	inter	0.600855	bel_P0_m
1_131286922_-	inter	0.1749	bel_P0_m
1_131287239_-	inter	0.284712	bel_P0_m
1_13142646_-	inter	0.74084	bel_P0_m
1_132304871_+	inter	0.812822	bel_P0_m
1_132357227_-	inter	0.703621	bel_P0_m
1_132357392_-	inter	1.29149	bel_P0_m
1_132357408_-	inter	0.94641	bel_P0_m
1_132360317_-	inter	0.498871	bel_P0_m
1_132360391_-	inter	0.0638785	bel_P0_m
1_132360407_-	inter	0.215874	bel_P0_m
1_132360530_-	inter	0.353754	bel_P0_m
1_132360601_-	inter	0.542121	bel_P0_m
1_132360617_-	inter	0.434755	bel_P0_m
1_132360867_-	inter	0.463904	bel_P0_m
1_132360898_-	inter	0.435583	bel_P0_m
1_132361150_-	inter	1.15554	bel_P0_m
1_132514377_-	inter	0.530603	bel_P0_m
1_132514429_-	inter	0.272949	bel_P0_m
1_132514503_-	inter	0.127978	bel_P0_m
1_132514512_-	inter	0.310574	bel_P0_m
1_132514989_-	inter	0.807839	bel_P0_m
1_132515079_-	inter	0.790224	bel_P0_m
1_132515485_-	inter	0.696345	bel_P0_m
1_132515487_-	inter	0.688044	bel_P0_m
1_132515503_-	inter	0.537008	bel_P0_m
1_132564815_-	inter	0.0945467	bel_P0_m
1_132564823_-	inter	0.283516	bel_P0_m
1_132564839_-	inter	0.246701	bel_P0_m
1_132568689_-	inter	0.219567	bel_P0_m
1_132569298_-	inter	0.377582	bel_P0_m
1_132569304_-	inter	0.156177	bel_P0_m
1_132569710_-	inter	0.249737	bel_P0_m
1_132569742_-	inter	0.274821	bel_P0_m
1_132569911_-	inter	0.684447	bel_P0_m
1_132570322_-	inter	0.267378	bel_P0_m
1_132937048_+	inter	0.896944	bel_P0_m
1_132937099_+	inter	0.966932	bel_P0_m
1_132937173_+	inter	0.852565	bel_P0_m
1_132937415_+	inter	0.616588	bel_P0_m
1_132937457_+	inter	0.953796	bel_P0_m
1_132937527_+	inter	1.11604	bel_P0_m
1_132937705_+	inter	0.876723	bel_P0_m
1_132937733_+	inter	1.02815	bel_P0_m
1_132937815_+	inter	0.532174	bel_P0_m
1_132937821_+	inter	0.53098	bel_P0_m
1_132937887_+	inter	0.441935	bel_P0_m
1_132937903_+	inter	0.375319	bel_P0_m
1_132938037_+	inter	0.417056	bel_P0_m
1_132938065_+	inter	0.530824	bel_P0_m
1_132938071_+	inter	0.52225	bel_P0_m
1_132938089_+	inter	0.415388	bel_P0_m
1_132938145_+	inter	0.337227	bel_P0_m
1_132938524_+	inter	0.364689	bel_P0_m
1_132938554_+	inter	0.402417	bel_P0_m
1_132938700_+	inter	0.213106	bel_P0_m
1_132938776_+	inter	0.673966	bel_P0_m
1_132938782_+	inter	0.396264	bel_P0_m
1_132938895_+	inter	0.376573	bel_P0_m
1_132938946_+	inter	0.10574	bel_P0_m
1_132938976_+	inter	0.243493	bel_P0_m
1_132939041_+	inter	0.24504	bel_P0_m
1_132939371_+	inter	0.677919	bel_P0_m
1_132939377_+	inter	0.603896	bel_P0_m
1_132939380_+	inter	0.573585	bel_P0_m
1_132939397_+	inter	0.555196	bel_P0_m
1_132939879_+	inter	0.0656279	bel_P0_m
1_133132330_+	inter	0.938237	bel_P0_m
1_133133110_+	inter	0.399236	bel_P0_m
1_133133350_+	inter	0.782465	bel_P0_m
1_133133365_+	inter	0.58435	bel_P0_m
1_133299831_+	inter	0.113823	bel_P0_m
1_133299926_+	inter	0.990288	bel_P0_m
1_133300030_+	inter	1.19548	bel_P0_m
1_133301093_+	inter	0.0812353	bel_P0_m
1_133301105_+	inter	0.103831	bel_P0_m
1_133301126_+	inter	0.379731	bel_P0_m
1_133621341_-	inter	0.572892	bel_P0_m
1_133621380_-	inter	0.440619	bel_P0_m
1_133621477_-	inter	0.581656	bel_P0_m
1_133621482_-	inter	0.647881	bel_P0_m
1_133621719_-	inter	0.110128	bel_P0_m
1_133626986_-	inter	0.629906	bel_P0_m
1_133626997_-	inter	0.50755	bel_P0_m
1_133706543_-	inter	0.787773	bel_P0_m
1_133706563_-	inter	1.01544	bel_P0_m
1_133706577_-	inter	0.736218	bel_P0_m
1_133706617_-	inter	0.757142	bel_P0_m
1_133706625_-	inter	0.58575	bel_P0_m
1_134202154_-	inter	0.375734	bel_P0_m
1_134202189_-	inter	0.113123	bel_P0_m
1_134202207_-	inter	0.292771	bel_P0_m
1_134298364_-	inter	0.765355	bel_P0_m
1_135301765_-	inter	0.283902	bel_P0_m
1_135301795_-	inter	0.436812	bel_P0_m
1_135438340_-	inter	0.237296	bel_P0_m
1_135438367_-	inter	0.568729	bel_P0_m
1_135439282_-	inter	0.747663	bel_P0_m
1_135439318_-	inter	0.686732	bel_P0_m
1_135439335_-	inter	0.499221	bel_P0_m
1_135441176_-	inter	0.476428	bel_P0_m
1_135441234_-	inter	0.485328	bel_P0_m
1_135441279_-	inter	0.428112	bel_P0_m
1_135768644_+	inter	0.69866	bel_P0_m
1_136175277_+	inter	0.647661	bel_P0_m
1_136175309_+	inter	0.26796	bel_P0_m
1_136175346_+	inter	0.4074	bel_P0_m
1_136175415_+	inter	0.354074	bel_P0_m
1_136175565_+	inter	0.88531	bel_P0_m
1_136175667_+	inter	0.467566	bel_P0_m
1_136175721_+	inter	0.448604	bel_P0_m
1_136175786_+	inter	0.108689	bel_P0_m
1_136175831_+	inter	0.275424	bel_P0_m
1_136175848_+	inter	0.361327	bel_P0_m
1_136175960_+	inter	0.48598	bel_P0_m
1_136175987_+	inter	0.540401	bel_P0_m
1_136176011_+	inter	0.860537	bel_P0_m
1_136176029_+	inter	0.751326	bel_P0_m
1_136176078_+	inter	0.6226	bel_P0_m
1_136176232_+	inter	0.599372	bel_P0_m
1_136176237_+	inter	0.581068	bel_P0_m
1_136176580_+	inter	0.367195	bel_P0_m
1_136176612_+	inter	0.589395	bel_P0_m
1_136176899_+	inter	0.243417	bel_P0_m
1_136176955_+	inter	0.339605	bel_P0_m
1_136177050_+	inter	0.549931	bel_P0_m
1_136177060_+	inter	0.376782	bel_P0_m
1_136270551_-	inter	0.253101	bel_P0_m
1_136270576_-	inter	0.33415	bel_P0_m
1_136270730_-	inter	0.684722	bel_P0_m
1_136270735_-	inter	0.528701	bel_P0_m
1_136270798_-	inter	0.41805	bel_P0_m
1_136270817_-	inter	0.464889	bel_P0_m
1_136270863_-	inter	0.387152	bel_P0_m
1_136270881_-	inter	0.0750744	bel_P0_m
1_136270940_-	inter	0.330461	bel_P0_m
1_136270972_-	inter	0.847369	bel_P0_m
1_136280839_-	inter	0.578141	bel_P0_m
1_136280916_-	inter	0.378984	bel_P0_m
1_136281154_-	inter	0.590873	bel_P0_m
1_136282236_-	inter	0.167281	bel_P0_m
1_136282241_-	inter	0.11159	bel_P0_m
1_139451705_+	inter	0.620894	bel_P0_m
1_139451740_+	inter	0.754555	bel_P0_m
1_139451760_+	inter	0.849469	bel_P0_m
1_139451827_+	inter	0.790278	bel_P0_m
1_143646368_+	inter	0.288381	bel_P0_m
1_143646395_+	inter	0.179931	bel_P0_m
1_143646468_+	inter	0.4507	bel_P0_m
1_143646509_+	inter	0.564285	bel_P0_m
1_143646514_+	inter	0.635128	bel_P0_m
1_151818396_+	inter	0.452972	bel_P0_m
1_151818466_+	inter	0.154197	bel_P0_m
1_151818500_+	inter	0.303666	bel_P0_m
1_151819006_+	inter	0.344965	bel_P0_m
1_151819014_+	inter	0.267643	bel_P0_m
1_151819118_+	inter	0.801991	bel_P0_m
1_151819164_+	inter	0.658615	bel_P0_m
1_151819167_+	inter	0.603166	bel_P0_m
1_151819206_+	inter	0.724266	bel_P0_m
1_151893164_-	inter	1.49713	bel_P0_m
1_153115772_+	inter	0.313432	bel_P0_m
1_153221531_-	inter	0.518217	bel_P0_m
1_153695669_+	inter	0.451572	bel_P0_m
1_153695755_+	inter	0.49821	bel_P0_m
1_153696105_+	inter	0.41253	bel_P0_m
1_153696461_+	inter	0.519974	bel_P0_m
1_153696522_+	inter	0.182121	bel_P0_m
1_154398004_-	inter	0.337858	bel_P0_m
1_156051549_+	inter	0.234931	bel_P0_m
1_156051572_+	inter	0.318698	bel_P0_m
1_156642770_+	inter	0.0977815	bel_P0_m
1_156681027_-	inter	0.469475	bel_P0_m
1_156681052_-	inter	0.712623	bel_P0_m
1_156681075_-	inter	0.872719	bel_P0_m
1_156681088_-	inter	0.994266	bel_P0_m
1_156681388_-	inter	0.28382	bel_P0_m
1_156681514_-	inter	0.20599	bel_P0_m
1_156681523_-	inter	0.0600492	bel_P0_m
1_156681618_-	inter	0.188672	bel_P0_m
1_158245775_-	inter	0.762634	bel_P0_m
1_158245962_-	inter	0.507357	bel_P0_m
1_158246094_-	inter	0.624023	bel_P0_m
1_158246363_-	inter	1.29881	bel_P0_m
1_158246367_-	inter	1.33739	bel_P0_m
1_158246376_-	inter	1.28703	bel_P0_m
1_158246622_-	inter	0.276108	bel_P0_m
1_158246629_-	inter	0.164422	bel_P0_m
1_158246641_-	inter	0.157689	bel_P0_m
1_158246652_-	inter	0.256269	bel_P0_m
1_158246662_-	inter	0.318622	bel_P0_m
1_158246668_-	inter	0.210553	bel_P0_m
1_158246673_-	inter	0.260761	bel_P0_m
1_158246814_-	inter	0.239518	bel_P0_m
1_158355925_-	inter	1.30101	bel_P0_m
1_158688725_+	inter	0.373092	bel_P0_m
1_158688734_+	inter	0.55326	bel_P0_m
1_158688755_+	inter	0.368606	bel_P0_m
1_158688760_+	inter	0.319154	bel_P0_m
1_158688771_+	inter	0.208583	bel_P0_m
1_158688823_+	inter	0.0558583	bel_P0_m
1_158688831_+	inter	0.0366141	bel_P0_m
1_158688846_+	inter	0.0709189	bel_P0_m
1_158689177_+	inter	1.6379	bel_P0_m
1_158689187_+	inter	1.66678	bel_P0_m
1_158689330_+	inter	5.41678	bel_P0_m
1_158689394_+	inter	4.61715	bel_P0_m
1_158689953_+	inter	2.24555	bel_P0_m
1_158690000_+	inter	2.19365	bel_P0_m
1_158690053_+	inter	2.03694	bel_P0_m
1_158690093_+	inter	2.20845	bel_P0_m
1_159344985_+	inter	1.09945	bel_P0_m
1_160224049_-	inter	0.149857	bel_P0_m
1_160224060_-	inter	0.227516	bel_P0_m
1_160224076_-	inter	0.139958	bel_P0_m
1_160224108_-	inter	0.264567	bel_P0_m
1_160224135_-	inter	0.312111	bel_P0_m
1_16344706_-	inter	0.427919	bel_P0_m
1_16344729_-	inter	0.250264	bel_P0_m
1_16344750_-	inter	0.168963	bel_P0_m
1_16344761_-	inter	0.127702	bel_P0_m
1_16344910_-	inter	0.64018	bel_P0_m
1_165215696_-	inter	0.64392	bel_P0_m
1_165215703_-	inter	0.27961	bel_P0_m
1_165215724_-	inter	0.16214	bel_P0_m
1_165215765_-	inter	0.0712373	bel_P0_m
1_165310776_+	inter	0.436891	bel_P0_m
1_165310790_+	inter	0.421337	bel_P0_m
1_165310813_+	inter	0.360383	bel_P0_m
1_165321857_+	inter	0.275405	bel_P0_m
1_165322600_+	inter	1.99674	bel_P0_m
1_165592565_-	inter	1.35714	bel_P0_m
1_166312249_+	inter	0.836416	bel_P0_m
1_166312281_+	inter	1.15711	bel_P0_m
1_166396612_-	inter	0.48389	bel_P0_m
1_166396707_-	inter	0.846379	bel_P0_m
1_166398329_-	inter	0.901114	bel_P0_m
1_166398442_-	inter	0.682721	bel_P0_m
1_166398462_-	inter	0.327738	bel_P0_m
1_166398523_-	inter	0.548482	bel_P0_m
1_166398539_-	inter	0.617911	bel_P0_m
1_166398791_-	inter	0.952911	bel_P0_m
1_166398857_-	inter	0.582732	bel_P0_m
1_166398873_-	inter	0.482493	bel_P0_m
1_166398935_-	inter	0.170772	bel_P0_m
1_166398977_-	inter	0.756349	bel_P0_m
1_166399052_-	inter	0.434673	bel_P0_m
1_166399058_-	inter	0.597451	bel_P0_m
1_166399088_-	inter	0.626339	bel_P0_m
1_166399395_-	inter	0.839423	bel_P0_m
1_166399470_-	inter	0.693587	bel_P0_m
1_167078770_+	inter	0.380731	bel_P0_m
1_167078803_+	inter	0.323265	bel_P0_m
1_167088226_+	inter	1.26404	bel_P0_m
1_167088351_+	inter	1.28164	bel_P0_m
1_167226213_-	inter	0.812187	bel_P0_m
1_167226221_-	inter	0.866233	bel_P0_m
1_167226282_-	inter	1.44406	bel_P0_m
1_167226310_-	inter	0.949707	bel_P0_m
1_167226367_-	inter	0.874599	bel_P0_m
1_167226382_-	inter	0.727793	bel_P0_m
1_171219456_-	inter	0.188238	bel_P0_m
1_171338492_+	inter	0.425577	bel_P0_m
1_171342372_-	inter	0.70582	bel_P0_m
1_171418121_+	inter	0.169145	bel_P0_m
1_171418130_+	inter	0.213897	bel_P0_m
1_171418221_+	inter	0.26557	bel_P0_m
1_171418252_+	inter	0.248909	bel_P0_m
1_171418397_+	inter	0.266163	bel_P0_m
1_171418404_+	inter	0.196724	bel_P0_m
1_171418524_+	inter	0.177317	bel_P0_m
1_172004809_-	inter	0.991285	bel_P0_m
1_172004814_-	inter	0.819841	bel_P0_m
1_172066586_-	inter	0.269539	bel_P0_m
1_172066642_-	inter	0.367287	bel_P0_m
1_172066668_-	inter	0.211776	bel_P0_m
1_172172688_+	inter	0.832518	bel_P0_m
1_172194769_+	inter	0.295048	bel_P0_m
1_172194776_+	inter	0.216836	bel_P0_m
1_172194902_+	inter	0.363932	bel_P0_m
1_172497139_+	inter	0.7342	bel_P0_m
1_172497428_+	inter	0.408204	bel_P0_m
1_173332287_-	inter	0.591196	bel_P0_m
1_173332352_-	inter	0.271393	bel_P0_m
1_173332453_-	inter	0.610853	bel_P0_m
1_173332489_-	inter	0.587953	bel_P0_m
1_173336954_-	inter	0.522949	bel_P0_m
1_173336978_-	inter	0.437379	bel_P0_m
1_176735279_-	inter	0.400893	bel_P0_m
1_176735340_-	inter	0.328206	bel_P0_m
1_177764156_-	inter	0.379434	bel_P0_m
1_177764197_-	inter	0.346174	bel_P0_m
1_180162322_+	inter	0.629097	bel_P0_m
1_180437051_-	inter	0.292442	bel_P0_m
1_180437060_-	inter	0.187511	bel_P0_m
1_180437064_-	inter	0.167667	bel_P0_m
1_180437123_-	inter	0.438287	bel_P0_m
1_180437216_-	inter	0.683232	bel_P0_m
1_180437358_-	inter	0.579513	bel_P0_m
1_180437512_-	inter	0.93964	bel_P0_m
1_181903191_-	inter	0.279998	bel_P0_m
1_181903195_-	inter	0.457626	bel_P0_m
1_181903208_-	inter	0.54502	bel_P0_m
1_181903237_-	inter	0.348504	bel_P0_m
1_181903336_-	inter	0.513899	bel_P0_m
1_181903363_-	inter	0.688372	bel_P0_m
1_181903374_-	inter	0.528239	bel_P0_m
1_181903387_-	inter	0.614036	bel_P0_m
1_181903426_-	inter	0.773593	bel_P0_m
1_181903456_-	inter	0.598516	bel_P0_m
1_181903497_-	inter	0.217291	bel_P0_m
1_182132115_+	inter	0.109907	bel_P0_m
1_182132151_+	inter	0.399809	bel_P0_m
1_182317092_-	inter	0.801588	bel_P0_m
1_182467758_-	inter	0.488824	bel_P0_m
1_183357643_-	inter	0.77784	bel_P0_m
1_183358678_-	inter	0.560562	bel_P0_m
1_183358741_-	inter	0.790699	bel_P0_m
1_183358845_-	inter	0.811367	bel_P0_m
1_183358935_-	inter	0.285926	bel_P0_m
1_19214060_+	inter	1.05688	bel_P0_m
1_19234675_+	inter	0.524331	bel_P0_m
1_19234688_+	inter	0.385114	bel_P0_m
1_19234696_+	inter	0.445195	bel_P0_m
1_19234752_+	inter	0.446288	bel_P0_m
1_19234766_+	inter	0.508042	bel_P0_m
1_19234807_+	inter	0.300933	bel_P0_m
1_20934710_+	inter	0.816385	bel_P0_m
1_20934864_+	inter	0.972773	bel_P0_m
1_20935432_+	inter	0.680082	bel_P0_m
1_20935450_+	inter	0.967326	bel_P0_m
1_20935466_+	inter	0.770631	bel_P0_m
1_20935531_+	inter	0.741353	bel_P0_m
1_20935541_+	inter	0.738879	bel_P0_m
1_20935730_+	inter	0.860524	bel_P0_m
1_20935764_+	inter	0.68156	bel_P0_m
1_20936316_+	inter	0.318589	bel_P0_m
1_20936328_+	inter	0.323215	bel_P0_m
1_20936344_+	inter	0.431019	bel_P0_m
1_20936398_+	inter	0.492753	bel_P0_m
1_20936415_+	inter	0.766307	bel_P0_m
1_20936497_+	inter	0.668466	bel_P0_m
1_20936580_+	inter	0.437807	bel_P0_m
1_20936652_+	inter	0.317741	bel_P0_m
1_20936699_+	inter	0.1185	bel_P0_m
1_20936722_+	inter	0.353054	bel_P0_m
1_20936734_+	inter	0.353783	bel_P0_m
1_20936796_+	inter	0.184962	bel_P0_m
1_20936838_+	inter	0.377636	bel_P0_m
1_20936901_+	inter	0.335191	bel_P0_m
1_20937061_+	inter	0.308253	bel_P0_m
1_20937148_+	inter	0.53677	bel_P0_m
1_20937164_+	inter	0.376206	bel_P0_m
1_20937223_+	inter	0.190721	bel_P0_m
1_20937251_+	inter	0.0500448	bel_P0_m
1_20937291_+	inter	0.160528	bel_P0_m
1_20937313_+	inter	0.320775	bel_P0_m
1_20937350_+	inter	0.573391	bel_P0_m
1_20937443_+	inter	0.47851	bel_P0_m
1_20937479_+	inter	0.576212	bel_P0_m
1_20937491_+	inter	0.857037	bel_P0_m
1_20937714_+	inter	0.293985	bel_P0_m
1_20937811_+	inter	0.207405	bel_P0_m
1_20937993_+	inter	0.396245	bel_P0_m
1_20938065_+	inter	0.554697	bel_P0_m
1_20938113_+	inter	0.695411	bel_P0_m
1_20938233_+	inter	1.31967	bel_P0_m
1_20938241_+	inter	1.19593	bel_P0_m
1_20938283_+	inter	0.772496	bel_P0_m
1_23370098_-	inter	0.425245	bel_P0_m
1_23845248_+	inter	0.202848	bel_P0_m
1_23845357_+	inter	0.796109	bel_P0_m
1_23848389_-	inter	0.302177	bel_P0_m
1_23848450_-	inter	0.10432	bel_P0_m
1_25068063_-	inter	0.236821	bel_P0_m
1_25068079_-	inter	0.26265	bel_P0_m
1_25068087_-	inter	0.129167	bel_P0_m
1_25068101_-	inter	0.38776	bel_P0_m
1_25068115_-	inter	0.311398	bel_P0_m
1_25068123_-	inter	0.258094	bel_P0_m
1_25068141_-	inter	0.415047	bel_P0_m
1_25068153_-	inter	0.459841	bel_P0_m
1_25068325_-	inter	0.480836	bel_P0_m
1_25826205_-	inter	1.29024	bel_P0_m
1_25826244_-	inter	0.679696	bel_P0_m
1_30803830_-	inter	0.0315721	bel_P0_m
1_30804537_-	inter	1.00547	bel_P0_m
1_30804544_-	inter	0.953233	bel_P0_m
1_30804548_-	inter	0.979823	bel_P0_m
1_3204887_-	inter	0.459159	bel_P0_m
1_33739571_+	inter	0.402224	bel_P0_m
1_33740035_+	inter	0.460232	bel_P0_m
1_33740041_+	inter	0.551584	bel_P0_m
1_33853253_-	inter	0.269529	bel_P0_m
1_33853293_-	inter	0.273648	bel_P0_m
1_33853314_-	inter	0.186827	bel_P0_m
1_34227883_+	inter	0.844486	bel_P0_m
1_34227943_+	inter	0.26704	bel_P0_m
1_34227954_+	inter	0.235188	bel_P0_m
1_34228075_+	inter	0.685346	bel_P0_m
1_34307426_+	inter	0.312399	bel_P0_m
1_34307476_+	inter	0.274526	bel_P0_m
1_34307484_+	inter	0.224643	bel_P0_m
1_34586749_+	inter	0.164856	bel_P0_m
1_34586949_+	inter	0.393008	bel_P0_m
1_34586956_+	inter	0.310599	bel_P0_m
1_34587180_+	inter	0.789997	bel_P0_m
1_34587536_+	inter	0.594789	bel_P0_m
1_34587589_+	inter	0.0320139	bel_P0_m
1_34587704_+	inter	0.525036	bel_P0_m
1_34587901_+	inter	0.068303	bel_P0_m
1_34587929_+	inter	0.166716	bel_P0_m
1_34588108_+	inter	0.524917	bel_P0_m
1_34588867_+	inter	0.473498	bel_P0_m
1_34588894_+	inter	0.586246	bel_P0_m
1_34588954_+	inter	0.517849	bel_P0_m
1_34589091_+	inter	0.216588	bel_P0_m
1_34589098_+	inter	0.114199	bel_P0_m
1_34589456_+	inter	0.137176	bel_P0_m
1_34589594_+	inter	0.460154	bel_P0_m
1_34589770_+	inter	0.855505	bel_P0_m
1_34590112_+	inter	0.811007	bel_P0_m
1_34590353_+	inter	0.520541	bel_P0_m
1_34590492_+	inter	0.666175	bel_P0_m
1_34590498_+	inter	0.935902	bel_P0_m
1_34816899_-	inter	0.0977687	bel_P0_m
1_34817045_-	inter	0.0915325	bel_P0_m
1_34817080_-	inter	0.18344	bel_P0_m
1_34817210_-	inter	0.199847	bel_P0_m
1_34817247_-	inter	0.302586	bel_P0_m
1_34817292_-	inter	0.0872984	bel_P0_m
1_34817329_-	inter	1.0348	bel_P0_m
1_36103704_+	inter	0.873395	bel_P0_m
1_36103904_+	inter	0.398224	bel_P0_m
1_36103980_+	inter	0.12181	bel_P0_m
1_36104016_+	inter	0.547134	bel_P0_m
1_36104031_+	inter	0.744754	bel_P0_m
1_36104043_+	inter	0.421765	bel_P0_m
1_36104074_+	inter	0.425723	bel_P0_m
1_36104190_+	inter	0.162997	bel_P0_m
1_36104398_+	inter	0.118001	bel_P0_m
1_36104408_+	inter	0.152216	bel_P0_m
1_36104448_+	inter	0.343264	bel_P0_m
1_36104450_+	inter	0.303985	bel_P0_m
1_36105856_+	inter	0.433101	bel_P0_m
1_36105892_+	inter	0.270255	bel_P0_m
1_36106056_+	inter	0.216258	bel_P0_m
1_36106089_+	inter	0.395824	bel_P0_m
1_36106142_+	inter	0.431438	bel_P0_m
1_36106149_+	inter	0.551021	bel_P0_m
1_36336008_-	inter	0.352112	bel_P0_m
1_36336092_-	inter	0.466669	bel_P0_m
1_36336145_-	inter	0.255737	bel_P0_m
1_36336233_-	inter	0.675835	bel_P0_m
1_36424008_-	inter	0.271702	bel_P0_m
1_36424125_-	inter	0.324315	bel_P0_m
1_36424211_-	inter	0.337129	bel_P0_m
1_36512911_+	inter	0.720583	bel_P0_m
1_36513028_+	inter	0.538862	bel_P0_m
1_36513052_+	inter	0.535715	bel_P0_m
1_36526904_+	inter	0.353816	bel_P0_m
1_36526952_+	inter	0.399803	bel_P0_m
1_36526964_+	inter	0.351915	bel_P0_m
1_36549296_-	inter	0.46453	bel_P0_m
1_36549305_-	inter	0.466653	bel_P0_m
1_36549348_-	inter	0.446195	bel_P0_m
1_36549454_-	inter	0.581807	bel_P0_m
1_36549484_-	inter	0.446942	bel_P0_m
1_36549567_-	inter	0.203786	bel_P0_m
1_36549693_-	inter	0.111274	bel_P0_m
1_36550172_-	inter	0.626564	bel_P0_m
1_36550217_-	inter	0.792376	bel_P0_m
1_38088360_-	inter	0.70051	bel_P0_m
1_38088411_-	inter	0.435783	bel_P0_m
1_38209632_-	inter	1.03112	bel_P0_m
1_38209714_-	inter	0.858638	bel_P0_m
1_38797557_-	inter	0.225045	bel_P0_m
1_38797578_-	inter	0.404635	bel_P0_m
1_38797603_-	inter	0.214805	bel_P0_m
1_38797634_-	inter	0.203299	bel_P0_m
1_38797674_-	inter	0.21024	bel_P0_m
1_38797693_-	inter	0.369019	bel_P0_m
1_38797728_-	inter	0.381242	bel_P0_m
1_38797750_-	inter	0.326179	bel_P0_m
1_38797773_-	inter	0.409863	bel_P0_m
1_38797857_-	inter	0.856098	bel_P0_m
1_38797899_-	inter	1.45609	bel_P0_m
1_38864064_-	inter	1.52539	bel_P0_m
1_38864072_-	inter	1.38066	bel_P0_m
1_38864220_-	inter	0.675402	bel_P0_m
1_38864571_-	inter	0.242946	bel_P0_m
1_38864623_-	inter	0.188505	bel_P0_m
1_38864647_-	inter	0.162779	bel_P0_m
1_38864786_-	inter	0.481958	bel_P0_m
1_38864851_-	inter	0.359972	bel_P0_m
1_38864858_-	inter	0.368677	bel_P0_m
1_38864935_-	inter	0.210163	bel_P0_m
1_38864959_-	inter	0.433739	bel_P0_m
1_38864986_-	inter	0.825952	bel_P0_m
1_38865010_-	inter	1.07366	bel_P0_m
1_38865086_-	inter	1.36917	bel_P0_m
1_38865109_-	inter	1.20649	bel_P0_m
1_38865117_-	inter	1.12578	bel_P0_m
1_38865179_-	inter	0.497868	bel_P0_m
1_38865245_-	inter	0.238803	bel_P0_m
1_38865305_-	inter	0.177006	bel_P0_m
1_38865431_-	inter	0.518586	bel_P0_m
1_38865436_-	inter	0.564478	bel_P0_m
1_38865544_-	inter	0.0922237	bel_P0_m
1_38865606_-	inter	0.333621	bel_P0_m
1_38865617_-	inter	0.41196	bel_P0_m
1_38865765_-	inter	0.473091	bel_P0_m
1_38865796_-	inter	0.388385	bel_P0_m
1_39618725_-	inter	0.188429	bel_P0_m
1_39622887_-	inter	1.35906	bel_P0_m
1_40024964_+	inter	0.20105	bel_P0_m
1_42696348_+	inter	0.166741	bel_P0_m
1_42696358_+	inter	0.134461	bel_P0_m
1_42696447_+	inter	0.12092	bel_P0_m
1_42696455_+	inter	0.118333	bel_P0_m
1_42696477_+	inter	0.364263	bel_P0_m
1_42696516_+	inter	0.170266	bel_P0_m
1_42696622_+	inter	0.922736	bel_P0_m
1_42696663_+	inter	0.650434	bel_P0_m
1_42699044_+	inter	0.0633527	bel_P0_m
1_42699057_+	inter	0.129113	bel_P0_m
1_42699116_+	inter	0.148355	bel_P0_m
1_42699132_+	inter	0.276635	bel_P0_m
1_42699197_+	inter	0.278278	bel_P0_m
1_42699201_+	inter	0.261482	bel_P0_m
1_42699260_+	inter	0.529136	bel_P0_m
1_42699293_+	inter	0.146577	bel_P0_m
1_42699318_+	inter	0.319261	bel_P0_m
1_42699331_+	inter	0.272387	bel_P0_m
1_42699368_+	inter	0.371757	bel_P0_m
1_42699380_+	inter	0.447044	bel_P0_m
1_42699448_+	inter	0.535504	bel_P0_m
1_42699488_+	inter	0.327362	bel_P0_m
1_42699640_+	inter	0.261881	bel_P0_m
1_42699655_+	inter	0.179016	bel_P0_m
1_42699672_+	inter	0.198326	bel_P0_m
1_42699712_+	inter	0.174311	bel_P0_m
1_42699736_+	inter	0.37356	bel_P0_m
1_42699740_+	inter	0.446109	bel_P0_m
1_42699764_+	inter	0.598208	bel_P0_m
1_43049531_-	inter	0.396622	bel_P0_m
1_43051748_-	inter	0.735166	bel_P0_m
1_43075364_-	inter	0.673171	bel_P0_m
1_43075649_-	inter	0.580842	bel_P0_m
1_43075708_-	inter	0.805256	bel_P0_m
1_43075726_-	inter	1.12836	bel_P0_m
1_43075761_-	inter	1.17423	bel_P0_m
1_43075811_-	inter	1.09207	bel_P0_m
1_43554383_+	inter	0.370594	bel_P0_m
1_44180746_+	inter	0.381903	bel_P0_m
1_44181011_+	inter	1.34365	bel_P0_m
1_46832638_-	inter	1.41537	bel_P0_m
1_46832650_-	inter	1.27321	bel_P0_m
1_52709027_-	inter	0.153445	bel_P0_m
1_52709041_-	inter	0.343567	bel_P0_m
1_52709157_-	inter	1.00738	bel_P0_m
1_52789960_-	inter	0.205636	bel_P0_m
1_58903153_-	inter	0.907251	bel_P0_m
1_58903179_-	inter	0.971893	bel_P0_m
1_58903487_-	inter	0.782124	bel_P0_m
1_58903491_-	inter	0.559319	bel_P0_m
1_58903534_-	inter	0.0608919	bel_P0_m
1_58903765_-	inter	0.7093	bel_P0_m
1_58903792_-	inter	0.80874	bel_P0_m
1_59163240_-	inter	0.798234	bel_P0_m
1_59163265_-	inter	0.456416	bel_P0_m
1_59163981_-	inter	1.47156	bel_P0_m
1_59164068_-	inter	0.479659	bel_P0_m
1_59981659_+	inter	0.235452	bel_P0_m
1_59981703_+	inter	0.630717	bel_P0_m
1_59981715_+	inter	0.655674	bel_P0_m
1_59981763_+	inter	0.368877	bel_P0_m
1_59981780_+	inter	0.268705	bel_P0_m
1_59981870_+	inter	0.535933	bel_P0_m
1_59981885_+	inter	0.487813	bel_P0_m
1_59981915_+	inter	0.535547	bel_P0_m
1_59981953_+	inter	0.394469	bel_P0_m
1_59981973_+	inter	0.190934	bel_P0_m
1_59981985_+	inter	0.260738	bel_P0_m
1_59981994_+	inter	0.0970589	bel_P0_m
1_59982018_+	inter	0.448926	bel_P0_m
1_59982030_+	inter	0.282201	bel_P0_m
1_59982042_+	inter	0.441156	bel_P0_m
1_59982057_+	inter	0.589844	bel_P0_m
1_59982119_+	inter	0.3266	bel_P0_m
1_59982141_+	inter	0.530739	bel_P0_m
1_59990304_-	inter	0.0605094	bel_P0_m
1_59990342_-	inter	0.310024	bel_P0_m
1_59990391_-	inter	0.554471	bel_P0_m
1_59990416_-	inter	0.317929	bel_P0_m
1_59990424_-	inter	0.274552	bel_P0_m
1_59990549_-	inter	0.695522	bel_P0_m
1_59990923_-	inter	0.04278	bel_P0_m
1_59990940_-	inter	0.0971947	bel_P0_m
1_59990952_-	inter	0.10369	bel_P0_m
1_59991032_-	inter	0.610677	bel_P0_m
1_59991051_-	inter	0.608228	bel_P0_m
1_59991066_-	inter	0.441415	bel_P0_m
1_59991152_-	inter	0.636466	bel_P0_m
1_59991154_-	inter	0.636466	bel_P0_m
1_60525777_-	inter	0.531448	bel_P0_m
1_6248805_+	inter	0.661109	bel_P0_m
1_62703609_+	inter	1.49453	bel_P0_m
1_62703667_+	inter	0.88243	bel_P0_m
1_62703685_+	inter	0.701779	bel_P0_m
1_62703917_+	inter	0.523431	bel_P0_m
1_62703949_+	inter	0.561998	bel_P0_m
1_62815735_+	inter	0.60798	bel_P0_m
1_62815754_+	inter	0.825492	bel_P0_m
1_62815903_+	inter	0.479311	bel_P0_m
1_63592687_+	inter	0.194616	bel_P0_m
1_63592707_+	inter	0.117917	bel_P0_m
1_63592732_+	inter	0.416394	bel_P0_m
1_63592753_+	inter	0.403158	bel_P0_m
1_63593224_+	inter	0.560551	bel_P0_m
1_63593308_+	inter	1.18126	bel_P0_m
1_63593334_+	inter	1.16195	bel_P0_m
1_63593378_+	inter	0.587009	bel_P0_m
1_63593408_+	inter	0.923696	bel_P0_m
1_63593427_+	inter	0.930498	bel_P0_m
1_64033959_-	inter	0.16097	bel_P0_m
1_64033966_-	inter	0.201437	bel_P0_m
1_64033978_-	inter	0.286918	bel_P0_m
1_64034075_-	inter	0.518908	bel_P0_m
1_64034374_-	inter	0.65848	bel_P0_m
1_64034428_-	inter	0.765678	bel_P0_m
1_64034441_-	inter	0.560545	bel_P0_m
1_64034830_-	inter	0.68604	bel_P0_m
1_64034842_-	inter	0.546512	bel_P0_m
1_64034851_-	inter	0.476653	bel_P0_m
1_64034877_-	inter	0.402543	bel_P0_m
1_64034920_-	inter	0.472493	bel_P0_m
1_64034958_-	inter	0.421276	bel_P0_m
1_64034965_-	inter	0.487168	bel_P0_m
1_64035012_-	inter	0.580481	bel_P0_m
1_64035448_-	inter	0.4155	bel_P0_m
1_64035528_-	inter	0.384839	bel_P0_m
1_64078942_-	inter	0.79896	bel_P0_m
1_64078950_-	inter	0.839443	bel_P0_m
1_64078977_-	inter	0.495701	bel_P0_m
1_64079037_-	inter	0.371873	bel_P0_m
1_66415589_+	inter	0.29632	bel_P0_m
1_66415711_+	inter	0.561638	bel_P0_m
1_66415865_+	inter	0.92214	bel_P0_m
1_7169568_+	inter	0.795068	bel_P0_m
1_7169578_+	inter	0.726381	bel_P0_m
1_7169667_+	inter	0.251004	bel_P0_m
1_7169710_+	inter	0.495675	bel_P0_m
1_7169862_+	inter	0.381603	bel_P0_m
1_7169875_+	inter	0.44167	bel_P0_m
1_7169882_+	inter	0.359246	bel_P0_m
1_7169911_+	inter	0.376012	bel_P0_m
1_7169912_+	inter	0.312896	bel_P0_m
1_7169934_+	inter	0.407238	bel_P0_m
1_72301272_+	inter	0.222824	bel_P0_m
1_72301307_+	inter	0.198965	bel_P0_m
1_72301317_+	inter	0.376379	bel_P0_m
1_72428869_-	inter	0.247611	bel_P0_m
1_72428881_-	inter	0.220054	bel_P0_m
1_72534663_-	inter	0.300806	bel_P0_m
1_72534677_-	inter	0.142621	bel_P0_m
1_72534704_-	inter	0.129755	bel_P0_m
1_72534711_-	inter	0.304688	bel_P0_m
1_72858599_-	inter	0.27214	bel_P0_m
1_72858617_-	inter	0.280516	bel_P0_m
1_72858645_-	inter	0.198016	bel_P0_m
1_72858884_-	inter	0.577036	bel_P0_m
1_72858894_-	inter	0.953319	bel_P0_m
1_72858904_-	inter	0.664914	bel_P0_m
1_72859016_-	inter	0.820556	bel_P0_m
1_72859140_-	inter	0.334155	bel_P0_m
1_72859162_-	inter	0.300189	bel_P0_m
1_72859227_-	inter	0.6035	bel_P0_m
1_72859238_-	inter	0.568575	bel_P0_m
1_72859584_-	inter	0.734284	bel_P0_m
1_72859593_-	inter	0.911692	bel_P0_m
1_72859710_-	inter	0.612171	bel_P0_m
1_72859779_-	inter	0.245492	bel_P0_m
1_72859856_-	inter	0.220923	bel_P0_m
1_72859868_-	inter	0.25312	bel_P0_m
1_72859918_-	inter	0.100599	bel_P0_m
1_72860001_-	inter	0.134115	bel_P0_m
1_72860066_-	inter	0.158702	bel_P0_m
1_72860189_-	inter	0.143642	bel_P0_m
1_72860334_-	inter	0.163563	bel_P0_m
1_72860340_-	inter	0.116465	bel_P0_m
1_72860380_-	inter	0.211908	bel_P0_m
1_72860447_-	inter	0.538389	bel_P0_m
1_72860453_-	inter	0.855844	bel_P0_m
1_72860592_-	inter	0.209587	bel_P0_m
1_72860632_-	inter	0.18997	bel_P0_m
1_75146640_+	inter	0.481475	bel_P0_m
1_75146702_+	inter	0.411025	bel_P0_m
1_75181651_-	inter	0.521661	bel_P0_m
1_75181675_-	inter	0.430272	bel_P0_m
1_75181705_-	inter	0.339624	bel_P0_m
1_75181741_-	inter	0.239002	bel_P0_m
1_75181822_-	inter	0.162	bel_P0_m
1_75181846_-	inter	0.410432	bel_P0_m
1_75186681_-	inter	0.321359	bel_P0_m
1_75186706_-	inter	0.931302	bel_P0_m
1_75258162_-	inter	0.65368	bel_P0_m
1_75258173_-	inter	0.61985	bel_P0_m
1_75507303_+	inter	0.908881	bel_P0_m
1_77369205_-	inter	0.911726	bel_P0_m
1_77369251_-	inter	0.825278	bel_P0_m
1_77369278_-	inter	0.748806	bel_P0_m
1_77373108_-	inter	0.923074	bel_P0_m
1_77373125_-	inter	0.752071	bel_P0_m
1_77373157_-	inter	0.760554	bel_P0_m
1_77373166_-	inter	0.689682	bel_P0_m
1_77373177_-	inter	0.658607	bel_P0_m
1_77507022_-	inter	0.31502	bel_P0_m
1_77507051_-	inter	0.35895	bel_P0_m
1_79778118_+	inter	0.65639	bel_P0_m
1_83275734_-	inter	0.456894	bel_P0_m
1_84037220_-	inter	0.465585	bel_P0_m
1_84037258_-	inter	0.193208	bel_P0_m
1_84037266_-	inter	0.182687	bel_P0_m
1_84037281_-	inter	0.169092	bel_P0_m
1_84037285_-	inter	0.1896	bel_P0_m
1_84037340_-	inter	0.751271	bel_P0_m
1_84037426_-	inter	0.327902	bel_P0_m
1_84037482_-	inter	0.717997	bel_P0_m
1_84037550_-	inter	0.437373	bel_P0_m
1_84037675_-	inter	0.582887	bel_P0_m
1_84037684_-	inter	0.437587	bel_P0_m
1_84037707_-	inter	0.45193	bel_P0_m
1_85849535_+	inter	0.448774	bel_P0_m
1_85849649_+	inter	0.113663	bel_P0_m
1_85849660_+	inter	0.0926055	bel_P0_m
1_87238105_+	inter	0.706003	bel_P0_m
1_87238207_+	inter	0.396479	bel_P0_m
1_87238831_+	inter	0.799187	bel_P0_m
1_87450187_+	inter	0.261841	bel_P0_m
1_87450213_+	inter	0.206049	bel_P0_m
1_87450332_+	inter	0.132016	bel_P0_m
1_87450338_+	inter	0.0584865	bel_P0_m
1_88700302_-	inter	0.975092	bel_P0_m
1_88700367_-	inter	0.29739	bel_P0_m
1_88700408_-	inter	0.0731583	bel_P0_m
1_88700510_-	inter	0.282892	bel_P0_m
1_88700514_-	inter	0.238749	bel_P0_m
1_88700564_-	inter	0.347214	bel_P0_m
1_88700611_-	inter	0.134286	bel_P0_m
1_89143688_+	inter	0.367243	bel_P0_m
1_89580997_+	inter	0.475404	bel_P0_m
1_89581411_+	inter	0.45431	bel_P0_m
1_89888806_+	inter	0.218153	bel_P0_m
1_89888860_+	inter	0.2638	bel_P0_m
1_89889038_+	inter	0.718654	bel_P0_m
1_89889044_+	inter	0.740663	bel_P0_m
1_89889083_+	inter	0.400381	bel_P0_m
1_89889088_+	inter	0.570936	bel_P0_m
1_89889166_+	inter	0.388383	bel_P0_m
1_89890461_+	inter	0.548498	bel_P0_m
1_89890483_+	inter	0.752115	bel_P0_m
1_89890489_+	inter	0.725297	bel_P0_m
1_89890502_+	inter	0.564045	bel_P0_m
1_89890565_+	inter	0.518366	bel_P0_m
1_89890605_+	inter	0.628854	bel_P0_m
1_89890640_+	inter	0.617247	bel_P0_m
1_89890664_+	inter	0.59781	bel_P0_m
1_89890699_+	inter	0.788125	bel_P0_m
1_90612249_+	inter	0.413678	bel_P0_m
1_90612306_+	inter	0.681829	bel_P0_m
1_90612312_+	inter	0.797948	bel_P0_m
1_90612471_+	inter	1.13859	bel_P0_m
1_90612502_+	inter	1.06196	bel_P0_m
1_90612507_+	inter	1.03016	bel_P0_m
1_90612514_+	inter	1.00295	bel_P0_m
1_90612619_+	inter	0.874319	bel_P0_m
1_90612735_+	inter	0.349183	bel_P0_m
1_90612802_+	inter	0.254386	bel_P0_m
1_90612806_+	inter	0.243805	bel_P0_m
1_90612822_+	inter	0.354604	bel_P0_m
1_90612937_+	inter	0.319167	bel_P0_m
1_91128266_+	inter	0.529722	bel_P0_m
1_91128283_+	inter	0.28885	bel_P0_m
1_92855098_+	inter	0.722483	bel_P0_m
1_92855153_+	inter	0.805506	bel_P0_m
1_92858584_+	inter	0.213636	bel_P0_m
1_92858610_+	inter	0.105282	bel_P0_m
1_92920116_+	inter	0.659182	bel_P0_m
1_92920152_+	inter	0.7165	bel_P0_m
1_92920166_+	inter	0.927115	bel_P0_m
1_92920211_+	inter	0.462661	bel_P0_m
1_92920224_+	inter	0.523351	bel_P0_m
1_93622166_-	inter	1.21744	bel_P0_m
1_93622207_-	inter	1.00098	bel_P0_m
1_93622249_-	inter	1.14654	bel_P0_m
1_93622375_-	inter	1.25182	bel_P0_m
1_9546707_+	inter	0.0544641	bel_P0_m
1_95591296_-	inter	0.73731	bel_P0_m
1_9625027_+	inter	0.700184	bel_P0_m
1_9724674_-	inter	0.883492	bel_P0_m
1_9724688_-	inter	0.877957	bel_P0_m
1_9745912_-	inter	1.21389	bel_P0_m
1_9745927_-	inter	1.13842	bel_P0_m
1_97645646_-	inter	0.0863893	bel_P0_m
1_97645654_-	inter	0.326487	bel_P0_m
1_97645743_-	inter	0.747746	bel_P0_m
1_97645809_-	inter	0.813886	bel_P0_m
10_100096176_+	inter	0.62599	bel_P0_m
10_100096247_+	inter	0.646472	bel_P0_m
10_100096253_+	inter	0.612857	bel_P0_m
10_100096390_+	inter	0.645375	bel_P0_m
10_100096431_+	inter	0.512728	bel_P0_m
10_100096444_+	inter	0.258774	bel_P0_m
10_100096449_+	inter	0.169328	bel_P0_m
10_100096454_+	inter	0.201052	bel_P0_m
10_100096460_+	inter	0.382735	bel_P0_m
10_100096477_+	inter	0.550293	bel_P0_m
10_100096486_+	inter	0.587672	bel_P0_m
10_100096497_+	inter	0.610185	bel_P0_m
10_100096585_+	inter	0.301138	bel_P0_m
10_100096624_+	inter	0.516325	bel_P0_m
10_100096667_+	inter	0.933189	bel_P0_m
10_100096697_+	inter	0.962271	bel_P0_m
10_100096801_+	inter	0.336987	bel_P0_m
10_103418334_+	inter	0.385652	bel_P0_m
10_110944211_-	inter	1.43778	bel_P0_m
10_110944216_-	inter	1.43096	bel_P0_m
10_110944242_-	inter	1.56058	bel_P0_m
10_110944262_-	inter	1.20888	bel_P0_m
10_110944295_-	inter	0.601301	bel_P0_m
10_110944342_-	inter	0.357738	bel_P0_m
10_110944457_-	inter	1.01421	bel_P0_m
10_111508162_+	inter	0.378793	bel_P0_m
10_112926538_-	inter	0.533436	bel_P0_m
10_112927110_-	inter	0.392505	bel_P0_m
10_112927196_-	inter	0.204693	bel_P0_m
10_112927223_-	inter	0.259156	bel_P0_m
10_112927251_-	inter	0.330897	bel_P0_m
10_112927272_-	inter	0.395252	bel_P0_m
10_112927384_-	inter	1.70928	bel_P0_m
10_112927556_-	inter	0.101201	bel_P0_m
10_112927563_-	inter	0.172071	bel_P0_m
10_112927583_-	inter	0.160599	bel_P0_m
10_112927608_-	inter	0.143804	bel_P0_m
10_112927674_-	inter	0.0304249	bel_P0_m
10_112927717_-	inter	0.223761	bel_P0_m
10_112927746_-	inter	0.175074	bel_P0_m
10_112927853_-	inter	0.233145	bel_P0_m
10_112927861_-	inter	0.270655	bel_P0_m
10_112927926_-	inter	0.230937	bel_P0_m
10_112928075_-	inter	0.487956	bel_P0_m
10_112928382_-	inter	0.172645	bel_P0_m
10_112928394_-	inter	0.370228	bel_P0_m
10_112928526_-	inter	0.493954	bel_P0_m
10_112928568_-	inter	0.449912	bel_P0_m
10_112928652_-	inter	0.249258	bel_P0_m
10_115290710_-	inter	1.0224	bel_P0_m
10_115290738_-	inter	1.09886	bel_P0_m
10_116417993_-	inter	0.813843	bel_P0_m
10_116417997_-	inter	1.06276	bel_P0_m
10_116906931_-	inter	1.54818	bel_P0_m
10_117073559_-	inter	1.27024	bel_P0_m
10_117073578_-	inter	1.57642	bel_P0_m
10_117215489_-	inter	1.96464	bel_P0_m
10_117215543_-	inter	1.63843	bel_P0_m
10_117215725_-	inter	0.928735	bel_P0_m
10_117735320_-	inter	0.838738	bel_P0_m
10_117735332_-	inter	1.04116	bel_P0_m
10_121265606_-	inter	0.987768	bel_P0_m
10_121265634_-	inter	0.556298	bel_P0_m
10_121265703_-	inter	0.149735	bel_P0_m
10_121265738_-	inter	0.121041	bel_P0_m
10_121265857_-	inter	0.237856	bel_P0_m
10_121265863_-	inter	0.429088	bel_P0_m
10_121265915_-	inter	0.466908	bel_P0_m
10_121265985_-	inter	0.298495	bel_P0_m
10_121265987_-	inter	0.319183	bel_P0_m
10_121266392_-	inter	0.350781	bel_P0_m
10_121266503_-	inter	0.204889	bel_P0_m
10_121266555_-	inter	0.802083	bel_P0_m
10_121266566_-	inter	0.795759	bel_P0_m
10_121266634_-	inter	0.710816	bel_P0_m
10_121266643_-	inter	0.741176	bel_P0_m
10_121266748_-	inter	1.11699	bel_P0_m
10_121266892_-	inter	0.303402	bel_P0_m
10_121266905_-	inter	0.354561	bel_P0_m
10_121267020_-	inter	1.40744	bel_P0_m
10_121267031_-	inter	1.43912	bel_P0_m
10_121267424_-	inter	0.148264	bel_P0_m
10_121267456_-	inter	0.255981	bel_P0_m
10_121395249_+	inter	0.303491	bel_P0_m
10_121395258_+	inter	0.398781	bel_P0_m
10_121785663_-	inter	0.492515	bel_P0_m
10_121785684_-	inter	0.551295	bel_P0_m
10_122081441_-	inter	1.00263	bel_P0_m
10_122941363_+	inter	0.410283	bel_P0_m
10_122995584_-	inter	0.582825	bel_P0_m
10_122995600_-	inter	0.47886	bel_P0_m
10_123013763_-	inter	0.316586	bel_P0_m
10_123013858_-	inter	0.701626	bel_P0_m
10_123264939_+	inter	0.793968	bel_P0_m
10_123265229_+	inter	0.514178	bel_P0_m
10_123265231_+	inter	0.535526	bel_P0_m
10_123265259_+	inter	0.725496	bel_P0_m
10_123265388_+	inter	0.204748	bel_P0_m
10_123265402_+	inter	0.200375	bel_P0_m
10_123738972_+	inter	0.564194	bel_P0_m
10_123738977_+	inter	0.585766	bel_P0_m
10_123739020_+	inter	0.666864	bel_P0_m
10_123739076_+	inter	0.479075	bel_P0_m
10_123739082_+	inter	0.312092	bel_P0_m
10_123739104_+	inter	0.481232	bel_P0_m
10_123739136_+	inter	0.377748	bel_P0_m
10_123739140_+	inter	0.390075	bel_P0_m
10_123739227_+	inter	0.186135	bel_P0_m
10_123739261_+	inter	0.273778	bel_P0_m
10_123739295_+	inter	0.161753	bel_P0_m
10_123739346_+	inter	0.16346	bel_P0_m
10_123739380_+	inter	0.105989	bel_P0_m
10_127055408_-	inter	0.655571	bel_P0_m
10_127067720_-	inter	0.107083	bel_P0_m
10_127067732_-	inter	0.0556781	bel_P0_m
10_127095733_-	inter	0.691866	bel_P0_m
10_127095960_-	inter	0.497797	bel_P0_m
10_127171632_+	inter	0.165039	bel_P0_m
10_127171763_+	inter	0.513598	bel_P0_m
10_127171814_+	inter	0.649063	bel_P0_m
10_127190596_-	inter	0.613	bel_P0_m
10_127190672_-	inter	0.835763	bel_P0_m
10_127526868_-	inter	0.579292	bel_P0_m
10_127605549_-	inter	1.57995	bel_P0_m
10_128327118_+	inter	0.716166	bel_P0_m
10_128327159_+	inter	0.762933	bel_P0_m
10_128438236_+	inter	0.104103	bel_P0_m
10_128438279_+	inter	0.173524	bel_P0_m
10_128438301_+	inter	0.150578	bel_P0_m
10_128438373_+	inter	0.57865	bel_P0_m
10_128544174_-	inter	0.799261	bel_P0_m
10_128544179_-	inter	0.751441	bel_P0_m
10_128544550_-	inter	0.537165	bel_P0_m
10_128557887_-	inter	0.631315	bel_P0_m
10_128677815_-	inter	0.440542	bel_P0_m
10_128677817_-	inter	0.453736	bel_P0_m
10_128806738_+	inter	1.14938	bel_P0_m
10_13515370_+	inter	0.202767	bel_P0_m
10_13515386_+	inter	0.400724	bel_P0_m
10_14127500_+	inter	0.763454	bel_P0_m
10_14149316_+	inter	0.380177	bel_P0_m
10_14149323_+	inter	0.527379	bel_P0_m
10_14149333_+	inter	0.278404	bel_P0_m
10_14149377_+	inter	0.241643	bel_P0_m
10_14150871_+	inter	0.612368	bel_P0_m
10_14150947_+	inter	0.634431	bel_P0_m
10_17915219_-	inter	0.275534	bel_P0_m
10_17915474_-	inter	0.745452	bel_P0_m
10_17915558_-	inter	0.432367	bel_P0_m
10_17915567_-	inter	0.626381	bel_P0_m
10_21368408_+	inter	0.602624	bel_P0_m
10_21368494_+	inter	0.292096	bel_P0_m
10_21368546_+	inter	0.503709	bel_P0_m
10_21368567_+	inter	0.651967	bel_P0_m
10_21368574_+	inter	0.565613	bel_P0_m
10_21368583_+	inter	0.631746	bel_P0_m
10_25170702_-	inter	0.0699834	bel_P0_m
10_25170723_-	inter	0.334351	bel_P0_m
10_25170759_-	inter	0.243211	bel_P0_m
10_25170892_-	inter	0.388136	bel_P0_m
10_25993230_-	inter	0.557767	bel_P0_m
10_25993848_-	inter	0.599689	bel_P0_m
10_26275202_-	inter	0.336858	bel_P0_m
10_26275877_-	inter	0.502416	bel_P0_m
10_26275891_-	inter	0.571305	bel_P0_m
10_29197001_+	inter	0.323534	bel_P0_m
10_29197157_+	inter	0.94852	bel_P0_m
10_29197259_+	inter	1.09148	bel_P0_m
10_29197269_+	inter	1.13331	bel_P0_m
10_29224514_+	inter	0.0926854	bel_P0_m
10_29224523_+	inter	0.103592	bel_P0_m
10_29224619_+	inter	0.324414	bel_P0_m
10_29224729_+	inter	0.202617	bel_P0_m
10_29224864_+	inter	0.184355	bel_P0_m
10_29225098_+	inter	0.653717	bel_P0_m
10_29225106_+	inter	0.816521	bel_P0_m
10_29225128_+	inter	0.482692	bel_P0_m
10_29225179_+	inter	0.347811	bel_P0_m
10_29225208_+	inter	0.294841	bel_P0_m
10_29227299_+	inter	0.366667	bel_P0_m
10_29227330_+	inter	0.442457	bel_P0_m
10_29227360_+	inter	0.452647	bel_P0_m
10_29227394_+	inter	0.243408	bel_P0_m
10_29227402_+	inter	0.169182	bel_P0_m
10_29227431_+	inter	0.0775425	bel_P0_m
10_29227455_+	inter	0.217978	bel_P0_m
10_29227485_+	inter	0.365123	bel_P0_m
10_29227494_+	inter	0.421518	bel_P0_m
10_29227513_+	inter	0.326388	bel_P0_m
10_29227613_+	inter	0.618977	bel_P0_m
10_29346898_-	inter	0.309101	bel_P0_m
10_29346928_-	inter	0.188758	bel_P0_m
10_29346953_-	inter	0.145196	bel_P0_m
10_29347789_-	inter	0.841557	bel_P0_m
10_31691009_-	inter	1.10293	bel_P0_m
10_31691030_-	inter	1.24851	bel_P0_m
10_33513109_-	inter	0.986909	bel_P0_m
10_34283254_+	inter	0.883599	bel_P0_m
10_34283275_+	inter	0.60935	bel_P0_m
10_34283354_+	inter	0.136165	bel_P0_m
10_34283447_+	inter	0.18418	bel_P0_m
10_34283516_+	inter	0.124532	bel_P0_m
10_34283539_+	inter	0.115767	bel_P0_m
10_34283562_+	inter	0.0403921	bel_P0_m
10_34283567_+	inter	0.0228088	bel_P0_m
10_34283663_+	inter	0.286163	bel_P0_m
10_34283695_+	inter	0.240627	bel_P0_m
10_34283792_+	inter	0.380246	bel_P0_m
10_34298103_+	inter	0.238519	bel_P0_m
10_34298310_+	inter	0.220722	bel_P0_m
10_34298874_+	inter	0.573823	bel_P0_m
10_34298968_+	inter	0.110987	bel_P0_m
10_34299003_+	inter	0.20329	bel_P0_m
10_34299038_+	inter	0.249698	bel_P0_m
10_34299094_+	inter	0.205077	bel_P0_m
10_34299111_+	inter	0.278805	bel_P0_m
10_34299156_+	inter	0.156971	bel_P0_m
10_34299166_+	inter	0.156893	bel_P0_m
10_34299194_+	inter	0.14142	bel_P0_m
10_34299227_+	inter	0.0728165	bel_P0_m
10_34299246_+	inter	0.0605942	bel_P0_m
10_34300842_+	inter	1.20911	bel_P0_m
10_34300923_+	inter	0.884943	bel_P0_m
10_34300933_+	inter	1.18401	bel_P0_m
10_34301154_+	inter	0.621729	bel_P0_m
10_34301160_+	inter	0.584376	bel_P0_m
10_37136009_-	inter	0.276265	bel_P0_m
10_37136027_-	inter	0.336624	bel_P0_m
10_37136041_-	inter	0.383325	bel_P0_m
10_37136080_-	inter	0.402352	bel_P0_m
10_37136143_-	inter	0.406634	bel_P0_m
10_37136478_-	inter	0.33617	bel_P0_m
10_39563827_+	inter	0.530579	bel_P0_m
10_39563923_+	inter	0.32737	bel_P0_m
10_39564089_+	inter	0.28174	bel_P0_m
10_39564102_+	inter	0.281459	bel_P0_m
10_39564124_+	inter	0.134115	bel_P0_m
10_39622062_-	inter	1.13278	bel_P0_m
10_39622584_-	inter	0.29894	bel_P0_m
10_39874209_+	inter	0.457894	bel_P0_m
10_39874214_+	inter	0.445387	bel_P0_m
10_40936441_+	inter	0.683836	bel_P0_m
10_41907621_+	inter	0.244138	bel_P0_m
10_41907836_+	inter	0.370214	bel_P0_m
10_41907841_+	inter	0.232326	bel_P0_m
10_42196550_-	inter	0.199711	bel_P0_m
10_42196574_-	inter	0.332325	bel_P0_m
10_43002875_-	inter	0.30817	bel_P0_m
10_43003021_-	inter	0.409623	bel_P0_m
10_43003553_-	inter	0.338428	bel_P0_m
10_43003571_-	inter	0.301329	bel_P0_m
10_43003637_-	inter	0.732703	bel_P0_m
10_43003670_-	inter	0.861993	bel_P0_m
10_43003679_-	inter	0.81502	bel_P0_m
10_43003917_-	inter	0.259795	bel_P0_m
10_43003977_-	inter	0.285231	bel_P0_m
10_43004010_-	inter	0.300164	bel_P0_m
10_43004087_-	inter	0.0879695	bel_P0_m
10_43004129_-	inter	0.29919	bel_P0_m
10_43004146_-	inter	0.421116	bel_P0_m
10_43004154_-	inter	0.518925	bel_P0_m
10_43004212_-	inter	0.54511	bel_P0_m
10_43004294_-	inter	0.254045	bel_P0_m
10_43004307_-	inter	0.367374	bel_P0_m
10_43021048_-	inter	0.60095	bel_P0_m
10_43021831_-	inter	1.41949	bel_P0_m
10_43021851_-	inter	1.3116	bel_P0_m
10_43022260_-	inter	1.247	bel_P0_m
10_43022346_-	inter	0.904072	bel_P0_m
10_43022642_-	inter	0.0739082	bel_P0_m
10_43022695_-	inter	0.043643	bel_P0_m
10_43022737_-	inter	0.160538	bel_P0_m
10_43022789_-	inter	0.165335	bel_P0_m
10_43022806_-	inter	0.223548	bel_P0_m
10_43022837_-	inter	0.422091	bel_P0_m
10_43532883_-	inter	0.895467	bel_P0_m
10_43533061_-	inter	3.02722	bel_P0_m
10_4356322_+	inter	1.1555	bel_P0_m
10_4356367_+	inter	0.455021	bel_P0_m
10_4356373_+	inter	0.479049	bel_P0_m
10_43582910_+	inter	0.647095	bel_P0_m
10_43582929_+	inter	0.68364	bel_P0_m
10_43582956_+	inter	0.581056	bel_P0_m
10_43583000_+	inter	0.230036	bel_P0_m
10_43583051_+	inter	0.428556	bel_P0_m
10_43583060_+	inter	0.371971	bel_P0_m
10_45158417_+	inter	0.738022	bel_P0_m
10_45158532_+	inter	0.589565	bel_P0_m
10_45158553_+	inter	0.374691	bel_P0_m
10_45158588_+	inter	0.309504	bel_P0_m
10_45158596_+	inter	0.333167	bel_P0_m
10_45158646_+	inter	0.416908	bel_P0_m
10_45158666_+	inter	0.678428	bel_P0_m
10_45158678_+	inter	0.770382	bel_P0_m
10_49100932_-	inter	0.427569	bel_P0_m
10_49101053_-	inter	0.448207	bel_P0_m
10_49101079_-	inter	0.525418	bel_P0_m
10_52339595_-	inter	0.78167	bel_P0_m
10_52339701_-	inter	0.625058	bel_P0_m
10_52438470_+	inter	1.38935	bel_P0_m
10_52438489_+	inter	1.40852	bel_P0_m
10_53108480_+	inter	1.03699	bel_P0_m
10_53108495_+	inter	0.750614	bel_P0_m
10_53108533_+	inter	0.653456	bel_P0_m
10_53108554_+	inter	0.700263	bel_P0_m
10_56387661_+	inter	0.731191	bel_P0_m
10_56387690_+	inter	0.64862	bel_P0_m
10_56387710_+	inter	0.640166	bel_P0_m
10_56388798_+	inter	0.576007	bel_P0_m
10_56388835_+	inter	0.401916	bel_P0_m
10_59864032_+	inter	1.2823	bel_P0_m
10_59897548_+	inter	0.737229	bel_P0_m
10_59897593_+	inter	0.385303	bel_P0_m
10_59897630_+	inter	0.381043	bel_P0_m
10_59950371_-	inter	0.146402	bel_P0_m
10_59950416_-	inter	0.101467	bel_P0_m
10_59950436_-	inter	0.0233989	bel_P0_m
10_59950535_-	inter	0.734905	bel_P0_m
10_59950575_-	inter	0.503169	bel_P0_m
10_59950690_-	inter	0.103468	bel_P0_m
10_60131360_+	inter	0.407886	bel_P0_m
10_60131549_+	inter	0.538286	bel_P0_m
10_60131596_+	inter	1.33235	bel_P0_m
10_60133246_+	inter	0.244803	bel_P0_m
10_61100727_-	inter	1.19125	bel_P0_m
10_61100780_-	inter	0.680437	bel_P0_m
10_61100803_-	inter	0.70608	bel_P0_m
10_61100867_-	inter	0.610869	bel_P0_m
10_61580682_+	inter	1.15812	bel_P0_m
10_61691397_+	inter	0.245607	bel_P0_m
10_61691409_+	inter	0.611433	bel_P0_m
10_61691438_+	inter	0.467985	bel_P0_m
10_61691466_+	inter	0.626902	bel_P0_m
10_61693178_+	inter	3.23429	bel_P0_m
10_61693184_+	inter	3.19454	bel_P0_m
10_61702318_+	inter	1.40124	bel_P0_m
10_61702324_+	inter	1.33	bel_P0_m
10_61702398_+	inter	1.20015	bel_P0_m
10_61739224_-	inter	0.703408	bel_P0_m
10_61739307_-	inter	0.26572	bel_P0_m
10_62108843_-	inter	0.596409	bel_P0_m
10_62269299_-	inter	0.468497	bel_P0_m
10_62269413_-	inter	0.156378	bel_P0_m
10_62269420_-	inter	0.172931	bel_P0_m
10_62269460_-	inter	0.330297	bel_P0_m
10_62269470_-	inter	0.164901	bel_P0_m
10_62269557_-	inter	0.522879	bel_P0_m
10_62269618_-	inter	0.312775	bel_P0_m
10_62269687_-	inter	0.0924052	bel_P0_m
10_62269916_-	inter	0.170542	bel_P0_m
10_62559378_-	inter	0.424018	bel_P0_m
10_62559384_-	inter	0.36301	bel_P0_m
10_62559417_-	inter	0.428753	bel_P0_m
10_62559495_-	inter	0.460369	bel_P0_m
10_62559502_-	inter	0.437486	bel_P0_m
10_63930080_-	inter	0.16304	bel_P0_m
10_63930087_-	inter	0.355769	bel_P0_m
10_64088152_-	inter	0.999945	bel_P0_m
10_64088162_-	inter	0.785814	bel_P0_m
10_64088769_-	inter	0.411203	bel_P0_m
10_67547649_-	inter	0.502078	bel_P0_m
10_67547681_-	inter	0.117747	bel_P0_m
10_67547716_-	inter	0.516633	bel_P0_m
10_67547983_-	inter	0.333586	bel_P0_m
10_69987964_+	inter	0.48885	bel_P0_m
10_69988017_+	inter	0.592726	bel_P0_m
10_69988116_+	inter	0.0111976	bel_P0_m
10_69988122_+	inter	0.237167	bel_P0_m
10_69989703_+	inter	0.452248	bel_P0_m
10_69989795_+	inter	0.327953	bel_P0_m
10_69989838_+	inter	0.565414	bel_P0_m
10_69990060_+	inter	0.183494	bel_P0_m
10_69990115_+	inter	0.264834	bel_P0_m
10_69990147_+	inter	0.194912	bel_P0_m
10_69990155_+	inter	0.383982	bel_P0_m
10_69990163_+	inter	0.442538	bel_P0_m
10_69990311_+	inter	0.267892	bel_P0_m
10_69990324_+	inter	0.13638	bel_P0_m
10_69991153_+	inter	0.17261	bel_P0_m
10_69991178_+	inter	0.154041	bel_P0_m
10_69991291_+	inter	0.292473	bel_P0_m
10_69991304_+	inter	0.262835	bel_P0_m
10_69992920_+	inter	0.550448	bel_P0_m
10_69992961_+	inter	0.761251	bel_P0_m
10_70024211_+	inter	0.958545	bel_P0_m
10_70024259_+	inter	1.02692	bel_P0_m
10_70024269_+	inter	1.04319	bel_P0_m
10_70024284_+	inter	1.08805	bel_P0_m
10_70024286_+	inter	1.09452	bel_P0_m
10_70027042_+	inter	0.451252	bel_P0_m
10_70027048_+	inter	0.411046	bel_P0_m
10_71228296_-	inter	0.964631	bel_P0_m
10_71228365_-	inter	0.555052	bel_P0_m
10_71255674_-	inter	0.465442	bel_P0_m
10_71255798_-	inter	0.356249	bel_P0_m
10_72674499_+	inter	0.416239	bel_P0_m
10_72674535_+	inter	0.362454	bel_P0_m
10_72674561_+	inter	0.275607	bel_P0_m
10_72674575_+	inter	0.219202	bel_P0_m
10_72674584_+	inter	0.414739	bel_P0_m
10_72674603_+	inter	0.525162	bel_P0_m
10_74991077_+	inter	0.381588	bel_P0_m
10_74991110_+	inter	0.384097	bel_P0_m
10_74991232_+	inter	0.62985	bel_P0_m
10_74991243_+	inter	0.41607	bel_P0_m
10_74991342_+	inter	0.572105	bel_P0_m
10_74991522_+	inter	1.12623	bel_P0_m
10_74991956_+	inter	0.524451	bel_P0_m
10_74991980_+	inter	0.465516	bel_P0_m
10_74992019_+	inter	0.421591	bel_P0_m
10_75014962_+	inter	0.305012	bel_P0_m
10_75015073_+	inter	0.457376	bel_P0_m
10_75015100_+	inter	0.185745	bel_P0_m
10_75015139_+	inter	0.596616	bel_P0_m
10_75015494_+	inter	0.311578	bel_P0_m
10_75015618_+	inter	0.593269	bel_P0_m
10_75015709_+	inter	0.191884	bel_P0_m
10_75015793_+	inter	0.335775	bel_P0_m
10_75015810_+	inter	0.316604	bel_P0_m
10_75015824_+	inter	0.187265	bel_P0_m
10_75015831_+	inter	0.244139	bel_P0_m
10_75015858_+	inter	0.149845	bel_P0_m
10_75015907_+	inter	1.28508	bel_P0_m
10_75016662_+	inter	0.311628	bel_P0_m
10_75053025_+	inter	1.27433	bel_P0_m
10_75053032_+	inter	1.51076	bel_P0_m
10_75182650_+	inter	0.325231	bel_P0_m
10_75182729_+	inter	0.279718	bel_P0_m
10_75182765_+	inter	0.704244	bel_P0_m
10_75184673_+	inter	0.798692	bel_P0_m
10_75184757_+	inter	0.594386	bel_P0_m
10_75245778_+	inter	0.0866234	bel_P0_m
10_75245802_+	inter	0.260243	bel_P0_m
10_75245811_+	inter	0.144217	bel_P0_m
10_75246244_+	inter	0.960675	bel_P0_m
10_75309866_+	inter	0.511384	bel_P0_m
10_75309910_+	inter	0.861387	bel_P0_m
10_75309918_+	inter	0.708742	bel_P0_m
10_75309930_+	inter	0.577282	bel_P0_m
10_75309951_+	inter	0.747789	bel_P0_m
10_75309970_+	inter	0.896762	bel_P0_m
10_75310812_+	inter	0.649709	bel_P0_m
10_75310972_+	inter	0.203635	bel_P0_m
10_75311020_+	inter	0.173864	bel_P0_m
10_75311036_+	inter	0.0412936	bel_P0_m
10_75552004_-	inter	1.03687	bel_P0_m
10_75552114_-	inter	0.1189	bel_P0_m
10_75552143_-	inter	0.110155	bel_P0_m
10_75553333_-	inter	0.564803	bel_P0_m
10_75553511_-	inter	0.268985	bel_P0_m
10_75553565_-	inter	0.392527	bel_P0_m
10_75553781_-	inter	0.124146	bel_P0_m
10_75553842_-	inter	0.155824	bel_P0_m
10_75657145_-	inter	1.65088	bel_P0_m
10_76207405_-	inter	1.99331	bel_P0_m
10_7624453_+	inter	0.425476	bel_P0_m
10_76471060_+	inter	0.747589	bel_P0_m
10_76553263_+	inter	0.692972	bel_P0_m
10_76553391_+	inter	0.837811	bel_P0_m
10_77644703_+	inter	0.649461	bel_P0_m
10_77644736_+	inter	0.40012	bel_P0_m
10_78162483_-	inter	0.13201	bel_P0_m
10_78187732_-	inter	1.02707	bel_P0_m
10_78187758_-	inter	1.19676	bel_P0_m
10_78269694_-	inter	1.01823	bel_P0_m
10_78269741_-	inter	1.12179	bel_P0_m
10_78269749_-	inter	1.02629	bel_P0_m
10_78400667_-	inter	0.690672	bel_P0_m
10_7906236_-	inter	0.501874	bel_P0_m
10_7906277_-	inter	0.360744	bel_P0_m
10_7906324_-	inter	0.145389	bel_P0_m
10_7906424_-	inter	0.55287	bel_P0_m
10_79065043_-	inter	0.307229	bel_P0_m
10_79065154_-	inter	0.766121	bel_P0_m
10_79065173_-	inter	1.11554	bel_P0_m
10_79065244_-	inter	0.301021	bel_P0_m
10_79065249_-	inter	0.431521	bel_P0_m
10_79066094_-	inter	0.515592	bel_P0_m
10_79066102_-	inter	0.483537	bel_P0_m
10_79066107_-	inter	0.593524	bel_P0_m
10_7907035_-	inter	0.747556	bel_P0_m
10_7907042_-	inter	0.754035	bel_P0_m
10_7907279_-	inter	0.46618	bel_P0_m
10_7919212_-	inter	0.455573	bel_P0_m
10_7919259_-	inter	0.432886	bel_P0_m
10_79541712_-	inter	0.794684	bel_P0_m
10_79618283_-	inter	0.251837	bel_P0_m
10_79675974_+	inter	1.05245	bel_P0_m
10_79675989_+	inter	1.14846	bel_P0_m
10_79676045_+	inter	0.810781	bel_P0_m
10_79724510_+	inter	0.26736	bel_P0_m
10_79724528_+	inter	0.116579	bel_P0_m
10_79724540_+	inter	0.16037	bel_P0_m
10_79758995_-	inter	0.11152	bel_P0_m
10_79865077_-	inter	0.75989	bel_P0_m
10_79865759_-	inter	0.0592543	bel_P0_m
10_79865833_-	inter	0.229176	bel_P0_m
10_79865943_-	inter	0.428796	bel_P0_m
10_79865983_-	inter	1.18783	bel_P0_m
10_79977444_-	inter	1.42234	bel_P0_m
10_80036060_-	inter	0.341073	bel_P0_m
10_80036100_-	inter	0.28179	bel_P0_m
10_80130636_-	inter	0.330373	bel_P0_m
10_80130701_-	inter	0.471995	bel_P0_m
10_80130710_-	inter	0.450689	bel_P0_m
10_80130883_-	inter	0.528074	bel_P0_m
10_80130958_-	inter	0.628671	bel_P0_m
10_80131063_-	inter	0.729384	bel_P0_m
10_80131068_-	inter	0.74682	bel_P0_m
10_80131099_-	inter	0.645239	bel_P0_m
10_80131275_-	inter	0.258167	bel_P0_m
10_80131280_-	inter	0.131146	bel_P0_m
10_80131559_-	inter	0.467891	bel_P0_m
10_80131645_-	inter	0.158068	bel_P0_m
10_80131715_-	inter	0.115157	bel_P0_m
10_80131757_-	inter	0.278631	bel_P0_m
10_80131763_-	inter	0.279522	bel_P0_m
10_80131846_-	inter	0.505945	bel_P0_m
10_80131898_-	inter	0.300049	bel_P0_m
10_80131928_-	inter	0.172744	bel_P0_m
10_80132033_-	inter	0.240313	bel_P0_m
10_80132060_-	inter	0.345694	bel_P0_m
10_80149907_+	inter	1.40234	bel_P0_m
10_80149941_+	inter	1.34799	bel_P0_m
10_80149963_+	inter	0.955578	bel_P0_m
10_80171399_+	inter	0.938992	bel_P0_m
10_80188984_+	inter	0.561555	bel_P0_m
10_80189042_+	inter	0.837278	bel_P0_m
10_80189078_+	inter	0.529355	bel_P0_m
10_80189090_+	inter	0.516312	bel_P0_m
10_80189227_+	inter	2.26396	bel_P0_m
10_80312274_+	inter	0.767016	bel_P0_m
10_80312299_+	inter	0.608425	bel_P0_m
10_80312439_+	inter	0.203188	bel_P0_m
10_80312445_+	inter	0.297475	bel_P0_m
10_80312619_+	inter	1.05331	bel_P0_m
10_80312895_+	inter	0.404113	bel_P0_m
10_80313001_+	inter	0.324795	bel_P0_m
10_80313164_+	inter	0.1577	bel_P0_m
10_80313168_+	inter	0.181962	bel_P0_m
10_80313175_+	inter	0.153988	bel_P0_m
10_80314034_+	inter	1.53447	bel_P0_m
10_80314155_+	inter	0.621993	bel_P0_m
10_80314191_+	inter	0.466284	bel_P0_m
10_80314371_+	inter	0.155195	bel_P0_m
10_80314483_+	inter	0.260841	bel_P0_m
10_80314487_+	inter	0.29149	bel_P0_m
10_80314543_+	inter	0.871417	bel_P0_m
10_80314571_+	inter	0.693295	bel_P0_m
10_80315160_+	inter	0.342123	bel_P0_m
10_80315203_+	inter	0.688925	bel_P0_m
10_80315332_+	inter	0.177587	bel_P0_m
10_80315383_+	inter	0.0948139	bel_P0_m
10_80315393_+	inter	0.0974609	bel_P0_m
10_80315637_+	inter	1.35064	bel_P0_m
10_80315651_+	inter	1.02177	bel_P0_m
10_80315666_+	inter	0.655514	bel_P0_m
10_80315973_+	inter	0.158748	bel_P0_m
10_80316048_+	inter	0.180686	bel_P0_m
10_80316214_+	inter	1.14587	bel_P0_m
10_80316312_+	inter	0.7952	bel_P0_m
10_80316349_+	inter	0.455659	bel_P0_m
10_80316369_+	inter	0.352431	bel_P0_m
10_80316500_+	inter	0.176018	bel_P0_m
10_80316677_+	inter	0.926826	bel_P0_m
10_80316692_+	inter	0.817688	bel_P0_m
10_80316812_+	inter	0.530609	bel_P0_m
10_80316953_+	inter	0.217853	bel_P0_m
10_80316996_+	inter	0.287589	bel_P0_m
10_80317007_+	inter	0.217259	bel_P0_m
10_80317469_+	inter	0.25319	bel_P0_m
10_80317617_+	inter	0.656949	bel_P0_m
10_80317852_+	inter	0.288334	bel_P0_m
10_80381277_-	inter	0.0366836	bel_P0_m
10_80381282_-	inter	0.0655205	bel_P0_m
10_80381313_-	inter	0.297579	bel_P0_m
10_80382126_-	inter	0.772137	bel_P0_m
10_80382159_-	inter	0.757789	bel_P0_m
10_80382177_-	inter	0.553017	bel_P0_m
10_80382234_-	inter	0.400112	bel_P0_m
10_80382292_-	inter	0.302769	bel_P0_m
10_80382310_-	inter	0.401076	bel_P0_m
10_80382322_-	inter	0.411759	bel_P0_m
10_80392640_-	inter	0.480575	bel_P0_m
10_80392760_-	inter	0.223116	bel_P0_m
10_80392792_-	inter	0.437169	bel_P0_m
10_80392873_-	inter	0.336907	bel_P0_m
10_80392880_-	inter	0.56405	bel_P0_m
10_80392992_-	inter	0.819729	bel_P0_m
10_80549595_-	inter	0.3944	bel_P0_m
10_80549607_-	inter	0.519758	bel_P0_m
10_80549699_-	inter	0.188788	bel_P0_m
10_80549739_-	inter	0.483928	bel_P0_m
10_80549932_-	inter	1.13007	bel_P0_m
10_80550390_-	inter	0.726506	bel_P0_m
10_80583914_-	inter	0.32364	bel_P0_m
10_80615173_+	inter	1.14656	bel_P0_m
10_80615204_+	inter	0.837541	bel_P0_m
10_80615396_+	inter	0.571377	bel_P0_m
10_80615417_+	inter	0.654963	bel_P0_m
10_80615522_+	inter	0.511602	bel_P0_m
10_80790722_+	inter	0.331914	bel_P0_m
10_80790967_+	inter	0.345472	bel_P0_m
10_80834195_-	inter	0.369954	bel_P0_m
10_80867708_+	inter	0.638005	bel_P0_m
10_80900121_-	inter	0.59352	bel_P0_m
10_81020732_-	inter	0.451873	bel_P0_m
10_81020783_-	inter	0.383822	bel_P0_m
10_81020792_-	inter	0.412628	bel_P0_m
10_81020851_-	inter	0.497858	bel_P0_m
10_81021358_-	inter	0.768723	bel_P0_m
10_81021364_-	inter	0.874138	bel_P0_m
10_81021432_-	inter	0.64624	bel_P0_m
10_81021445_-	inter	0.68647	bel_P0_m
10_81030291_-	inter	0.782136	bel_P0_m
10_81030302_-	inter	0.508597	bel_P0_m
10_81030317_-	inter	0.542154	bel_P0_m
10_81030342_-	inter	0.450465	bel_P0_m
10_81030815_-	inter	0.701955	bel_P0_m
10_81030828_-	inter	0.277438	bel_P0_m
10_81030830_-	inter	0.2163	bel_P0_m
10_81030919_-	inter	0.283495	bel_P0_m
10_81030938_-	inter	0.336426	bel_P0_m
10_81044525_-	inter	0.142049	bel_P0_m
10_81044544_-	inter	0.048963	bel_P0_m
10_81044557_-	inter	0.087836	bel_P0_m
10_81044672_-	inter	0.263486	bel_P0_m
10_81044685_-	inter	0.41414	bel_P0_m
10_81044857_-	inter	0.11261	bel_P0_m
10_81044905_-	inter	0.113975	bel_P0_m
10_81044932_-	inter	0.172564	bel_P0_m
10_81123793_+	inter	1.11359	bel_P0_m
10_81182072_+	inter	0.297155	bel_P0_m
10_81182076_+	inter	0.307342	bel_P0_m
10_81182139_+	inter	0.333695	bel_P0_m
10_81182260_+	inter	0.331058	bel_P0_m
10_81182266_+	inter	0.238588	bel_P0_m
10_81204601_-	inter	0.534813	bel_P0_m
10_81204609_-	inter	0.507754	bel_P0_m
10_81205074_-	inter	0.8166	bel_P0_m
10_81206147_-	inter	0.174858	bel_P0_m
10_81206183_-	inter	0.0912846	bel_P0_m
10_81206199_-	inter	0.195507	bel_P0_m
10_81206230_-	inter	0.187349	bel_P0_m
10_81206362_-	inter	0.330456	bel_P0_m
10_81206369_-	inter	0.280614	bel_P0_m
10_81206385_-	inter	0.39675	bel_P0_m
10_81206451_-	inter	0.33081	bel_P0_m
10_81206513_-	inter	0.217474	bel_P0_m
10_81317907_+	inter	0.476708	bel_P0_m
10_81318028_+	inter	0.521375	bel_P0_m
10_81318063_+	inter	0.220597	bel_P0_m
10_81318071_+	inter	0.159956	bel_P0_m
10_81318137_+	inter	0.262157	bel_P0_m
10_81318146_+	inter	0.234281	bel_P0_m
10_81318179_+	inter	0.175599	bel_P0_m
10_81318302_+	inter	0.201535	bel_P0_m
10_81318318_+	inter	0.119781	bel_P0_m
10_81318368_+	inter	0.178961	bel_P0_m
10_81318383_+	inter	0.259222	bel_P0_m
10_81318401_+	inter	0.40625	bel_P0_m
10_81318604_+	inter	0.289709	bel_P0_m
10_81318641_+	inter	0.37547	bel_P0_m
10_81318660_+	inter	0.611191	bel_P0_m
10_81367114_-	inter	0.549808	bel_P0_m
10_81367132_-	inter	0.615313	bel_P0_m
10_81367153_-	inter	0.575617	bel_P0_m
10_81367175_-	inter	0.538654	bel_P0_m
10_81367279_-	inter	0.966322	bel_P0_m
10_81460651_-	inter	0.0738812	bel_P0_m
10_81460933_-	inter	0.2876	bel_P0_m
10_81460962_-	inter	0.119044	bel_P0_m
10_81461068_-	inter	1.45099	bel_P0_m
10_81461105_-	inter	1.65757	bel_P0_m
10_81461115_-	inter	1.66389	bel_P0_m
10_81461125_-	inter	1.53795	bel_P0_m
10_81461473_-	inter	0.888806	bel_P0_m
10_81461507_-	inter	0.468392	bel_P0_m
10_81461512_-	inter	0.310065	bel_P0_m
10_81461571_-	inter	0.493456	bel_P0_m
10_81461573_-	inter	0.423553	bel_P0_m
10_81461575_-	inter	0.465157	bel_P0_m
10_81461673_-	inter	0.21312	bel_P0_m
10_81461728_-	inter	0.237619	bel_P0_m
10_81461749_-	inter	0.143567	bel_P0_m
10_81461780_-	inter	0.228403	bel_P0_m
10_82896248_+	inter	0.689269	bel_P0_m
10_82896254_+	inter	0.691507	bel_P0_m
10_82896258_+	inter	0.745542	bel_P0_m
10_82896292_+	inter	0.893293	bel_P0_m
10_83762076_+	inter	0.360524	bel_P0_m
10_84527408_-	inter	0.460885	bel_P0_m
10_84527426_-	inter	0.472356	bel_P0_m
10_84527465_-	inter	0.462823	bel_P0_m
10_84527606_-	inter	0.393262	bel_P0_m
10_84527616_-	inter	0.40346	bel_P0_m
10_84527633_-	inter	0.199248	bel_P0_m
10_84527669_-	inter	0.0998747	bel_P0_m
10_84527683_-	inter	0.322105	bel_P0_m
10_84527687_-	inter	0.321914	bel_P0_m
10_84527696_-	inter	0.241138	bel_P0_m
10_84528074_-	inter	0.179198	bel_P0_m
10_85015116_+	inter	0.349797	bel_P0_m
10_85015183_+	inter	0.595367	bel_P0_m
10_85015653_+	inter	0.166289	bel_P0_m
10_85658418_+	inter	0.697577	bel_P0_m
10_85658426_+	inter	0.637563	bel_P0_m
10_85658452_+	inter	0.648333	bel_P0_m
10_85658502_+	inter	0.572097	bel_P0_m
10_85658719_+	inter	0.505255	bel_P0_m
10_85658750_+	inter	0.468106	bel_P0_m
10_85892119_-	inter	0.281804	bel_P0_m
10_85893015_-	inter	0.666328	bel_P0_m
10_85893102_-	inter	0.355359	bel_P0_m
10_85907557_-	inter	1.15805	bel_P0_m
10_85907689_-	inter	1.24135	bel_P0_m
10_85938954_-	inter	0.565306	bel_P0_m
10_85938976_-	inter	0.483706	bel_P0_m
10_86049337_-	inter	0.646268	bel_P0_m
10_86049352_-	inter	0.411577	bel_P0_m
10_86049380_-	inter	0.174063	bel_P0_m
10_86049430_-	inter	0.0724304	bel_P0_m
10_86049531_-	inter	0.856865	bel_P0_m
10_86049794_-	inter	0.653008	bel_P0_m
10_86050176_-	inter	0.367726	bel_P0_m
10_86050668_-	inter	0.936927	bel_P0_m
10_86050684_-	inter	1.14295	bel_P0_m
10_86050818_-	inter	1.05161	bel_P0_m
10_86050833_-	inter	1.01874	bel_P0_m
10_86051033_-	inter	1.04691	bel_P0_m
10_86051056_-	inter	0.605783	bel_P0_m
10_86051505_-	inter	0.484711	bel_P0_m
10_86051551_-	inter	0.890257	bel_P0_m
10_86051648_-	inter	1.5824	bel_P0_m
10_86051713_-	inter	1.24414	bel_P0_m
10_86051736_-	inter	1.42389	bel_P0_m
10_86051766_-	inter	1.60604	bel_P0_m
10_86051923_-	inter	0.727476	bel_P0_m
10_86051929_-	inter	0.811272	bel_P0_m
10_86052417_-	inter	1.15437	bel_P0_m
10_86052471_-	inter	0.760724	bel_P0_m
10_86052944_-	inter	0.93413	bel_P0_m
10_86052976_-	inter	0.782477	bel_P0_m
10_86052982_-	inter	0.797972	bel_P0_m
10_86053017_-	inter	0.64972	bel_P0_m
10_86053499_-	inter	0.800117	bel_P0_m
10_86053512_-	inter	0.98762	bel_P0_m
10_86053964_-	inter	0.0813855	bel_P0_m
10_86054009_-	inter	0.274334	bel_P0_m
10_86054059_-	inter	0.0352269	bel_P0_m
10_86054114_-	inter	0.612593	bel_P0_m
10_86054160_-	inter	1.12786	bel_P0_m
10_86054176_-	inter	0.897621	bel_P0_m
10_86054192_-	inter	0.667915	bel_P0_m
10_86054383_-	inter	1.06494	bel_P0_m
10_86054391_-	inter	0.722619	bel_P0_m
10_86054398_-	inter	0.86548	bel_P0_m
10_86054402_-	inter	0.828574	bel_P0_m
10_86054439_-	inter	1.08773	bel_P0_m
10_86054468_-	inter	1.36535	bel_P0_m
10_86054560_-	inter	2.46759	bel_P0_m
10_86054833_-	inter	0.499872	bel_P0_m
10_86055354_-	inter	1.16673	bel_P0_m
10_86055372_-	inter	1.21355	bel_P0_m
10_86055393_-	inter	1.19295	bel_P0_m
10_86055410_-	inter	1.23769	bel_P0_m
10_86834062_+	inter	0.183611	bel_P0_m
10_86834097_+	inter	0.207071	bel_P0_m
10_86834131_+	inter	0.1731	bel_P0_m
10_86834269_+	inter	0.262562	bel_P0_m
10_86834296_+	inter	0.43617	bel_P0_m
10_86834303_+	inter	0.44509	bel_P0_m
10_86834305_+	inter	0.408531	bel_P0_m
10_86834379_+	inter	0.808159	bel_P0_m
10_86834390_+	inter	0.858321	bel_P0_m
10_86834504_+	inter	0.949382	bel_P0_m
10_86834524_+	inter	0.740898	bel_P0_m
10_86834557_+	inter	0.508552	bel_P0_m
10_86834661_+	inter	0.330162	bel_P0_m
10_86834696_+	inter	0.293044	bel_P0_m
10_86834838_+	inter	0.507882	bel_P0_m
10_86834859_+	inter	0.771177	bel_P0_m
10_86835024_+	inter	0.813378	bel_P0_m
10_86835051_+	inter	0.922248	bel_P0_m
10_8724975_-	inter	0.754766	bel_P0_m
10_8725009_-	inter	0.399577	bel_P0_m
10_8725010_-	inter	0.453035	bel_P0_m
10_8725014_-	inter	0.453035	bel_P0_m
10_8725074_-	inter	0.356263	bel_P0_m
10_8725085_-	inter	0.62961	bel_P0_m
10_8725225_-	inter	0.541828	bel_P0_m
10_8725234_-	inter	0.412122	bel_P0_m
10_8725274_-	inter	0.374939	bel_P0_m
10_8729936_-	inter	0.294735	bel_P0_m
10_88433672_+	inter	0.470255	bel_P0_m
10_88433683_+	inter	0.453868	bel_P0_m
10_88433696_+	inter	0.648448	bel_P0_m
10_88433897_+	inter	0.303761	bel_P0_m
10_88433913_+	inter	0.597653	bel_P0_m
10_88445998_+	inter	0.639558	bel_P0_m
10_88446024_+	inter	0.492179	bel_P0_m
10_88446052_+	inter	0.515626	bel_P0_m
10_88446063_+	inter	0.545018	bel_P0_m
10_88446075_+	inter	0.374102	bel_P0_m
10_88446093_+	inter	0.259084	bel_P0_m
10_88446095_+	inter	0.272688	bel_P0_m
10_88446132_+	inter	0.20388	bel_P0_m
10_88446139_+	inter	0.300288	bel_P0_m
10_89640362_-	inter	0.281738	bel_P0_m
10_89640382_-	inter	0.353348	bel_P0_m
10_89640413_-	inter	0.448296	bel_P0_m
10_89805982_+	inter	1.05569	bel_P0_m
10_90969828_+	inter	0.349797	bel_P0_m
10_90970085_+	inter	0.278333	bel_P0_m
10_9760740_-	inter	0.570266	bel_P0_m
10_9760749_-	inter	0.359199	bel_P0_m
10_9760777_-	inter	0.301683	bel_P0_m
10_9760787_-	inter	0.311851	bel_P0_m
10_9760801_-	inter	0.424447	bel_P0_m
10_9760817_-	inter	0.785708	bel_P0_m
10_98968963_+	inter	0.363843	bel_P0_m
10_98968993_+	inter	0.234539	bel_P0_m
10_99023016_+	inter	0.524517	bel_P0_m
10_99023058_+	inter	0.719541	bel_P0_m
10_99023137_+	inter	0.487751	bel_P0_m
10_99023141_+	inter	0.521577	bel_P0_m
10_99023161_+	inter	0.427877	bel_P0_m
10_99023171_+	inter	0.462512	bel_P0_m
11_100348751_-	inter	0.981809	bel_P0_m
11_100349087_-	inter	0.111452	bel_P0_m
11_100349320_-	inter	0.432389	bel_P0_m
11_100705120_-	inter	0.531905	bel_P0_m
11_100705129_-	inter	0.624577	bel_P0_m
11_100705136_-	inter	0.732894	bel_P0_m
11_100705163_-	inter	0.656114	bel_P0_m
11_101062544_+	inter	0.586335	bel_P0_m
11_101062590_+	inter	0.568747	bel_P0_m
11_101062612_+	inter	0.562815	bel_P0_m
11_101126246_+	inter	0.517718	bel_P0_m
11_101278104_-	inter	1.015	bel_P0_m
11_101278220_-	inter	0.491704	bel_P0_m
11_101278249_-	inter	0.419066	bel_P0_m
11_101278320_-	inter	0.289579	bel_P0_m
11_101278331_-	inter	0.307906	bel_P0_m
11_101278340_-	inter	0.291866	bel_P0_m
11_101433880_+	inter	0.147873	bel_P0_m
11_101580987_+	inter	0.580114	bel_P0_m
11_101580992_+	inter	0.610733	bel_P0_m
11_101581030_+	inter	0.574134	bel_P0_m
11_101767258_+	inter	1.06839	bel_P0_m
11_101767261_+	inter	0.958895	bel_P0_m
11_102000453_-	inter	0.922249	bel_P0_m
11_102000523_-	inter	0.333586	bel_P0_m
11_102287546_+	inter	0.785624	bel_P0_m
11_102291454_-	inter	0.681632	bel_P0_m
11_102291575_-	inter	0.313905	bel_P0_m
11_102291655_-	inter	0.303795	bel_P0_m
11_102291711_-	inter	0.43327	bel_P0_m
11_102291741_-	inter	0.199939	bel_P0_m
11_102306375_-	inter	0.422947	bel_P0_m
11_102402157_+	inter	0.336692	bel_P0_m
11_102402164_+	inter	0.392789	bel_P0_m
11_102402168_+	inter	0.393941	bel_P0_m
11_102402214_+	inter	0.369007	bel_P0_m
11_102437560_-	inter	0.19559	bel_P0_m
11_102437617_-	inter	0.270173	bel_P0_m
11_102437961_-	inter	0.408222	bel_P0_m
11_102437965_-	inter	0.404249	bel_P0_m
11_102438003_-	inter	0.39369	bel_P0_m
11_102438009_-	inter	0.449892	bel_P0_m
11_102438445_-	inter	0.368931	bel_P0_m
11_102438452_-	inter	0.383227	bel_P0_m
11_102438715_-	inter	0.591666	bel_P0_m
11_102478965_-	inter	0.75197	bel_P0_m
11_102478977_-	inter	0.809445	bel_P0_m
11_102479010_-	inter	0.613217	bel_P0_m
11_102479091_-	inter	0.831856	bel_P0_m
11_102481835_-	inter	0.527369	bel_P0_m
11_102778434_+	inter	0.382281	bel_P0_m
11_102994483_-	inter	0.481256	bel_P0_m
11_102994550_-	inter	0.319915	bel_P0_m
11_102994784_-	inter	0.31862	bel_P0_m
11_102994792_-	inter	0.344022	bel_P0_m
11_103065884_+	inter	0.906764	bel_P0_m
11_103138575_+	inter	0.790124	bel_P0_m
11_103138988_+	inter	0.421168	bel_P0_m
11_103679075_-	inter	0.865178	bel_P0_m
11_103679116_-	inter	0.571655	bel_P0_m
11_103679142_-	inter	0.563806	bel_P0_m
11_103679214_-	inter	0.483018	bel_P0_m
11_104328123_+	inter	0.250899	bel_P0_m
11_104328361_+	inter	0.290044	bel_P0_m
11_104330059_+	inter	0.359453	bel_P0_m
11_104330134_+	inter	0.266136	bel_P0_m
11_104330246_+	inter	0.444847	bel_P0_m
11_104330283_+	inter	0.381588	bel_P0_m
11_104330292_+	inter	0.349084	bel_P0_m
11_104330299_+	inter	0.32998	bel_P0_m
11_104330305_+	inter	0.348111	bel_P0_m
11_104330321_+	inter	0.337804	bel_P0_m
11_104330363_+	inter	0.30797	bel_P0_m
11_104330475_+	inter	0.223482	bel_P0_m
11_104330485_+	inter	0.211313	bel_P0_m
11_104330509_+	inter	0.217944	bel_P0_m
11_104330607_+	inter	0.408792	bel_P0_m
11_104330619_+	inter	0.373886	bel_P0_m
11_104330640_+	inter	0.321613	bel_P0_m
11_104330685_+	inter	0.217389	bel_P0_m
11_104330776_+	inter	0.474336	bel_P0_m
11_104330822_+	inter	0.710532	bel_P0_m
11_104424105_-	inter	0.930349	bel_P0_m
11_104424113_-	inter	0.844976	bel_P0_m
11_105921957_+	inter	1.24162	bel_P0_m
11_105921969_+	inter	0.746974	bel_P0_m
11_105921994_+	inter	0.594482	bel_P0_m
11_105923002_+	inter	0.494722	bel_P0_m
11_105923045_+	inter	0.282186	bel_P0_m
11_105923129_+	inter	0.618832	bel_P0_m
11_105923902_+	inter	0.22316	bel_P0_m
11_105924003_+	inter	0.17752	bel_P0_m
11_105924007_+	inter	0.23665	bel_P0_m
11_105927540_+	inter	1.65475	bel_P0_m
11_105927580_+	inter	1.33355	bel_P0_m
11_105928227_+	inter	0.420929	bel_P0_m
11_105928377_+	inter	0.84215	bel_P0_m
11_105928419_+	inter	0.67296	bel_P0_m
11_105928447_+	inter	0.498371	bel_P0_m
11_106247682_+	inter	0.936197	bel_P0_m
11_106247711_+	inter	0.302288	bel_P0_m
11_106247734_+	inter	0.371057	bel_P0_m
11_106567087_-	inter	0.415487	bel_P0_m
11_106567349_-	inter	0.445017	bel_P0_m
11_107072982_-	inter	0.131003	bel_P0_m
11_107072998_-	inter	0.26285	bel_P0_m
11_107111443_-	inter	0.672776	bel_P0_m
11_107167410_-	inter	1.06957	bel_P0_m
11_107167503_-	inter	0.937879	bel_P0_m
11_107212331_-	inter	0.957903	bel_P0_m
11_107212342_-	inter	1.30997	bel_P0_m
11_107212395_-	inter	0.924999	bel_P0_m
11_107212463_-	inter	0.592711	bel_P0_m
11_107732433_-	inter	0.190854	bel_P0_m
11_107732528_-	inter	0.201133	bel_P0_m
11_107732533_-	inter	0.143394	bel_P0_m
11_107732578_-	inter	0.155656	bel_P0_m
11_107732600_-	inter	0.168043	bel_P0_m
11_107732741_-	inter	0.349847	bel_P0_m
11_107732821_-	inter	0.403635	bel_P0_m
11_107733302_-	inter	0.562453	bel_P0_m
11_107733327_-	inter	0.488086	bel_P0_m
11_107733347_-	inter	0.596294	bel_P0_m
11_107733409_-	inter	0.37132	bel_P0_m
11_107733426_-	inter	0.129029	bel_P0_m
11_107733473_-	inter	0.168437	bel_P0_m
11_107733573_-	inter	0.258016	bel_P0_m
11_107733589_-	inter	0.187487	bel_P0_m
11_107733988_-	inter	0.137476	bel_P0_m
11_107734046_-	inter	0.474101	bel_P0_m
11_107734077_-	inter	0.0302396	bel_P0_m
11_107734085_-	inter	0.0971382	bel_P0_m
11_107734223_-	inter	0.50055	bel_P0_m
11_107734260_-	inter	0.89362	bel_P0_m
11_107734378_-	inter	0.17322	bel_P0_m
11_107734396_-	inter	0.47191	bel_P0_m
11_107734536_-	inter	0.271225	bel_P0_m
11_107734582_-	inter	0.314654	bel_P0_m
11_107734698_-	inter	0.394921	bel_P0_m
11_107734722_-	inter	0.28216	bel_P0_m
11_107734729_-	inter	0.34437	bel_P0_m
11_107734835_-	inter	0.173658	bel_P0_m
11_107734874_-	inter	0.22979	bel_P0_m
11_107936533_-	inter	0.521589	bel_P0_m
11_107937020_-	inter	0.474548	bel_P0_m
11_109436718_+	inter	0.682161	bel_P0_m
11_109436735_+	inter	0.667748	bel_P0_m
11_109436747_+	inter	0.659462	bel_P0_m
11_109437703_+	inter	0.432073	bel_P0_m
11_109437739_+	inter	0.543499	bel_P0_m
11_112785707_+	inter	0.376849	bel_P0_m
11_112785715_+	inter	0.404942	bel_P0_m
11_113663255_-	inter	1.08924	bel_P0_m
11_113663260_-	inter	0.98096	bel_P0_m
11_113663274_-	inter	0.869551	bel_P0_m
11_113663279_-	inter	0.884992	bel_P0_m
11_113688803_+	inter	0.550144	bel_P0_m
11_113727735_-	inter	0.818512	bel_P0_m
11_113727978_-	inter	0.141825	bel_P0_m
11_113728276_-	inter	0.309984	bel_P0_m
11_113728306_-	inter	0.175362	bel_P0_m
11_113728312_-	inter	0.194265	bel_P0_m
11_113728416_-	inter	0.160402	bel_P0_m
11_113728421_-	inter	0.124586	bel_P0_m
11_113728428_-	inter	0.175706	bel_P0_m
11_113728668_-	inter	0.77505	bel_P0_m
11_113728914_-	inter	0.138882	bel_P0_m
11_113729240_-	inter	0.539745	bel_P0_m
11_113729247_-	inter	0.421396	bel_P0_m
11_113729526_-	inter	0.414197	bel_P0_m
11_114791459_-	inter	0.317347	bel_P0_m
11_115180491_+	inter	0.49455	bel_P0_m
11_115180790_+	inter	0.0868676	bel_P0_m
11_115180838_+	inter	0.435312	bel_P0_m
11_115394220_+	inter	0.49455	bel_P0_m
11_115394237_+	inter	0.8667	bel_P0_m
11_115395646_+	inter	0.332341	bel_P0_m
11_115395687_+	inter	0.606284	bel_P0_m
11_115395817_+	inter	1.1698	bel_P0_m
11_115395934_+	inter	0.082557	bel_P0_m
11_115430587_+	inter	0.904386	bel_P0_m
11_115430671_+	inter	1.04728	bel_P0_m
11_115430778_+	inter	0.224574	bel_P0_m
11_115430820_+	inter	0.234959	bel_P0_m
11_115430856_+	inter	0.292133	bel_P0_m
11_115430872_+	inter	0.515165	bel_P0_m
11_115431125_+	inter	0.741138	bel_P0_m
11_115431130_+	inter	0.819093	bel_P0_m
11_115431144_+	inter	1.02815	bel_P0_m
11_115490529_-	inter	0.421496	bel_P0_m
11_115490560_-	inter	0.29114	bel_P0_m
11_115607141_+	inter	0.321779	bel_P0_m
11_115607190_+	inter	0.242368	bel_P0_m
11_115607221_+	inter	0.543627	bel_P0_m
11_115607255_+	inter	0.684402	bel_P0_m
11_115607267_+	inter	0.800198	bel_P0_m
11_115607272_+	inter	0.737279	bel_P0_m
11_115607284_+	inter	0.4955	bel_P0_m
11_115615347_-	inter	0.798547	bel_P0_m
11_115645628_-	inter	0.264613	bel_P0_m
11_115645671_-	inter	0.435232	bel_P0_m
11_115645729_-	inter	0.610454	bel_P0_m
11_115645737_-	inter	0.64277	bel_P0_m
11_115645782_-	inter	0.64911	bel_P0_m
11_115645860_-	inter	0.252444	bel_P0_m
11_115645881_-	inter	0.238472	bel_P0_m
11_116167958_-	inter	0.741122	bel_P0_m
11_116167989_-	inter	0.740117	bel_P0_m
11_116173263_-	inter	0.454614	bel_P0_m
11_116173336_-	inter	0.347118	bel_P0_m
11_116288626_-	inter	3.76359	bel_P0_m
11_116288811_-	inter	1.77203	bel_P0_m
11_116289069_-	inter	0.995857	bel_P0_m
11_116289075_-	inter	1.11972	bel_P0_m
11_116289131_-	inter	1.26882	bel_P0_m
11_116338214_-	inter	0.586122	bel_P0_m
11_116338261_-	inter	0.536495	bel_P0_m
11_116338302_-	inter	0.669117	bel_P0_m
11_116338313_-	inter	0.782673	bel_P0_m
11_116338319_-	inter	0.711166	bel_P0_m
11_116338324_-	inter	0.56832	bel_P0_m
11_116338334_-	inter	0.472585	bel_P0_m
11_116338342_-	inter	0.334159	bel_P0_m
11_116338361_-	inter	0.232604	bel_P0_m
11_116338397_-	inter	0.0985601	bel_P0_m
11_116338473_-	inter	0.0855409	bel_P0_m
11_116338514_-	inter	0.392992	bel_P0_m
11_116338581_-	inter	0.453614	bel_P0_m
11_116338605_-	inter	0.168605	bel_P0_m
11_116338613_-	inter	0.188444	bel_P0_m
11_116338643_-	inter	0.246673	bel_P0_m
11_116344227_-	inter	1.13444	bel_P0_m
11_116471416_-	inter	0.406181	bel_P0_m
11_116539384_-	inter	0.0980065	bel_P0_m
11_116539392_-	inter	0.16419	bel_P0_m
11_116539426_-	inter	0.142733	bel_P0_m
11_116541666_-	inter	0.473059	bel_P0_m
11_116541671_-	inter	0.340621	bel_P0_m
11_116874319_+	inter	0.691729	bel_P0_m
11_116985639_+	inter	0.115583	bel_P0_m
11_116985705_+	inter	0.333484	bel_P0_m
11_116985879_+	inter	0.957312	bel_P0_m
11_116985965_+	inter	2.19056	bel_P0_m
11_116986585_+	inter	1.34049	bel_P0_m
11_117157265_+	inter	0.183269	bel_P0_m
11_117157287_+	inter	0.103632	bel_P0_m
11_117157422_+	inter	0.849336	bel_P0_m
11_117361908_+	inter	0.625491	bel_P0_m
11_117361982_+	inter	0.630002	bel_P0_m
11_117721093_+	inter	0.481852	bel_P0_m
11_117721133_+	inter	0.38885	bel_P0_m
11_117721160_+	inter	0.352265	bel_P0_m
11_117721657_+	inter	0.724591	bel_P0_m
11_117721700_+	inter	0.590344	bel_P0_m
11_117721716_+	inter	0.569585	bel_P0_m
11_117721724_+	inter	0.588422	bel_P0_m
11_117722772_+	inter	0.259806	bel_P0_m
11_117722783_+	inter	0.495575	bel_P0_m
11_117722848_+	inter	0.371725	bel_P0_m
11_117722864_+	inter	0.464941	bel_P0_m
11_117762405_+	inter	0.628161	bel_P0_m
11_117762414_+	inter	0.67148	bel_P0_m
11_117762980_+	inter	1.29905	bel_P0_m
11_117763052_+	inter	0.6424	bel_P0_m
11_118260709_-	inter	0.579513	bel_P0_m
11_118261286_-	inter	0.76088	bel_P0_m
11_118261371_-	inter	0.390239	bel_P0_m
11_118406492_-	inter	1.41411	bel_P0_m
11_118407668_-	inter	0.213103	bel_P0_m
11_118411143_-	inter	0.210129	bel_P0_m
11_118411189_-	inter	0.433138	bel_P0_m
11_118490455_-	inter	0.729807	bel_P0_m
11_118490549_-	inter	0.852127	bel_P0_m
11_118490656_-	inter	0.940863	bel_P0_m
11_119080654_-	inter	0.730882	bel_P0_m
11_119080677_-	inter	0.738008	bel_P0_m
11_119080681_-	inter	0.542224	bel_P0_m
11_119080690_-	inter	0.465628	bel_P0_m
11_119080709_-	inter	0.432952	bel_P0_m
11_119080793_-	inter	0.68261	bel_P0_m
11_119080803_-	inter	0.738897	bel_P0_m
11_119080867_-	inter	1.12324	bel_P0_m
11_119080932_-	inter	0.867834	bel_P0_m
11_119081139_-	inter	0.320426	bel_P0_m
11_119081147_-	inter	0.303697	bel_P0_m
11_119081163_-	inter	0.152932	bel_P0_m
11_119081349_-	inter	0.219636	bel_P0_m
11_119081430_-	inter	1.14768	bel_P0_m
11_119143704_-	inter	0.477583	bel_P0_m
11_119143724_-	inter	0.563636	bel_P0_m
11_119143768_-	inter	0.352126	bel_P0_m
11_119143781_-	inter	0.299312	bel_P0_m
11_119147158_-	inter	0.203978	bel_P0_m
11_119147229_-	inter	0.234051	bel_P0_m
11_119147412_-	inter	0.0220079	bel_P0_m
11_119147416_-	inter	0.0588672	bel_P0_m
11_119147738_-	inter	0.0675958	bel_P0_m
11_119208864_-	inter	0.377432	bel_P0_m
11_119208870_-	inter	0.448713	bel_P0_m
11_119209002_-	inter	0.210909	bel_P0_m
11_119209131_-	inter	0.209547	bel_P0_m
11_119270161_+	inter	0.813155	bel_P0_m
11_119270196_+	inter	0.710675	bel_P0_m
11_119270260_+	inter	0.535787	bel_P0_m
11_119270276_+	inter	0.643318	bel_P0_m
11_119898454_+	inter	2.0736	bel_P0_m
11_119898594_+	inter	1.357	bel_P0_m
11_119898691_+	inter	0.852093	bel_P0_m
11_119918870_+	inter	0.803128	bel_P0_m
11_120010702_-	inter	0.786395	bel_P0_m
11_120010810_-	inter	0.454984	bel_P0_m
11_120010819_-	inter	0.484736	bel_P0_m
11_120011839_-	inter	0.0749657	bel_P0_m
11_120011890_-	inter	0.0114813	bel_P0_m
11_120012154_-	inter	0.542421	bel_P0_m
11_120104625_-	inter	0.54817	bel_P0_m
11_120104656_-	inter	0.71374	bel_P0_m
[truncated: 26,251 more rows]
