# Supplementary material for: Sequence and parent-of-origin dependent m6A contribute to allele-specific gene expression
Source: EMBO J. 2025 Jun 3;44(14):4120–49. doi: 10.1038/s44318-025-00476-3 (PMC12264043; doi:10.1038/s44318-025-00476-3)
Supplement: Supplementary file 7 — Source data Fig. 2 [file 44318_2025_476_MOESM7_ESM.zip]

Archive with 9 entries (5 files):
- Figure 2/
- Figure 2/2A/
- Figure 2/2A/EMBOJ-2024-118564_SourceDataForFigure2A.xls
- Figure 2/2B/
- Figure 2/2B/EMBOJ-2024-118564_SourceDataForFigure2B_Four_quadrant_scatter_plot.xls
- Figure 2/2B/EMBOJ-2024-118564_SourceDataForFigure2B_Volcano_F1i.xls
- Figure 2/2B/EMBOJ-2024-118564_SourceDataForFigure2B_Volcano_F1r.xls
- Figure 2/2C/
- Figure 2/2C/EMBOJ-2024-118564_SourceDataForFigure2C.xls
