# Supplementary material for: Sequence and parent-of-origin dependent m6A contribute to allele-specific gene expression
Source: EMBO J. 2025 Jun 3;44(14):4120–49. doi: 10.1038/s44318-025-00476-3 (PMC12264043; doi:10.1038/s44318-025-00476-3)
Supplement: Supplementary file 7 — Source data Fig. 2 [file 44318_2025_476_MOESM7_ESM.zip › Figure 2/2A/EMBOJ-2024-118564_SourceDataForFigure2A.xls]

## Sheet: positive control sites
site	sample_id	log2cpFC	m6a_specific_strain
1_20936230_+	bel_P0_m_F1i	-0.685211	C57
1_38865927_-	bel_P0_m_F1i	0.125623	PWK
1_72860475_-	bel_P0_m_F1i	0.954726	C57
1_88700677_-	bel_P0_m_F1i	0.697049	C57
1_90612413_+	bel_P0_m_F1i	-1.6701	PWK
1_132937204_+	bel_P0_m_F1i	0.11583	PWK
10_42186125_-	bel_P0_m_F1i	0.349943	C57
10_80316556_+	bel_P0_m_F1i	2.01734	C57
10_81318500_+	bel_P0_m_F1i	-0.286371	PWK
11_42627532_+	bel_P0_m_F1i	1.89148	C57
11_45928527_-	bel_P0_m_F1i	-1.04483	PWK
11_50121839_+	bel_P0_m_F1i	0.222546	PWK
11_50121849_+	bel_P0_m_F1i	0.367969	C57
11_60185857_+	bel_P0_m_F1i	-0.0338472	C57
11_76779508_-	bel_P0_m_F1i	2.03993	C57
11_77953924_+	bel_P0_m_F1i	0.845635	C57
11_78255147_+	bel_P0_m_F1i	-0.0768767	C57
11_88981648_+	bel_P0_m_F1i	-2.1967	PWK
11_101766904_+	bel_P0_m_F1i	0.868043	C57
11_107734016_-	bel_P0_m_F1i	1.21128	C57
12_15792011_-	bel_P0_m_F1i	0.0196535	C57
12_103408033_-	bel_P0_m_F1i	2.26927	C57
12_105491835_+	bel_P0_m_F1i	5.20591	C57
13_32822120_+	bel_P0_m_F1i	-0.728424	PWK
13_34183141_-	bel_P0_m_F1i	0.0188677	C57
13_59500259_-	bel_P0_m_F1i	0.175324	PWK
13_99415350_+	bel_P0_m_F1i	0.809149	PWK
14_29990901_+	bel_P0_m_F1i	2.18802	C57
14_32082963_-	bel_P0_m_F1i	0.0330177	PWK
14_62608266_+	bel_P0_m_F1i	1.96008	PWK
14_69796803_-	bel_P0_m_F1i	-0.360775	C57
14_70604117_-	bel_P0_m_F1i	4.8819	C57
15_37366617_-	bel_P0_m_F1i	0.0576721	PWK
15_38949574_+	bel_P0_m_F1i	3.09971	C57
15_82204048_+	bel_P0_m_F1i	2.20759	C57
16_4627121_-	bel_P0_m_F1i	-3.11858	PWK
16_10421458_-	bel_P0_m_F1i	-0.459612	PWK
16_32233077_-	bel_P0_m_F1i	0.665286	C57
16_74411380_-	bel_P0_m_F1i	-0.310445	C57
16_87730218_+	bel_P0_m_F1i	0.0713357	PWK
16_90938938_-	bel_P0_m_F1i	0.602698	PWK
16_94498510_-	bel_P0_m_F1i	0.258402	PWK
17_46302693_+	bel_P0_m_F1i	0.624661	C57
17_78374286_+	bel_P0_m_F1i	-0.296899	PWK
18_22694888_-	bel_P0_m_F1i	-0.321782	C57
18_34315866_+	bel_P0_m_F1i	-0.78704	C57
18_46608535_+	bel_P0_m_F1i	0.0351523	C57
18_61587996_+	bel_P0_m_F1i	-1.08492	PWK
19_28912055_+	bel_P0_m_F1i	0.254775	C57
19_32514835_+	bel_P0_m_F1i	0.754108	C57
2_3225307_+	bel_P0_m_F1i	-2.32691	PWK
2_24791751_-	bel_P0_m_F1i	0.650204	C57
2_25579147_-	bel_P0_m_F1i	0.575469	C57
2_25579361_-	bel_P0_m_F1i	-0.346082	C57
2_28826554_-	bel_P0_m_F1i	-0.699019	C57
2_33731963_-	bel_P0_m_F1i	-1.25799	C57
2_70713473_-	bel_P0_m_F1i	0.237561	C57
2_106867288_+	bel_P0_m_F1i	-0.0217736	C57
2_131029662_+	bel_P0_m_F1i	0.982624	C57
2_131178176_-	bel_P0_m_F1i	0.0168685	PWK
2_156540095_+	bel_P0_m_F1i	0.864832	C57
2_156873220_+	bel_P0_m_F1i	0.342115	C57
2_157016254_-	bel_P0_m_F1i	0.821222	C57
2_164768094_+	bel_P0_m_F1i	2.28308	C57
2_164825696_+	bel_P0_m_F1i	-1.30188	PWK
2_179896546_+	bel_P0_m_F1i	-1.83026	PWK
3_54804405_-	bel_P0_m_F1i	0.809149	C57
3_66973167_-	bel_P0_m_F1i	0.0864604	C57
3_107612774_-	bel_P0_m_F1i	0.629702	C57
3_152786016_+	bel_P0_m_F1i	-0.318956	C57
4_5798934_+	bel_P0_m_F1i	-0.670018	PWK
4_21993692_+	bel_P0_m_F1i	0.754701	C57
4_43447149_+	bel_P0_m_F1i	0.512085	C57
4_45400042_-	bel_P0_m_F1i	0.94345	C57
4_49585518_-	bel_P0_m_F1i	0.477442	PWK
4_107874972_+	bel_P0_m_F1i	1.49167	C57
4_108266253_-	bel_P0_m_F1i	-0.462529	PWK
4_126863970_-	bel_P0_m_F1i	4.84943	C57
4_130316153_-	bel_P0_m_F1i	0.376189	C57
4_156125575_+	bel_P0_m_F1i	-1.32425	PWK
5_3693382_-	bel_P0_m_F1i	0.198893	C57
5_30955485_-	bel_P0_m_F1i	-0.908274	PWK
5_67622552_-	bel_P0_m_F1i	-1.0924	C57
5_72976116_+	bel_P0_m_F1i	2.77284	C57
5_112419579_-	bel_P0_m_F1i	0.0453241	C57
5_121133669_-	bel_P0_m_F1i	1.00457	C57
5_121440250_+	bel_P0_m_F1i	2.15909	C57
5_129606686_+	bel_P0_m_F1i	0.85597	C57
5_135381186_-	bel_P0_m_F1i	-0.290386	PWK
6_23001980_+	bel_P0_m_F1i	1.03569	C57
6_55498054_+	bel_P0_m_F1i	-1.49025	PWK
6_91899452_+	bel_P0_m_F1i	0.749648	C57
6_112722507_-	bel_P0_m_F1i	-1.1307	PWK
6_119572774_-	bel_P0_m_F1i	-0.822998	PWK
6_119575499_-	bel_P0_m_F1i	0.497205	PWK
6_133106562_+	bel_P0_m_F1i	3.0292	C57
7_30362485_-	bel_P0_m_F1i	0.136807	C57
7_105755954_-	bel_P0_m_F1i	-0.238873	C57
7_140854285_-	bel_P0_m_F1i	-1.69163	PWK
8_28648797_-	bel_P0_m_F1i	0.0539093	PWK
8_70329639_+	bel_P0_m_F1i	-0.705161	C57
8_83670107_-	bel_P0_m_F1i	-0.363395	PWK
8_95327984_-	bel_P0_m_F1i	-0.871738	PWK
8_106253048_-	bel_P0_m_F1i	-1.38423	PWK
8_106265609_-	bel_P0_m_F1i	0.698118	C57
8_109860551_+	bel_P0_m_F1i	0.249561	C57
8_120161812_+	bel_P0_m_F1i	0.619354	C57
8_120579100_+	bel_P0_m_F1i	-1.22851	PWK
8_121600811_-	bel_P0_m_F1i	-0.593289	PWK
9_26759251_+	bel_P0_m_F1i	-1.1829	PWK
9_56620083_-	bel_P0_m_F1i	0.287856	C57
9_58197392_-	bel_P0_m_F1i	0.0948306	C57
9_58199781_-	bel_P0_m_F1i	1.57286	C57
9_95567661_+	bel_P0_m_F1i	2.20461	C57
9_96683809_-	bel_P0_m_F1i	-2.36632	PWK
1_20936230_+	bel_P0_m_F1r	-0.496531	C57
1_38865927_-	bel_P0_m_F1r	-0.629695	PWK
1_72860475_-	bel_P0_m_F1r	-0.375154	C57
1_88700677_-	bel_P0_m_F1r	0.680715	C57
1_90612413_+	bel_P0_m_F1r	-1.69476	PWK
1_132937204_+	bel_P0_m_F1r	0.147918	PWK
10_80316556_+	bel_P0_m_F1r	2.14199	C57
10_81318500_+	bel_P0_m_F1r	-0.106249	PWK
11_42627532_+	bel_P0_m_F1r	1.78255	C57
11_45928527_-	bel_P0_m_F1r	-2.35011	PWK
11_50121839_+	bel_P0_m_F1r	-0.440489	PWK
11_50121849_+	bel_P0_m_F1r	-0.60024	C57
11_60185857_+	bel_P0_m_F1r	1.30909	C57
11_76729771_-	bel_P0_m_F1r	1.15114	C57
11_77953924_+	bel_P0_m_F1r	0.783411	C57
11_78255147_+	bel_P0_m_F1r	0.368043	C57
11_88981648_+	bel_P0_m_F1r	-1.33966	PWK
11_107073325_-	bel_P0_m_F1r	0.457245	PWK
11_107734016_-	bel_P0_m_F1r	1.27844	C57
12_15792011_-	bel_P0_m_F1r	0.727487	C57
12_103408033_-	bel_P0_m_F1r	2.59014	C57
12_105491835_+	bel_P0_m_F1r	4.88351	C57
13_32822120_+	bel_P0_m_F1r	-0.793162	PWK
13_34183141_-	bel_P0_m_F1r	0.0632696	C57
13_59500259_-	bel_P0_m_F1r	-0.99186	PWK
13_99415350_+	bel_P0_m_F1r	-0.91715	PWK
14_62608266_+	bel_P0_m_F1r	2.24037	PWK
14_70604117_-	bel_P0_m_F1r	3.35098	C57
15_6796681_+	bel_P0_m_F1r	0.550845	C57
15_37366617_-	bel_P0_m_F1r	0.701317	PWK
15_82204048_+	bel_P0_m_F1r	2.03014	C57
16_4627121_-	bel_P0_m_F1r	-2.03579	PWK
16_10421458_-	bel_P0_m_F1r	1.16506	PWK
16_32233077_-	bel_P0_m_F1r	0.494082	C57
16_74411380_-	bel_P0_m_F1r	-0.0576724	C57
16_87730218_+	bel_P0_m_F1r	0.376326	PWK
16_90938938_-	bel_P0_m_F1r	-1.8874	PWK
16_94498510_-	bel_P0_m_F1r	0.648086	PWK
17_46302693_+	bel_P0_m_F1r	1.58292	C57
17_46413417_+	bel_P0_m_F1r	-0.225644	C57
17_78374286_+	bel_P0_m_F1r	-0.189461	PWK
18_13846119_-	bel_P0_m_F1r	-1.2025	PWK
18_22694888_-	bel_P0_m_F1r	1.08343	C57
18_34315866_+	bel_P0_m_F1r	-0.920565	C57
18_46608535_+	bel_P0_m_F1r	0.317842	C57
18_61587996_+	bel_P0_m_F1r	-1.62689	PWK
19_28912055_+	bel_P0_m_F1r	2.4466	C57
19_32514835_+	bel_P0_m_F1r	-0.00173516	C57
2_3225307_+	bel_P0_m_F1r	-1.72332	PWK
2_24791751_-	bel_P0_m_F1r	0.214759	C57
2_25579147_-	bel_P0_m_F1r	0.398671	C57
2_25579361_-	bel_P0_m_F1r	0.862163	C57
2_28826554_-	bel_P0_m_F1r	-0.594502	C57
2_33731963_-	bel_P0_m_F1r	-0.279997	C57
2_70713473_-	bel_P0_m_F1r	0.464441	C57
2_106867288_+	bel_P0_m_F1r	-0.0732688	C57
2_131029662_+	bel_P0_m_F1r	0.303907	C57
2_131178176_-	bel_P0_m_F1r	0.130319	PWK
2_132530525_-	bel_P0_m_F1r	-1.48831	PWK
2_156540095_+	bel_P0_m_F1r	0.809434	C57
2_156873220_+	bel_P0_m_F1r	1.32565	C57
2_157016254_-	bel_P0_m_F1r	1.95579	C57
2_164768094_+	bel_P0_m_F1r	1.57399	C57
2_164825696_+	bel_P0_m_F1r	-1.04283	PWK
2_179896546_+	bel_P0_m_F1r	-1.62652	PWK
3_9434603_-	bel_P0_m_F1r	-0.673338	C57
3_54804405_-	bel_P0_m_F1r	2.18865	C57
3_107612774_-	bel_P0_m_F1r	1.50008	C57
4_5798934_+	bel_P0_m_F1r	-0.866226	PWK
4_21993692_+	bel_P0_m_F1r	0.0302358	C57
4_34805520_-	bel_P0_m_F1r	0.327962	C57
4_43447149_+	bel_P0_m_F1r	0.74967	C57
4_45400042_-	bel_P0_m_F1r	1.28099	C57
4_49585518_-	bel_P0_m_F1r	0.140468	PWK
4_107874972_+	bel_P0_m_F1r	0.799057	C57
4_108266253_-	bel_P0_m_F1r	-0.38778	PWK
4_125708253_+	bel_P0_m_F1r	0.149123	C57
4_126863970_-	bel_P0_m_F1r	3.67156	C57
4_130316153_-	bel_P0_m_F1r	2.08403	C57
4_156125575_+	bel_P0_m_F1r	-2.08903	PWK
5_30955485_-	bel_P0_m_F1r	-0.702978	PWK
5_112419579_-	bel_P0_m_F1r	-0.716455	C57
5_121133669_-	bel_P0_m_F1r	2.04721	C57
5_121440250_+	bel_P0_m_F1r	1.58422	C57
5_135381186_-	bel_P0_m_F1r	-0.27972	PWK
5_139472626_-	bel_P0_m_F1r	1.73176	C57
6_23001980_+	bel_P0_m_F1r	0.923603	C57
6_55498054_+	bel_P0_m_F1r	-0.290468	PWK
6_112722507_-	bel_P0_m_F1r	-1.05967	PWK
6_119572774_-	bel_P0_m_F1r	-0.242521	PWK
6_119575499_-	bel_P0_m_F1r	0.12467	PWK
6_133106562_+	bel_P0_m_F1r	2.19352	C57
7_30362485_-	bel_P0_m_F1r	1.00734	C57
7_105755954_-	bel_P0_m_F1r	0.475167	C57
7_140854285_-	bel_P0_m_F1r	-1.04163	PWK
8_70329639_+	bel_P0_m_F1r	0.248659	C57
8_83670107_-	bel_P0_m_F1r	-1.3384	PWK
8_95327984_-	bel_P0_m_F1r	-2.34683	PWK
8_106253048_-	bel_P0_m_F1r	-0.198611	PWK
8_106265609_-	bel_P0_m_F1r	1.18295	C57
8_109860551_+	bel_P0_m_F1r	0.277752	C57
8_120161812_+	bel_P0_m_F1r	0.592675	C57
8_120579100_+	bel_P0_m_F1r	-1.68026	PWK
8_121600811_-	bel_P0_m_F1r	-1.00712	PWK
9_26759251_+	bel_P0_m_F1r	-2.22608	PWK
9_56620083_-	bel_P0_m_F1r	0.321324	C57
9_58197392_-	bel_P0_m_F1r	0.188645	C57
9_58199781_-	bel_P0_m_F1r	1.51272	C57
9_95567451_+	bel_P0_m_F1r	0.234853	C57
9_95567661_+	bel_P0_m_F1r	0.428362	C57
1_20936230_+	bel_P7_f_F1i	-0.579557	C57
1_38865927_-	bel_P7_f_F1i	0.496275	PWK
1_72860475_-	bel_P7_f_F1i	-0.435156	C57
1_88700677_-	bel_P7_f_F1i	1.55774	C57
1_90612413_+	bel_P7_f_F1i	-0.611473	PWK
1_132937204_+	bel_P7_f_F1i	-0.211568	PWK
10_80316556_+	bel_P7_f_F1i	2.65431	C57
10_81318500_+	bel_P7_f_F1i	-0.598813	PWK
11_45928527_-	bel_P7_f_F1i	-2.19621	PWK
11_50121839_+	bel_P7_f_F1i	-0.688725	PWK
11_50121849_+	bel_P7_f_F1i	-0.398134	C57
11_77953924_+	bel_P7_f_F1i	0.994138	C57
11_78255147_+	bel_P7_f_F1i	0.559522	C57
11_107734016_-	bel_P7_f_F1i	1.11053	C57
12_15792011_-	bel_P7_f_F1i	-0.0196237	C57
12_105491835_+	bel_P7_f_F1i	4.85485	C57
13_32822120_+	bel_P7_f_F1i	-1.38666	PWK
13_34183141_-	bel_P7_f_F1i	0.0463039	C57
13_59500259_-	bel_P7_f_F1i	-1.24725	PWK
14_69796803_-	bel_P7_f_F1i	-0.811153	C57
14_70604117_-	bel_P7_f_F1i	4.30547	C57
15_37366617_-	bel_P7_f_F1i	0.729966	PWK
15_38949574_+	bel_P7_f_F1i	3.28063	C57
15_82204048_+	bel_P7_f_F1i	2.39809	C57
16_10421458_-	bel_P7_f_F1i	0.27631	PWK
16_32233077_-	bel_P7_f_F1i	0.280311	C57
16_94498510_-	bel_P7_f_F1i	0.41124	PWK
17_46302693_+	bel_P7_f_F1i	0.586467	C57
17_78374286_+	bel_P7_f_F1i	-0.226191	PWK
18_61587996_+	bel_P7_f_F1i	-1.66855	PWK
19_28912055_+	bel_P7_f_F1i	1.80926	C57
19_32514835_+	bel_P7_f_F1i	0.32635	C57
2_24791751_-	bel_P7_f_F1i	0.578872	C57
2_25579147_-	bel_P7_f_F1i	1.13483	C57
2_25579361_-	bel_P7_f_F1i	0.53405	C57
2_33731963_-	bel_P7_f_F1i	0.28862	C57
2_70713473_-	bel_P7_f_F1i	0.406894	C57
2_131029662_+	bel_P7_f_F1i	1.48632	C57
2_131178176_-	bel_P7_f_F1i	-0.045835	PWK
2_156540095_+	bel_P7_f_F1i	1.02106	C57
2_156873220_+	bel_P7_f_F1i	1.57154	C57
2_164768094_+	bel_P7_f_F1i	3.20677	C57
2_179896546_+	bel_P7_f_F1i	-1.89361	PWK
3_54804405_-	bel_P7_f_F1i	2.431	C57
3_66973167_-	bel_P7_f_F1i	1.92839	C57
3_107612774_-	bel_P7_f_F1i	1.68552	C57
4_43447149_+	bel_P7_f_F1i	1.26371	C57
4_45400042_-	bel_P7_f_F1i	1.84175	C57
4_49585518_-	bel_P7_f_F1i	0.0280387	PWK
4_107874972_+	bel_P7_f_F1i	1.79595	C57
4_126863970_-	bel_P7_f_F1i	3.59824	C57
4_130316153_-	bel_P7_f_F1i	1.3467	C57
5_30955485_-	bel_P7_f_F1i	-1.0807	PWK
5_112419579_-	bel_P7_f_F1i	-0.138947	C57
5_129606686_+	bel_P7_f_F1i	1.09574	C57
5_135381186_-	bel_P7_f_F1i	-0.265584	PWK
5_139472626_-	bel_P7_f_F1i	1.58665	C57
6_23001980_+	bel_P7_f_F1i	1.31567	C57
6_55498054_+	bel_P7_f_F1i	-1.83082	PWK
6_112722507_-	bel_P7_f_F1i	-1.18061	PWK
6_119572774_-	bel_P7_f_F1i	-0.259587	PWK
6_119575499_-	bel_P7_f_F1i	-0.862754	PWK
6_133106562_+	bel_P7_f_F1i	2.3982	C57
7_30362485_-	bel_P7_f_F1i	1.55445	C57
8_70329639_+	bel_P7_f_F1i	-0.574624	C57
8_83670107_-	bel_P7_f_F1i	-0.311974	PWK
8_109860551_+	bel_P7_f_F1i	-0.0815374	C57
8_120161812_+	bel_P7_f_F1i	0.278271	C57
8_121600811_-	bel_P7_f_F1i	-1.36755	PWK
9_26759251_+	bel_P7_f_F1i	-1.48877	PWK
9_56620083_-	bel_P7_f_F1i	0.805135	C57
9_58197392_-	bel_P7_f_F1i	0.248234	C57
9_58199781_-	bel_P7_f_F1i	1.79275	C57
1_20936230_+	bel_P7_f_F1r	-0.265182	C57
1_72860475_-	bel_P7_f_F1r	0.201866	C57
1_88700677_-	bel_P7_f_F1r	1.25137	C57
1_90612413_+	bel_P7_f_F1r	-1.51404	PWK
1_132937204_+	bel_P7_f_F1r	0.576678	PWK
10_42186125_-	bel_P7_f_F1r	-0.32773	C57
10_80316556_+	bel_P7_f_F1r	2.28323	C57
10_81318500_+	bel_P7_f_F1r	-0.995466	PWK
11_50121849_+	bel_P7_f_F1r	0.310032	C57
11_77953924_+	bel_P7_f_F1r	0.959961	C57
11_78255147_+	bel_P7_f_F1r	0.540119	C57
11_107734016_-	bel_P7_f_F1r	1.35599	C57
12_15792011_-	bel_P7_f_F1r	0.218109	C57
13_32822120_+	bel_P7_f_F1r	-1.28419	PWK
13_34183141_-	bel_P7_f_F1r	0.692648	C57
13_59500259_-	bel_P7_f_F1r	0.247256	PWK
14_32082963_-	bel_P7_f_F1r	-0.298344	PWK
14_70604117_-	bel_P7_f_F1r	3.86079	C57
15_37366617_-	bel_P7_f_F1r	0.591007	PWK
15_82204048_+	bel_P7_f_F1r	4.13544	C57
16_32233077_-	bel_P7_f_F1r	-0.255822	C57
16_94498510_-	bel_P7_f_F1r	0.0976796	PWK
18_13846119_-	bel_P7_f_F1r	-1.66021	PWK
18_34315866_+	bel_P7_f_F1r	-1.34632	C57
18_61587996_+	bel_P7_f_F1r	-1.68781	PWK
19_28912055_+	bel_P7_f_F1r	0.974959	C57
19_32514835_+	bel_P7_f_F1r	1.61385	C57
2_24791751_-	bel_P7_f_F1r	-0.372147	C57
2_25579147_-	bel_P7_f_F1r	-0.208421	C57
2_25579361_-	bel_P7_f_F1r	0.237271	C57
2_70713473_-	bel_P7_f_F1r	1.64577	C57
2_104146889_-	bel_P7_f_F1r	-0.174901	PWK
2_131178176_-	bel_P7_f_F1r	-0.0162552	PWK
2_156540095_+	bel_P7_f_F1r	1.02128	C57
2_156873220_+	bel_P7_f_F1r	1.03872	C57
2_157016254_-	bel_P7_f_F1r	1.70791	C57
3_54804405_-	bel_P7_f_F1r	2.93847	C57
3_107612774_-	bel_P7_f_F1r	0.743248	C57
4_5798934_+	bel_P7_f_F1r	-0.852279	PWK
4_43447149_+	bel_P7_f_F1r	0.757558	C57
4_45400042_-	bel_P7_f_F1r	1.03385	C57
4_49585518_-	bel_P7_f_F1r	0.128805	PWK
4_107874972_+	bel_P7_f_F1r	-0.541223	C57
4_108266253_-	bel_P7_f_F1r	-0.46114	PWK
5_30955485_-	bel_P7_f_F1r	-0.942354	PWK
5_112419579_-	bel_P7_f_F1r	-0.443964	C57
6_23001980_+	bel_P7_f_F1r	1.02086	C57
6_55498054_+	bel_P7_f_F1r	-0.613494	PWK
6_112722507_-	bel_P7_f_F1r	-0.314239	PWK
6_119572774_-	bel_P7_f_F1r	-0.156286	PWK
6_133106562_+	bel_P7_f_F1r	1.92172	C57
7_105755954_-	bel_P7_f_F1r	-0.0567508	C57
8_70329639_+	bel_P7_f_F1r	0.384928	C57
8_109860551_+	bel_P7_f_F1r	0.346214	C57
8_120161812_+	bel_P7_f_F1r	0.523105	C57
8_120579100_+	bel_P7_f_F1r	1.34037	PWK
8_121600811_-	bel_P7_f_F1r	-0.94539	PWK
9_26759251_+	bel_P7_f_F1r	-2.52645	PWK
9_56620083_-	bel_P7_f_F1r	0.271313	C57
9_58197392_-	bel_P7_f_F1r	-0.279918	C57
9_58199781_-	bel_P7_f_F1r	2.61352	C57
1_20936230_+	bel_P7_m_F1i	-0.358489	C57
1_38865927_-	bel_P7_m_F1i	0.131518	PWK
1_72860475_-	bel_P7_m_F1i	0.853748	C57
1_88700677_-	bel_P7_m_F1i	0.723418	C57
1_90612413_+	bel_P7_m_F1i	-1.54844	PWK
1_132937204_+	bel_P7_m_F1i	-0.427756	PWK
10_18533493_+	bel_P7_m_F1i	2.88353	C57
10_42186125_-	bel_P7_m_F1i	0.793425	C57
10_80316556_+	bel_P7_m_F1i	2.1692	C57
10_81318500_+	bel_P7_m_F1i	-0.65796	PWK
10_121266100_-	bel_P7_m_F1i	0.8309	C57
11_45928527_-	bel_P7_m_F1i	-2.43805	PWK
11_50121839_+	bel_P7_m_F1i	-0.108055	PWK
11_50121849_+	bel_P7_m_F1i	-0.0630052	C57
11_60185857_+	bel_P7_m_F1i	0.726579	C57
11_60905327_-	bel_P7_m_F1i	1.37257	C57
11_76729771_-	bel_P7_m_F1i	2.31947	C57
11_76779508_-	bel_P7_m_F1i	0.958869	C57
11_77953924_+	bel_P7_m_F1i	0.542157	C57
11_78255147_+	bel_P7_m_F1i	0.499587	C57
11_88981648_+	bel_P7_m_F1i	-2.22111	PWK
11_101766904_+	bel_P7_m_F1i	1.02487	C57
11_107073325_-	bel_P7_m_F1i	0.0267165	PWK
11_107734016_-	bel_P7_m_F1i	1.26263	C57
12_15792011_-	bel_P7_m_F1i	0.480211	C57
12_105491835_+	bel_P7_m_F1i	4.80671	C57
13_32822120_+	bel_P7_m_F1i	-0.91854	PWK
13_34183141_-	bel_P7_m_F1i	0.374736	C57
13_59500259_-	bel_P7_m_F1i	-0.324036	PWK
13_94193959_+	bel_P7_m_F1i	2.82427	C57
13_99415350_+	bel_P7_m_F1i	-0.149676	PWK
14_24448901_-	bel_P7_m_F1i	1.10437	C57
14_29990901_+	bel_P7_m_F1i	1.57585	C57
14_32082963_-	bel_P7_m_F1i	-0.202213	PWK
14_54368632_+	bel_P7_m_F1i	-0.19447	C57
14_62608266_+	bel_P7_m_F1i	1.10192	PWK
14_69796803_-	bel_P7_m_F1i	0.485339	C57
14_70604117_-	bel_P7_m_F1i	4.67178	C57
15_6796681_+	bel_P7_m_F1i	0.147038	C57
15_37366617_-	bel_P7_m_F1i	0.387064	PWK
15_38949574_+	bel_P7_m_F1i	1.97218	C57
15_82204048_+	bel_P7_m_F1i	2.67513	C57
16_10421458_-	bel_P7_m_F1i	1.3201	PWK
16_32233077_-	bel_P7_m_F1i	0.761568	C57
16_87730218_+	bel_P7_m_F1i	-0.694543	PWK
16_90938938_-	bel_P7_m_F1i	-1.00089	PWK
16_94498510_-	bel_P7_m_F1i	0.360524	PWK
17_46302693_+	bel_P7_m_F1i	0.606798	C57
17_46413417_+	bel_P7_m_F1i	0.159168	C57
17_78374286_+	bel_P7_m_F1i	0.481095	PWK
18_13846119_-	bel_P7_m_F1i	0.000861032	PWK
18_22694888_-	bel_P7_m_F1i	-0.701428	C57
18_34315866_+	bel_P7_m_F1i	-0.236316	C57
18_46608535_+	bel_P7_m_F1i	0.205461	C57
18_61587996_+	bel_P7_m_F1i	-1.08941	PWK
19_8895472_+	bel_P7_m_F1i	0.25299	C57
19_28912055_+	bel_P7_m_F1i	0.834732	C57
19_32514835_+	bel_P7_m_F1i	0.0830649	C57
2_3225307_+	bel_P7_m_F1i	-0.0169309	PWK
2_24791751_-	bel_P7_m_F1i	0.0138567	C57
2_25579147_-	bel_P7_m_F1i	0.717774	C57
2_25579361_-	bel_P7_m_F1i	-0.166644	C57
2_28826554_-	bel_P7_m_F1i	-0.0680008	C57
2_33731963_-	bel_P7_m_F1i	0.730102	C57
2_70713473_-	bel_P7_m_F1i	0.160447	C57
2_104146889_-	bel_P7_m_F1i	0.163984	PWK
2_128851878_+	bel_P7_m_F1i	-0.727903	C57
2_131029662_+	bel_P7_m_F1i	0.64106	C57
2_131178176_-	bel_P7_m_F1i	-0.15318	PWK
2_132530525_-	bel_P7_m_F1i	-1.54532	PWK
2_156540095_+	bel_P7_m_F1i	0.679514	C57
2_156873220_+	bel_P7_m_F1i	0.918829	C57
2_157016254_-	bel_P7_m_F1i	-0.00879836	C57
2_164768094_+	bel_P7_m_F1i	2.10816	C57
2_164825696_+	bel_P7_m_F1i	0.205461	PWK
3_54804405_-	bel_P7_m_F1i	1.32783	C57
3_94448413_+	bel_P7_m_F1i	-1.86397	PWK
3_105719098_+	bel_P7_m_F1i	-1.03864	C57
3_107612774_-	bel_P7_m_F1i	1.23209	C57
3_129634772_+	bel_P7_m_F1i	2.045	C57
4_5798934_+	bel_P7_m_F1i	-1.20362	PWK
4_21993692_+	bel_P7_m_F1i	-0.522459	C57
4_34805520_-	bel_P7_m_F1i	0.713608	C57
4_43447149_+	bel_P7_m_F1i	0.693056	C57
4_45400042_-	bel_P7_m_F1i	1.4885	C57
4_49585518_-	bel_P7_m_F1i	-0.782248	PWK
4_107874972_+	bel_P7_m_F1i	1.94902	C57
4_108266253_-	bel_P7_m_F1i	-0.800913	PWK
4_126863970_-	bel_P7_m_F1i	2.27946	C57
4_130316153_-	bel_P7_m_F1i	1.12887	C57
4_156125575_+	bel_P7_m_F1i	-1.27332	PWK
5_3693382_-	bel_P7_m_F1i	0.242263	C57
5_30955485_-	bel_P7_m_F1i	-1.57651	PWK
5_72976116_+	bel_P7_m_F1i	-0.474871	C57
5_112419579_-	bel_P7_m_F1i	-0.364153	C57
5_121133669_-	bel_P7_m_F1i	1.37304	C57
5_121440250_+	bel_P7_m_F1i	3.63936	C57
5_129606686_+	bel_P7_m_F1i	0.448836	C57
5_135381186_-	bel_P7_m_F1i	-0.643917	PWK
5_139472626_-	bel_P7_m_F1i	1.12004	C57
6_23001980_+	bel_P7_m_F1i	-0.00116617	C57
6_55498054_+	bel_P7_m_F1i	-1.10387	PWK
6_86369690_+	bel_P7_m_F1i	0.178085	PWK
6_91899452_+	bel_P7_m_F1i	0.871803	C57
6_112722507_-	bel_P7_m_F1i	-1.44412	PWK
6_119572774_-	bel_P7_m_F1i	0.0768327	PWK
6_119575499_-	bel_P7_m_F1i	0.745523	PWK
6_133106562_+	bel_P7_m_F1i	2.95371	C57
7_30362485_-	bel_P7_m_F1i	0.138534	C57
7_105755954_-	bel_P7_m_F1i	-0.420978	C57
7_114536344_+	bel_P7_m_F1i	0.713115	PWK
7_140854285_-	bel_P7_m_F1i	-1.62743	PWK
8_25981737_-	bel_P7_m_F1i	-2.21239	PWK
8_70329639_+	bel_P7_m_F1i	0.0557135	C57
8_83670107_-	bel_P7_m_F1i	-0.125522	PWK
8_95327984_-	bel_P7_m_F1i	-0.679897	PWK
8_106265609_-	bel_P7_m_F1i	1.23764	C57
8_109860551_+	bel_P7_m_F1i	1.26925	C57
8_120161812_+	bel_P7_m_F1i	0.155618	C57
8_120579100_+	bel_P7_m_F1i	0.623153	PWK
8_121600811_-	bel_P7_m_F1i	-1.09449	PWK
9_26759251_+	bel_P7_m_F1i	-1.40932	PWK
9_56620083_-	bel_P7_m_F1i	0.00721273	C57
9_58197392_-	bel_P7_m_F1i	-0.0431612	C57
9_58199781_-	bel_P7_m_F1i	1.3625	C57
9_75009930_+	bel_P7_m_F1i	-1.77943	PWK
9_94520273_-	bel_P7_m_F1i	0.632779	C57
1_20936230_+	bel_P7_m_F1r	-0.463036	C57
1_38865927_-	bel_P7_m_F1r	-0.35235	PWK
1_72860475_-	bel_P7_m_F1r	0.559513	C57
1_88700677_-	bel_P7_m_F1r	0.727381	C57
1_90612413_+	bel_P7_m_F1r	-1.1585	PWK
1_132937204_+	bel_P7_m_F1r	0.0691701	PWK
10_18533493_+	bel_P7_m_F1r	2.90098	C57
10_42186125_-	bel_P7_m_F1r	0.456408	C57
10_80316556_+	bel_P7_m_F1r	1.93096	C57
10_81318500_+	bel_P7_m_F1r	0.261727	PWK
11_45928527_-	bel_P7_m_F1r	-2.23402	PWK
11_50121839_+	bel_P7_m_F1r	0.270729	PWK
11_50121849_+	bel_P7_m_F1r	0.408233	C57
11_52407089_+	bel_P7_m_F1r	-0.595962	PWK
11_60185857_+	bel_P7_m_F1r	1.60723	C57
11_60905327_-	bel_P7_m_F1r	0.781435	C57
11_76729771_-	bel_P7_m_F1r	2.96664	C57
11_76779508_-	bel_P7_m_F1r	1.44287	C57
11_77953924_+	bel_P7_m_F1r	0.697772	C57
11_78255147_+	bel_P7_m_F1r	0.40462	C57
11_88981648_+	bel_P7_m_F1r	-1.37586	PWK
11_101766904_+	bel_P7_m_F1r	1.51967	C57
11_107734016_-	bel_P7_m_F1r	0.991018	C57
12_15792011_-	bel_P7_m_F1r	-0.204903	C57
13_17989625_-	bel_P7_m_F1r	-1.17792	C57
13_32822120_+	bel_P7_m_F1r	-0.358371	PWK
13_34183141_-	bel_P7_m_F1r	-0.396563	C57
13_59500259_-	bel_P7_m_F1r	-0.137713	PWK
13_94193959_+	bel_P7_m_F1r	1.24584	C57
13_99415350_+	bel_P7_m_F1r	0.183345	PWK
14_29990901_+	bel_P7_m_F1r	1.84104	C57
14_32082963_-	bel_P7_m_F1r	-0.399205	PWK
14_54368632_+	bel_P7_m_F1r	1.08298	C57
14_70604117_-	bel_P7_m_F1r	3.85442	C57
15_6796681_+	bel_P7_m_F1r	1.64435	C57
15_37366617_-	bel_P7_m_F1r	0.186081	PWK
15_82204048_+	bel_P7_m_F1r	2.25235	C57
16_10421458_-	bel_P7_m_F1r	0.637045	PWK
16_32233077_-	bel_P7_m_F1r	0.0136438	C57
16_87730218_+	bel_P7_m_F1r	-0.649543	PWK
16_90938938_-	bel_P7_m_F1r	-1.07457	PWK
16_94498510_-	bel_P7_m_F1r	0.681224	PWK
17_46302693_+	bel_P7_m_F1r	1.05827	C57
17_46413417_+	bel_P7_m_F1r	-0.496684	C57
18_13846119_-	bel_P7_m_F1r	-0.855995	PWK
18_22694888_-	bel_P7_m_F1r	0.886509	C57
18_34315866_+	bel_P7_m_F1r	-0.812379	C57
18_46608535_+	bel_P7_m_F1r	2.25617	C57
18_61587996_+	bel_P7_m_F1r	-1.2032	PWK
19_8895472_+	bel_P7_m_F1r	-0.308997	C57
19_28912055_+	bel_P7_m_F1r	1.10653	C57
19_32514835_+	bel_P7_m_F1r	1.41415	C57
2_3225307_+	bel_P7_m_F1r	-0.615329	PWK
2_24791751_-	bel_P7_m_F1r	0.682203	C57
2_25579147_-	bel_P7_m_F1r	0.3276	C57
2_25579361_-	bel_P7_m_F1r	0.186309	C57
2_28826554_-	bel_P7_m_F1r	0.204377	C57
2_33731963_-	bel_P7_m_F1r	0.0924754	C57
2_70713473_-	bel_P7_m_F1r	-0.138394	C57
2_104146889_-	bel_P7_m_F1r	0.253924	PWK
2_128851878_+	bel_P7_m_F1r	-0.401858	C57
2_131029662_+	bel_P7_m_F1r	1.42495	C57
2_131178176_-	bel_P7_m_F1r	0.0700898	PWK
2_132530525_-	bel_P7_m_F1r	-2.42798	PWK
2_156540095_+	bel_P7_m_F1r	0.27211	C57
2_156873220_+	bel_P7_m_F1r	1.16286	C57
2_157016254_-	bel_P7_m_F1r	1.67238	C57
2_164768094_+	bel_P7_m_F1r	1.18053	C57
2_164825696_+	bel_P7_m_F1r	-1.46333	PWK
3_54804405_-	bel_P7_m_F1r	2.73866	C57
3_94448413_+	bel_P7_m_F1r	-0.532848	PWK
3_105719098_+	bel_P7_m_F1r	-0.655971	C57
3_107612774_-	bel_P7_m_F1r	0.786843	C57
4_5798934_+	bel_P7_m_F1r	-1.18886	PWK
4_21993692_+	bel_P7_m_F1r	0.722425	C57
4_34805177_-	bel_P7_m_F1r	-0.0772663	C57
4_34805520_-	bel_P7_m_F1r	-0.0514276	C57
4_43447149_+	bel_P7_m_F1r	0.610624	C57
4_45400042_-	bel_P7_m_F1r	0.935418	C57
4_49585518_-	bel_P7_m_F1r	-0.463678	PWK
4_107874972_+	bel_P7_m_F1r	1.7806	C57
4_108266253_-	bel_P7_m_F1r	-0.0172754	PWK
4_126863970_-	bel_P7_m_F1r	2.71947	C57
4_130316153_-	bel_P7_m_F1r	1.79462	C57
4_156125575_+	bel_P7_m_F1r	-1.12782	PWK
5_3693382_-	bel_P7_m_F1r	0.0218904	C57
5_30955485_-	bel_P7_m_F1r	-1.35354	PWK
5_72976116_+	bel_P7_m_F1r	1.43463	C57
5_112419579_-	bel_P7_m_F1r	-0.0824201	C57
5_121133669_-	bel_P7_m_F1r	1.26954	C57
5_121440250_+	bel_P7_m_F1r	4.55209	C57
5_135381186_-	bel_P7_m_F1r	-0.391327	PWK
5_139472626_-	bel_P7_m_F1r	1.5547	C57
6_23001980_+	bel_P7_m_F1r	1.50914	C57
6_55498054_+	bel_P7_m_F1r	-1.04281	PWK
6_91899452_+	bel_P7_m_F1r	0.602131	C57
6_112722507_-	bel_P7_m_F1r	0.108698	PWK
6_119572774_-	bel_P7_m_F1r	-0.2934	PWK
6_119575499_-	bel_P7_m_F1r	-0.464512	PWK
6_133106562_+	bel_P7_m_F1r	1.88917	C57
7_30362485_-	bel_P7_m_F1r	1.63141	C57
7_80713645_-	bel_P7_m_F1r	-0.0130518	C57
7_105755954_-	bel_P7_m_F1r	0.181119	C57
7_114536344_+	bel_P7_m_F1r	-0.53747	PWK
7_140854285_-	bel_P7_m_F1r	-1.49085	PWK
8_70329639_+	bel_P7_m_F1r	0.307266	C57
8_83670107_-	bel_P7_m_F1r	0.0509822	PWK
8_95327984_-	bel_P7_m_F1r	-2.99938	PWK
8_106253048_-	bel_P7_m_F1r	-1.1167	PWK
8_109860551_+	bel_P7_m_F1r	0.812115	C57
8_120161812_+	bel_P7_m_F1r	0.387542	C57
8_120579100_+	bel_P7_m_F1r	0.33665	PWK
8_121600811_-	bel_P7_m_F1r	-1.2466	PWK
9_26759251_+	bel_P7_m_F1r	-1.5446	PWK
9_56620083_-	bel_P7_m_F1r	0.371521	C57
9_58197392_-	bel_P7_m_F1r	0.309472	C57
9_58199781_-	bel_P7_m_F1r	1.9303	C57
9_75009930_+	bel_P7_m_F1r	-3.09031	PWK
9_94520273_-	bel_P7_m_F1r	-0.296568	C57
1_38865927_-	bru_P0_f_F1i	-0.439369	PWK
1_72860475_-	bru_P0_f_F1i	0.59597	C57
1_88700677_-	bru_P0_f_F1i	0.819192	C57
1_90612413_+	bru_P0_f_F1i	-0.235713	PWK
1_132937204_+	bru_P0_f_F1i	-0.116647	PWK
1_139447546_+	bru_P0_f_F1i	-0.782132	PWK
1_161991710_-	bru_P0_f_F1i	-2.70465	PWK
10_80316556_+	bru_P0_f_F1i	1.74634	C57
10_81318500_+	bru_P0_f_F1i	0.577704	PWK
11_42627532_+	bru_P0_f_F1i	1.75279	C57
11_50121839_+	bru_P0_f_F1i	0.0166332	PWK
11_50121849_+	bru_P0_f_F1i	-0.154511	C57
11_52407089_+	bru_P0_f_F1i	0.396305	PWK
11_77953924_+	bru_P0_f_F1i	0.862551	C57
11_78255147_+	bru_P0_f_F1i	-0.7387	C57
11_95275555_-	bru_P0_f_F1i	-0.877261	PWK
11_107073325_-	bru_P0_f_F1i	-0.9797	PWK
11_107734016_-	bru_P0_f_F1i	1.35923	C57
12_4247703_-	bru_P0_f_F1i	-0.0657885	C57
12_15792011_-	bru_P0_f_F1i	0.66429	C57
12_53150306_+	bru_P0_f_F1i	0.349249	C57
12_103408033_-	bru_P0_f_F1i	2.58929	C57
12_105491835_+	bru_P0_f_F1i	4.38903	C57
13_34183141_-	bru_P0_f_F1i	0.666817	C57
13_59500259_-	bru_P0_f_F1i	0.570952	PWK
14_70604117_-	bru_P0_f_F1i	4.93143	C57
14_111679470_+	bru_P0_f_F1i	1.48036	C57
15_37366617_-	bru_P0_f_F1i	0.919887	PWK
15_82204048_+	bru_P0_f_F1i	1.98042	C57
16_10421458_-	bru_P0_f_F1i	0.270397	PWK
16_32233077_-	bru_P0_f_F1i	0.814191	C57
16_74411380_-	bru_P0_f_F1i	-0.294238	C57
16_87730218_+	bru_P0_f_F1i	-0.600846	PWK
16_90938938_-	bru_P0_f_F1i	-0.372671	PWK
17_46302693_+	bru_P0_f_F1i	0.107747	C57
17_74579830_+	bru_P0_f_F1i	-0.917259	PWK
17_78374286_+	bru_P0_f_F1i	-0.454154	PWK
18_22694888_-	bru_P0_f_F1i	0.190048	C57
18_34315866_+	bru_P0_f_F1i	-1.47072	C57
18_61587996_+	bru_P0_f_F1i	-1.45611	PWK
2_3225307_+	bru_P0_f_F1i	-2.77332	PWK
2_24791751_-	bru_P0_f_F1i	0.779498	C57
2_33731963_-	bru_P0_f_F1i	-0.467703	C57
2_70713473_-	bru_P0_f_F1i	0.816607	C57
2_104146889_-	bru_P0_f_F1i	0.0420181	PWK
2_106867288_+	bru_P0_f_F1i	1.5777	C57
2_131029662_+	bru_P0_f_F1i	1.74518	C57
2_131178176_-	bru_P0_f_F1i	-0.291038	PWK
2_132530525_-	bru_P0_f_F1i	-2.56729	PWK
2_156540095_+	bru_P0_f_F1i	1.24104	C57
2_156873220_+	bru_P0_f_F1i	-0.0480602	C57
2_157016254_-	bru_P0_f_F1i	2.06176	C57
2_179896546_+	bru_P0_f_F1i	-1.53261	PWK
3_9434603_-	bru_P0_f_F1i	0.39022	C57
3_107612774_-	bru_P0_f_F1i	1.41557	C57
4_5798934_+	bru_P0_f_F1i	-0.781546	PWK
4_21993692_+	bru_P0_f_F1i	0.232073	C57
4_43447149_+	bru_P0_f_F1i	0.168417	C57
4_45400042_-	bru_P0_f_F1i	2.28939	C57
4_107874972_+	bru_P0_f_F1i	1.22172	C57
4_108266253_-	bru_P0_f_F1i	-0.773795	PWK
4_123456351_-	bru_P0_f_F1i	-0.368005	PWK
4_125708253_+	bru_P0_f_F1i	-0.401193	C57
5_111419230_+	bru_P0_f_F1i	1.3499	C57
5_112419579_-	bru_P0_f_F1i	-0.166352	C57
5_121133669_-	bru_P0_f_F1i	3.96068	C57
5_129606686_+	bru_P0_f_F1i	0.756215	C57
6_18434340_-	bru_P0_f_F1i	2.22228	C57
6_23001980_+	bru_P0_f_F1i	0.0109746	C57
6_55498054_+	bru_P0_f_F1i	-0.9301	PWK
6_112722507_-	bru_P0_f_F1i	-1.26045	PWK
6_119572774_-	bru_P0_f_F1i	0.587273	PWK
6_119575499_-	bru_P0_f_F1i	0.4098	PWK
6_133106562_+	bru_P0_f_F1i	1.10775	C57
7_30362485_-	bru_P0_f_F1i	0.513324	C57
7_105755954_-	bru_P0_f_F1i	-0.622232	C57
8_70329639_+	bru_P0_f_F1i	0.196397	C57
8_83670107_-	bru_P0_f_F1i	-0.819379	PWK
8_95327984_-	bru_P0_f_F1i	-0.801312	PWK
8_106253048_-	bru_P0_f_F1i	-2.29497	PWK
8_106265609_-	bru_P0_f_F1i	2.65239	C57
8_109860551_+	bru_P0_f_F1i	0.423164	C57
8_120579100_+	bru_P0_f_F1i	0.623022	PWK
8_121600811_-	bru_P0_f_F1i	-1.00616	PWK
9_26759251_+	bru_P0_f_F1i	-1.82907	PWK
9_56620083_-	bru_P0_f_F1i	1.20656	C57
9_58197392_-	bru_P0_f_F1i	0.751411	C57
9_58199781_-	bru_P0_f_F1i	2.22458	C57
9_110549055_+	bru_P0_f_F1i	-1.12024	PWK
1_72860475_-	bru_P0_f_F1r	-0.360999	C57
1_88700677_-	bru_P0_f_F1r	1.28137	C57
1_90612413_+	bru_P0_f_F1r	-1.00574	PWK
1_132937204_+	bru_P0_f_F1r	-1.17454	PWK
1_161991710_-	bru_P0_f_F1r	-3.14842	PWK
10_80316556_+	bru_P0_f_F1r	1.50981	C57
10_81318500_+	bru_P0_f_F1r	-0.195821	PWK
11_77953924_+	bru_P0_f_F1r	1.04604	C57
11_78255147_+	bru_P0_f_F1r	-0.146231	C57
11_107073325_-	bru_P0_f_F1r	-0.674823	PWK
11_107734016_-	bru_P0_f_F1r	1.7449	C57
12_15792011_-	bru_P0_f_F1r	0.225377	C57
12_105491835_+	bru_P0_f_F1r	6.01648	C57
13_59500259_-	bru_P0_f_F1r	-0.27338	PWK
14_62608266_+	bru_P0_f_F1r	2.55142	PWK
14_70604117_-	bru_P0_f_F1r	4.32952	C57
15_37366617_-	bru_P0_f_F1r	1.63994	PWK
15_82204048_+	bru_P0_f_F1r	2.03384	C57
16_74411380_-	bru_P0_f_F1r	-0.324388	C57
16_90938938_-	bru_P0_f_F1r	-1.46589	PWK
17_46302693_+	bru_P0_f_F1r	0.632265	C57
17_74579830_+	bru_P0_f_F1r	0.319624	PWK
17_78374286_+	bru_P0_f_F1r	0.11181	PWK
18_22694888_-	bru_P0_f_F1r	0.737071	C57
18_34315866_+	bru_P0_f_F1r	-0.372785	C57
18_61587996_+	bru_P0_f_F1r	-1.9983	PWK
2_24791751_-	bru_P0_f_F1r	-0.0177077	C57
2_33731963_-	bru_P0_f_F1r	0.352075	C57
2_106867288_+	bru_P0_f_F1r	-0.34725	C57
2_131178176_-	bru_P0_f_F1r	-0.393256	PWK
2_132530525_-	bru_P0_f_F1r	-2.58172	PWK
2_156540095_+	bru_P0_f_F1r	1.53797	C57
2_156873220_+	bru_P0_f_F1r	0.79211	C57
2_157016254_-	bru_P0_f_F1r	2.65624	C57
2_164768094_+	bru_P0_f_F1r	1.24301	C57
2_179896546_+	bru_P0_f_F1r	-0.532282	PWK
3_9434603_-	bru_P0_f_F1r	0.347187	C57
3_107612774_-	bru_P0_f_F1r	2.60675	C57
4_5798934_+	bru_P0_f_F1r	-0.426238	PWK
4_21993692_+	bru_P0_f_F1r	0.142943	C57
4_43447149_+	bru_P0_f_F1r	0.977591	C57
4_45400042_-	bru_P0_f_F1r	1.53811	C57
4_107874972_+	bru_P0_f_F1r	-0.228841	C57
4_108266253_-	bru_P0_f_F1r	-1.57375	PWK
4_123456351_-	bru_P0_f_F1r	-0.598238	PWK
4_125708253_+	bru_P0_f_F1r	-0.124144	C57
4_126863970_-	bru_P0_f_F1r	3.21499	C57
4_130316153_-	bru_P0_f_F1r	0.991519	C57
5_30955485_-	bru_P0_f_F1r	-0.0163325	PWK
5_111419230_+	bru_P0_f_F1r	2.47279	C57
5_112419579_-	bru_P0_f_F1r	-0.842749	C57
5_121133669_-	bru_P0_f_F1r	0.796849	C57
5_129606686_+	bru_P0_f_F1r	0.330572	C57
6_18434340_-	bru_P0_f_F1r	2.22195	C57
6_23001980_+	bru_P0_f_F1r	0.766661	C57
6_112722507_-	bru_P0_f_F1r	-0.529627	PWK
6_119575499_-	bru_P0_f_F1r	-0.621903	PWK
6_133106562_+	bru_P0_f_F1r	0.808029	C57
7_30362485_-	bru_P0_f_F1r	1.62259	C57
7_105755954_-	bru_P0_f_F1r	0.639076	C57
8_70329639_+	bru_P0_f_F1r	1.98367	C57
8_95327984_-	bru_P0_f_F1r	-0.735814	PWK
8_106253048_-	bru_P0_f_F1r	-2.83834	PWK
8_106265609_-	bru_P0_f_F1r	2.61226	C57
8_109860551_+	bru_P0_f_F1r	1.367	C57
8_120579100_+	bru_P0_f_F1r	-0.592362	PWK
8_121600811_-	bru_P0_f_F1r	-1.2862	PWK
9_26759251_+	bru_P0_f_F1r	-1.92954	PWK
9_56620083_-	bru_P0_f_F1r	0.852423	C57
9_58197392_-	bru_P0_f_F1r	0.540652	C57
9_58199781_-	bru_P0_f_F1r	1.66211	C57
9_110549055_+	bru_P0_f_F1r	0.55603	PWK
1_72860475_-	bru_P0_m_F1i	-0.322018	C57
1_88700677_-	bru_P0_m_F1i	1.83696	C57
1_90612413_+	bru_P0_m_F1i	-1.0498	PWK
1_132937204_+	bru_P0_m_F1i	-1.61695	PWK
10_80316556_+	bru_P0_m_F1i	2.17075	C57
10_81318500_+	bru_P0_m_F1i	0.204102	PWK
11_50121839_+	bru_P0_m_F1i	0.505862	PWK
11_50121849_+	bru_P0_m_F1i	0.458792	C57
11_77953924_+	bru_P0_m_F1i	1.06398	C57
11_78255147_+	bru_P0_m_F1i	0.154845	C57
11_107734016_-	bru_P0_m_F1i	1.25218	C57
12_15792011_-	bru_P0_m_F1i	2.52609	C57
12_53150306_+	bru_P0_m_F1i	0.835631	C57
12_105491835_+	bru_P0_m_F1i	5.38778	C57
13_59500259_-	bru_P0_m_F1i	-0.562399	PWK
14_70604117_-	bru_P0_m_F1i	4.72939	C57
15_37366617_-	bru_P0_m_F1i	1.14851	PWK
15_82204048_+	bru_P0_m_F1i	1.48211	C57
16_74411380_-	bru_P0_m_F1i	-0.868914	C57
17_74579830_+	bru_P0_m_F1i	0.0679938	PWK
18_22694888_-	bru_P0_m_F1i	-0.3153	C57
18_34315866_+	bru_P0_m_F1i	-0.261666	C57
18_61587996_+	bru_P0_m_F1i	-1.76936	PWK
2_33731963_-	bru_P0_m_F1i	0.434997	C57
2_104146889_-	bru_P0_m_F1i	-0.738968	PWK
2_106867288_+	bru_P0_m_F1i	2.33843	C57
2_131178176_-	bru_P0_m_F1i	-0.476197	PWK
2_132530525_-	bru_P0_m_F1i	-3.95969	PWK
2_156540095_+	bru_P0_m_F1i	2.09787	C57
2_157016254_-	bru_P0_m_F1i	2.7881	C57
3_9434603_-	bru_P0_m_F1i	1.17548	C57
3_107612774_-	bru_P0_m_F1i	1.91002	C57
4_5798934_+	bru_P0_m_F1i	-0.732016	PWK
4_21993692_+	bru_P0_m_F1i	-0.136666	C57
4_43447149_+	bru_P0_m_F1i	1.33182	C57
4_108266253_-	bru_P0_m_F1i	-1.22612	PWK
4_123456351_-	bru_P0_m_F1i	-0.884511	PWK
5_111419230_+	bru_P0_m_F1i	1.40388	C57
5_121133669_-	bru_P0_m_F1i	2.52912	C57
6_18434340_-	bru_P0_m_F1i	2.06214	C57
6_23001980_+	bru_P0_m_F1i	0.464759	C57
6_112722507_-	bru_P0_m_F1i	-0.588238	PWK
6_119575499_-	bru_P0_m_F1i	0.106029	PWK
6_133106562_+	bru_P0_m_F1i	0.923094	C57
7_105755954_-	bru_P0_m_F1i	0.275645	C57
8_106253048_-	bru_P0_m_F1i	-2.10393	PWK
8_106265609_-	bru_P0_m_F1i	3.01936	C57
8_121600811_-	bru_P0_m_F1i	-2.04821	PWK
9_26759251_+	bru_P0_m_F1i	-3.481	PWK
9_56620083_-	bru_P0_m_F1i	1.5998	C57
9_58197392_-	bru_P0_m_F1i	0.733006	C57
9_58199781_-	bru_P0_m_F1i	2.37333	C57
1_72860475_-	bru_P0_m_F1r	0.563507	C57
1_88700677_-	bru_P0_m_F1r	0.835327	C57
1_90612413_+	bru_P0_m_F1r	-0.311786	PWK
1_132937204_+	bru_P0_m_F1r	-1.47005	PWK
1_161991710_-	bru_P0_m_F1r	-3.32859	PWK
10_80316556_+	bru_P0_m_F1r	2.2809	C57
10_81318500_+	bru_P0_m_F1r	0.0857754	PWK
11_52407089_+	bru_P0_m_F1r	-0.271144	PWK
11_77953924_+	bru_P0_m_F1r	0.463033	C57
11_107073325_-	bru_P0_m_F1r	0.935307	PWK
11_107734016_-	bru_P0_m_F1r	1.65079	C57
12_15792011_-	bru_P0_m_F1r	0.305357	C57
12_105491835_+	bru_P0_m_F1r	5.49111	C57
13_59500259_-	bru_P0_m_F1r	-0.644731	PWK
14_62608266_+	bru_P0_m_F1r	1.43221	PWK
14_70604117_-	bru_P0_m_F1r	5.56466	C57
15_37366617_-	bru_P0_m_F1r	0.465822	PWK
15_82204048_+	bru_P0_m_F1r	1.5813	C57
16_74411380_-	bru_P0_m_F1r	-0.354665	C57
17_74579830_+	bru_P0_m_F1r	0.103014	PWK
18_22694888_-	bru_P0_m_F1r	1.83928	C57
18_34315866_+	bru_P0_m_F1r	-0.932155	C57
18_61587996_+	bru_P0_m_F1r	-1.80699	PWK
2_24791751_-	bru_P0_m_F1r	0.148395	C57
2_33731963_-	bru_P0_m_F1r	1.22959	C57
2_70713473_-	bru_P0_m_F1r	0.141158	C57
2_131178176_-	bru_P0_m_F1r	-0.184693	PWK
2_156540095_+	bru_P0_m_F1r	1.72763	C57
2_157016254_-	bru_P0_m_F1r	2.98963	C57
3_9434603_-	bru_P0_m_F1r	1.06338	C57
3_107612774_-	bru_P0_m_F1r	1.76213	C57
4_5798934_+	bru_P0_m_F1r	-0.597682	PWK
4_21993692_+	bru_P0_m_F1r	0.31524	C57
4_43447149_+	bru_P0_m_F1r	0.433986	C57
4_45400042_-	bru_P0_m_F1r	1.78775	C57
4_108266253_-	bru_P0_m_F1r	-1.39216	PWK
4_123456351_-	bru_P0_m_F1r	0.0216915	PWK
5_111419230_+	bru_P0_m_F1r	1.21277	C57
5_121133669_-	bru_P0_m_F1r	5.24213	C57
6_18434340_-	bru_P0_m_F1r	2.19962	C57
6_23001980_+	bru_P0_m_F1r	0.559625	C57
6_112722507_-	bru_P0_m_F1r	-0.489261	PWK
6_119575499_-	bru_P0_m_F1r	-0.398117	PWK
6_133106562_+	bru_P0_m_F1r	0.84981	C57
7_105755954_-	bru_P0_m_F1r	0.367418	C57
8_95327984_-	bru_P0_m_F1r	-1.96386	PWK
8_106253048_-	bru_P0_m_F1r	-1.98773	PWK
8_106265609_-	bru_P0_m_F1r	2.55204	C57
8_109860551_+	bru_P0_m_F1r	0.925254	C57
8_121600811_-	bru_P0_m_F1r	-1.19579	PWK
9_26759251_+	bru_P0_m_F1r	-0.957933	PWK
9_56620083_-	bru_P0_m_F1r	1.03544	C57
9_58197392_-	bru_P0_m_F1r	0.111204	C57
9_58199781_-	bru_P0_m_F1r	2.60795	C57
1_72860475_-	bru_P7_f_F1i	0.410886	C57
1_88700677_-	bru_P7_f_F1i	2.53951	C57
10_80316556_+	bru_P7_f_F1i	1.37622	C57
10_81318500_+	bru_P7_f_F1i	-0.394667	PWK
11_45928527_-	bru_P7_f_F1i	-2.23893	PWK
11_77953924_+	bru_P7_f_F1i	0.928655	C57
11_107734016_-	bru_P7_f_F1i	1.23655	C57
12_15792011_-	bru_P7_f_F1i	0.821171	C57
12_53150306_+	bru_P7_f_F1i	0.0464743	C57
12_105491835_+	bru_P7_f_F1i	3.28362	C57
13_59500259_-	bru_P7_f_F1i	-0.276754	PWK
14_70604117_-	bru_P7_f_F1i	5.09248	C57
15_37366617_-	bru_P7_f_F1i	0.530237	PWK
15_82204048_+	bru_P7_f_F1i	2.49443	C57
16_90938938_-	bru_P7_f_F1i	-1.917	PWK
17_74579830_+	bru_P7_f_F1i	-0.266635	PWK
18_34315866_+	bru_P7_f_F1i	-1.06326	C57
18_61587996_+	bru_P7_f_F1i	-1.14567	PWK
2_131178176_-	bru_P7_f_F1i	-0.66943	PWK
2_132530525_-	bru_P7_f_F1i	-2.84898	PWK
2_156540095_+	bru_P7_f_F1i	0.705727	C57
2_157016254_-	bru_P7_f_F1i	2.26792	C57
3_107612774_-	bru_P7_f_F1i	2.40377	C57
4_43447149_+	bru_P7_f_F1i	0.000487549	C57
4_108266253_-	bru_P7_f_F1i	-1.44671	PWK
4_123456351_-	bru_P7_f_F1i	1.19159	PWK
6_18434340_-	bru_P7_f_F1i	1.17082	C57
6_23001980_+	bru_P7_f_F1i	-0.0640033	C57
6_112722507_-	bru_P7_f_F1i	-0.0581139	PWK
6_119575499_-	bru_P7_f_F1i	-0.535321	PWK
6_133106562_+	bru_P7_f_F1i	0.860608	C57
8_106253048_-	bru_P7_f_F1i	-2.57596	PWK
8_106265609_-	bru_P7_f_F1i	3.97247	C57
8_121600811_-	bru_P7_f_F1i	-1.69584	PWK
9_26759251_+	bru_P7_f_F1i	-0.925349	PWK
9_56620083_-	bru_P7_f_F1i	1.22861	C57
9_58197392_-	bru_P7_f_F1i	0.962277	C57
9_58199781_-	bru_P7_f_F1i	1.67731	C57
1_72860475_-	bru_P7_f_F1r	0.293458	C57
1_88700677_-	bru_P7_f_F1r	1.67915	C57
1_90612413_+	bru_P7_f_F1r	-0.550556	PWK
1_132937204_+	bru_P7_f_F1r	-1.27824	PWK
10_80316556_+	bru_P7_f_F1r	2.53484	C57
10_81318500_+	bru_P7_f_F1r	-0.353723	PWK
11_42627532_+	bru_P7_f_F1r	1.95789	C57
11_45928527_-	bru_P7_f_F1r	-1.45745	PWK
11_50121839_+	bru_P7_f_F1r	0.325869	PWK
11_50121849_+	bru_P7_f_F1r	0.751578	C57
11_77953924_+	bru_P7_f_F1r	0.966499	C57
11_78255147_+	bru_P7_f_F1r	-0.367693	C57
11_107734016_-	bru_P7_f_F1r	2.03636	C57
12_15792011_-	bru_P7_f_F1r	0.847638	C57
12_105491835_+	bru_P7_f_F1r	4.70476	C57
13_59500259_-	bru_P7_f_F1r	-0.458295	PWK
14_70604117_-	bru_P7_f_F1r	5.73776	C57
14_111679470_+	bru_P7_f_F1r	0.996932	C57
15_37366617_-	bru_P7_f_F1r	0.523467	PWK
15_82204048_+	bru_P7_f_F1r	2.807	C57
16_74411380_-	bru_P7_f_F1r	-0.486426	C57
16_90938938_-	bru_P7_f_F1r	-0.528529	PWK
17_46302693_+	bru_P7_f_F1r	0.791562	C57
17_74579830_+	bru_P7_f_F1r	-0.801053	PWK
18_22694888_-	bru_P7_f_F1r	0.866284	C57
18_34315866_+	bru_P7_f_F1r	-1.18757	C57
18_61587996_+	bru_P7_f_F1r	-1.42186	PWK
19_28912055_+	bru_P7_f_F1r	1.84979	C57
2_25579361_-	bru_P7_f_F1r	0.523445	C57
2_33731963_-	bru_P7_f_F1r	-0.122292	C57
2_131029662_+	bru_P7_f_F1r	3.19838	C57
2_131178176_-	bru_P7_f_F1r	-0.324966	PWK
2_132530525_-	bru_P7_f_F1r	-3.61329	PWK
2_156540095_+	bru_P7_f_F1r	1.07783	C57
2_156873220_+	bru_P7_f_F1r	1.16601	C57
2_157016254_-	bru_P7_f_F1r	1.81132	C57
3_54804405_-	bru_P7_f_F1r	4.04757	C57
3_107612774_-	bru_P7_f_F1r	1.1402	C57
4_5798934_+	bru_P7_f_F1r	-0.146166	PWK
4_21993692_+	bru_P7_f_F1r	0.580802	C57
4_43447149_+	bru_P7_f_F1r	0.978117	C57
4_49585518_-	bru_P7_f_F1r	1.26653	PWK
4_108266253_-	bru_P7_f_F1r	-1.27997	PWK
4_123456351_-	bru_P7_f_F1r	1.11687	PWK
5_112419579_-	bru_P7_f_F1r	-0.522862	C57
5_129606686_+	bru_P7_f_F1r	0.764452	C57
6_18434340_-	bru_P7_f_F1r	1.1788	C57
6_23001980_+	bru_P7_f_F1r	0.127516	C57
6_55498054_+	bru_P7_f_F1r	-0.280636	PWK
6_112722507_-	bru_P7_f_F1r	-0.557937	PWK
6_119572774_-	bru_P7_f_F1r	0.214299	PWK
6_119575499_-	bru_P7_f_F1r	-0.772949	PWK
6_133106562_+	bru_P7_f_F1r	2.86282	C57
7_105755954_-	bru_P7_f_F1r	-0.451021	C57
8_70329639_+	bru_P7_f_F1r	0.40364	C57
8_106253048_-	bru_P7_f_F1r	-2.09043	PWK
8_106265609_-	bru_P7_f_F1r	1.40471	C57
8_109860551_+	bru_P7_f_F1r	0.756563	C57
8_121600811_-	bru_P7_f_F1r	-0.929787	PWK
9_26759251_+	bru_P7_f_F1r	-1.5477	PWK
9_56620083_-	bru_P7_f_F1r	1.0078	C57
9_58197392_-	bru_P7_f_F1r	0.638944	C57
9_58199781_-	bru_P7_f_F1r	1.88302	C57
1_72860475_-	bru_P7_m_F1i	0.326434	C57
1_88700677_-	bru_P7_m_F1i	1.54949	C57
1_90612413_+	bru_P7_m_F1i	-1.21608	PWK
1_132937204_+	bru_P7_m_F1i	-0.972549	PWK
10_80316556_+	bru_P7_m_F1i	2.76073	C57
10_81318500_+	bru_P7_m_F1i	-0.476727	PWK
11_42627532_+	bru_P7_m_F1i	3.84645	C57
11_45928527_-	bru_P7_m_F1i	-3.87178	PWK
11_52407089_+	bru_P7_m_F1i	-0.701853	PWK
11_77953924_+	bru_P7_m_F1i	1.81932	C57
11_78255147_+	bru_P7_m_F1i	0.0230921	C57
11_107734016_-	bru_P7_m_F1i	2.0149	C57
12_15792011_-	bru_P7_m_F1i	-0.221731	C57
12_105491835_+	bru_P7_m_F1i	4.08932	C57
13_59500259_-	bru_P7_m_F1i	0.534288	PWK
14_70604117_-	bru_P7_m_F1i	4.29106	C57
14_111679470_+	bru_P7_m_F1i	0.603001	C57
15_37366617_-	bru_P7_m_F1i	1.176	PWK
15_82204048_+	bru_P7_m_F1i	5.34168	C57
16_74411380_-	bru_P7_m_F1i	-1.45589	C57
16_90938938_-	bru_P7_m_F1i	-0.778935	PWK
17_74579830_+	bru_P7_m_F1i	1.12495	PWK
18_34315866_+	bru_P7_m_F1i	-0.580673	C57
18_61587996_+	bru_P7_m_F1i	-1.29532	PWK
2_25579361_-	bru_P7_m_F1i	-0.397	C57
2_33731963_-	bru_P7_m_F1i	-0.432776	C57
2_70713473_-	bru_P7_m_F1i	0.723937	C57
2_131029662_+	bru_P7_m_F1i	1.87048	C57
2_131178176_-	bru_P7_m_F1i	0.0843718	PWK
2_132530525_-	bru_P7_m_F1i	-2.64093	PWK
2_156540095_+	bru_P7_m_F1i	1.54775	C57
2_156873220_+	bru_P7_m_F1i	1.32789	C57
2_157016254_-	bru_P7_m_F1i	2.38727	C57
3_9434603_-	bru_P7_m_F1i	1.42243	C57
3_107612774_-	bru_P7_m_F1i	0.869303	C57
4_21993692_+	bru_P7_m_F1i	0.250923	C57
4_43447149_+	bru_P7_m_F1i	1.1831	C57
4_108266253_-	bru_P7_m_F1i	-1.51742	PWK
4_123456351_-	bru_P7_m_F1i	-0.344531	PWK
5_112419579_-	bru_P7_m_F1i	-0.0308359	C57
5_129606686_+	bru_P7_m_F1i	2.19917	C57
6_18434340_-	bru_P7_m_F1i	0.659942	C57
6_23001980_+	bru_P7_m_F1i	0.240097	C57
6_55498054_+	bru_P7_m_F1i	-0.0360377	PWK
6_112722507_-	bru_P7_m_F1i	-0.799232	PWK
6_119572774_-	bru_P7_m_F1i	0.733943	PWK
6_119575499_-	bru_P7_m_F1i	-0.417348	PWK
6_133106562_+	bru_P7_m_F1i	1.60656	C57
8_70329639_+	bru_P7_m_F1i	-0.520937	C57
8_121600811_-	bru_P7_m_F1i	-2.45817	PWK
9_26759251_+	bru_P7_m_F1i	-1.44302	PWK
9_56620083_-	bru_P7_m_F1i	1.32861	C57
9_58197392_-	bru_P7_m_F1i	0.865674	C57
9_58199781_-	bru_P7_m_F1i	1.99601	C57
1_20936230_+	bru_P7_m_F1r	-0.696022	C57
1_38865927_-	bru_P7_m_F1r	-0.219994	PWK
1_72860475_-	bru_P7_m_F1r	1.11921	C57
1_88700677_-	bru_P7_m_F1r	2.12805	C57
1_90612413_+	bru_P7_m_F1r	-1.09465	PWK
1_132937204_+	bru_P7_m_F1r	-1.35588	PWK
1_161991710_-	bru_P7_m_F1r	-3.44061	PWK
10_80316556_+	bru_P7_m_F1r	2.38226	C57
10_81318500_+	bru_P7_m_F1r	-0.427364	PWK
11_42627532_+	bru_P7_m_F1r	1.10372	C57
11_45928527_-	bru_P7_m_F1r	-2.1557	PWK
11_50121839_+	bru_P7_m_F1r	-0.212879	PWK
11_50121849_+	bru_P7_m_F1r	0.0630777	C57
11_77953924_+	bru_P7_m_F1r	1.08132	C57
11_78255147_+	bru_P7_m_F1r	-0.357121	C57
11_107734016_-	bru_P7_m_F1r	1.36223	C57
12_4247703_-	bru_P7_m_F1r	1.61141	C57
12_15792011_-	bru_P7_m_F1r	1.04135	C57
12_105491835_+	bru_P7_m_F1r	5.50094	C57
13_32822120_+	bru_P7_m_F1r	0.501816	PWK
13_34183141_-	bru_P7_m_F1r	1.13614	C57
13_59500259_-	bru_P7_m_F1r	0.28889	PWK
14_62608266_+	bru_P7_m_F1r	1.03904	PWK
14_69796803_-	bru_P7_m_F1r	0.513688	C57
14_70604117_-	bru_P7_m_F1r	5.92462	C57
14_111679470_+	bru_P7_m_F1r	0.595554	C57
15_37366617_-	bru_P7_m_F1r	0.761604	PWK
15_82204048_+	bru_P7_m_F1r	4.99526	C57
16_4627121_-	bru_P7_m_F1r	-1.67918	PWK
16_32233077_-	bru_P7_m_F1r	1.67522	C57
16_74411380_-	bru_P7_m_F1r	0.687625	C57
16_90938938_-	bru_P7_m_F1r	-1.2146	PWK
17_46302693_+	bru_P7_m_F1r	1.25204	C57
17_74579830_+	bru_P7_m_F1r	0.49892	PWK
18_22694888_-	bru_P7_m_F1r	0.420812	C57
18_34315866_+	bru_P7_m_F1r	-0.0780169	C57
18_61587996_+	bru_P7_m_F1r	-1.05662	PWK
19_28912055_+	bru_P7_m_F1r	0.0945496	C57
19_32514835_+	bru_P7_m_F1r	0.65224	C57
2_3225307_+	bru_P7_m_F1r	-3.43578	PWK
2_25579147_-	bru_P7_m_F1r	0.110115	C57
2_25579361_-	bru_P7_m_F1r	0.203256	C57
2_33731963_-	bru_P7_m_F1r	-0.578622	C57
2_70713473_-	bru_P7_m_F1r	0.745017	C57
2_104146889_-	bru_P7_m_F1r	-0.24844	PWK
2_106867288_+	bru_P7_m_F1r	1.35526	C57
2_131029662_+	bru_P7_m_F1r	2.24185	C57
2_131178176_-	bru_P7_m_F1r	-0.0515576	PWK
2_132530525_-	bru_P7_m_F1r	-2.9031	PWK
2_156540095_+	bru_P7_m_F1r	1.13506	C57
2_156873220_+	bru_P7_m_F1r	0.655978	C57
2_157016254_-	bru_P7_m_F1r	3.35088	C57
2_179896546_+	bru_P7_m_F1r	-0.703635	PWK
3_9434603_-	bru_P7_m_F1r	-0.221241	C57
3_54804405_-	bru_P7_m_F1r	4.62415	C57
3_107612774_-	bru_P7_m_F1r	0.686444	C57
4_5798934_+	bru_P7_m_F1r	-0.376545	PWK
4_21993692_+	bru_P7_m_F1r	0.836564	C57
4_43447149_+	bru_P7_m_F1r	0.0348327	C57
4_45400042_-	bru_P7_m_F1r	2.04714	C57
4_49585518_-	bru_P7_m_F1r	0.611259	PWK
4_108266253_-	bru_P7_m_F1r	-1.12993	PWK
4_123456351_-	bru_P7_m_F1r	-0.691662	PWK
4_125708253_+	bru_P7_m_F1r	0.821827	C57
4_130316153_-	bru_P7_m_F1r	-0.835425	C57
5_30955485_-	bru_P7_m_F1r	0.494351	PWK
5_112419579_-	bru_P7_m_F1r	0.322547	C57
5_121133669_-	bru_P7_m_F1r	3.44998	C57
5_129606686_+	bru_P7_m_F1r	0.215121	C57
5_135381186_-	bru_P7_m_F1r	0.180988	PWK
6_18434340_-	bru_P7_m_F1r	1.46827	C57
6_23001980_+	bru_P7_m_F1r	0.686045	C57
6_55498054_+	bru_P7_m_F1r	-1.68811	PWK
6_112722507_-	bru_P7_m_F1r	-0.638896	PWK
6_119572774_-	bru_P7_m_F1r	-0.783601	PWK
6_119575499_-	bru_P7_m_F1r	0.207942	PWK
6_133106562_+	bru_P7_m_F1r	1.5523	C57
8_70329639_+	bru_P7_m_F1r	0.601778	C57
8_83670107_-	bru_P7_m_F1r	-0.724912	PWK
8_106253048_-	bru_P7_m_F1r	-2.43943	PWK
8_106265609_-	bru_P7_m_F1r	1.98602	C57
8_109860551_+	bru_P7_m_F1r	0.81009	C57
8_120161812_+	bru_P7_m_F1r	0.224014	C57
8_121600811_-	bru_P7_m_F1r	-1.12348	PWK
9_26759251_+	bru_P7_m_F1r	-1.19414	PWK
9_56620083_-	bru_P7_m_F1r	1.10762	C57
9_58197392_-	bru_P7_m_F1r	0.0833101	C57
9_58199781_-	bru_P7_m_F1r	2.30503	C57
