# Supplementary material for: Sequence and parent-of-origin dependent m6A contribute to allele-specific gene expression
Source: EMBO J. 2025 Jun 3;44(14):4120–49. doi: 10.1038/s44318-025-00476-3 (PMC12264043; doi:10.1038/s44318-025-00476-3)
Supplement: Supplementary file 7 — Source data Fig. 2 [file 44318_2025_476_MOESM7_ESM.zip › Figure 2/2B/EMBOJ-2024-118564_SourceDataForFigure2B_Four_quadrant_scatter_plot.xls]

## Sheet: Four_quadrant_scatter_plot
site	p_value_F1i	FDR_F1i	p_value_F1r	FDR_F1r	log2cpFC_F1i	log2cpFC_F1r	preference	F1i_F1r_group
10_109853360_-	7.32751e-33	9.8952e-31	9.03406e-12	1.36571e-10	2.32282	1.6188	C57	bru_P0_f
10_112926538_-	0.00330841	0.00967739	0.000384546	0.00144509	-1.34216	-1.5819	PWK	bru_P0_f
10_112927583_-	8.98476e-25	6.69416e-23	3.07312e-08	2.71991e-07	1.06623	0.648811	C57	bru_P0_f
10_112927926_-	0.000834095	0.00287585	2.01221e-09	2.14416e-08	0.764107	1.52434	C57	bru_P0_f
10_123265259_+	2.48793e-09	2.63941e-08	5.77351e-46	2.33779e-43	-0.820435	-2.11549	PWK	bru_P0_f
10_123265388_+	0.0069643	0.0184331	1.05285e-07	8.59797e-07	-0.612657	-1.31263	PWK	bru_P0_f
10_127605549_-	3.8734e-15	8.84064e-14	1.80135e-14	3.94268e-13	-1.81373	-1.72767	PWK	bru_P0_f
10_128438236_+	0.00700545	0.0184967	4.23952e-11	5.85223e-10	-0.936804	-2.07304	PWK	bru_P0_f
10_14149323_+	5.40697e-07	3.67765e-06	1.71497e-06	1.10518e-05	-0.653543	-0.605499	PWK	bru_P0_f
10_29197259_+	8.41778e-07	5.53388e-06	5.97079e-05	0.000272558	-1.4107	-1.14247	PWK	bru_P0_f
10_29197269_+	1.14645e-06	7.37966e-06	1.25363e-05	6.62829e-05	-1.3718	-1.15361	PWK	bru_P0_f
10_29227613_+	9.07086e-05	0.000401621	0.00283226	0.0082063	0.911941	0.778667	C57	bru_P0_f
10_34300933_+	0.0365636	0.0760608	2.61673e-05	0.000129083	0.603729	1.34898	C57	bru_P0_f
10_37136009_-	2.24697e-12	3.60783e-11	1.59555e-24	1.10754e-22	0.769172	1.15563	C57	bru_P0_f
10_37136027_-	3.93494e-09	4.03049e-08	4.61441e-22	2.35971e-20	0.653524	1.10175	C57	bru_P0_f
10_37136041_-	8.23726e-08	6.59184e-07	4.09887e-17	1.20705e-15	0.603169	0.978699	C57	bru_P0_f
10_43021048_-	9.33871e-11	1.20825e-09	5.06969e-06	2.92561e-05	-1.5573	-1.04641	PWK	bru_P0_f
10_43022260_-	1.24302e-05	6.50827e-05	6.11869e-06	3.47321e-05	2.72377	1.91547	C57	bru_P0_f
10_49783375_-	7.07769e-12	1.04983e-10	7.04236e-06	3.9332e-05	1.45289	1.16894	C57	bru_P0_f
10_49783394_-	8.9385e-15	1.95082e-13	3.59123e-07	2.64391e-06	1.49794	1.17585	C57	bru_P0_f
10_49783420_-	2.98893e-12	4.67977e-11	1.22436e-08	1.16194e-07	1.31276	1.28121	C57	bru_P0_f
10_61431932_-	0.00325455	0.00952846	0.0344834	0.0725974	1.2584	1.06832	C57	bru_P0_f
10_61693178_+	0.00713919	0.0188191	0.00260138	0.00762831	1.38239	2.18548	C57	bru_P0_f
10_61693184_+	0.00713259	0.0188094	0.000613147	0.00218103	1.38685	2.56511	C57	bru_P0_f
10_78400667_-	0.00990861	0.0250693	0.0064779	0.0168322	1.09806	1.12275	C57	bru_P0_f
10_80130958_-	0.00138154	0.00450459	3.05184e-05	0.000148141	0.749065	1.10334	C57	bru_P0_f
10_80131846_-	3.10824e-13	5.61214e-12	5.89586e-17	1.70524e-15	-0.723873	-0.863215	PWK	bru_P0_f
10_80316214_+	3.63867e-18	1.22207e-16	1.49125e-21	7.24597e-20	-0.972441	-1.0781	PWK	bru_P0_f
10_80316677_+	0.000447784	0.00166621	2.90052e-07	2.18845e-06	0.78298	1.20964	C57	bru_P0_f
10_80316692_+	0.00069126	0.00242859	5.26668e-08	4.45833e-07	0.750607	1.27992	C57	bru_P0_f
10_80392760_-	0.000458421	0.00169702	5.1421e-11	7.03815e-10	-0.890126	-1.62259	PWK	bru_P0_f
10_81123793_+	2.08426e-05	0.000103685	1.81615e-07	1.43491e-06	1.64418	2.69334	C57	bru_P0_f
10_81367153_-	0.00263473	0.0079508	3.44157e-05	0.000164508	0.730512	1.11139	C57	bru_P0_f
10_81460933_-	0.0176669	0.0406665	3.37146e-05	0.000161876	-0.608373	-1.13103	PWK	bru_P0_f
10_81460962_-	0.00380132	0.0109415	3.37852e-09	3.47066e-08	-0.665125	-1.42667	PWK	bru_P0_f
10_81461068_-	2.84059e-20	1.2441e-18	2.87337e-24	1.91257e-22	1.48783	1.77877	C57	bru_P0_f
10_81461105_-	1.57046e-22	8.62689e-21	4.62875e-39	1.40569e-36	1.33131	1.9788	C57	bru_P0_f
10_81461115_-	1.93612e-15	4.54161e-14	3.28451e-30	4.09217e-28	1.11043	1.7935	C57	bru_P0_f
10_81461125_-	1.07099e-17	3.38641e-16	1.45725e-21	7.15232e-20	1.23449	1.58017	C57	bru_P0_f
10_82896248_+	3.32438e-08	2.85791e-07	1.05198e-15	2.63484e-14	-1.96469	-2.52802	PWK	bru_P0_f
10_82896254_+	9.69315e-08	7.59746e-07	2.76798e-18	9.53875e-17	-1.88544	-2.80779	PWK	bru_P0_f
10_82896258_+	8.53647e-08	6.78633e-07	1.46289e-19	5.64143e-18	-1.91899	-2.91139	PWK	bru_P0_f
10_82896292_+	3.90692e-05	0.000185801	2.51991e-12	4.16471e-11	-2.11368	-3.06822	PWK	bru_P0_f
10_85938976_-	1.64633e-05	8.34361e-05	3.43056e-05	0.000164227	0.979779	1.03498	C57	bru_P0_f
11_107734077_-	2.27638e-15	5.26983e-14	5.776e-11	7.83954e-10	1.01813	0.96643	C57	bru_P0_f
11_107734085_-	8.41301e-16	2.0049e-14	1.74929e-05	8.97551e-05	1.01635	0.637174	C57	bru_P0_f
11_116985879_+	1.40377e-11	2.00424e-10	0.0280906	0.0607983	1.75161	0.740027	C57	bru_P0_f
11_116985965_+	1.65578e-28	1.53325e-26	6.09304e-20	2.50899e-18	3.299	3.40928	C57	bru_P0_f
11_117721133_+	4.98578e-13	8.64113e-12	1.10084e-09	1.21568e-08	0.833747	0.814162	C57	bru_P0_f
11_117721160_+	4.05403e-13	7.14083e-12	5.10078e-08	4.32543e-07	0.902107	0.770321	C57	bru_P0_f
11_119147412_-	0.00428616	0.0121588	0.0146965	0.0349196	0.756007	0.855688	C57	bru_P0_f
11_119147416_-	0.00398557	0.0114103	0.0457767	0.091837	0.743711	0.680158	C57	bru_P0_f
11_120104721_-	0.0351513	0.073762	2.84408e-05	0.00013959	0.978919	1.87486	C57	bru_P0_f
11_20303670_-	0.0105956	0.0265381	6.05032e-05	0.000275525	0.602356	0.927342	C57	bru_P0_f
11_20303685_-	0.00430929	0.0122105	1.4705e-08	1.37143e-07	0.662931	1.306	C57	bru_P0_f
11_21148496_+	0.000225046	0.00090718	8.9332e-10	1.00478e-08	0.611754	1.04489	C57	bru_P0_f
11_21148511_+	2.93586e-05	0.000142549	9.04278e-09	8.64939e-08	0.713381	1.03611	C57	bru_P0_f
11_21148519_+	2.16908e-05	0.000107657	3.74943e-05	0.000177741	0.747514	0.778613	C57	bru_P0_f
11_31665595_-	8.49419e-32	1.05883e-29	1.6412e-09	1.77608e-08	-1.62486	-0.833377	PWK	bru_P0_f
11_31665643_-	9.88106e-31	1.12367e-28	1.57096e-08	1.45952e-07	-1.71035	-0.860604	PWK	bru_P0_f
11_31665689_-	6.76277e-23	3.87931e-21	1.63805e-08	1.50744e-07	-1.66174	-0.962722	PWK	bru_P0_f
1_132357392_-	9.79492e-05	0.000427259	0.00382049	0.0106627	1.70855	1.3103	C57	bru_P0_f
1_132514175_-	2.3225e-08	2.07361e-07	4.93742e-11	6.7771e-10	1.2761	1.78884	C57	bru_P0_f
1_136175565_+	2.45375e-13	4.44279e-12	2.21383e-11	3.21104e-10	-1.18332	-1.06608	PWK	bru_P0_f
1_136176011_+	3.18988e-13	5.74355e-12	4.32581e-42	1.50137e-39	1.00074	1.83063	C57	bru_P0_f
1_136176029_+	1.33693e-19	5.38258e-18	5.15112e-18	1.70267e-16	1.17071	1.13618	C57	bru_P0_f
1_136176078_+	5.11935e-15	1.14822e-13	1.07471e-16	3.01851e-15	1.01331	1.0979	C57	bru_P0_f
1_136176232_+	0.000943819	0.00321653	0.00121283	0.00394453	0.643066	0.687032	C57	bru_P0_f
1_136176237_+	0.000322839	0.00125308	0.000350121	0.00133013	0.701898	0.766146	C57	bru_P0_f
1_136280916_-	0.000220279	0.000888517	0.00131521	0.0042238	1.17762	1.34272	C57	bru_P0_f
11_3640445_-	4.26632e-19	1.58024e-17	1.6476e-25	1.35689e-23	1.17576	1.4887	C57	bru_P0_f
11_3640450_-	1.77125e-18	6.1727e-17	4.50206e-25	3.31447e-23	1.12496	1.41831	C57	bru_P0_f
11_53601138_+	0.00558045	0.0152627	0.000490944	0.00179496	-0.845103	-1.1854	PWK	bru_P0_f
11_53601184_+	2.88089e-14	5.92823e-13	0.000637582	0.00224983	-2.07071	-1.15407	PWK	bru_P0_f
11_53601217_+	4.20231e-08	3.55142e-07	5.6976e-07	4.06529e-06	-1.64431	-1.86332	PWK	bru_P0_f
11_54719523_-	3.02325e-08	2.6269e-07	0.00163063	0.00509177	-2.34142	-1.20428	PWK	bru_P0_f
11_54719591_-	0.00017935	0.000738125	0.0398229	0.0817142	-1.56429	-0.837689	PWK	bru_P0_f
11_58060496_+	0.0142973	0.0341723	4.61109e-08	3.95155e-07	1.12782	2.80625	C57	bru_P0_f
1_158689394_+	3.40561e-19	1.27848e-17	1.63095e-16	4.52846e-15	3.4495	3.4858	C57	bru_P0_f
1_160224108_-	4.40213e-07	3.03883e-06	0.00416187	0.0114251	-1.00512	-0.691921	PWK	bru_P0_f
11_61152823_-	1.34815e-13	2.51836e-12	6.44069e-07	4.53555e-06	-1.27125	-0.893611	PWK	bru_P0_f
11_61152837_-	4.98991e-11	6.75252e-10	8.36419e-10	9.47357e-09	-1.13689	-1.10779	PWK	bru_P0_f
1_162706507_-	0.0218283	0.0487061	8.97973e-12	1.36352e-10	-0.737495	-2.7157	PWK	bru_P0_f
1_165592565_-	8.39431e-18	2.69366e-16	1.43533e-16	4.00819e-15	2.50619	2.4623	C57	bru_P0_f
11_65689783_-	3.40371e-18	1.14911e-16	3.78672e-18	1.26894e-16	-1.49511	-1.57603	PWK	bru_P0_f
11_65689798_-	9.34752e-12	1.36773e-10	2.20216e-20	9.63989e-19	-1.12011	-1.55112	PWK	bru_P0_f
1_166396612_-	8.58943e-06	4.632e-05	0.0152213	0.0360431	-1.50617	-0.889728	PWK	bru_P0_f
11_67683611_+	0.000234446	0.000942728	1.28209e-09	1.40307e-08	1.60236	2.30899	C57	bru_P0_f
11_67683635_+	0.00134115	0.00439723	2.94913e-07	2.22168e-06	1.40734	2.02554	C57	bru_P0_f
11_67683662_+	0.00865895	0.0222904	5.09164e-06	2.93479e-05	1.32552	1.96588	C57	bru_P0_f
11_7170805_+	0.0110959	0.0275955	1.05184e-06	7.11825e-06	0.647025	1.29791	C57	bru_P0_f
11_7170809_+	0.00352904	0.0102213	1.93987e-07	1.52521e-06	0.729484	1.37127	C57	bru_P0_f
11_7170842_+	0.0105033	0.0263682	2.0507e-07	1.59685e-06	0.651084	1.40521	C57	bru_P0_f
11_7172663_+	3.05557e-09	3.18941e-08	5.11532e-21	2.4368e-19	-0.759341	-1.19107	PWK	bru_P0_f
11_7172680_+	3.31636e-09	3.44497e-08	3.49112e-19	1.29491e-17	-0.791628	-1.18572	PWK	bru_P0_f
11_7172703_+	3.06375e-16	7.97558e-15	1.01774e-14	2.31083e-13	-1.16802	-1.11271	PWK	bru_P0_f
11_77864907_+	7.14278e-08	5.78744e-07	2.32835e-12	3.86125e-11	0.849448	1.2589	C57	bru_P0_f
11_79578611_+	3.92482e-08	3.33867e-07	8.77395e-11	1.16165e-09	1.1497	1.44569	C57	bru_P0_f
11_84988469_-	0.0328632	0.0694552	0.015563	0.036727	0.664438	0.784227	C57	bru_P0_f
11_97363147_+	0.000740579	0.00258644	9.59169e-05	0.000415383	1.2474	1.45725	C57	bru_P0_f
11_97718566_-	1.41719e-09	1.55963e-08	0.00068423	0.00239013	1.65248	1.04726	C57	bru_P0_f
11_98326992_-	1.32105e-06	8.40338e-06	2.98873e-05	0.000145812	-1.34344	-1.0659	PWK	bru_P0_f
12_105488092_+	0.000423917	0.00158559	1.76374e-07	1.39577e-06	0.664283	1.057	C57	bru_P0_f
12_105488366_+	1.56243e-10	1.96654e-09	2.46681e-10	3.0422e-09	-0.795666	-0.819954	PWK	bru_P0_f
12_105488392_+	3.99228e-23	2.44132e-21	9.98743e-17	2.82145e-15	-1.06413	-0.951147	PWK	bru_P0_f
12_105488410_+	4.2153e-17	1.25915e-15	3.60322e-14	7.54658e-13	-0.864389	-0.813603	PWK	bru_P0_f
12_105488435_+	4.79502e-16	1.19543e-14	2.4291e-17	7.42327e-16	-0.798364	-0.895151	PWK	bru_P0_f
12_105488447_+	3.87157e-16	9.72695e-15	3.25842e-14	6.91382e-13	-0.806145	-0.79736	PWK	bru_P0_f
12_105488466_+	2.106e-15	4.91046e-14	8.42623e-24	5.0547e-22	-0.878062	-1.19601	PWK	bru_P0_f
12_105488474_+	2.94763e-12	4.63751e-11	1.31173e-27	1.32786e-25	-0.824091	-1.39024	PWK	bru_P0_f
12_105837219_+	0.0244609	0.0538206	1.59403e-06	1.03171e-05	0.840516	1.60051	C57	bru_P0_f
12_105837243_+	0.00181364	0.00571514	6.20305e-06	3.51699e-05	1.17163	1.68469	C57	bru_P0_f
12_107915245_-	3.11982e-12	4.87293e-11	8.41603e-11	1.12654e-09	0.735421	0.799334	C57	bru_P0_f
12_110666698_+	8.68463e-17	2.45824e-15	8.6912e-08	7.1943e-07	1.5796	1.12766	C57	bru_P0_f
12_110666782_+	2.03199e-08	1.83445e-07	4.50529e-09	4.51365e-08	1.01658	1.16872	C57	bru_P0_f
12_111293262_-	2.31449e-06	1.39688e-05	0.00112291	0.00368413	-0.985148	-0.728307	PWK	bru_P0_f
12_111293367_-	4.73774e-06	2.6821e-05	0.00499506	0.0133651	-1.02325	-0.756341	PWK	bru_P0_f
12_11326320_-	0.0177215	0.0407632	2.9179e-11	4.13355e-10	0.886149	2.49729	C57	bru_P0_f
12_12373636_+	0.00164146	0.00523621	0.000105015	0.000450765	2.76674	2.3827	C57	bru_P0_f
12_12373649_+	6.33887e-05	0.000289969	5.42267e-07	3.88625e-06	3.18208	2.91602	C57	bru_P0_f
12_12937184_-	0.00827782	0.0214284	5.35086e-10	6.32599e-09	-0.800694	-2.23171	PWK	bru_P0_f
1_23848389_-	0.00217194	0.00668814	0.0069207	0.0178681	1.15255	1.03432	C57	bru_P0_f
12_3963013_-	2.75376e-05	0.000134412	3.08448e-09	3.20433e-08	2.07398	2.932	C57	bru_P0_f
12_3966227_-	2.36024e-05	0.00011652	6.51121e-08	5.44543e-07	0.873658	1.18535	C57	bru_P0_f
12_41452725_-	0.000236344	0.000948594	0.0276527	0.0599842	1.07129	0.705881	C57	bru_P0_f
12_41454034_-	3.03794e-14	6.19243e-13	2.37754e-08	2.12362e-07	-0.773171	-0.616545	PWK	bru_P0_f
12_41454051_-	8.09753e-11	1.06251e-09	4.16843e-09	4.21089e-08	-0.636394	-0.629465	PWK	bru_P0_f
12_4248077_-	0.000347437	0.00133893	0.000157715	0.000651647	0.6047	0.65441	C57	bru_P0_f
12_44282788_+	0.0374987	0.0776372	4.81699e-09	4.78645e-08	-0.622017	-2.27467	PWK	bru_P0_f
12_44598724_+	4.8856e-14	9.62568e-13	1.11497e-14	2.50817e-13	0.732318	0.815055	C57	bru_P0_f
12_44598729_+	7.16734e-13	1.22582e-11	4.86644e-15	1.15346e-13	0.687596	0.817489	C57	bru_P0_f
12_44598756_+	5.64397e-18	1.84769e-16	1.20665e-26	1.17262e-24	0.857012	1.14853	C57	bru_P0_f
12_53142413_+	0.00798699	0.0207668	0.0049	0.0131469	0.745506	0.876707	C57	bru_P0_f
12_61524095_+	3.05244e-05	0.000147766	1.91811e-08	1.73673e-07	-0.806836	-1.18459	PWK	bru_P0_f
12_61524126_+	5.55351e-05	0.000256578	4.8341e-06	2.80632e-05	-0.724128	-0.90967	PWK	bru_P0_f
12_72794272_+	0.000195257	0.00079852	0.00329586	0.0093325	1.27273	1.03098	C57	bru_P0_f
12_72794274_+	0.000132923	0.000562774	0.00402532	0.0110942	1.34092	1.02573	C57	bru_P0_f
12_81918016_+	0.00280661	0.00840687	0.0178055	0.0410616	0.884127	0.910688	C57	bru_P0_f
12_86883267_-	0.00178642	0.00563482	0.00128676	0.00414614	0.602356	0.784227	C57	bru_P0_f
12_88795333_+	3.59499e-06	2.08432e-05	1.5477e-05	8.02592e-05	-1.11569	-1.10103	PWK	bru_P0_f
12_91809569_-	1.74929e-06	1.09028e-05	0.0248271	0.0546848	1.3426	0.710227	C57	bru_P0_f
12_95778769_+	0.00724685	0.0190487	0.00186419	0.00570408	0.681714	0.800842	C57	bru_P0_f
13_30541046_-	1.09935e-05	5.7982e-05	0.00134973	0.00431903	1.56583	1.37765	C57	bru_P0_f
13_34127695_-	1.10989e-09	1.2404e-08	0.0377724	0.0784343	-2.24476	-0.671051	PWK	bru_P0_f
1_33801520_-	1.56591e-07	1.18439e-06	2.56635e-12	4.21281e-11	0.617546	0.859302	C57	bru_P0_f
1_33853314_-	0.00163302	0.00522213	0.00435564	0.0118566	-0.8368	-0.86785	PWK	bru_P0_f
13_51424666_-	1.50589e-18	5.305e-17	8.61532e-11	1.14468e-09	2.67764	3.06107	C57	bru_P0_f
13_54107276_+	1.5327e-06	9.65495e-06	1.22955e-06	8.22921e-06	-1.64557	-1.73606	PWK	bru_P0_f
13_54107306_+	3.11426e-10	3.71761e-09	0.0163876	0.038393	-2.10814	-0.780307	PWK	bru_P0_f
13_54107314_+	2.90459e-08	2.5374e-07	0.00531825	0.0141132	-1.83668	-0.923591	PWK	bru_P0_f
13_54591024_+	6.09395e-05	0.000279752	0.00210129	0.00630647	-1.24597	-0.982654	PWK	bru_P0_f
13_54737377_-	1.73868e-37	3.63551e-35	4.94106e-56	3.08607e-53	2.6321	3.14464	C57	bru_P0_f
13_54737397_-	2.67735e-39	6.42761e-37	9.614e-50	5.19049e-47	2.64911	2.88109	C57	bru_P0_f
13_54739289_-	0.000425545	0.00158985	0.00530542	0.0140946	0.720474	0.699083	C57	bru_P0_f
13_54739549_-	1.18932e-06	7.62527e-06	1.05162e-06	7.11825e-06	0.763592	0.87154	C57	bru_P0_f
13_54739571_-	7.99485e-15	1.7567e-13	3.08629e-09	3.20433e-08	1.07745	0.942828	C57	bru_P0_f
13_54739652_-	2.78404e-08	2.44859e-07	1.74532e-15	4.30483e-14	0.781203	1.2168	C57	bru_P0_f
13_54740401_-	2.00306e-31	2.44978e-29	2.1251e-06	1.33755e-05	1.39366	0.643689	C57	bru_P0_f
13_54740452_-	5.02922e-22	2.60795e-20	3.61665e-05	0.000171782	1.26446	0.615251	C57	bru_P0_f
13_55314018_+	0.002905	0.00865712	0.00312465	0.00893098	-0.713157	-0.650619	PWK	bru_P0_f
13_55699827_+	0.0158652	0.0372637	0.0419489	0.0853558	-1.02418	-0.680699	PWK	bru_P0_f
13_55699836_+	0.00337062	0.00983719	0.0177437	0.040997	-1.32601	-0.845622	PWK	bru_P0_f
13_59128462_+	7.67377e-11	1.01306e-09	3.85612e-09	3.91985e-08	0.708676	0.711166	C57	bru_P0_f
13_70603728_-	9.00939e-05	0.00039944	6.16898e-05	0.000280666	1.13297	1.45819	C57	bru_P0_f
13_70603783_-	7.32795e-05	0.000330548	0.00287861	0.00831085	1.00289	0.980147	C57	bru_P0_f
13_70603788_-	0.000628475	0.00223394	0.000573001	0.00205023	0.867352	1.10924	C57	bru_P0_f
13_70606283_-	1.05598e-07	8.21714e-07	3.77187e-09	3.84225e-08	-1.03152	-1.22433	PWK	bru_P0_f
13_70606297_-	1.64207e-08	1.50764e-07	9.52241e-12	1.42807e-10	-1.10433	-1.4184	PWK	bru_P0_f
13_89689114_-	3.68439e-07	2.59872e-06	0.000330007	0.00125963	-1.3281	-0.842555	PWK	bru_P0_f
13_89689143_-	3.95644e-08	3.35676e-07	3.46803e-10	4.19867e-09	-1.39514	-1.42222	PWK	bru_P0_f
13_89689222_-	3.35949e-05	0.000161544	2.96764e-07	2.22995e-06	-1.47391	-1.64664	PWK	bru_P0_f
13_89690877_-	0.00352478	0.0102135	0.0105353	0.026078	-1.12945	-1.18239	PWK	bru_P0_f
13_89703794_-	0.00133375	0.00438406	0.000533405	0.00193131	1.40644	1.62568	C57	bru_P0_f
13_89703833_-	0.00121412	0.00403795	8.21345e-07	5.66891e-06	1.22198	2.10943	C57	bru_P0_f
13_89703837_-	0.00232571	0.00709758	1.32997e-05	6.98631e-05	1.17886	1.93262	C57	bru_P0_f
13_91701007_+	3.00295e-14	6.14042e-13	5.91221e-10	6.93899e-09	1.77365	1.51512	C57	bru_P0_f
13_91701014_+	6.46422e-17	1.84586e-15	3.48233e-10	4.19867e-09	2.06327	1.5966	C57	bru_P0_f
13_91701054_+	3.34074e-16	8.45886e-15	5.42533e-10	6.39847e-09	2.48422	1.93097	C57	bru_P0_f
13_9170824_+	0.0026534	0.0079997	0.00627623	0.016387	1.26578	1.4623	C57	bru_P0_f
13_9170829_+	0.0193842	0.044006	0.00627623	0.016387	0.980868	1.4623	C57	bru_P0_f
13_96650463_-	3.36972e-12	5.22548e-11	3.27744e-09	3.38112e-08	-0.767207	-0.633099	PWK	bru_P0_f
13_96650475_-	2.44301e-19	9.48238e-18	6.92692e-09	6.73158e-08	-0.959453	-0.611837	PWK	bru_P0_f
13_96650498_-	3.03404e-10	3.62853e-09	4.43876e-10	5.27333e-09	-0.69952	-0.709528	PWK	bru_P0_f
13_96650534_-	7.33024e-09	7.11297e-08	1.1908e-11	1.76944e-10	-0.771845	-0.935561	PWK	bru_P0_f
14_103156657_-	0.000619145	0.00220632	0.0357948	0.0749347	1.32552	0.809102	C57	bru_P0_f
14_120504315_+	5.2148e-05	0.000242311	7.62847e-10	8.71866e-09	1.84672	3.51439	C57	bru_P0_f
14_121244125_+	0.00516154	0.0142674	0.00326222	0.00925342	1.13287	1.38013	C57	bru_P0_f
14_121247142_+	6.33321e-08	5.17026e-07	2.25088e-16	6.14439e-15	-1.41126	-2.43416	PWK	bru_P0_f
14_121247153_+	7.81822e-08	6.29537e-07	3.32695e-18	1.13046e-16	-1.36807	-2.54567	PWK	bru_P0_f
14_121282387_+	6.63972e-05	0.00030118	0.00011848	0.000504552	-1.23425	-1.28087	PWK	bru_P0_f
14_121282399_+	3.62071e-06	2.09736e-05	1.11058e-05	5.96275e-05	-1.37994	-1.39515	PWK	bru_P0_f
1_42696477_+	7.2171e-17	2.05181e-15	0.000121952	0.000516193	1.21847	0.641329	C57	bru_P0_f
14_31177614_-	0.00306221	0.00904707	9.09077e-06	4.97433e-05	-1.11047	-2.04174	PWK	bru_P0_f
14_31258855_+	0.000609059	0.00217756	0.036923	0.0768675	1.33681	0.874363	C57	bru_P0_f
14_52198434_-	3.43885e-13	6.1238e-12	2.51255e-09	2.63682e-08	1.9914	2.23106	C57	bru_P0_f
14_62606403_+	0.00646692	0.0173309	9.87404e-05	0.000426471	-0.74449	-1.1132	PWK	bru_P0_f
14_63523964_-	0.000129828	0.000550749	0.00137636	0.0043854	-2.45509	-1.6157	PWK	bru_P0_f
14_63524030_-	0.0480477	0.0962737	0.000203243	0.00081887	-1.56757	-1.93577	PWK	bru_P0_f
14_65235539_-	0.000156522	0.000653721	1.33288e-08	1.2527e-07	2.89186	3.90976	C57	bru_P0_f
14_65253117_-	0.00414127	0.011815	3.29843e-05	0.000158684	0.661588	0.97491	C57	bru_P0_f
15_103299725_+	0.0170379	0.0393865	0.0347191	0.0730475	-1.29073	-1.12962	PWK	bru_P0_f
15_103299727_+	0.0170379	0.0393865	0.0218628	0.0488869	-1.29073	-1.19375	PWK	bru_P0_f
15_25364223_-	1.41305e-22	7.82852e-21	9.01014e-18	2.91869e-16	-1.40591	-1.3437	PWK	bru_P0_f
15_36479003_-	3.01566e-10	3.61321e-09	2.13584e-10	2.65424e-09	-2.87242	-3.27467	PWK	bru_P0_f
15_37366674_-	0.0114829	0.0283442	1.29524e-05	6.82599e-05	0.767415	1.37847	C57	bru_P0_f
15_37366749_-	0.0109246	0.0272392	0.00255873	0.00753052	0.625076	0.82967	C57	bru_P0_f
15_37366860_-	0.0150538	0.0356648	0.026645	0.0580314	1.17493	1.4036	C57	bru_P0_f
15_51963502_-	0.0394655	0.0812369	0.00192322	0.00585521	-0.842428	-1.37015	PWK	bru_P0_f
15_63930520_-	0.000707857	0.00248152	0.000709838	0.00246893	-0.696852	-0.759439	PWK	bru_P0_f
15_65994218_-	1.16603e-10	1.49964e-09	1.06272e-12	1.82465e-11	1.98246	2.36028	C57	bru_P0_f
15_76085711_-	0.0019418	0.00608056	0.0087284	0.0220433	-1.48771	-1.15276	PWK	bru_P0_f
15_76085764_-	0.0266351	0.0581114	0.000943903	0.00316961	-1.09915	-1.47357	PWK	bru_P0_f
15_77081014_-	0.000354325	0.00136063	0.000765315	0.00263175	1.32253	1.42166	C57	bru_P0_f
15_77082722_-	4.46147e-12	6.77265e-11	8.38645e-06	4.62015e-05	-1.45873	-0.957793	PWK	bru_P0_f
15_77082758_-	2.3852e-10	2.88449e-09	2.13059e-07	1.65376e-06	-1.27334	-1.07536	PWK	bru_P0_f
15_79089600_+	0.000113071	0.00048538	0.00024885	0.000978288	-2.07007	-2.19667	PWK	bru_P0_f
15_79089619_+	0.000112909	0.000485005	0.000491387	0.00179523	-2.05394	-1.80574	PWK	bru_P0_f
15_79828759_-	0.00606085	0.0163898	0.0211647	0.0475008	1.17363	0.852398	C57	bru_P0_f
15_82293582_+	1.48792e-10	1.88513e-09	1.33518e-06	8.85081e-06	1.30652	1.09931	C57	bru_P0_f
15_82293632_+	7.83198e-12	1.15379e-10	0.000442703	0.00163955	1.40252	0.833968	C57	bru_P0_f
15_82853869_-	3.70277e-07	2.60885e-06	2.01126e-05	0.000102012	0.976058	1.02112	C57	bru_P0_f
15_83858253_+	1.87588e-09	2.03336e-08	2.70827e-11	3.85908e-10	1.14284	1.46511	C57	bru_P0_f
15_84948210_-	6.5263e-09	6.39025e-08	2.21027e-08	1.98516e-07	2.98981	2.65257	C57	bru_P0_f
15_87757393_+	0.00510477	0.0141528	0.00428443	0.0117253	0.68877	0.865227	C57	bru_P0_f
15_89167227_-	1.7454e-07	1.30043e-06	0.00125878	0.00406406	0.831055	0.602263	C57	bru_P0_f
15_89549798_+	0.000398281	0.00150345	0.00498227	0.0133382	1.23979	0.955056	C57	bru_P0_f
15_90227491_+	3.41837e-07	2.42427e-06	2.6833e-19	1.01071e-17	-0.838796	-1.44249	PWK	bru_P0_f
15_90227548_+	2.84415e-16	7.43379e-15	1.83108e-08	1.66927e-07	-1.15604	-0.783067	PWK	bru_P0_f
15_90227632_+	1.91174e-06	1.17682e-05	2.48131e-13	4.60179e-12	-0.82634	-1.30066	PWK	bru_P0_f
1_59868353_+	0.000184525	0.0007575	0.00188004	0.00573814	1.3683	1.27233	C57	bru_P0_f
16_11193149_-	0.0065417	0.0174787	3.27005e-08	2.87327e-07	-1.31917	-3.27467	PWK	bru_P0_f
16_11193187_-	0.00580151	0.0157807	1.06977e-06	7.22063e-06	-1.27211	-2.93002	PWK	bru_P0_f
16_17840880_-	3.6195e-07	2.55573e-06	5.15218e-07	3.69785e-06	0.898424	0.902854	C57	bru_P0_f
16_17840886_-	5.57391e-08	4.59086e-07	1.06994e-06	7.22063e-06	0.949375	0.878433	C57	bru_P0_f
16_17840918_-	4.37096e-06	2.4875e-05	0.000293614	0.00113318	0.896133	0.707974	C57	bru_P0_f
16_37884331_+	0.00419789	0.0119502	0.0327485	0.0694869	1.58826	1.40137	C57	bru_P0_f
1_64034877_-	1.40769e-13	2.61451e-12	3.3635e-08	2.94309e-07	0.870097	0.737372	C57	bru_P0_f
1_64078950_-	1.49171e-21	7.55412e-20	3.88868e-12	6.23601e-11	-0.916105	-0.670364	PWK	bru_P0_f
1_66415865_+	0.00509676	0.0141366	0.000569178	0.00203956	0.784671	1.17146	C57	bru_P0_f
16_74411153_-	9.01543e-05	0.00039944	7.22826e-05	0.000322517	1.33816	1.25397	C57	bru_P0_f
16_74411175_-	3.65292e-05	0.000174618	9.32732e-05	0.000406106	1.41237	1.3103	C57	bru_P0_f
16_74411197_-	0.00011202	0.000482469	0.000119701	0.00050871	1.34301	1.35769	C57	bru_P0_f
16_74411217_-	0.000452569	0.0016792	1.45993e-05	7.59506e-05	1.26139	1.54649	C57	bru_P0_f
16_84955293_-	0.000157511	0.000656582	0.0208305	0.0468373	1.012	0.635918	C57	bru_P0_f
16_84955299_-	0.000112287	0.000482975	0.0173069	0.0401979	1.03893	0.650234	C57	bru_P0_f
16_84955335_-	2.05777e-08	1.85514e-07	0.00576871	0.0152172	1.40959	0.732082	C57	bru_P0_f
16_94442666_+	0.0385864	0.0797058	0.0126484	0.0305612	-0.696852	-0.947921	PWK	bru_P0_f
16_94442801_+	0.000407561	0.00153415	3.18439e-05	0.00015396	0.701306	0.9359	C57	bru_P0_f
16_94442881_+	2.54809e-08	2.25638e-07	1.09022e-13	2.11896e-12	0.864972	1.23859	C57	bru_P0_f
16_94442914_+	9.49506e-14	1.8049e-12	9.69436e-15	2.2115e-13	1.13826	1.29012	C57	bru_P0_f
16_94442921_+	2.43929e-14	5.06779e-13	2.88709e-12	4.70751e-11	1.17784	1.18744	C57	bru_P0_f
16_94442941_+	1.33578e-10	1.70108e-09	5.95629e-05	0.000272263	1.06304	0.777274	C57	bru_P0_f
16_94692106_+	8.48805e-29	7.97385e-27	7.9823e-31	1.10817e-28	-1.21517	-1.40369	PWK	bru_P0_f
16_96156049_+	4.42026e-13	7.74382e-12	2.41325e-06	1.49186e-05	1.86266	1.26555	C57	bru_P0_f
16_96156075_+	4.90307e-06	2.76844e-05	0.0259421	0.0567805	1.22598	0.643364	C57	bru_P0_f
17_10215335_-	1.38977e-06	8.80597e-06	0.0104876	0.0259997	-1.45288	-0.783301	PWK	bru_P0_f
17_26961702_+	0.00118716	0.00395946	0.00251255	0.00742156	-0.703215	-0.703826	PWK	bru_P0_f
1_72859238_-	0.00187258	0.0058894	0.00065899	0.00231863	-0.869567	-0.978733	PWK	bru_P0_f
17_3079523_-	0.000869595	0.00298871	0.00168827	0.00524843	2.06179	1.99088	C57	bru_P0_f
17_34119512_-	1.0624e-24	7.82556e-23	7.59987e-27	7.53628e-25	1.43516	1.73152	C57	bru_P0_f
17_34119543_-	1.9408e-15	4.54161e-14	1.63567e-17	5.09469e-16	1.11609	1.38551	C57	bru_P0_f
17_56412585_-	0.000398477	0.00150345	0.000853504	0.00289203	-0.665265	-0.629791	PWK	bru_P0_f
17_56412593_-	2.03879e-05	0.000101579	0.000154022	0.000637475	-0.785405	-0.709845	PWK	bru_P0_f
17_57081015_-	1.16958e-11	1.68472e-10	0.0107647	0.0265667	2.97391	1.56183	C57	bru_P0_f
17_57081068_-	3.69643e-29	3.63035e-27	1.94289e-12	3.25535e-11	3.23028	2.30457	C57	bru_P0_f
17_57081091_-	1.03117e-29	1.06096e-27	1.82098e-13	3.42951e-12	3.13856	2.25418	C57	bru_P0_f
17_57081132_-	5.08298e-23	2.94177e-21	1.67632e-11	2.45338e-10	2.74948	2.15155	C57	bru_P0_f
17_72940181_+	4.8731e-06	2.75392e-05	2.56872e-05	0.000127102	-1.43451	-1.5377	PWK	bru_P0_f
17_72940188_+	4.24605e-06	2.42492e-05	3.90345e-05	0.000184502	-1.51243	-1.56377	PWK	bru_P0_f
1_77507022_-	4.4587e-07	3.07461e-06	6.3978e-07	4.51844e-06	-0.660185	-0.659782	PWK	bru_P0_f
17_81374933_-	0.0120946	0.0295838	8.51729e-07	5.86197e-06	0.802828	1.53219	C57	bru_P0_f
17_81374980_-	0.00925144	0.023656	4.44287e-09	4.46031e-08	0.788916	1.80523	C57	bru_P0_f
17_90630131_-	6.27596e-05	0.000287497	7.82215e-05	0.000346155	2.66125	2.30907	C57	bru_P0_f
17_90704243_-	0.000235957	0.000947628	7.10689e-08	5.92322e-07	-0.962205	-1.52193	PWK	bru_P0_f
17_90704260_-	0.000259791	0.00103121	3.73319e-05	0.000177144	-0.951376	-1.14794	PWK	bru_P0_f
17_90704275_-	0.000510078	0.00186693	1.39931e-06	9.25068e-06	-0.899536	-1.34184	PWK	bru_P0_f
17_91088952_-	4.70202e-15	1.06197e-13	1.09025e-14	2.46397e-13	-0.941681	-0.941545	PWK	bru_P0_f
17_91089542_-	8.90833e-06	4.78804e-05	3.63116e-10	4.34577e-09	-1.14264	-1.73564	PWK	bru_P0_f
18_12156187_+	0.00769339	0.0200759	0.00560794	0.0148334	-1.35486	-1.58077	PWK	bru_P0_f
18_25478533_-	2.58009e-16	6.85415e-15	7.13181e-09	6.91686e-08	-1.22059	-0.849266	PWK	bru_P0_f
18_25478558_-	5.00895e-16	1.24399e-14	1.3205e-06	8.77741e-06	-1.23236	-0.718013	PWK	bru_P0_f
18_25478596_-	3.24969e-21	1.57198e-19	4.30619e-05	0.000201772	-1.56731	-0.665658	PWK	bru_P0_f
18_25479238_-	8.9216e-06	4.7912e-05	0.017459	0.0404738	-1.78267	-0.95084	PWK	bru_P0_f
18_34315889_+	0.000531979	0.00193615	0.0383234	0.0792396	-1.21539	-0.850696	PWK	bru_P0_f
18_34315896_+	7.49303e-06	4.09526e-05	0.0177352	0.0409967	-1.48511	-0.872266	PWK	bru_P0_f
18_35979720_+	0.00948558	0.0241594	0.0258	0.0565204	-1.12322	-0.965339	PWK	bru_P0_f
18_37185806_+	1.59934e-05	8.1565e-05	0.000329169	0.00125742	0.707234	0.66137	C57	bru_P0_f
18_37808091_+	0.00842204	0.021741	0.00898097	0.0225755	-0.781695	-0.764766	PWK	bru_P0_f
18_37937391_-	5.90793e-06	3.2787e-05	0.000105974	0.000454079	-1.3689	-1.40133	PWK	bru_P0_f
18_52868934_+	0.00722054	0.0189949	0.000488427	0.00178845	-0.913553	-1.24492	PWK	bru_P0_f
18_58677989_+	1.56756e-08	1.44537e-07	0.00932758	0.0233502	3.54096	1.5998	C57	bru_P0_f
18_60689220_-	5.36983e-12	8.09471e-11	3.77667e-06	2.24338e-05	2.20381	1.4623	C57	bru_P0_f
18_60713072_-	2.89937e-06	1.70697e-05	0.00395795	0.0109452	0.878111	0.673251	C57	bru_P0_f
18_65213124_+	1.41439e-10	1.79766e-09	6.43944e-05	0.000291605	1.45374	1.26942	C57	bru_P0_f
18_72350696_-	0.017731	0.0407706	0.00207215	0.00622285	-0.705072	-1.11069	PWK	bru_P0_f
18_78856729_-	1.29906e-23	8.33715e-22	5.64563e-17	1.64264e-15	0.893405	0.879667	C57	bru_P0_f
18_78856738_-	1.34271e-29	1.35992e-27	1.38895e-15	3.44332e-14	0.990168	0.830851	C57	bru_P0_f
18_78856751_-	7.2557e-45	3.13543e-42	3.82741e-25	2.90585e-23	1.26501	1.0931	C57	bru_P0_f
1_90612802_+	1.11188e-05	5.85574e-05	1.84296e-13	3.45751e-12	-0.723032	-1.24138	PWK	bru_P0_f
19_16385239_+	4.84471e-14	9.57421e-13	3.16486e-20	1.34895e-18	1.49605	1.93411	C57	bru_P0_f
19_16385245_+	3.25969e-16	8.3083e-15	2.85953e-24	1.91257e-22	1.57805	2.07897	C57	bru_P0_f
19_16385254_+	1.44248e-14	3.05561e-13	3.18903e-24	2.06606e-22	1.52328	2.10843	C57	bru_P0_f
1_92858610_+	2.6294e-06	1.56564e-05	5.44673e-13	9.8021e-12	-0.680579	-1.1671	PWK	bru_P0_f
19_42075227_-	4.23661e-07	2.94654e-06	2.1454e-15	5.23844e-14	1.93166	2.95415	C57	bru_P0_f
19_44303341_+	2.24864e-12	3.60783e-11	0.000535474	0.00193591	1.89875	1.07396	C57	bru_P0_f
19_44304355_+	7.59445e-16	1.83684e-14	6.00887e-14	1.22677e-12	-2.06104	-2.36714	PWK	bru_P0_f
19_44305713_+	1.91296e-23	1.21567e-21	6.62993e-35	1.69552e-32	-1.28173	-1.60302	PWK	bru_P0_f
19_44305729_+	9.2413e-30	9.82001e-28	6.77338e-28	7.15475e-26	-1.40341	-1.38741	PWK	bru_P0_f
19_44305775_+	1.5511e-24	1.12969e-22	3.16373e-24	2.06606e-22	-1.4549	-1.49138	PWK	bru_P0_f
19_44305970_+	2.99331e-22	1.59038e-20	1.31043e-09	1.43087e-08	-2.02474	-1.41629	PWK	bru_P0_f
19_44305984_+	2.29032e-21	1.14199e-19	1.5886e-08	1.47195e-07	-2.01742	-1.32523	PWK	bru_P0_f
19_47024882_+	3.08993e-21	1.51734e-19	1.99272e-17	6.16728e-16	3.03286	2.6531	C57	bru_P0_f
19_47024959_+	3.92461e-10	4.62533e-09	1.24777e-09	1.3686e-08	1.96906	1.97872	C57	bru_P0_f
19_47024961_+	7.31103e-10	8.34332e-09	2.76741e-10	3.40427e-09	1.94111	1.99479	C57	bru_P0_f
19_57033476_-	0.00194653	0.00609242	0.00397861	0.0109779	-0.930229	-0.889014	PWK	bru_P0_f
19_57036967_-	0.000216612	0.000875905	0.00158626	0.00497267	1.37717	1.02127	C57	bru_P0_f
19_57037147_-	2.31567e-26	1.87627e-24	1.55593e-23	9.10877e-22	2.00755	1.94654	C57	bru_P0_f
19_5801467_-	9.02873e-37	1.77346e-34	1.21637e-63	9.85055e-61	-0.658035	-0.97254	PWK	bru_P0_f
19_7422926_+	1.57413e-06	9.88711e-06	4.10397e-11	5.68126e-10	0.955648	1.22658	C57	bru_P0_f
19_7422958_+	2.68452e-05	0.00013123	2.00996e-08	1.81532e-07	0.704769	0.919185	C57	bru_P0_f
2_102789637_+	1.46976e-30	1.64259e-28	9.19342e-18	2.95833e-16	2.1245	1.79297	C57	bru_P0_f
2_102790213_+	0.0380186	0.0786082	0.000104301	0.000449288	0.613003	1.2048	C57	bru_P0_f
2_104146133_-	0.00138238	0.00450508	1.24685e-05	6.59963e-05	-1.18424	-1.66323	PWK	bru_P0_f
2_104146417_-	0.0151778	0.0359192	0.00016096	0.000664489	1.27785	2.29519	C57	bru_P0_f
2_104146558_-	0.000247088	0.000987437	0.00362792	0.010172	1.82475	1.42072	C57	bru_P0_f
2_106867097_+	0.00250208	0.00757519	0.000711517	0.002473	0.737871	0.960398	C57	bru_P0_f
2_115864000_-	4.68844e-05	0.000220221	5.48279e-19	1.9734e-17	0.727614	1.47335	C57	bru_P0_f
2_115864071_-	0.00579727	0.0157758	1.00668e-12	1.73456e-11	0.710676	1.73908	C57	bru_P0_f
2_116064969_-	7.7506e-06	4.21471e-05	0.000467646	0.00171753	0.798538	0.791228	C57	bru_P0_f
2_116065764_-	2.41593e-06	1.45135e-05	3.1145e-08	2.74653e-07	-2.28127	-2.7878	PWK	bru_P0_f
2_118793691_+	0.00672975	0.0179	2.9454e-06	1.78228e-05	-0.776155	-1.58905	PWK	bru_P0_f
2_119600335_+	0.00133666	0.004386	0.0199004	0.0450167	1.06483	0.734103	C57	bru_P0_f
2_121215810_-	9.65065e-06	5.14014e-05	2.3591e-06	1.46397e-05	0.708284	0.866689	C57	bru_P0_f
2_130708938_-	0.0160152	0.0374902	2.36163e-09	2.48919e-08	-1.29607	-2.4888	PWK	bru_P0_f
2_150832972_-	8.25963e-05	0.000369234	0.00225687	0.00674008	1.50048	1.2256	C57	bru_P0_f
2_153401073_+	0.00800767	0.0208122	4.93196e-05	0.00022845	0.724612	1.19516	C57	bru_P0_f
2_153401090_+	7.3178e-07	4.85506e-06	1.01204e-05	5.49444e-05	1.2467	1.26535	C57	bru_P0_f
2_153401095_+	9.30812e-09	8.92533e-08	1.27656e-05	6.74216e-05	1.44082	1.27608	C57	bru_P0_f
2_156763084_+	8.56042e-10	9.62019e-09	3.76853e-06	2.24128e-05	-1.01235	-0.813991	PWK	bru_P0_f
2_156763089_+	9.24573e-11	1.19862e-09	8.55768e-05	0.000375287	-1.05832	-0.678116	PWK	bru_P0_f
2_157016382_-	7.06097e-07	4.71362e-06	0.000309209	0.00118864	1.14668	1.05228	C57	bru_P0_f
2_157017057_-	4.2435e-06	2.42492e-05	0.0010121	0.00336603	-0.841252	-0.611002	PWK	bru_P0_f
2_157017061_-	1.11207e-05	5.85574e-05	0.000513833	0.0018688	-0.822694	-0.659957	PWK	bru_P0_f
2_157017077_-	7.79476e-07	5.15042e-06	8.59473e-15	1.97923e-13	-0.998469	-1.62711	PWK	bru_P0_f
2_157017273_-	0.0199708	0.0451048	0.0317491	0.0678105	1.32225	1.07131	C57	bru_P0_f
2_157017780_-	4.26824e-07	2.95585e-06	2.58183e-14	5.50224e-13	1.36613	2.29519	C57	bru_P0_f
2_157018260_-	9.20531e-50	4.9724e-47	1.84352e-08	1.67747e-07	-2.3336	-0.901262	PWK	bru_P0_f
2_157396104_+	2.38613e-05	0.000117709	0.00184155	0.0056455	2.01739	1.36919	C57	bru_P0_f
2_165290104_-	2.13689e-07	1.56512e-06	4.50047e-17	1.31734e-15	-0.837408	-1.43406	PWK	bru_P0_f
2_165290112_-	3.67512e-14	7.44442e-13	1.51026e-30	1.93115e-28	-1.19447	-1.94196	PWK	bru_P0_f
2_165290117_-	3.73952e-08	3.18941e-07	6.47377e-28	6.99023e-26	-0.853009	-1.83569	PWK	bru_P0_f
2_178335572_+	1.0477e-05	5.56201e-05	8.55511e-10	9.66728e-09	-0.940451	-1.52063	PWK	bru_P0_f
2_178335586_+	0.00146055	0.00472184	6.90898e-06	3.86455e-05	-0.615933	-1.00504	PWK	bru_P0_f
2_180069930_+	0.000204163	0.000829709	0.000679129	0.00237744	-1.33007	-1.1132	PWK	bru_P0_f
2_180718328_+	7.17995e-07	4.77828e-06	0.013426	0.0322477	-1.45739	-0.696398	PWK	bru_P0_f
2_180718334_+	1.11148e-06	7.18307e-06	0.0187069	0.0427952	-1.45218	-0.643931	PWK	bru_P0_f
2_181076348_-	0.0123016	0.0299996	0.0102503	0.0254502	1.16495	1.1468	C57	bru_P0_f
2_20849610_-	7.46164e-08	6.03071e-07	2.14434e-06	1.34617e-05	-1.52961	-1.52389	PWK	bru_P0_f
2_20880279_-	0.0156713	0.0368605	0.0296822	0.0637885	-0.606283	-0.608092	PWK	bru_P0_f
2_26636071_+	0.000140976	0.000592613	2.63864e-09	2.75723e-08	0.784137	1.52301	C57	bru_P0_f
2_28552696_+	1.50722e-06	9.50367e-06	0.00531137	0.0141027	0.992071	0.652643	C57	bru_P0_f
2_33137668_-	2.97378e-07	2.13084e-06	8.62222e-11	1.14468e-09	-0.844067	-1.26228	PWK	bru_P0_f
2_33731373_-	2.82419e-06	1.66877e-05	4.6067e-12	7.33899e-11	0.637222	0.981892	C57	bru_P0_f
2_33731394_-	4.1776e-08	3.53976e-07	6.69309e-13	1.18261e-11	0.703941	0.974306	C57	bru_P0_f
2_33731400_-	6.04318e-08	4.93971e-07	7.01819e-11	9.49899e-10	0.695566	0.89127	C57	bru_P0_f
2_33732258_-	9.41291e-06	5.04475e-05	0.000498865	0.00181985	-0.924651	-0.691022	PWK	bru_P0_f
2_33732284_-	1.11956e-05	5.89043e-05	4.05822e-07	2.9608e-06	-1.01732	-1.09282	PWK	bru_P0_f
2_4613015_+	1.96271e-05	9.82416e-05	1.29533e-06	8.63373e-06	-1.41507	-1.97185	PWK	bru_P0_f
2_6546775_-	0.0128769	0.0312613	0.0479708	0.0956177	1.60236	1.13215	C57	bru_P0_f
2_66022866_+	1.12432e-05	5.91066e-05	8.10059e-05	0.000356852	-1.01582	-0.951131	PWK	bru_P0_f
2_66022914_+	4.31063e-07	2.97884e-06	9.76766e-06	5.31479e-05	-1.20861	-1.15412	PWK	bru_P0_f
2_66030691_+	7.15248e-07	4.76489e-06	0.00219465	0.00655831	-1.88468	-1.66698	PWK	bru_P0_f
2_83879781_+	0.0119833	0.0293781	2.50816e-05	0.000124232	0.624704	1.15953	C57	bru_P0_f
2_83881264_+	5.28372e-10	6.10501e-09	5.24652e-14	1.0802e-12	-2.25771	-3.25747	PWK	bru_P0_f
2_92614363_+	7.01859e-13	1.20356e-11	5.28344e-05	0.000242419	1.37585	0.77734	C57	bru_P0_f
3_101459910_+	2.67047e-11	3.69872e-10	9.56117e-05	0.000414801	0.837385	0.611177	C57	bru_P0_f
3_105005495_-	1.23689e-09	1.36818e-08	1.5946e-06	1.03171e-05	1.50075	1.41513	C57	bru_P0_f
3_107471232_-	1.92674e-05	9.65901e-05	6.27118e-09	6.10654e-08	-1.94103	-2.74381	PWK	bru_P0_f
3_108412400_-	0.00109643	0.00368623	6.98811e-05	0.00031353	0.63037	0.811797	C57	bru_P0_f
3_118516654_+	6.4735e-44	2.46831e-41	2.62519e-08	2.33196e-07	-2.85246	-1.01842	PWK	bru_P0_f
3_118516665_+	1.60267e-42	5.19425e-40	2.18806e-19	8.30607e-18	-2.7006	-1.52807	PWK	bru_P0_f
3_118516669_+	3.75335e-35	6.0823e-33	3.99758e-22	2.06641e-20	-2.43258	-1.65539	PWK	bru_P0_f
3_118516720_+	5.39453e-39	1.24883e-36	3.11449e-25	2.40212e-23	-3.06609	-2.23399	PWK	bru_P0_f
3_118517485_+	5.88513e-17	1.71065e-15	3.66279e-12	5.89322e-11	-5.12698	-3.6897	PWK	bru_P0_f
3_118517498_+	4.3658e-14	8.6807e-13	2.30515e-14	4.93743e-13	-4.36403	-3.87557	PWK	bru_P0_f
3_118525348_+	0.000453779	0.00168272	0.000457197	0.00168809	-2.19119	-1.64217	PWK	bru_P0_f
3_126943559_-	0.000766291	0.00266332	2.30079e-06	1.43328e-05	-0.654211	-0.977051	PWK	bru_P0_f
3_126943841_-	0.00539626	0.014834	0.00968854	0.0241791	-0.759862	-0.673101	PWK	bru_P0_f
3_126947346_-	0.0044134	0.0124489	0.01266	0.0305741	-0.755863	-0.697925	PWK	bru_P0_f
3_131643061_+	1.16466e-05	6.11779e-05	0.0105943	0.0262107	1.18732	0.73934	C57	bru_P0_f
3_144688545_-	5.20983e-21	2.44711e-19	2.22544e-06	1.39169e-05	-3.42525	-1.96809	PWK	bru_P0_f
3_144688575_-	8.77278e-16	2.08297e-14	4.46583e-07	3.23873e-06	-2.92747	-2.00719	PWK	bru_P0_f
3_146731802_-	0.0011623	0.00388954	0.00666598	0.0172654	-0.798183	-0.670151	PWK	bru_P0_f
3_18055856_+	0.00621951	0.016742	0.00101639	0.00337338	0.629919	0.791702	C57	bru_P0_f
3_30818971_+	3.03759e-08	2.63584e-07	1.53598e-10	1.95375e-09	0.942073	1.20338	C57	bru_P0_f
3_38957504_+	0.0116917	0.0287502	0.00200655	0.00607088	1.00229	1.33701	C57	bru_P0_f
3_53857912_-	0.00565569	0.0154424	0.00202285	0.00610879	0.70503	0.982721	C57	bru_P0_f
3_56004697_-	0.0205506	0.0462211	0.0146678	0.0348682	-0.705072	-1.00004	PWK	bru_P0_f
3_82108680_-	4.00534e-07	2.80677e-06	7.26852e-06	4.05485e-05	0.771663	0.778117	C57	bru_P0_f
3_83922333_-	0.0159519	0.0374096	0.000104515	0.000449813	0.782928	1.18873	C57	bru_P0_f
3_90487792_+	0.00504104	0.014	3.53164e-10	4.24759e-09	0.831324	1.87139	C57	bru_P0_f
3_9430453_-	3.27794e-15	7.53462e-14	5.86163e-06	3.34684e-05	2.97181	1.98015	C57	bru_P0_f
3_9434422_-	1.31246e-10	1.67468e-09	0.00122922	0.0039845	-1.60073	-0.885625	PWK	bru_P0_f
3_9438209_-	3.46337e-15	7.93271e-14	5.20314e-10	6.16635e-09	-1.21617	-0.966201	PWK	bru_P0_f
3_9438245_-	2.58003e-19	9.89571e-18	4.84139e-18	1.61126e-16	-1.39087	-1.33539	PWK	bru_P0_f
3_9438257_-	5.07645e-14	9.97137e-13	4.12282e-12	6.58973e-11	-1.22565	-1.13012	PWK	bru_P0_f
3_95255120_-	6.438e-10	7.38604e-09	0.000534284	0.00193305	1.66854	1.08908	C57	bru_P0_f
4_107874381_+	1.95182e-06	1.19808e-05	2.96641e-08	2.63026e-07	1.17796	1.45699	C57	bru_P0_f
4_11961676_-	2.35566e-35	3.91523e-33	3.74276e-24	2.36183e-22	1.60184	1.34169	C57	bru_P0_f
4_11961716_-	9.42144e-43	3.39277e-40	5.70189e-16	1.4737e-14	1.72663	1.1215	C57	bru_P0_f
4_120892686_+	0.0363121	0.0757321	0.0154377	0.0364843	-1.04562	-1.21577	PWK	bru_P0_f
4_124659228_+	2.70904e-16	7.12166e-15	2.61843e-08	2.33021e-07	-1.10298	-0.705822	PWK	bru_P0_f
4_125109453_+	0.0195533	0.0443162	0.0317974	0.067854	0.812364	0.822195	C57	bru_P0_f
4_125711664_+	2.01635e-09	2.17109e-08	3.26296e-10	3.97361e-09	-0.956398	-0.977284	PWK	bru_P0_f
4_125711667_+	2.85258e-09	2.99198e-08	7.90393e-13	1.38647e-11	-0.927614	-1.11161	PWK	bru_P0_f
4_125711706_+	2.17445e-16	5.80032e-15	3.96605e-13	7.21761e-12	-1.19477	-1.0389	PWK	bru_P0_f
4_130022231_+	0.0438077	0.0889325	0.01882	0.0429527	0.801664	1.18476	C57	bru_P0_f
4_130818693_+	3.13483e-08	2.71657e-07	0.000498876	0.00181985	1.89186	1.20872	C57	bru_P0_f
4_130818709_+	1.66242e-08	1.52416e-07	0.000205645	0.000827861	1.8614	1.25401	C57	bru_P0_f
4_134526373_-	1.11561e-08	1.05877e-07	9.93187e-14	1.9538e-12	1.10199	1.41887	C57	bru_P0_f
4_134526391_-	4.19168e-07	2.9247e-06	6.31427e-10	7.35757e-09	0.951632	1.14178	C57	bru_P0_f
4_134526393_-	3.36507e-07	2.38909e-06	1.77519e-08	1.62749e-07	0.958976	1.03837	C57	bru_P0_f
4_134526398_-	7.54058e-08	6.08693e-07	1.40374e-07	1.1274e-06	1.00575	0.976872	C57	bru_P0_f
4_134526411_-	3.74638e-10	4.42332e-09	6.62635e-05	0.000298955	1.18054	0.767379	C57	bru_P0_f
4_136771139_-	0.0493733	0.0985641	0.00202585	0.00611403	0.603174	1.00419	C57	bru_P0_f
4_137656548_+	0.00833767	0.021549	5.22847e-11	7.13627e-10	-0.790656	-1.9506	PWK	bru_P0_f
4_138457488_+	2.33345e-09	2.48773e-08	0.000300314	0.00115745	4.82836	2.00919	C57	bru_P0_f
4_143133954_-	4.89262e-09	4.90928e-08	1.48112e-06	9.73848e-06	2.38734	2.75621	C57	bru_P0_f
4_155157311_-	4.00937e-11	5.47131e-10	3.13322e-05	0.000151788	-2.55538	-1.70351	PWK	bru_P0_f
4_155557273_+	1.60337e-05	8.17061e-05	6.03907e-08	5.08559e-07	-1.90147	-2.70762	PWK	bru_P0_f
4_155557561_+	3.59217e-13	6.37929e-12	9.27339e-16	2.34684e-14	-1.92783	-2.37222	PWK	bru_P0_f
4_155557582_+	1.71073e-08	1.55963e-07	4.30205e-14	8.93319e-13	-1.64716	-2.4888	PWK	bru_P0_f
4_156166327_-	0.00136232	0.00445538	3.99653e-13	7.24595e-12	0.891862	2.06612	C57	bru_P0_f
4_17853615_+	0.00414664	0.0118221	9.52748e-07	6.50197e-06	0.687118	1.36919	C57	bru_P0_f
4_32563080_+	0.0297808	0.0639839	0.0129677	0.0312241	-0.782308	-0.976072	PWK	bru_P0_f
4_32563086_+	0.0108434	0.0270646	0.00199717	0.00604627	-0.946519	-1.2777	PWK	bru_P0_f
4_32579884_+	0.0356978	0.0746189	4.49675e-06	2.62616e-05	1.01739	2.10615	C57	bru_P0_f
4_33245720_-	0.00621743	0.016742	0.0184809	0.0423978	-1.02214	-0.88635	PWK	bru_P0_f
4_33945730_+	5.09926e-31	6.04646e-29	1.44458e-07	1.15828e-06	-2.24035	-0.931128	PWK	bru_P0_f
4_33945769_+	1.59004e-35	2.71227e-33	4.52527e-08	3.88486e-07	-1.76189	-0.735461	PWK	bru_P0_f
4_33945799_+	1.69623e-16	4.61974e-15	1.15262e-18	4.08802e-17	-1.17091	-1.24225	PWK	bru_P0_f
4_34807992_-	2.04026e-19	8.01513e-18	2.22349e-11	3.21546e-10	1.33488	1.3118	C57	bru_P0_f
4_42957682_+	5.21591e-20	2.22431e-18	1.17429e-12	2.00911e-11	2.79924	2.35336	C57	bru_P0_f
4_49587076_-	8.10332e-21	3.75184e-19	7.15183e-25	5.18668e-23	-2.04172	-2.26937	PWK	bru_P0_f
4_6394784_+	1.1931e-10	1.53143e-09	5.34373e-15	1.26045e-13	-2.43546	-3.08564	PWK	bru_P0_f
4_6394792_+	2.26504e-10	2.76497e-09	1.77327e-14	3.89878e-13	-2.41754	-3.04663	PWK	bru_P0_f
4_64017028_-	1.20709e-12	2.01659e-11	1.44693e-08	1.35465e-07	-1.02191	-0.850291	PWK	bru_P0_f
4_65614190_+	0.0202091	0.0455637	0.000377516	0.00141978	0.613003	1.1748	C57	bru_P0_f
4_88721587_-	2.19181e-10	2.69588e-09	1.30431e-22	7.04181e-21	0.683969	0.993166	C57	bru_P0_f
4_88721632_-	1.08921e-14	2.34561e-13	4.78767e-26	4.15416e-24	0.66023	0.874194	C57	bru_P0_f
4_88721644_-	7.59615e-24	5.02431e-22	1.78556e-23	1.02071e-21	0.850103	0.8313	C57	bru_P0_f
4_88721661_-	2.13888e-11	2.98155e-10	8.27809e-11	1.11114e-09	0.604401	0.601592	C57	bru_P0_f
5_111420324_+	0.000114946	0.000491153	0.0199362	0.0450767	0.959212	0.701086	C57	bru_P0_f
5_111421739_+	3.63243e-10	4.30447e-09	9.30917e-06	5.08239e-05	0.894537	0.803335	C57	bru_P0_f
5_111421752_+	8.96501e-08	7.08673e-07	4.57631e-06	2.66303e-05	0.798686	0.86832	C57	bru_P0_f
5_111421768_+	8.3414e-14	1.59967e-12	0.00457101	0.0123943	1.23689	0.626304	C57	bru_P0_f
5_112214719_-	3.99139e-09	4.07436e-08	4.30939e-06	2.52891e-05	1.33086	1.1024	C57	bru_P0_f
5_112214741_-	4.79068e-08	4.01204e-07	5.50781e-09	5.4506e-08	1.25217	1.40983	C57	bru_P0_f
5_112214772_-	9.6397e-05	0.000421908	8.96194e-07	6.1419e-06	0.937445	1.23703	C57	bru_P0_f
5_112391823_-	9.13014e-13	1.54119e-11	5.20804e-05	0.000239412	1.38239	0.883511	C57	bru_P0_f
5_112391880_-	6.00334e-11	8.05665e-10	3.37071e-09	3.46998e-08	1.13915	1.15744	C57	bru_P0_f
5_112421274_-	3.77768e-06	2.17855e-05	0.000863661	0.00292034	1.34754	0.999239	C57	bru_P0_f
5_117377936_+	1.82564e-14	3.84215e-13	3.1589e-09	3.27272e-08	1.55549	1.36608	C57	bru_P0_f
5_117377972_+	7.61382e-09	7.36609e-08	1.55814e-08	1.45038e-07	1.11249	1.24919	C57	bru_P0_f
5_124119835_-	1.0088e-10	1.30001e-09	5.10297e-05	0.000235473	-2.22207	-1.5327	PWK	bru_P0_f
5_129718099_+	0.0176873	0.040699	0.00699093	0.0180111	0.818322	0.92508	C57	bru_P0_f
5_132542861_-	0.00124114	0.00411073	3.6171e-06	2.1565e-05	0.634902	1.04269	C57	bru_P0_f
5_134490429_-	4.44061e-16	1.11135e-14	9.05041e-12	1.36571e-10	2.89609	2.36819	C57	bru_P0_f
5_134490439_-	1.4646e-18	5.18774e-17	3.67963e-11	5.13773e-10	3.03966	2.2251	C57	bru_P0_f
5_134490510_-	8.01889e-28	6.75044e-26	8.36838e-30	9.68141e-28	3.70242	3.2346	C57	bru_P0_f
5_134490674_-	3.65377e-34	5.50785e-32	5.62483e-12	8.845e-11	1.48445	0.947725	C57	bru_P0_f
5_134490694_-	3.42265e-52	2.21856e-49	5.96952e-34	1.20858e-31	1.8079	1.56495	C57	bru_P0_f
5_134490771_-	1.86651e-10	2.32221e-09	6.87812e-14	1.38102e-12	1.64675	2.06925	C57	bru_P0_f
5_135909120_-	1.18507e-06	7.60559e-06	0.00896956	0.0225652	-1.3279	-0.629387	PWK	bru_P0_f
5_135910763_-	2.15855e-42	6.66272e-40	3.16458e-32	5.12557e-30	1.2621	1.18707	C57	bru_P0_f
5_135910844_-	1.11187e-16	3.06688e-15	5.14178e-24	3.20306e-22	0.862622	1.15145	C57	bru_P0_f
5_135910871_-	2.76849e-20	1.22077e-18	4.63235e-26	4.09247e-24	1.11927	1.38094	C57	bru_P0_f
5_140623234_-	2.24292e-06	1.35875e-05	0.0423346	0.0859606	-1.51496	-0.713779	PWK	bru_P0_f
5_140758814_-	2.63258e-11	3.65405e-10	3.71054e-17	1.09936e-15	1.79966	2.26087	C57	bru_P0_f
5_140758899_-	1.054e-07	8.21159e-07	2.35977e-05	0.000117481	1.67732	1.43059	C57	bru_P0_f
5_144175430_+	2.54521e-05	0.000124702	2.11343e-05	0.000106748	-1.22	-1.50528	PWK	bru_P0_f
5_144175497_+	0.00167749	0.00534323	0.000533247	0.00193131	-0.844691	-1.05228	PWK	bru_P0_f
5_14681416_+	0.0293027	0.063082	0.0477453	0.0953141	-0.754977	-0.60028	PWK	bru_P0_f
5_150661606_-	3.49375e-08	2.99161e-07	4.85529e-06	2.8119e-05	-0.952685	-0.867958	PWK	bru_P0_f
5_29675268_+	2.77917e-11	3.84107e-10	0.00150784	0.00476991	-2.24453	-1.0011	PWK	bru_P0_f
5_4046390_+	0.00289665	0.00863665	7.90795e-05	0.000349316	-0.720217	-1.22255	PWK	bru_P0_f
5_4046432_+	0.000157149	0.000655916	1.20249e-05	6.39967e-05	-1.23636	-1.81473	PWK	bru_P0_f
5_4050413_+	0.00141998	0.00460905	0.0328243	0.0696173	1.31017	1.03432	C57	bru_P0_f
5_4050444_+	0.00422462	0.0120158	0.0279151	0.0604994	1.36015	1.26965	C57	bru_P0_f
5_67622285_-	0.000311809	0.00121829	0.00603555	0.0158352	1.06145	1.01409	C57	bru_P0_f
5_76858916_+	0.00483245	0.0134873	0.000736094	0.00254387	0.833704	1.10124	C57	bru_P0_f
5_76858986_+	3.1876e-07	2.26806e-06	0.00285634	0.00826128	1.89673	1.43842	C57	bru_P0_f
5_92053066_-	2.2652e-09	2.42294e-08	0.0196999	0.0446255	2.49119	1.0201	C57	bru_P0_f
5_92053074_-	3.12517e-09	3.25158e-08	0.0344776	0.0725974	2.50269	0.983899	C57	bru_P0_f
5_92053436_-	2.76802e-10	3.32265e-09	2.03745e-06	1.28882e-05	2.36734	1.97507	C57	bru_P0_f
6_112718355_-	0.0046189	0.0129385	0.0420097	0.0854438	0.893468	0.695789	C57	bru_P0_f
6_113171849_-	7.26233e-05	0.000327816	2.40744e-11	3.45067e-10	0.895448	1.61335	C57	bru_P0_f
6_122456379_-	9.38244e-07	6.13074e-06	4.6351e-07	3.35648e-06	-0.631963	-0.620179	PWK	bru_P0_f
6_134920775_+	0.0139826	0.0334942	0.0315396	0.06745	-0.979877	-1.38319	PWK	bru_P0_f
6_143205264_+	0.000185309	0.000760235	6.4095e-17	1.84283e-15	1.78522	5.80215	C57	bru_P0_f
6_143205475_+	0.000658962	0.002329	1.96681e-07	1.54141e-06	0.979956	1.363	C57	bru_P0_f
6_18434924_-	2.32676e-08	2.07457e-07	1.03748e-05	5.61374e-05	1.019	1.13582	C57	bru_P0_f
6_23002471_+	0.000556252	0.00201319	0.00021711	0.000868259	-0.694212	-0.77511	PWK	bru_P0_f
6_23002511_+	0.000317184	0.00123557	0.000183336	0.000747966	-0.622126	-0.677142	PWK	bru_P0_f
6_23003270_+	2.53754e-09	2.68325e-08	2.31272e-08	2.07334e-07	-1.5392	-1.54834	PWK	bru_P0_f
6_23003283_+	1.80215e-10	2.25177e-09	1.08365e-11	1.62014e-10	-1.70361	-1.9981	PWK	bru_P0_f
6_23003302_+	2.03287e-11	2.83988e-10	2.11133e-10	2.6305e-09	-1.91889	-1.99156	PWK	bru_P0_f
6_32149961_-	1.619e-19	6.43827e-18	1.09099e-09	1.20754e-08	-1.30342	-0.874971	PWK	bru_P0_f
6_32587543_-	0.000280899	0.0011015	0.00264505	0.00773161	-1.0944	-0.978273	PWK	bru_P0_f
6_32587561_-	0.00027879	0.00109522	0.0381864	0.0790574	-1.09677	-0.69044	PWK	bru_P0_f
6_37965755_+	4.74176e-13	8.26239e-12	1.22016e-05	6.4795e-05	1.40072	1.02173	C57	bru_P0_f
6_37965762_+	6.11451e-19	2.22664e-17	8.56846e-06	4.70974e-05	1.77539	1.05405	C57	bru_P0_f
6_39872847_+	1.5651e-08	1.44515e-07	0.0183843	0.0422361	1.34668	0.624614	C57	bru_P0_f
6_39872874_+	8.56349e-10	9.62019e-09	0.0126456	0.0305612	1.60953	0.718444	C57	bru_P0_f
6_40247022_+	0.00300993	0.00891699	4.41352e-05	0.000205611	0.749065	1.52001	C57	bru_P0_f
6_42679116_-	0.00834498	0.0215593	0.00685983	0.0177203	-0.648012	-0.664011	PWK	bru_P0_f
6_45060201_+	0.00124797	0.00412934	0.000357955	0.00135671	-1.07184	-1.31952	PWK	bru_P0_f
6_5159846_+	6.34293e-32	8.06174e-30	6.6656e-10	7.74836e-09	-3.07506	-2.01414	PWK	bru_P0_f
6_6824218_-	1.63591e-06	1.02355e-05	1.90518e-05	9.7138e-05	0.952611	0.911606	C57	bru_P0_f
6_71807976_+	1.51759e-09	1.66729e-08	0.00101417	0.00337061	-1.2518	-0.655562	PWK	bru_P0_f
6_71808013_+	2.63276e-06	1.56564e-05	1.31626e-05	6.92176e-05	-0.997195	-0.883614	PWK	bru_P0_f
6_83977142_+	0.00125106	0.00413745	0.0358095	0.0749347	1.01175	0.658696	C57	bru_P0_f
6_84619462_-	2.35331e-10	2.85389e-09	0.00019464	0.00078813	1.40206	0.959969	C57	bru_P0_f
6_84619506_-	2.74534e-25	2.14401e-23	0.000953913	0.0031988	1.96247	0.743612	C57	bru_P0_f
6_88842678_-	0.00072842	0.00254672	0.000409084	0.00152786	0.837734	1.01894	C57	bru_P0_f
6_99694325_+	4.9506e-17	1.45863e-15	3.14641e-11	4.43142e-10	-1.47032	-1.23487	PWK	bru_P0_f
6_99694348_+	5.54271e-07	3.75809e-06	1.41823e-12	2.4095e-11	-0.929363	-1.41578	PWK	bru_P0_f
7_100836896_+	4.8441e-13	8.41809e-12	3.14216e-10	3.83612e-09	2.41096	2.30639	C57	bru_P0_f
7_110308614_-	4.97126e-36	9.20677e-34	1.05389e-20	4.74154e-19	3.56993	2.94035	C57	bru_P0_f
7_130728832_+	0.000611089	0.00218241	0.00870625	0.0219988	-1.63563	-1.24397	PWK	bru_P0_f
7_141068274_+	1.6382e-07	1.23188e-06	1.26164e-07	1.01832e-06	-0.627275	-0.642038	PWK	bru_P0_f
7_16436133_+	8.35443e-05	0.000372188	0.0223141	0.0497504	1.30392	0.861569	C57	bru_P0_f
7_16948554_+	2.65134e-06	1.57381e-05	0.000439935	0.00163055	0.777299	0.618399	C57	bru_P0_f
7_16948702_+	0.00311052	0.00915641	0.00388872	0.0107973	0.616855	0.654484	C57	bru_P0_f
7_18962917_+	0.000321109	0.00124711	0.00108409	0.00358584	0.658859	0.650556	C57	bru_P0_f
7_24531505_+	2.17169e-06	1.32177e-05	0.00698425	0.0180034	-1.54707	-0.781107	PWK	bru_P0_f
7_24531513_+	3.27909e-07	2.3306e-06	0.00201036	0.00607861	-1.68816	-0.90854	PWK	bru_P0_f
7_27281303_+	0.000112221	0.000482975	3.80412e-07	2.79218e-06	-1.02169	-1.40842	PWK	bru_P0_f
7_34202459_-	0.00190306	0.0059679	0.0474735	0.0948883	1.19493	0.891983	C57	bru_P0_f
7_35202207_-	4.37054e-12	6.66584e-11	1.59342e-08	1.47195e-07	1.05783	0.992119	C57	bru_P0_f
7_44250890_+	3.51276e-16	8.85982e-15	2.84739e-07	2.15506e-06	1.2975	1.14529	C57	bru_P0_f
7_44353729_+	3.84978e-06	2.21613e-05	0.0368498	0.0767692	1.27636	0.661607	C57	bru_P0_f
7_44353779_+	7.63356e-07	5.05421e-06	0.000237343	0.0009376	1.22063	1.01623	C57	bru_P0_f
7_44461373_+	3.62089e-05	0.000173471	0.00182599	0.00560484	-0.993603	-0.780366	PWK	bru_P0_f
7_44461436_+	2.73357e-07	1.97096e-06	1.0498e-05	5.66775e-05	-0.994692	-0.893301	PWK	bru_P0_f
7_44461637_+	8.72971e-24	5.6586e-22	3.36209e-34	7.42563e-32	-0.717608	-0.886156	PWK	bru_P0_f
7_45007208_-	5.15245e-08	4.27633e-07	2.99186e-05	0.000145812	-1.58747	-1.31552	PWK	bru_P0_f
7_64695885_+	0.0249716	0.0548511	3.39608e-06	2.03975e-05	-0.891041	-1.63817	PWK	bru_P0_f
7_64695903_+	0.0338329	0.0713186	3.41136e-08	2.97591e-07	-0.878356	-2.18156	PWK	bru_P0_f
7_68230921_+	0.00141267	0.00458993	8.21689e-12	1.25949e-10	0.933845	2.03114	C57	bru_P0_f
7_73941745_-	3.10511e-07	2.21667e-06	1.77366e-06	1.13997e-05	1.98347	1.81446	C57	bru_P0_f
7_73941796_-	0.00139806	0.00454954	8.90766e-07	6.11332e-06	1.35724	1.94915	C57	bru_P0_f
7_73942094_-	1.62513e-16	4.44477e-15	0.000395204	0.00147829	1.60631	0.985861	C57	bru_P0_f
7_73942109_-	1.34318e-12	2.23244e-11	0.000363166	0.00137539	1.29529	0.89901	C57	bru_P0_f
7_73942120_-	1.97906e-12	3.2151e-11	4.47757e-05	0.000208196	1.27824	1.01802	C57	bru_P0_f
7_73942125_-	1.86983e-11	2.62343e-10	0.000341084	0.00129987	1.23003	0.909535	C57	bru_P0_f
7_73942163_-	5.87738e-08	4.81633e-07	0.0161842	0.0379716	1.18129	0.693353	C57	bru_P0_f
7_81885685_-	1.41311e-09	1.55778e-08	0.00583013	0.0153543	-1.95746	-0.880389	PWK	bru_P0_f
7_81885713_-	2.02751e-10	2.51287e-09	0.00946845	0.0236662	-1.75126	-0.679268	PWK	bru_P0_f
8_10570458_+	0.000135554	0.000572793	7.42807e-05	0.000330219	-1.41556	-1.49902	PWK	bru_P0_f
8_10570462_+	0.00218148	0.00671114	3.18256e-05	0.00015396	-1.16703	-1.53005	PWK	bru_P0_f
8_107580464_-	5.41254e-12	8.14016e-11	1.83323e-15	4.49882e-14	1.95272	2.5703	C57	bru_P0_f
8_107580490_-	4.50219e-15	1.02039e-13	6.6499e-15	1.54602e-13	1.91312	2.2354	C57	bru_P0_f
8_107580500_-	1.93913e-17	6.04299e-16	1.59793e-14	3.54535e-13	2.08305	2.17605	C57	bru_P0_f
8_107580731_-	5.53287e-09	5.51755e-08	0.00027866	0.00108321	1.1566	0.751212	C57	bru_P0_f
8_107580790_-	4.44995e-08	3.74605e-07	1.46499e-08	1.36892e-07	1.14716	1.16857	C57	bru_P0_f
8_107580838_-	0.000647325	0.00229339	1.30053e-05	6.84647e-05	0.889638	1.13765	C57	bru_P0_f
8_109724832_+	2.12822e-08	1.90804e-07	6.26552e-09	6.10654e-08	0.730746	0.830521	C57	bru_P0_f
8_110970493_+	6.00054e-15	1.34122e-13	3.23593e-06	1.94837e-05	1.64731	1.03066	C57	bru_P0_f
8_110970504_+	8.06336e-13	1.36824e-11	1.27792e-06	8.5294e-06	1.5459	1.09551	C57	bru_P0_f
8_110970510_+	1.99278e-07	1.46787e-06	3.55152e-06	2.12261e-05	1.13143	1.08581	C57	bru_P0_f
8_121596753_+	2.3039e-36	4.39232e-34	1.30686e-18	4.60147e-17	-2.34471	-1.63167	PWK	bru_P0_f
8_121596772_+	6.24788e-34	8.99972e-32	2.12359e-22	1.10952e-20	-2.03223	-1.64439	PWK	bru_P0_f
8_121599119_-	0.00258606	0.0078185	0.0260656	0.0569737	0.726614	0.688857	C57	bru_P0_f
8_121601282_-	1.11682e-19	4.5818e-18	1.05777e-77	5.13972e-74	0.949249	2.03361	C57	bru_P0_f
8_121601288_-	2.55644e-25	2.02083e-23	1.02824e-65	9.99243e-63	1.13181	1.96052	C57	bru_P0_f
8_122574839_-	1.76855e-06	1.10016e-05	0.0317932	0.067854	2.46034	1.28298	C57	bru_P0_f
8_122574921_-	3.13211e-07	2.23348e-06	0.014625	0.0348005	2.71289	1.53526	C57	bru_P0_f
8_123204696_-	6.87134e-07	4.60124e-06	3.36768e-08	2.94309e-07	1.73729	2.40716	C57	bru_P0_f
8_123204706_-	4.52411e-09	4.57493e-08	5.80218e-08	4.89458e-07	1.94753	2.05138	C57	bru_P0_f
8_123204978_-	0.00423064	0.0120276	8.9043e-05	0.000388733	-0.624601	-0.922716	PWK	bru_P0_f
8_123205285_-	0.00331527	0.00969309	2.02445e-06	1.28251e-05	-0.869225	-1.30379	PWK	bru_P0_f
8_123205400_-	1.06374e-16	2.95929e-15	3.59378e-10	4.31164e-09	-1.55853	-1.19375	PWK	bru_P0_f
8_123205434_-	8.3466e-16	2.0038e-14	1.1273e-13	2.1823e-12	-1.50284	-1.41689	PWK	bru_P0_f
8_124833876_+	0.000319146	0.00124056	0.000878138	0.00296105	-0.873017	-0.814879	PWK	bru_P0_f
8_124834196_+	6.30782e-11	8.41302e-10	4.65437e-15	1.10861e-13	-1.05308	-1.19792	PWK	bru_P0_f
8_124834201_+	8.82275e-11	1.14611e-09	1.16712e-13	2.25041e-12	-1.05031	-1.13716	PWK	bru_P0_f
8_124909808_-	0.000914391	0.0031228	0.000795674	0.00271121	-1.24564	-1.34006	PWK	bru_P0_f
8_23191372_-	3.25801e-10	3.87494e-09	0.0153955	0.0364201	1.43546	0.642871	C57	bru_P0_f
8_25023005_+	2.46154e-06	1.47465e-05	2.35146e-10	2.91473e-09	-0.869156	-1.28908	PWK	bru_P0_f
8_33387667_+	0.0395532	0.0813918	0.0365695	0.0762622	0.745946	0.929049	C57	bru_P0_f
8_3604611_+	1.06007e-07	8.21936e-07	1.56883e-19	6.00231e-18	-0.816878	-1.5202	PWK	bru_P0_f
8_46639265_+	7.20358e-08	5.82941e-07	0.0224764	0.0500747	-1.93939	-0.922041	PWK	bru_P0_f
8_46639350_+	4.641e-10	5.41061e-09	4.30364e-08	3.70769e-07	-1.32641	-1.29378	PWK	bru_P0_f
8_46639406_+	1.06846e-07	8.27447e-07	1.77678e-06	1.14047e-05	-1.42291	-1.51462	PWK	bru_P0_f
8_47186288_-	1.98243e-05	9.9152e-05	9.34069e-05	0.000406324	-1.38496	-1.18222	PWK	bru_P0_f
8_47186292_-	3.99953e-07	2.80573e-06	9.57922e-05	0.000415214	-1.58375	-1.13777	PWK	bru_P0_f
8_47192556_-	0.000324941	0.00126048	3.49111e-05	0.00016647	0.613671	0.895663	C57	bru_P0_f
8_47192663_-	4.01016e-07	2.80712e-06	0.000270327	0.00105588	0.908494	0.808513	C57	bru_P0_f
8_47192729_-	1.4037e-05	7.27319e-05	1.06845e-09	1.19073e-08	0.942351	1.52643	C57	bru_P0_f
8_47192830_-	2.45014e-11	3.40811e-10	5.89437e-14	1.20847e-12	1.0523	1.36522	C57	bru_P0_f
8_47192835_-	6.16804e-11	8.24356e-10	1.55316e-12	2.62042e-11	1.03269	1.28307	C57	bru_P0_f
8_47192894_-	1.89873e-09	2.05468e-08	0.000255348	0.00100074	1.15899	0.853723	C57	bru_P0_f
8_47192902_-	5.77728e-08	4.74029e-07	0.00731322	0.0187619	1.10215	0.654579	C57	bru_P0_f
8_47193141_-	0.0452017	0.0913049	1.70931e-05	8.78893e-05	-0.794435	-1.9359	PWK	bru_P0_f
8_48228912_-	0.00952913	0.0242512	0.00647337	0.0168294	0.674556	0.732954	C57	bru_P0_f
8_85539124_-	4.60591e-26	3.68587e-24	7.79043e-23	4.25323e-21	-1.86704	-1.82311	PWK	bru_P0_f
8_85539132_-	4.58019e-23	2.69898e-21	1.37743e-19	5.35433e-18	-1.71401	-1.62544	PWK	bru_P0_f
8_93972932_-	0.00117778	0.00393729	0.00256583	0.00754683	-0.69459	-0.674241	PWK	bru_P0_f
8_94673181_+	0.00751932	0.019693	0.00523473	0.0139297	0.898749	1.09256	C57	bru_P0_f
8_94673197_+	0.00402998	0.0115178	0.00490898	0.0131565	0.862883	1.05111	C57	bru_P0_f
8_94673199_+	0.0016962	0.00539224	0.00265542	0.00774471	0.926245	1.08972	C57	bru_P0_f
8_94673216_+	0.00388962	0.0111659	0.000709242	0.00246893	0.86539	1.23561	C57	bru_P0_f
8_95865105_-	0.0482219	0.0965138	3.09373e-05	0.000150024	-0.817547	-1.85275	PWK	bru_P0_f
8_95865111_-	0.0147809	0.0351153	3.57854e-06	2.13613e-05	-1.03823	-2.05227	PWK	bru_P0_f
9_106885817_-	0.0215507	0.0481364	0.000480967	0.00176246	-0.766676	-1.40113	PWK	bru_P0_f
9_108112493_-	1.76113e-06	1.0966e-05	8.67958e-76	2.1087e-72	0.605504	2.2182	C57	bru_P0_f
9_108576266_-	1.40174e-13	2.61094e-12	3.76021e-13	6.89466e-12	-0.784982	-0.808089	PWK	bru_P0_f
9_108826988_+	5.74584e-13	9.93188e-12	1.30709e-06	8.70021e-06	0.813685	0.629713	C57	bru_P0_f
9_110247372_+	1.18979e-14	2.55372e-13	3.90089e-05	0.000184502	1.19111	0.711001	C57	bru_P0_f
9_110387131_-	4.02316e-07	2.81318e-06	1.05335e-05	5.67862e-05	-2.04972	-2.00719	PWK	bru_P0_f
9_110547559_+	5.98726e-09	5.91607e-08	7.74309e-05	0.000343282	2.48688	2.03276	C57	bru_P0_f
9_111273534_+	8.52792e-11	1.11223e-09	5.48974e-36	1.5691e-33	0.69569	1.44846	C57	bru_P0_f
9_111273541_+	3.02821e-11	4.16748e-10	7.72402e-34	1.50124e-31	0.704163	1.38531	C57	bru_P0_f
9_111366963_+	0.000330802	0.00128168	0.0244197	0.0539343	1.21285	0.870531	C57	bru_P0_f
9_112234417_-	3.90361e-11	5.34952e-10	2.47533e-07	1.90311e-06	-1.25276	-1.1909	PWK	bru_P0_f
9_112234421_-	1.92694e-12	3.1462e-11	1.06845e-09	1.19073e-08	-1.34194	-1.43191	PWK	bru_P0_f
9_113975670_+	8.16379e-07	5.37782e-06	9.42788e-11	1.23811e-09	1.15971	1.50698	C57	bru_P0_f
9_113975697_+	5.08481e-10	5.88618e-09	5.71644e-13	1.02118e-11	1.50547	1.68469	C57	bru_P0_f
9_114723883_+	4.05902e-18	1.34973e-16	9.44006e-18	2.99799e-16	-1.30282	-1.29518	PWK	bru_P0_f
9_114723897_+	2.97057e-18	1.0188e-16	2.68505e-16	7.24814e-15	-1.35136	-1.28254	PWK	bru_P0_f
9_114723901_+	1.29686e-16	3.56196e-15	2.36863e-15	5.7546e-14	-1.30042	-1.24677	PWK	bru_P0_f
9_114723916_+	4.77402e-17	1.41302e-15	9.27477e-14	1.84697e-12	-1.40877	-1.29201	PWK	bru_P0_f
9_122862209_-	0.00182523	0.00574606	0.0410572	0.0837496	1.0084	0.732529	C57	bru_P0_f
9_15007403_-	2.4458e-07	1.77533e-06	7.10295e-15	1.64349e-13	1.14918	1.69732	C57	bru_P0_f
9_15007438_-	2.59237e-07	1.87332e-06	2.93932e-12	4.77665e-11	1.05855	1.44523	C57	bru_P0_f
9_26759491_+	9.15446e-21	4.17882e-19	1.37389e-13	2.61792e-12	-1.26304	-1.12724	PWK	bru_P0_f
9_26759549_+	4.45021e-17	1.32322e-15	1.74874e-25	1.41619e-23	-1.05074	-1.52235	PWK	bru_P0_f
9_26759574_+	3.14984e-19	1.20101e-17	1.7822e-23	1.02071e-21	-1.20448	-1.53125	PWK	bru_P0_f
9_26759595_+	2.14001e-10	2.6422e-09	2.65783e-16	7.21474e-15	-1.0077	-1.49272	PWK	bru_P0_f
9_26759609_+	5.99933e-09	5.91897e-08	3.64548e-19	1.34192e-17	-1.05779	-1.79662	PWK	bru_P0_f
9_27009471_-	4.28831e-05	0.000202897	0.00129543	0.00417129	2.43772	1.89901	C57	bru_P0_f
9_28921402_+	0.0112399	0.0278717	0.0322354	0.068638	0.9143	1.03261	C57	bru_P0_f
9_28921771_+	0.0028722	0.00857954	0.017773	0.0410061	-0.894735	-0.698033	PWK	bru_P0_f
9_28921834_+	1.98946e-05	9.94268e-05	0.000466718	0.00171542	-1.07392	-0.841482	PWK	bru_P0_f
9_28922214_+	1.45575e-05	7.51886e-05	2.51842e-20	1.08292e-18	0.719713	1.54162	C57	bru_P0_f
9_28922239_+	2.55764e-19	9.86824e-18	1.16433e-23	6.89935e-22	1.31859	1.50631	C57	bru_P0_f
9_28922247_+	4.06042e-18	1.34973e-16	1.0973e-15	2.73424e-14	1.24801	1.22142	C57	bru_P0_f
9_28922286_+	4.19536e-23	2.53098e-21	3.66441e-06	2.18203e-05	1.51496	0.816614	C57	bru_P0_f
9_32255794_+	9.59534e-05	0.00042025	2.39161e-06	1.48036e-05	-0.898839	-1.20315	PWK	bru_P0_f
9_32257379_+	0.000174441	0.000721587	0.0324705	0.0689573	1.12526	0.714864	C57	bru_P0_f
9_32257412_+	0.00123761	0.00410761	0.0259377	0.0567805	1.00696	0.767153	C57	bru_P0_f
9_35035846_+	0.00396021	0.0113484	0.00456374	0.0123815	0.927486	1.00879	C57	bru_P0_f
9_40288412_+	2.78944e-08	2.45002e-07	0.000787228	0.00269376	-1.78996	-1.24913	PWK	bru_P0_f
9_40783864_+	1.85198e-11	2.60403e-10	3.95035e-11	5.48422e-10	-0.705665	-0.714579	PWK	bru_P0_f
9_40784929_+	1.52932e-05	7.85505e-05	1.37854e-06	9.12579e-06	-0.914219	-1.15205	PWK	bru_P0_f
9_40784946_+	3.28433e-05	0.000158283	0.000140499	0.000585994	-0.881951	-0.924528	PWK	bru_P0_f
9_40785120_+	2.47035e-08	2.19654e-07	2.16062e-05	0.000108567	-1.61196	-1.34505	PWK	bru_P0_f
9_44607343_+	1.27061e-19	5.14757e-18	6.5956e-15	1.54077e-13	-1.04191	-0.925982	PWK	bru_P0_f
9_44607371_+	3.56875e-20	1.54218e-18	2.19881e-20	9.63989e-19	-1.10779	-1.19121	PWK	bru_P0_f
9_44607408_+	2.94831e-11	4.06615e-10	7.02783e-10	8.092e-09	-1.06886	-1.05189	PWK	bru_P0_f
9_56058265_+	5.3594e-05	0.00024814	0.000288692	0.00111951	-2.21707	-1.84171	PWK	bru_P0_f
9_58199869_-	7.11433e-09	6.92419e-08	0.00162721	0.00508464	2.00638	1.17064	C57	bru_P0_f
9_58261740_+	6.95595e-05	0.000314864	0.00700037	0.0180259	1.52641	1.63222	C57	bru_P0_f
9_71478754_-	0.00513286	0.0141942	0.00257506	0.0075694	-0.826366	-0.879367	PWK	bru_P0_f
9_75057293_+	1.50677e-07	1.14366e-06	1.02311e-06	6.95286e-06	1.35816	1.16076	C57	bru_P0_f
9_75057302_+	8.91157e-08	7.05309e-07	4.95157e-09	4.91014e-08	1.3479	1.33194	C57	bru_P0_f
9_75057379_+	2.79677e-06	1.65408e-05	2.07434e-06	1.30729e-05	1.25573	1.15234	C57	bru_P0_f
9_75057388_+	7.02892e-05	0.000317945	8.38231e-06	4.62015e-05	1.10486	1.14752	C57	bru_P0_f
9_75388911_-	0.00107723	0.0036292	0.00570476	0.0150567	1.947	1.68547	C57	bru_P0_f
9_75388915_-	0.000312551	0.00122046	0.00959435	0.0239686	2.06802	1.61147	C57	bru_P0_f
9_75388917_-	9.66178e-05	0.000422589	0.00565623	0.014953	2.16132	1.68947	C57	bru_P0_f
9_79769465_-	0.00618732	0.0166693	6.6044e-05	0.000298519	0.638323	0.98434	C57	bru_P0_f
9_95404677_-	2.00342e-07	1.47403e-06	0.000266128	0.00104032	1.49675	1.09307	C57	bru_P0_f
9_95404725_-	1.86592e-08	1.68923e-07	4.43365e-06	2.59556e-05	1.1551	1.09203	C57	bru_P0_f
9_95404736_-	8.92309e-09	8.58152e-08	7.94444e-05	0.000350609	1.12428	0.921169	C57	bru_P0_f
9_95404813_-	0.00120702	0.00401843	0.00132023	0.00423713	0.613105	0.722522	C57	bru_P0_f
10_80382159_-	6.21113e-25	4.73653e-23	3.99318e-08	3.46479e-07	-0.965773	0.601735	MAT	bru_P0_f
11_102994483_-	0.00885894	0.0227601	0.0388187	0.0801276	-0.925363	0.851166	MAT	bru_P0_f
11_104328361_+	0.00649089	0.0173713	0.00169394	0.00525934	0.696993	-0.7854	PAT	bru_P0_f
11_29708110_+	1.70706e-06	1.06637e-05	0.0126905	0.0306086	-1.20207	0.731823	MAT	bru_P0_f
1_135441176_-	3.64718e-05	0.000174473	0.00294686	0.00848269	-0.653208	0.611912	MAT	bru_P0_f
11_36047244_-	4.92175e-05	0.000230157	0.00084398	0.00286176	-0.723098	0.765611	MAT	bru_P0_f
1_173332453_-	5.01529e-21	2.37293e-19	2.31098e-05	0.000115525	1.41614	-0.65353	PAT	bru_P0_f
11_87227316_-	0.00207991	0.00645071	0.034857	0.0732569	-0.733985	0.65096	MAT	bru_P0_f
11_87227320_-	0.00971381	0.0246631	0.0332513	0.0704	-0.630075	0.657875	MAT	bru_P0_f
12_109660910_+	1.13194e-06	7.308e-06	6.55826e-12	1.0181e-10	-1.30274	3.07132	MAT	bru_P0_f
12_40036337_-	3.13318e-12	4.88204e-11	1.01183e-20	4.59484e-19	-0.791043	1.25454	MAT	bru_P0_f
12_40036342_-	3.29523e-13	5.91681e-12	5.54654e-13	9.94488e-12	-0.818531	0.964951	MAT	bru_P0_f
12_52886718_+	0.0325392	0.0689278	0.0217298	0.0486344	-0.601326	0.718159	MAT	bru_P0_f
12_8498259_-	8.81829e-12	1.29615e-10	4.17207e-25	3.11879e-23	-0.606944	1.06085	MAT	bru_P0_f
12_8498283_-	3.05766e-15	7.0533e-14	3.16441e-32	5.12557e-30	-0.728209	1.24034	MAT	bru_P0_f
13_24812937_+	7.25051e-11	9.61101e-10	2.08869e-09	2.22078e-08	0.706192	-0.658504	PAT	bru_P0_f
13_24813038_+	5.54843e-07	3.75809e-06	1.93839e-06	1.23119e-05	0.655828	-0.627716	PAT	bru_P0_f
13_55597190_+	0.0437342	0.088853	0.000417454	0.00155672	-0.887188	1.79933	MAT	bru_P0_f
15_44672710_-	4.91579e-08	4.09565e-07	3.04583e-05	0.000147997	0.962251	-0.675673	PAT	bru_P0_f
1_56796579_-	8.30321e-23	4.68012e-21	5.44107e-22	2.72559e-20	0.736555	-0.611019	PAT	bru_P0_f
15_79533415_-	1.36834e-05	7.10703e-05	5.32397e-16	1.39833e-14	0.66766	-1.54328	PAT	bru_P0_f
16_16313916_-	0.0262746	0.0574603	4.62826e-08	3.95232e-07	0.643993	-1.48523	PAT	bru_P0_f
16_91270747_+	0.000552168	0.00200176	0.000196418	0.000792687	0.675112	-0.717866	PAT	bru_P0_f
16_91270753_+	0.0013714	0.00448282	3.78562e-06	2.24595e-05	0.618875	-0.896705	PAT	bru_P0_f
18_34314171_+	0.00792825	0.0206472	0.00797066	0.0203197	0.774506	-0.760653	PAT	bru_P0_f
19_46502153_+	0.00914977	0.0234325	0.00232935	0.00693624	-0.672706	0.88499	MAT	bru_P0_f
2_152782140_-	0.00267877	0.00805357	0.0127077	0.0306284	-1.08119	1.17412	MAT	bru_P0_f
2_180981969_+	1.03452e-32	1.34838e-30	2.56446e-12	4.21281e-11	1.19756	-0.6696	PAT	bru_P0_f
2_30072004_+	0.0365351	0.0760259	0.000165704	0.000681758	0.824049	-1.39914	PAT	bru_P0_f
2_33732506_-	0.0113792	0.0281097	0.0065138	0.0168983	0.687148	-0.637953	PAT	bru_P0_f
2_49771755_+	2.85057e-14	5.88453e-13	4.59891e-15	1.10624e-13	-0.707904	0.838559	MAT	bru_P0_f
3_61365709_+	4.5616e-05	0.000214886	0.0019709	0.00598162	-0.659691	0.642871	MAT	bru_P0_f
3_82392238_+	0.000949466	0.00323237	0.0304865	0.0654013	1.04009	-0.604933	PAT	bru_P0_f
4_126439200_-	0.0233124	0.0515385	3.91902e-06	2.31943e-05	-1.56757	2.49472	MAT	bru_P0_f
4_133062043_+	0.0415901	0.0850886	0.0243965	0.0539076	-0.751281	1.14422	MAT	bru_P0_f
4_33944629_+	1.63578e-10	2.05089e-09	3.68761e-09	3.7643e-08	0.996987	-0.883244	PAT	bru_P0_f
5_110755866_-	0.00141092	0.00458654	2.40473e-05	0.000119474	-0.635587	0.974842	MAT	bru_P0_f
5_111288497_+	9.18397e-09	8.81933e-08	0.000399957	0.00149492	-0.897718	0.685078	MAT	bru_P0_f
5_111288506_+	1.62399e-12	2.67856e-11	2.98602e-07	2.23883e-06	-1.18424	1.02801	MAT	bru_P0_f
5_111417753_+	0.000751216	0.00261936	0.00136699	0.00436047	0.989379	-0.981309	PAT	bru_P0_f
5_123373835_+	0.00166837	0.00531681	0.00241299	0.00716233	0.917858	-0.891118	PAT	bru_P0_f
6_129541369_+	0.0423591	0.0864793	1.67522e-05	8.62276e-05	0.736165	-1.72212	PAT	bru_P0_f
6_135730283_-	2.77198e-06	1.64091e-05	0.00382562	0.0106648	1.10866	-0.64234	PAT	bru_P0_f
6_32148566_-	0.0102174	0.02571	0.00355527	0.00997981	0.739859	-0.916761	PAT	bru_P0_f
7_16960575_+	0.00014025	0.000589942	0.0422106	0.0857806	1.13287	-0.620164	PAT	bru_P0_f
7_24531792_+	2.97556e-07	2.13084e-06	0.000741643	0.00255759	1.31986	-0.866581	PAT	bru_P0_f
8_10569861_+	0.000178437	0.000734835	0.00169954	0.00527333	0.891091	-0.791458	PAT	bru_P0_f
8_106265063_-	2.11125e-09	2.26575e-08	4.46474e-06	2.61061e-05	-0.913344	0.785075	MAT	bru_P0_f
8_106265982_-	3.75729e-06	2.16872e-05	0.00550499	0.014569	-0.803403	0.601033	MAT	bru_P0_f
8_13940020_+	0.00457726	0.0128441	0.0272265	0.0591389	0.954004	-0.634563	PAT	bru_P0_f
8_23191152_-	1.54412e-05	7.91852e-05	0.00109754	0.00362291	-0.769795	0.650757	MAT	bru_P0_f
9_101923345_-	1.25787e-06	8.02514e-06	5.50245e-12	8.68065e-11	-0.763793	1.29354	MAT	bru_P0_f
9_101923350_-	3.72431e-07	2.62117e-06	8.3497e-12	1.27582e-10	-0.806743	1.27614	MAT	bru_P0_f
9_110082261_+	3.76169e-07	2.64461e-06	2.96219e-05	0.000144802	1.00244	-0.718274	PAT	bru_P0_f
9_111391320_+	0.0125814	0.0305898	0.000619544	0.00219895	0.722985	-1.01833	PAT	bru_P0_f
9_16375740_-	6.56021e-05	0.000297991	8.08642e-06	4.48026e-05	-0.919383	1.27113	MAT	bru_P0_f
