# Supplementary material for: Sequence and parent-of-origin dependent m6A contribute to allele-specific gene expression
Source: EMBO J. 2025 Jun 3;44(14):4120–49. doi: 10.1038/s44318-025-00476-3 (PMC12264043; doi:10.1038/s44318-025-00476-3)
Supplement: Supplementary file 7 — Source data Fig. 2 [file 44318_2025_476_MOESM7_ESM.zip › Figure 2/2B/EMBOJ-2024-118564_SourceDataForFigure2B_Volcano_F1i.xls]

## Sheet: Volcano_F1i
site	log2cpFC	p_value	FDR	preference	F1i_F1r_group	significance
10_100096176_+	0.571767	0.00128147	0.00422721	C57	bru_P0_f	NOT_SIG
10_100096801_+	-0.723556	0.0508477	0.101041	PWK	bru_P0_f	NOT_SIG
10_103418334_+	0.202949	0.764166	0.853139	C57	bru_P0_f	NOT_SIG
10_109852746_-	0.196886	0.765247	0.853904	C57	bru_P0_f	NOT_SIG
10_109852794_-	0.397738	0.405736	0.532492	C57	bru_P0_f	NOT_SIG
10_109852917_-	0.799213	0.0125373	0.0305144	C57	bru_P0_f	SIG
10_109853360_-	2.32282	7.32751e-33	9.8952e-31	C57	bru_P0_f	SIG
10_110216923_-	0.287713	0.259255	0.378489	PAT	bru_P0_f	NOT_SIG
10_111293450_+	0.0913938	0.877728	0.934226	PAT	bru_P0_f	NOT_SIG
10_112926538_-	-1.34216	0.00330841	0.00967739	PWK	bru_P0_f	SIG
10_112927223_-	-0.12574	0.419962	0.546406	MAT	bru_P0_f	NOT_SIG
10_112927251_-	0.0904117	0.673294	0.780842	C57	bru_P0_f	NOT_SIG
10_112927272_-	0.27407	0.0883276	0.159216	C57	bru_P0_f	NOT_SIG
10_112927563_-	0.68631	1.05961e-07	8.21936e-07	C57	bru_P0_f	SIG
10_112927583_-	1.06623	8.98476e-25	6.69416e-23	C57	bru_P0_f	SIG
10_112927608_-	0.789674	6.32575e-15	1.40423e-13	C57	bru_P0_f	SIG
10_112927674_-	-0.0130358	0.767661	0.855126	PWK	bru_P0_f	NOT_SIG
10_112927717_-	-0.547577	2.25666e-08	2.01761e-07	PWK	bru_P0_f	NOT_SIG
10_112927746_-	-0.373204	0.00020229	0.000824165	PWK	bru_P0_f	NOT_SIG
10_112927853_-	0.0891361	0.61672	0.734579	PAT	bru_P0_f	NOT_SIG
10_112927861_-	0.203459	0.165729	0.266498	PAT	bru_P0_f	NOT_SIG
10_112927926_-	0.764107	0.000834095	0.00287585	C57	bru_P0_f	SIG
10_112928526_-	-0.105056	0.294884	0.417709	MAT	bru_P0_f	NOT_SIG
10_112928568_-	-0.117646	0.281348	0.402768	MAT	bru_P0_f	NOT_SIG
10_112928652_-	-0.478563	0.0296446	0.0637758	MAT	bru_P0_f	NOT_SIG
10_118860489_-	-0.212173	0.435131	0.561298	MAT	bru_P0_f	NOT_SIG
10_118860510_-	-0.382013	0.170797	0.272888	MAT	bru_P0_f	NOT_SIG
10_118860522_-	-0.0742694	0.834198	0.904353	MAT	bru_P0_f	NOT_SIG
10_119202731_-	-0.796192	0.0739684	0.138094	PWK	bru_P0_f	NOT_SIG
10_121785684_-	0.157572	0.731401	0.827101	C57	bru_P0_f	NOT_SIG
10_123265229_+	-0.590289	3.66346e-05	0.000174993	PWK	bru_P0_f	NOT_SIG
10_123265231_+	-0.540394	0.000137702	0.000580732	PWK	bru_P0_f	NOT_SIG
10_123265259_+	-0.820435	2.48793e-09	2.63941e-08	PWK	bru_P0_f	SIG
10_123265388_+	-0.612657	0.0069643	0.0184331	PWK	bru_P0_f	SIG
10_123739020_+	-0.342243	0.00736847	0.0193258	PWK	bru_P0_f	NOT_SIG
10_123739076_+	-0.172981	0.133773	0.223369	PWK	bru_P0_f	NOT_SIG
10_123739082_+	-0.0808506	0.434497	0.560925	PWK	bru_P0_f	NOT_SIG
10_123739104_+	-0.416283	0.000682226	0.00240075	PWK	bru_P0_f	NOT_SIG
10_123739136_+	-0.00128024	0.89367	0.945758	PWK	bru_P0_f	NOT_SIG
10_123739140_+	-0.143792	0.208431	0.318944	PWK	bru_P0_f	NOT_SIG
10_123739227_+	0.0101367	0.96925	1	PAT	bru_P0_f	NOT_SIG
10_123739261_+	0.344075	0.00360601	0.0104209	PAT	bru_P0_f	NOT_SIG
10_127171763_+	0.278885	0.347465	0.474062	PAT	bru_P0_f	NOT_SIG
10_127190672_-	0.681458	0.0801579	0.147066	C57	bru_P0_f	NOT_SIG
10_127605549_-	-1.81373	3.8734e-15	8.84064e-14	PWK	bru_P0_f	SIG
10_128438236_+	-0.936804	0.00700545	0.0184967	PWK	bru_P0_f	SIG
10_128677815_-	0.182024	0.844073	0.910476	C57	bru_P0_f	NOT_SIG
10_128677817_-	0.182024	0.844073	0.910476	C57	bru_P0_f	NOT_SIG
10_14132494_+	1.5816	0.00069773	0.00244867	PAT	bru_P0_f	SIG
10_14132538_+	1.61616	0.000565949	0.00204229	PAT	bru_P0_f	SIG
10_14149316_+	-0.863964	1.16941e-09	1.29575e-08	PWK	bru_P0_f	SIG
10_14149323_+	-0.653543	5.40697e-07	3.67765e-06	PWK	bru_P0_f	SIG
10_14149333_+	-0.5032	4.61531e-05	0.000217258	PWK	bru_P0_f	NOT_SIG
10_20340712_+	0.39358	0.392008	0.517831	C57	bru_P0_f	NOT_SIG
10_21368408_+	0.345522	0.407437	0.534509	PAT	bru_P0_f	NOT_SIG
10_29197001_+	0.150977	0.672919	0.780842	C57	bru_P0_f	NOT_SIG
10_29197259_+	-1.4107	8.41778e-07	5.53388e-06	PWK	bru_P0_f	SIG
10_29197269_+	-1.3718	1.14645e-06	7.37966e-06	PWK	bru_P0_f	SIG
10_29199198_+	1.67344	0.0491902	0.0982895	C57	bru_P0_f	SIG
10_29199221_+	1.49132	0.0434325	0.0883196	C57	bru_P0_f	SIG
10_29224619_+	0.478724	0.0313814	0.0669205	C57	bru_P0_f	NOT_SIG
10_29224864_+	0.0555539	0.881159	0.936646	PAT	bru_P0_f	NOT_SIG
10_29225128_+	-0.314451	0.221116	0.335114	PWK	bru_P0_f	NOT_SIG
10_29225179_+	-0.270389	0.285032	0.407315	MAT	bru_P0_f	NOT_SIG
10_29225208_+	-0.866413	0.0140195	0.0335702	MAT	bru_P0_f	SIG
10_29227299_+	0.0536494	0.848865	0.913466	PAT	bru_P0_f	NOT_SIG
10_29227330_+	-0.35126	0.0173094	0.039957	PWK	bru_P0_f	NOT_SIG
10_29227360_+	-0.0309464	0.687548	0.791117	PWK	bru_P0_f	NOT_SIG
10_29227394_+	-0.0280235	0.645989	0.75961	MAT	bru_P0_f	NOT_SIG
10_29227402_+	-0.0795542	0.30738	0.431077	MAT	bru_P0_f	NOT_SIG
10_29227431_+	0.525194	2.21436e-10	2.71549e-09	C57	bru_P0_f	NOT_SIG
10_29227455_+	0.194222	0.0241568	0.0532057	C57	bru_P0_f	NOT_SIG
10_29227485_+	0.021548	0.975856	1	C57	bru_P0_f	NOT_SIG
10_29227494_+	0.356039	0.000315064	0.00122879	C57	bru_P0_f	NOT_SIG
10_29227513_+	0.214018	0.130904	0.219199	C57	bru_P0_f	NOT_SIG
10_29227613_+	0.911941	9.07086e-05	0.000401621	C57	bru_P0_f	SIG
10_29227663_+	1.54881	9.08943e-07	5.9573e-06	C57	bru_P0_f	SIG
10_29346898_-	-0.108138	0.249614	0.367476	PWK	bru_P0_f	NOT_SIG
10_29347759_-	0.417931	0.372835	0.498533	PAT	bru_P0_f	NOT_SIG
10_29347789_-	0.0438652	1	1	PAT	bru_P0_f	NOT_SIG
10_29347806_-	0.025661	1	1	C57	bru_P0_f	NOT_SIG
10_32889833_-	-0.596549	0.0808121	0.148098	MAT	bru_P0_f	NOT_SIG
10_32889851_-	-0.535148	0.130178	0.21841	MAT	bru_P0_f	NOT_SIG
10_34283354_+	-0.488793	0.012939	0.0313769	MAT	bru_P0_f	NOT_SIG
10_34283447_+	0.136038	0.398237	0.524455	C57	bru_P0_f	NOT_SIG
10_34283516_+	0.428462	0.000408681	0.00153747	C57	bru_P0_f	NOT_SIG
10_34283539_+	-0.231842	0.0335002	0.0707093	MAT	bru_P0_f	NOT_SIG
10_34283562_+	0.0479752	0.813705	0.8899	C57	bru_P0_f	NOT_SIG
10_34283567_+	0.152038	0.261127	0.380366	C57	bru_P0_f	NOT_SIG
10_34298968_+	0.315987	0.0299955	0.0644238	C57	bru_P0_f	NOT_SIG
10_34299003_+	0.209936	0.11337	0.194769	C57	bru_P0_f	NOT_SIG
10_34299038_+	0.235361	0.0534363	0.105441	C57	bru_P0_f	NOT_SIG
10_34299094_+	-0.116406	0.314888	0.43923	PWK	bru_P0_f	NOT_SIG
10_34299111_+	-0.442936	0.000585973	0.00210315	PWK	bru_P0_f	NOT_SIG
10_34299194_+	0.119273	0.3511	0.477113	PAT	bru_P0_f	NOT_SIG
10_34299227_+	0.736994	1.0694e-11	1.54729e-10	PAT	bru_P0_f	SIG
10_34299246_+	0.429019	0.000107102	0.000463442	PAT	bru_P0_f	NOT_SIG
10_34300842_+	-0.616118	0.149712	0.245245	PWK	bru_P0_f	NOT_SIG
10_34300923_+	0.315674	0.284557	0.406815	C57	bru_P0_f	NOT_SIG
10_34300933_+	0.603729	0.0365636	0.0760608	C57	bru_P0_f	SIG
10_34301154_+	0.498019	0.477436	0.605032	C57	bru_P0_f	NOT_SIG
10_34301160_+	0.820996	0.16479	0.265714	C57	bru_P0_f	NOT_SIG
10_37136009_-	0.769172	2.24697e-12	3.60783e-11	C57	bru_P0_f	SIG
10_37136027_-	0.653524	3.93494e-09	4.03049e-08	C57	bru_P0_f	SIG
10_37136041_-	0.603169	8.23726e-08	6.59184e-07	C57	bru_P0_f	SIG
10_37136080_-	0.0612453	0.755818	0.846736	C57	bru_P0_f	NOT_SIG
10_37136478_-	0.664923	0.0173912	0.0401032	C57	bru_P0_f	SIG
10_39563923_+	0.42256	0.139632	0.231719	C57	bru_P0_f	NOT_SIG
10_39564712_+	0.0580352	1	1	PAT	bru_P0_f	NOT_SIG
10_39821382_+	-0.149426	0.68248	0.78674	MAT	bru_P0_f	NOT_SIG
10_39821402_+	0.128754	0.799757	0.878798	C57	bru_P0_f	NOT_SIG
10_39821445_+	0.322248	0.627103	0.74353	C57	bru_P0_f	NOT_SIG
10_39821679_+	0.280428	0.390621	0.516419	PAT	bru_P0_f	NOT_SIG
10_39821733_+	-0.335102	0.167231	0.268447	PWK	bru_P0_f	NOT_SIG
10_39821739_+	-0.449513	0.0723401	0.135601	PWK	bru_P0_f	NOT_SIG
10_39822047_+	0.471959	0.260435	0.37987	C57	bru_P0_f	NOT_SIG
10_39823680_+	-0.0578016	0.808262	0.884993	PWK	bru_P0_f	NOT_SIG
10_39823707_+	0.0128204	1	1	C57	bru_P0_f	NOT_SIG
10_39823710_+	-0.0450771	0.864484	0.925142	MAT	bru_P0_f	NOT_SIG
10_39823713_+	-0.0725495	0.729699	0.825753	MAT	bru_P0_f	NOT_SIG
10_39828084_+	0.825461	0.104083	0.181703	PAT	bru_P0_f	NOT_SIG
10_39874209_+	0.278136	0.427954	0.554356	PAT	bru_P0_f	NOT_SIG
10_39874214_+	0.128902	0.733642	0.829201	PAT	bru_P0_f	NOT_SIG
10_40480431_+	0.819454	1.21044e-06	7.75303e-06	C57	bru_P0_f	SIG
10_43003021_-	0.84388	4.49588e-08	3.77491e-07	C57	bru_P0_f	SIG
10_43004010_-	-0.551368	0.000261322	0.00103665	PWK	bru_P0_f	NOT_SIG
10_43004087_-	0.0735186	0.675822	0.782543	C57	bru_P0_f	NOT_SIG
10_43004212_-	-0.0273382	0.765151	0.853904	PWK	bru_P0_f	NOT_SIG
10_43021048_-	-1.5573	9.33871e-11	1.20825e-09	PWK	bru_P0_f	SIG
10_43021831_-	0.457606	0.0501326	0.0997727	C57	bru_P0_f	NOT_SIG
10_43021851_-	-0.0497212	0.769443	0.856375	MAT	bru_P0_f	NOT_SIG
10_43022260_-	2.72377	1.24302e-05	6.50827e-05	C57	bru_P0_f	SIG
10_43022695_-	0.0906421	0.650306	0.762533	C57	bru_P0_f	NOT_SIG
10_43022737_-	-0.118978	0.426492	0.553125	PWK	bru_P0_f	NOT_SIG
10_43582910_+	-0.0972488	0.569633	0.690677	MAT	bru_P0_f	NOT_SIG
10_43582929_+	-0.0948124	0.482674	0.609701	MAT	bru_P0_f	NOT_SIG
10_43582956_+	-0.1565	0.234963	0.350505	MAT	bru_P0_f	NOT_SIG
10_43583000_+	-0.188003	0.112956	0.194265	MAT	bru_P0_f	NOT_SIG
10_43583051_+	-0.164071	0.083205	0.15184	MAT	bru_P0_f	NOT_SIG
10_43583060_+	0.225881	0.0457038	0.0921755	C57	bru_P0_f	NOT_SIG
10_49783375_-	1.45289	7.07769e-12	1.04983e-10	C57	bru_P0_f	SIG
10_49783394_-	1.49794	8.9385e-15	1.95082e-13	C57	bru_P0_f	SIG
10_49783420_-	1.31276	2.98893e-12	4.67977e-11	C57	bru_P0_f	SIG
10_53108533_+	-0.416562	0.290395	0.413066	MAT	bru_P0_f	NOT_SIG
10_59950371_-	-0.330531	0.358398	0.48383	MAT	bru_P0_f	NOT_SIG
10_60131549_+	-0.326561	0.365387	0.49036	PWK	bru_P0_f	NOT_SIG
10_60133246_+	-0.597186	0.403276	0.529548	MAT	bru_P0_f	NOT_SIG
10_61431895_-	0.749542	0.119882	0.204152	C57	bru_P0_f	NOT_SIG
10_61431932_-	1.2584	0.00325455	0.00952846	C57	bru_P0_f	SIG
10_61693178_+	1.38239	0.00713919	0.0188191	C57	bru_P0_f	SIG
10_61693184_+	1.38685	0.00713259	0.0188094	C57	bru_P0_f	SIG
10_61739307_-	0.812574	0.127011	0.213952	C57	bru_P0_f	NOT_SIG
10_62269299_-	0.399863	0.158654	0.257291	PAT	bru_P0_f	NOT_SIG
10_62269687_-	-0.0834775	0.766112	0.854426	MAT	bru_P0_f	NOT_SIG
10_62269916_-	-1.03994	0.0529126	0.104535	MAT	bru_P0_f	NOT_SIG
10_67224802_+	0.275191	0.552561	0.676431	PAT	bru_P0_f	NOT_SIG
10_69987964_+	-0.213899	0.357824	0.48355	PWK	bru_P0_f	NOT_SIG
10_69988017_+	-0.552594	0.00669241	0.0178226	PWK	bru_P0_f	NOT_SIG
10_69988116_+	-0.243317	0.311143	0.435295	PWK	bru_P0_f	NOT_SIG
10_69988122_+	-0.338721	0.165887	0.266686	MAT	bru_P0_f	NOT_SIG
10_69989703_+	-0.313812	0.135689	0.225986	PWK	bru_P0_f	NOT_SIG
10_69989795_+	0.169996	0.614882	0.732672	PAT	bru_P0_f	NOT_SIG
10_69989838_+	0.476824	0.267644	0.387939	PAT	bru_P0_f	NOT_SIG
10_69990311_+	0.555171	0.090045	0.161458	C57	bru_P0_f	NOT_SIG
10_69991153_+	-0.0700697	1	1	MAT	bru_P0_f	NOT_SIG
10_69991178_+	0.393769	0.350724	0.477113	C57	bru_P0_f	NOT_SIG
10_69992961_+	0.359085	0.360317	0.485353	PAT	bru_P0_f	NOT_SIG
10_71255798_-	-0.163179	0.6891	0.792257	MAT	bru_P0_f	NOT_SIG
10_74991232_+	-1.92563	4.06354e-11	5.53358e-10	MAT	bru_P0_f	SIG
10_74991243_+	-2.11189	3.697e-12	5.69216e-11	MAT	bru_P0_f	SIG
10_74991342_+	0.130791	0.753587	0.844674	PAT	bru_P0_f	NOT_SIG
10_74992019_+	0.339807	0.248254	0.365641	C57	bru_P0_f	NOT_SIG
10_75014962_+	-0.964275	0.0866393	0.15687	PWK	bru_P0_f	NOT_SIG
10_75184673_+	0.861203	0.0208084	0.046736	PAT	bru_P0_f	SIG
10_75245811_+	-0.789963	0.00984598	0.0249596	PWK	bru_P0_f	SIG
10_7702354_+	0.125869	0.684653	0.788262	PAT	bru_P0_f	NOT_SIG
10_78400667_-	1.09806	0.00990861	0.0250693	C57	bru_P0_f	SIG
10_79758995_-	0.446364	0.0767909	0.142217	C57	bru_P0_f	NOT_SIG
10_79865759_-	0.27703	0.257174	0.376298	PAT	bru_P0_f	NOT_SIG
10_79865833_-	-0.161705	0.372671	0.4985	PWK	bru_P0_f	NOT_SIG
10_80036060_-	0.524877	0.274619	0.395925	C57	bru_P0_f	NOT_SIG
10_80036100_-	0.529292	0.230455	0.345426	C57	bru_P0_f	NOT_SIG
10_80130636_-	-0.194112	0.503671	0.630878	PWK	bru_P0_f	NOT_SIG
10_80130701_-	0.0321841	0.922388	0.962944	PAT	bru_P0_f	NOT_SIG
10_80130710_-	-0.0195403	0.807581	0.884644	PWK	bru_P0_f	NOT_SIG
10_80130883_-	-0.505418	0.0247761	0.0544956	MAT	bru_P0_f	NOT_SIG
10_80130958_-	0.749065	0.00138154	0.00450459	C57	bru_P0_f	SIG
10_80131063_-	0.275546	0.0411157	0.0842858	C57	bru_P0_f	NOT_SIG
10_80131068_-	0.210308	0.118638	0.202531	C57	bru_P0_f	NOT_SIG
10_80131099_-	0.142089	0.334589	0.460175	C57	bru_P0_f	NOT_SIG
10_80131645_-	0.0197531	1	1	PAT	bru_P0_f	NOT_SIG
10_80131715_-	0.0426373	0.894607	0.946441	PAT	bru_P0_f	NOT_SIG
10_80131757_-	-0.449391	0.00589155	0.0159787	PWK	bru_P0_f	NOT_SIG
10_80131763_-	-0.528625	0.00149937	0.00484009	PWK	bru_P0_f	NOT_SIG
10_80131846_-	-0.723873	3.10824e-13	5.61214e-12	PWK	bru_P0_f	SIG
10_80131898_-	-0.141362	0.0893707	0.16061	PWK	bru_P0_f	NOT_SIG
10_80131928_-	-0.289087	0.00293475	0.00871817	PWK	bru_P0_f	NOT_SIG
10_80149907_+	0.319284	0.21084	0.321795	C57	bru_P0_f	NOT_SIG
10_80149941_+	0.232042	0.278054	0.399293	C57	bru_P0_f	NOT_SIG
10_80149963_+	0.349751	0.079388	0.145984	C57	bru_P0_f	NOT_SIG
10_80312274_+	-0.163817	0.455441	0.582281	MAT	bru_P0_f	NOT_SIG
10_80312299_+	-0.0646594	0.734651	0.830196	PWK	bru_P0_f	NOT_SIG
10_80312439_+	-0.284295	0.184736	0.289381	PWK	bru_P0_f	NOT_SIG
10_80312445_+	-0.152532	0.517921	0.643258	PWK	bru_P0_f	NOT_SIG
10_80313001_+	0.765485	0.00340762	0.00991835	C57	bru_P0_f	SIG
10_80313164_+	-0.117293	0.203551	0.312806	PWK	bru_P0_f	NOT_SIG
10_80313168_+	-0.226724	0.0222861	0.0496079	PWK	bru_P0_f	NOT_SIG
10_80313175_+	-0.502536	1.91817e-06	1.17966e-05	PWK	bru_P0_f	NOT_SIG
10_80314155_+	0.560611	0.0124734	0.0303728	C57	bru_P0_f	NOT_SIG
10_80314191_+	0.73718	0.000360584	0.00138057	C57	bru_P0_f	SIG
10_80314371_+	0.164625	0.670679	0.779652	PAT	bru_P0_f	NOT_SIG
10_80314483_+	0.505377	0.00826052	0.0213922	C57	bru_P0_f	NOT_SIG
10_80314487_+	0.588151	0.00188981	0.00593209	C57	bru_P0_f	NOT_SIG
10_80315332_+	-0.0287592	0.813998	0.890016	PWK	bru_P0_f	NOT_SIG
10_80315383_+	-0.521123	0.000169573	0.000702794	PWK	bru_P0_f	NOT_SIG
10_80315393_+	-0.430451	0.00209711	0.00649474	PWK	bru_P0_f	NOT_SIG
10_80316214_+	-0.972441	3.63867e-18	1.22207e-16	PWK	bru_P0_f	SIG
10_80316312_+	-0.503329	7.73788e-07	5.11806e-06	PWK	bru_P0_f	NOT_SIG
10_80316349_+	-0.36167	0.000482669	0.00177765	PWK	bru_P0_f	NOT_SIG
10_80316369_+	-0.594056	3.00881e-08	2.62139e-07	PWK	bru_P0_f	NOT_SIG
10_80316677_+	0.78298	0.000447784	0.00166621	C57	bru_P0_f	SIG
10_80316692_+	0.750607	0.00069126	0.00242859	C57	bru_P0_f	SIG
10_80316812_+	-0.0948155	0.740107	0.834702	PWK	bru_P0_f	NOT_SIG
10_80316953_+	-0.405948	0.0135792	0.0326848	MAT	bru_P0_f	NOT_SIG
10_80316996_+	-0.157827	0.286065	0.408521	PWK	bru_P0_f	NOT_SIG
10_80317007_+	-0.234525	0.130131	0.21841	PWK	bru_P0_f	NOT_SIG
10_80317469_+	-0.670018	0.101329	0.177614	PWK	bru_P0_f	NOT_SIG
10_80317617_+	-0.143279	0.674557	0.781777	PWK	bru_P0_f	NOT_SIG
10_80317852_+	0.14392	0.586371	0.706341	PAT	bru_P0_f	NOT_SIG
10_80381277_-	-0.118729	0.527852	0.65309	PWK	bru_P0_f	NOT_SIG
10_80381282_-	-0.169485	0.397378	0.523751	PWK	bru_P0_f	NOT_SIG
10_80382159_-	-0.965773	6.21113e-25	4.73653e-23	MAT	bru_P0_f	SIG
10_80382177_-	-0.735641	5.02689e-17	1.4744e-15	MAT	bru_P0_f	SIG
10_80382234_-	-0.222118	0.0105484	0.0264609	PWK	bru_P0_f	NOT_SIG
10_80382292_-	-0.157977	0.161603	0.261289	MAT	bru_P0_f	NOT_SIG
10_80382310_-	0.15117	0.358017	0.483572	PAT	bru_P0_f	NOT_SIG
10_80382322_-	0.187318	0.291971	0.41467	PAT	bru_P0_f	NOT_SIG
10_80392760_-	-0.890126	0.000458421	0.00169702	PWK	bru_P0_f	SIG
10_80392792_-	-0.39497	0.144088	0.237957	PWK	bru_P0_f	NOT_SIG
10_80549699_-	0.22911	0.259563	0.378853	C57	bru_P0_f	NOT_SIG
10_80583914_-	0.16251	0.763429	0.852463	C57	bru_P0_f	NOT_SIG
10_80719099_-	0.408653	0.37637	0.501878	C57	bru_P0_f	NOT_SIG
10_81020732_-	0.547315	0.022356	0.0496953	C57	bru_P0_f	NOT_SIG
10_81044525_-	-0.726458	0.0210546	0.0472073	MAT	bru_P0_f	SIG
10_81044544_-	-0.416614	0.156111	0.253739	MAT	bru_P0_f	NOT_SIG
10_81044557_-	-0.0720884	0.77608	0.861027	MAT	bru_P0_f	NOT_SIG
10_81044672_-	0.352378	0.0770296	0.142537	C57	bru_P0_f	NOT_SIG
10_81044685_-	0.465751	0.0167216	0.0388493	C57	bru_P0_f	NOT_SIG
10_81044857_-	0.187318	0.709901	0.80976	PAT	bru_P0_f	NOT_SIG
10_81044905_-	0.735743	0.0654854	0.124883	C57	bru_P0_f	NOT_SIG
10_81044932_-	0.367335	0.449336	0.575953	C57	bru_P0_f	NOT_SIG
10_81123793_+	1.64418	2.08426e-05	0.000103685	C57	bru_P0_f	SIG
10_81182072_+	-0.378029	0.00548682	0.0150447	MAT	bru_P0_f	NOT_SIG
10_81182076_+	-0.424676	0.00124072	0.00411073	MAT	bru_P0_f	NOT_SIG
10_81182139_+	-0.32	0.000665973	0.00235122	MAT	bru_P0_f	NOT_SIG
10_81182260_+	-0.326494	0.000262245	0.00103968	PWK	bru_P0_f	NOT_SIG
10_81182266_+	-0.247303	0.00668464	0.0178092	PWK	bru_P0_f	NOT_SIG
10_81205074_-	2.81289	3.58538e-07	2.5351e-06	C57	bru_P0_f	SIG
10_81206183_-	0.229018	0.112864	0.194209	PAT	bru_P0_f	NOT_SIG
10_81206199_-	0.146676	0.325779	0.450516	PAT	bru_P0_f	NOT_SIG
10_81206230_-	-0.064136	0.543527	0.668021	MAT	bru_P0_f	NOT_SIG
10_81206451_-	-0.318743	0.125412	0.211698	PWK	bru_P0_f	NOT_SIG
10_81206513_-	-0.607738	0.0168733	0.0391456	PWK	bru_P0_f	SIG
10_81318028_+	-0.599278	0.0183085	0.0418807	PWK	bru_P0_f	NOT_SIG
10_81318137_+	-0.0874866	0.539929	0.664986	MAT	bru_P0_f	NOT_SIG
10_81318146_+	-0.0505114	0.6723	0.780697	MAT	bru_P0_f	NOT_SIG
10_81318179_+	-0.0300564	0.744483	0.837947	MAT	bru_P0_f	NOT_SIG
10_81318302_+	0.487712	5.03169e-05	0.000234306	C57	bru_P0_f	NOT_SIG
10_81367153_-	0.730512	0.00263473	0.0079508	C57	bru_P0_f	SIG
10_81367175_-	0.454798	0.0498789	0.0993592	C57	bru_P0_f	NOT_SIG
10_81460651_-	-0.651681	0.00459063	0.012876	PWK	bru_P0_f	SIG
10_81460933_-	-0.608373	0.0176669	0.0406665	PWK	bru_P0_f	SIG
10_81460962_-	-0.665125	0.00380132	0.0109415	PWK	bru_P0_f	SIG
10_81461068_-	1.48783	2.84059e-20	1.2441e-18	C57	bru_P0_f	SIG
10_81461105_-	1.33131	1.57046e-22	8.62689e-21	C57	bru_P0_f	SIG
10_81461115_-	1.11043	1.93612e-15	4.54161e-14	C57	bru_P0_f	SIG
10_81461125_-	1.23449	1.07099e-17	3.38641e-16	C57	bru_P0_f	SIG
10_81461673_-	0.219654	0.297135	0.419796	C57	bru_P0_f	NOT_SIG
10_81461728_-	0.358304	0.0432362	0.0879928	C57	bru_P0_f	NOT_SIG
10_81461749_-	0.417978	0.0133079	0.0321393	C57	bru_P0_f	NOT_SIG
10_81461780_-	0.712762	0.00011909	0.00050719	PAT	bru_P0_f	SIG
10_82896248_+	-1.96469	3.32438e-08	2.85791e-07	PWK	bru_P0_f	SIG
10_82896254_+	-1.88544	9.69315e-08	7.59746e-07	PWK	bru_P0_f	SIG
10_82896258_+	-1.91899	8.53647e-08	6.78633e-07	PWK	bru_P0_f	SIG
10_82896292_+	-2.11368	3.90692e-05	0.000185801	PWK	bru_P0_f	SIG
10_85938976_-	0.979779	1.64633e-05	8.34361e-05	C57	bru_P0_f	SIG
10_86834097_+	0.701891	0.0565764	0.110647	C57	bru_P0_f	NOT_SIG
10_99023058_+	0.710966	0.000104836	0.000454544	C57	bru_P0_f	SIG
10_99023137_+	0.24567	0.117477	0.201026	PAT	bru_P0_f	NOT_SIG
10_99023141_+	0.360142	0.0214513	0.0479639	PAT	bru_P0_f	NOT_SIG
11_101062544_+	0.238919	0.722466	0.81957	C57	bru_P0_f	NOT_SIG
11_101278104_-	-2.18424	1.24545e-06	7.95371e-06	MAT	bru_P0_f	SIG
11_101278320_-	-0.108705	0.508213	0.634972	MAT	bru_P0_f	NOT_SIG
11_101278331_-	0.313213	0.12275	0.208343	C57	bru_P0_f	NOT_SIG
11_101278340_-	0.201257	0.358506	0.48383	PAT	bru_P0_f	NOT_SIG
11_102291575_-	0.348044	0.000620532	0.00221005	C57	bru_P0_f	NOT_SIG
11_102291655_-	-0.117797	0.13068	0.218938	MAT	bru_P0_f	NOT_SIG
11_102402157_+	0.285326	0.41035	0.536701	PAT	bru_P0_f	NOT_SIG
11_102402164_+	0.462043	0.157705	0.25601	PAT	bru_P0_f	NOT_SIG
11_102402168_+	0.428327	0.171026	0.273052	PAT	bru_P0_f	NOT_SIG
11_102402214_+	-0.0350736	0.917942	0.960267	PWK	bru_P0_f	NOT_SIG
11_102437961_-	-0.0983897	0.077277	0.142872	MAT	bru_P0_f	NOT_SIG
11_102437965_-	0.0120966	0.944791	0.979861	C57	bru_P0_f	NOT_SIG
11_102438715_-	-1.03389	0.00182988	0.00575791	MAT	bru_P0_f	SIG
11_102994483_-	-0.925363	0.00885894	0.0227601	MAT	bru_P0_f	SIG
11_102994550_-	-0.59081	0.11156	0.192457	MAT	bru_P0_f	NOT_SIG
11_104328123_+	0.461077	0.019361	0.0439762	C57	bru_P0_f	NOT_SIG
11_104328361_+	0.696993	0.00649089	0.0173713	PAT	bru_P0_f	SIG
11_104330134_+	-0.112617	0.115304	0.197673	PWK	bru_P0_f	NOT_SIG
11_104330246_+	-0.200074	2.24648e-06	1.35963e-05	PWK	bru_P0_f	NOT_SIG
11_104330283_+	-0.230711	2.44838e-10	2.94989e-09	PWK	bru_P0_f	NOT_SIG
11_104330292_+	-0.154524	6.08039e-06	3.36864e-05	PWK	bru_P0_f	NOT_SIG
11_104330299_+	-0.0221296	0.296428	0.419163	PWK	bru_P0_f	NOT_SIG
11_104330305_+	-0.045835	0.0964157	0.170476	PWK	bru_P0_f	NOT_SIG
11_104330321_+	0.00749119	0.799642	0.878798	PAT	bru_P0_f	NOT_SIG
11_104330363_+	-0.14384	0.000113511	0.00048695	PWK	bru_P0_f	NOT_SIG
11_104330475_+	-0.454575	4.74922e-09	4.78762e-08	PWK	bru_P0_f	NOT_SIG
11_104330485_+	-0.365052	5.35929e-06	3.01291e-05	PWK	bru_P0_f	NOT_SIG
11_104330509_+	-0.415393	2.88973e-06	1.70439e-05	PWK	bru_P0_f	NOT_SIG
11_104330607_+	0.295701	0.0134409	0.0324242	PAT	bru_P0_f	NOT_SIG
11_104330619_+	0.281633	0.0193626	0.0439762	PAT	bru_P0_f	NOT_SIG
11_104330640_+	0.395077	0.00115414	0.00386624	C57	bru_P0_f	NOT_SIG
11_104330685_+	0.486999	0.000136883	0.000577654	C57	bru_P0_f	NOT_SIG
11_104424105_-	-0.840324	2.9102e-06	1.71179e-05	PWK	bru_P0_f	SIG
11_104424113_-	-0.85575	2.45119e-06	1.4698e-05	PWK	bru_P0_f	SIG
11_105867577_+	-0.213932	0.412097	0.53855	MAT	bru_P0_f	NOT_SIG
11_105921969_+	0.858169	2.83666e-09	2.98011e-08	PAT	bru_P0_f	SIG
11_105921994_+	0.2924	0.0559468	0.109561	PAT	bru_P0_f	NOT_SIG
11_105923045_+	0.377289	0.511974	0.638211	C57	bru_P0_f	NOT_SIG
11_105924003_+	0.435348	0.130231	0.21841	C57	bru_P0_f	NOT_SIG
11_105924007_+	0.270718	0.38251	0.508496	C57	bru_P0_f	NOT_SIG
11_107072982_-	-0.331532	0.0797565	0.146495	PWK	bru_P0_f	NOT_SIG
11_107072998_-	-0.237947	0.204811	0.31437	PWK	bru_P0_f	NOT_SIG
11_107110918_-	-0.0728044	0.780832	0.864825	PWK	bru_P0_f	NOT_SIG
11_107110922_-	-0.00408717	1	1	PWK	bru_P0_f	NOT_SIG
11_107111055_-	0.116929	0.757089	0.84772	C57	bru_P0_f	NOT_SIG
11_107111323_-	0.248853	0.243646	0.360944	PAT	bru_P0_f	NOT_SIG
11_107111443_-	0.342903	0.0687644	0.130254	PAT	bru_P0_f	NOT_SIG
11_107732528_-	-0.0588246	0.540155	0.665138	MAT	bru_P0_f	NOT_SIG
11_107732533_-	-0.194552	0.0587272	0.114041	PWK	bru_P0_f	NOT_SIG
11_107732578_-	-0.256507	0.0098724	0.0250168	PWK	bru_P0_f	NOT_SIG
11_107732600_-	-0.258311	0.00873361	0.0224559	PWK	bru_P0_f	NOT_SIG
11_107732741_-	0.0903616	0.825283	0.897845	C57	bru_P0_f	NOT_SIG
11_107733302_-	-0.322743	0.0153616	0.0362481	PWK	bru_P0_f	NOT_SIG
11_107733327_-	-0.221566	0.0768428	0.142272	MAT	bru_P0_f	NOT_SIG
11_107733347_-	0.125849	0.45337	0.580321	C57	bru_P0_f	NOT_SIG
11_107733409_-	0.160559	0.446093	0.572932	C57	bru_P0_f	NOT_SIG
11_107733426_-	0.157323	0.47635	0.604128	C57	bru_P0_f	NOT_SIG
11_107733473_-	-0.326194	0.0443847	0.089935	PWK	bru_P0_f	NOT_SIG
11_107733573_-	-0.276814	0.00744466	0.0195133	PWK	bru_P0_f	NOT_SIG
11_107733589_-	-0.137541	0.177279	0.280342	PWK	bru_P0_f	NOT_SIG
11_107734077_-	1.01813	2.27638e-15	5.26983e-14	C57	bru_P0_f	SIG
11_107734085_-	1.01635	8.41301e-16	2.0049e-14	C57	bru_P0_f	SIG
11_107734536_-	0.304567	0.0153483	0.03623	C57	bru_P0_f	NOT_SIG
11_107734582_-	-0.110645	0.307789	0.431464	MAT	bru_P0_f	NOT_SIG
11_107734835_-	0.435142	0.0521823	0.103376	PAT	bru_P0_f	NOT_SIG
11_107734874_-	0.59163	0.029046	0.0625918	PAT	bru_P0_f	NOT_SIG
11_109436747_+	0.270102	0.386728	0.512632	PAT	bru_P0_f	NOT_SIG
11_113727978_-	-0.921207	0.00165903	0.00528963	PWK	bru_P0_f	SIG
11_113728276_-	-0.111224	0.419257	0.545708	MAT	bru_P0_f	NOT_SIG
11_113728306_-	-0.20904	0.0879213	0.158616	MAT	bru_P0_f	NOT_SIG
11_113728312_-	-0.310737	0.0103296	0.0259521	MAT	bru_P0_f	NOT_SIG
11_113728668_-	2.40442	2.15743e-14	4.51111e-13	C57	bru_P0_f	SIG
11_115645628_-	-0.0331886	0.799285	0.878576	PWK	bru_P0_f	NOT_SIG
11_115645671_-	0.17904	0.369652	0.495059	C57	bru_P0_f	NOT_SIG
11_115645729_-	-0.371055	0.087216	0.157546	PWK	bru_P0_f	NOT_SIG
11_115645881_-	-0.0556708	0.902179	0.951966	PWK	bru_P0_f	NOT_SIG
11_116173336_-	0.664604	0.0155738	0.0367087	PAT	bru_P0_f	SIG
11_116289131_-	-0.752602	0.0307328	0.0657026	PWK	bru_P0_f	SIG
11_116338214_-	0.34657	0.0014156	0.00459715	C57	bru_P0_f	NOT_SIG
11_116338261_-	0.0308912	0.867782	0.926835	C57	bru_P0_f	NOT_SIG
11_116338581_-	-0.599687	0.000174199	0.000721047	PWK	bru_P0_f	NOT_SIG
11_116338605_-	-0.337321	0.042599	0.0868324	PWK	bru_P0_f	NOT_SIG
11_116338613_-	-0.331207	0.0496816	0.0991004	PWK	bru_P0_f	NOT_SIG
11_116338643_-	-0.442183	0.0185588	0.0423585	PWK	bru_P0_f	NOT_SIG
11_116471416_-	0.322248	0.568056	0.689422	C57	bru_P0_f	NOT_SIG
11_116539426_-	-0.108822	0.15877	0.257416	MAT	bru_P0_f	NOT_SIG
11_116985639_+	0.72741	0.0279411	0.0604925	PAT	bru_P0_f	SIG
11_116985705_+	0.103173	0.818203	0.893439	PAT	bru_P0_f	NOT_SIG
11_116985879_+	1.75161	1.40377e-11	2.00424e-10	C57	bru_P0_f	SIG
11_116985965_+	3.299	1.65578e-28	1.53325e-26	C57	bru_P0_f	SIG
11_117721093_+	0.575614	1.86457e-07	1.38603e-06	C57	bru_P0_f	NOT_SIG
11_117721133_+	0.833747	4.98578e-13	8.64113e-12	C57	bru_P0_f	SIG
11_117721160_+	0.902107	4.05403e-13	7.14083e-12	C57	bru_P0_f	SIG
11_117721700_+	0.485941	0.000113914	0.000488287	C57	bru_P0_f	NOT_SIG
11_118490455_-	0.749552	0.0208467	0.0468059	C57	bru_P0_f	SIG
11_119143704_-	0.227111	0.0886813	0.159676	PAT	bru_P0_f	NOT_SIG
11_119143724_-	0.20805	0.117819	0.201557	PAT	bru_P0_f	NOT_SIG
11_119147412_-	0.756007	0.00428616	0.0121588	C57	bru_P0_f	SIG
11_119147416_-	0.743711	0.00398557	0.0114103	C57	bru_P0_f	SIG
11_119147738_-	0.605299	0.00913608	0.0234164	C57	bru_P0_f	SIG
11_119209002_-	-0.781678	8.15382e-10	9.22392e-09	PWK	bru_P0_f	SIG
11_120010810_-	-0.620038	0.0470116	0.0944018	PWK	bru_P0_f	SIG
11_120010819_-	-0.723689	0.0192427	0.0437501	PWK	bru_P0_f	SIG
11_120011890_-	0.333585	0.000344456	0.00132824	PAT	bru_P0_f	NOT_SIG
11_120104625_-	0.704371	0.0888756	0.159937	C57	bru_P0_f	NOT_SIG
11_120104656_-	1.1694	0.00660422	0.0176167	C57	bru_P0_f	SIG
11_120104721_-	0.978919	0.0351513	0.073762	C57	bru_P0_f	SIG
11_120104899_-	0.840089	0.00124062	0.00411073	C57	bru_P0_f	SIG
11_120105430_-	-0.345178	0.226324	0.340774	PWK	bru_P0_f	NOT_SIG
11_120105841_-	-0.514955	0.0437411	0.088853	MAT	bru_P0_f	NOT_SIG
11_120374342_-	0.345447	0.022347	0.0496923	C57	bru_P0_f	NOT_SIG
11_120374346_-	0.27229	0.079093	0.145586	C57	bru_P0_f	NOT_SIG
11_120382198_-	0.943393	0.0598673	0.115881	C57	bru_P0_f	NOT_SIG
11_120382518_-	-0.143072	0.554188	0.677655	MAT	bru_P0_f	NOT_SIG
11_120488450_+	-1.01823	3.71422e-06	2.14769e-05	MAT	bru_P0_f	SIG
11_120488458_+	-1.04715	5.0174e-07	3.43067e-06	MAT	bru_P0_f	SIG
11_120488536_+	-1.61005	8.98684e-20	3.71036e-18	MAT	bru_P0_f	SIG
11_120560544_-	-0.175252	0.644464	0.758152	MAT	bru_P0_f	NOT_SIG
11_120780912_-	-0.0136473	0.904532	0.953207	PWK	bru_P0_f	NOT_SIG
11_120780925_-	-0.141083	0.354988	0.480784	PWK	bru_P0_f	NOT_SIG
11_120963782_-	0.290343	0.0268933	0.0586154	C57	bru_P0_f	NOT_SIG
11_121306811_+	-0.115995	0.799155	0.878576	PWK	bru_P0_f	NOT_SIG
11_121306840_+	-0.153276	0.562497	0.684201	PWK	bru_P0_f	NOT_SIG
11_121306960_+	0.0340889	0.929216	0.967268	PAT	bru_P0_f	NOT_SIG
11_121306974_+	0.0479934	0.831711	0.90275	PAT	bru_P0_f	NOT_SIG
11_121306987_+	-0.0543234	0.549121	0.673492	PWK	bru_P0_f	NOT_SIG
11_121306993_+	0.0129205	1	1	PAT	bru_P0_f	NOT_SIG
11_121307183_+	0.283989	0.00863866	0.022247	C57	bru_P0_f	NOT_SIG
11_121307642_+	-0.702499	0.17345	0.275903	MAT	bru_P0_f	NOT_SIG
11_16283150_+	-0.126996	0.769205	0.856258	MAT	bru_P0_f	NOT_SIG
11_16283158_+	0.0274471	1	1	C57	bru_P0_f	NOT_SIG
11_16283194_+	-0.0212874	1	1	MAT	bru_P0_f	NOT_SIG
11_16283226_+	0.312849	0.522641	0.647879	C57	bru_P0_f	NOT_SIG
11_17078590_+	-0.0645176	0.709367	0.809528	MAT	bru_P0_f	NOT_SIG
11_17078603_+	0.355125	0.103199	0.180501	C57	bru_P0_f	NOT_SIG
11_17078607_+	0.207364	0.381863	0.50795	C57	bru_P0_f	NOT_SIG
1_118419594_+	0.664648	0.0616094	0.11865	C57	bru_P0_f	NOT_SIG
1_118608827_+	0.217218	0.0351024	0.0737071	C57	bru_P0_f	NOT_SIG
1_118608857_+	-0.147932	0.0587049	0.114032	MAT	bru_P0_f	NOT_SIG
1_118608876_+	-0.258335	0.00160855	0.00515403	PWK	bru_P0_f	NOT_SIG
1_118608902_+	-0.330761	0.0004301	0.00160502	MAT	bru_P0_f	NOT_SIG
1_118608949_+	-0.387661	0.000765017	0.00266032	MAT	bru_P0_f	NOT_SIG
1_118608988_+	-0.406619	0.0037392	0.0107818	MAT	bru_P0_f	NOT_SIG
1_118609169_+	0.0414883	0.906885	0.954755	C57	bru_P0_f	NOT_SIG
1_118609191_+	0.386972	0.0199882	0.0451284	C57	bru_P0_f	NOT_SIG
1_118609196_+	0.42167	0.0122862	0.0299734	PAT	bru_P0_f	NOT_SIG
11_20302837_-	0.660788	0.0282459	0.0611318	C57	bru_P0_f	SIG
11_20302841_-	0.786319	0.00758762	0.0198238	C57	bru_P0_f	SIG
11_20303670_-	0.602356	0.0105956	0.0265381	C57	bru_P0_f	SIG
11_20303685_-	0.662931	0.00430929	0.0122105	C57	bru_P0_f	SIG
11_21148082_+	-0.177187	0.533166	0.658283	MAT	bru_P0_f	NOT_SIG
11_21148496_+	0.611754	0.000225046	0.00090718	C57	bru_P0_f	SIG
11_21148511_+	0.713381	2.93586e-05	0.000142549	C57	bru_P0_f	SIG
11_21148519_+	0.747514	2.16908e-05	0.000107657	C57	bru_P0_f	SIG
11_21148539_+	0.65993	0.000613561	0.00218774	C57	bru_P0_f	SIG
11_23464447_+	0.0221505	1	1	C57	bru_P0_f	NOT_SIG
11_23464451_+	0.0185914	1	1	C57	bru_P0_f	NOT_SIG
11_23489958_-	0.684818	0.174171	0.276693	C57	bru_P0_f	NOT_SIG
11_24167003_+	0.262016	0.210825	0.321795	PAT	bru_P0_f	NOT_SIG
11_24167019_+	0.363569	0.0838178	0.1527	C57	bru_P0_f	NOT_SIG
11_24167024_+	0.252264	0.259023	0.378236	PAT	bru_P0_f	NOT_SIG
11_24173002_+	0.392902	0.106987	0.185872	PAT	bru_P0_f	NOT_SIG
11_24173035_+	0.615412	0.012753	0.0309838	C57	bru_P0_f	SIG
11_29707049_+	0.989417	0.00386658	0.0111096	C57	bru_P0_f	SIG
11_29707396_+	-0.136558	0.864017	0.924795	PWK	bru_P0_f	NOT_SIG
11_29707404_+	-0.120111	0.862487	0.923473	PWK	bru_P0_f	NOT_SIG
11_29708018_+	-0.521973	0.0147577	0.0350787	PWK	bru_P0_f	NOT_SIG
11_29708110_+	-1.20207	1.70706e-06	1.06637e-05	MAT	bru_P0_f	SIG
11_29708139_+	-0.302171	0.181887	0.286403	MAT	bru_P0_f	NOT_SIG
11_29708347_+	-0.473933	0.0386416	0.0797945	PWK	bru_P0_f	NOT_SIG
11_30117795_-	-0.30845	0.205443	0.31519	PWK	bru_P0_f	NOT_SIG
11_30136995_-	0.371502	0.0648538	0.12386	PAT	bru_P0_f	NOT_SIG
11_30137070_-	-0.376804	0.0489142	0.0977681	PWK	bru_P0_f	NOT_SIG
11_30137172_-	0.229318	0.13507	0.225128	C57	bru_P0_f	NOT_SIG
11_30137191_-	0.175245	0.245239	0.36246	PAT	bru_P0_f	NOT_SIG
11_30137223_-	0.358329	0.00830841	0.0214905	C57	bru_P0_f	NOT_SIG
11_30137229_-	0.32849	0.0135152	0.0325792	C57	bru_P0_f	NOT_SIG
1_131286771_-	-0.350276	0.014438	0.034445	PWK	bru_P0_f	NOT_SIG
1_131286836_-	-0.255916	0.120831	0.20568	PWK	bru_P0_f	NOT_SIG
1_131286922_-	-0.907833	0.00243188	0.00738335	PWK	bru_P0_f	SIG
11_3128990_+	0.557962	0.277415	0.398538	PAT	bru_P0_f	NOT_SIG
11_3128997_+	0.513819	0.381667	0.507792	PAT	bru_P0_f	NOT_SIG
11_3130940_+	0.480578	0.39556	0.521992	C57	bru_P0_f	NOT_SIG
11_31665595_-	-1.62486	8.49419e-32	1.05883e-29	PWK	bru_P0_f	SIG
11_31665643_-	-1.71035	9.88106e-31	1.12367e-28	PWK	bru_P0_f	SIG
11_31665689_-	-1.66174	6.76277e-23	3.87931e-21	PWK	bru_P0_f	SIG
11_31665713_-	-1.03368	1.25325e-08	1.18075e-07	PWK	bru_P0_f	SIG
11_31665759_-	-0.198047	0.410303	0.536701	PWK	bru_P0_f	NOT_SIG
11_31665826_-	0.183777	0.637149	0.751729	PAT	bru_P0_f	NOT_SIG
1_132357227_-	0.593018	0.0212162	0.0475202	C57	bru_P0_f	NOT_SIG
1_132357392_-	1.70855	9.79492e-05	0.000427259	C57	bru_P0_f	SIG
1_132357408_-	1.46485	0.00178416	0.00563044	C57	bru_P0_f	SIG
1_132360530_-	-0.388898	0.00647061	0.0173316	MAT	bru_P0_f	NOT_SIG
1_132360601_-	-0.428523	0.0549681	0.108068	MAT	bru_P0_f	NOT_SIG
1_132360617_-	-0.367897	0.187599	0.292945	MAT	bru_P0_f	NOT_SIG
1_132360867_-	0.447779	0.373879	0.499379	C57	bru_P0_f	NOT_SIG
1_132360898_-	0.244608	0.530314	0.655635	C57	bru_P0_f	NOT_SIG
1_132361150_-	0.264553	0.541859	0.66673	C57	bru_P0_f	NOT_SIG
1_132514175_-	1.2761	2.3225e-08	2.07361e-07	C57	bru_P0_f	SIG
1_132514503_-	-0.168922	0.223942	0.338051	MAT	bru_P0_f	NOT_SIG
1_132514512_-	-0.262344	0.0767042	0.142206	MAT	bru_P0_f	NOT_SIG
1_132514989_-	0.727621	4.272e-05	0.000202273	C57	bru_P0_f	SIG
1_132515079_-	0.818581	0.000374261	0.00142615	C57	bru_P0_f	SIG
1_132515503_-	0.48134	0.122235	0.207578	C57	bru_P0_f	NOT_SIG
1_132569298_-	0.06802	0.820617	0.895193	C57	bru_P0_f	NOT_SIG
1_132569304_-	0.161728	0.538539	0.663601	C57	bru_P0_f	NOT_SIG
1_132937099_+	-0.156018	0.418309	0.544911	PWK	bru_P0_f	NOT_SIG
1_132937527_+	0.262747	0.544071	0.668436	PAT	bru_P0_f	NOT_SIG
1_132937705_+	-0.227481	0.427805	0.554274	PWK	bru_P0_f	NOT_SIG
1_132938037_+	0.763406	1.65111e-07	1.23871e-06	C57	bru_P0_f	SIG
1_132938524_+	0.148637	0.621724	0.738981	C57	bru_P0_f	NOT_SIG
1_132938554_+	0.00714382	1	1	C57	bru_P0_f	NOT_SIG
1_132939041_+	0.142474	0.266122	0.386252	PAT	bru_P0_f	NOT_SIG
1_132939371_+	0.329284	0.0743903	0.138762	PAT	bru_P0_f	NOT_SIG
1_132939377_+	0.435159	0.0146323	0.0348317	PAT	bru_P0_f	NOT_SIG
1_132939380_+	0.652397	0.00024972	0.000994279	PAT	bru_P0_f	SIG
1_132939879_+	1.182	1.13422e-06	7.31542e-06	C57	bru_P0_f	SIG
1_133621380_-	0.325353	0.0713421	0.134313	C57	bru_P0_f	NOT_SIG
1_135438340_-	-1.10186	0.00692822	0.0183656	PWK	bru_P0_f	SIG
1_135438367_-	-0.984323	0.020337	0.0458201	PWK	bru_P0_f	SIG
1_135441176_-	-0.653208	3.64718e-05	0.000174473	MAT	bru_P0_f	SIG
11_36046780_-	0.22796	0.412739	0.539281	C57	bru_P0_f	NOT_SIG
11_36046814_-	0.32962	0.153835	0.250606	C57	bru_P0_f	NOT_SIG
11_36046821_-	0.419419	0.063205	0.121104	C57	bru_P0_f	NOT_SIG
11_36046953_-	0.416918	0.12903	0.216958	PAT	bru_P0_f	NOT_SIG
11_36047193_-	-0.598501	0.00290811	0.00865887	MAT	bru_P0_f	NOT_SIG
11_36047244_-	-0.723098	4.92175e-05	0.000230157	MAT	bru_P0_f	SIG
11_36047313_-	-0.423979	0.0180586	0.0413625	PWK	bru_P0_f	NOT_SIG
11_36047319_-	-0.316447	0.0781404	0.144222	PWK	bru_P0_f	NOT_SIG
1_136175277_+	-0.985219	0.000115122	0.000491584	PWK	bru_P0_f	SIG
1_136175309_+	-0.53922	0.00104708	0.00353131	MAT	bru_P0_f	NOT_SIG
1_136175346_+	-0.404764	0.00127896	0.00422325	MAT	bru_P0_f	NOT_SIG
1_136175415_+	0.0438652	0.858194	0.920233	PAT	bru_P0_f	NOT_SIG
1_136175565_+	-1.18332	2.45375e-13	4.44279e-12	PWK	bru_P0_f	SIG
1_136175667_+	-0.485212	3.19347e-05	0.000154248	PWK	bru_P0_f	NOT_SIG
1_136175721_+	-0.0651137	0.587924	0.707462	MAT	bru_P0_f	NOT_SIG
1_136176011_+	1.00074	3.18988e-13	5.74355e-12	C57	bru_P0_f	SIG
1_136176029_+	1.17071	1.33693e-19	5.38258e-18	C57	bru_P0_f	SIG
1_136176078_+	1.01331	5.11935e-15	1.14822e-13	C57	bru_P0_f	SIG
1_136176232_+	0.643066	0.000943819	0.00321653	C57	bru_P0_f	SIG
1_136176237_+	0.701898	0.000322839	0.00125308	C57	bru_P0_f	SIG
1_136270576_-	0.312849	0.363354	0.48834	C57	bru_P0_f	NOT_SIG
1_136270863_-	-0.0431479	0.699364	0.801074	PWK	bru_P0_f	NOT_SIG
1_136270881_-	0.420098	0.00697314	0.0184476	PAT	bru_P0_f	NOT_SIG
1_136280916_-	1.17762	0.000220279	0.000888517	C57	bru_P0_f	SIG
1_136282236_-	-0.100662	0.604264	0.722664	MAT	bru_P0_f	NOT_SIG
1_136282241_-	-0.198075	0.336676	0.462457	MAT	bru_P0_f	NOT_SIG
11_3640445_-	1.17576	4.26632e-19	1.58024e-17	C57	bru_P0_f	SIG
11_3640450_-	1.12496	1.77125e-18	6.1727e-17	C57	bru_P0_f	SIG
11_3640485_-	1.08045	2.7171e-20	1.20632e-18	C57	bru_P0_f	SIG
11_3640506_-	1.08522	4.3933e-23	2.6126e-21	C57	bru_P0_f	SIG
11_3640525_-	1.67214	4.25787e-53	3.06661e-50	C57	bru_P0_f	SIG
11_3640537_-	1.64316	1.1779e-50	6.94104e-48	C57	bru_P0_f	SIG
11_3640619_-	0.898441	1.4846e-08	1.37867e-07	PAT	bru_P0_f	SIG
11_3640716_-	0.400346	0.074855	0.139428	PAT	bru_P0_f	NOT_SIG
11_3640867_-	0.0839608	0.845995	0.911223	C57	bru_P0_f	NOT_SIG
11_3640876_-	0.428588	0.164948	0.265901	C57	bru_P0_f	NOT_SIG
11_3641116_-	-0.245641	0.147769	0.242836	MAT	bru_P0_f	NOT_SIG
11_3641122_-	-0.278062	0.107525	0.186707	MAT	bru_P0_f	NOT_SIG
11_3641146_-	-0.230961	0.17096	0.273014	MAT	bru_P0_f	NOT_SIG
11_3642449_-	-0.295394	0.308722	0.432585	MAT	bru_P0_f	NOT_SIG
11_3642471_-	-0.0521484	0.901709	0.951642	MAT	bru_P0_f	NOT_SIG
11_3642735_-	-0.729839	4.41053e-05	0.000208223	PWK	bru_P0_f	SIG
11_3642744_-	-1.03007	6.05064e-09	5.9576e-08	PWK	bru_P0_f	SIG
11_3642800_-	-0.513121	0.00309324	0.00912627	MAT	bru_P0_f	NOT_SIG
11_3645447_-	-0.260142	0.629337	0.745224	MAT	bru_P0_f	NOT_SIG
11_3646910_-	-0.336131	0.000231297	0.00093122	PWK	bru_P0_f	NOT_SIG
11_42627364_+	0.354545	0.0672825	0.127821	C57	bru_P0_f	NOT_SIG
1_143770689_-	-0.267583	0.337564	0.463012	MAT	bru_P0_f	NOT_SIG
1_143770695_-	-0.368037	0.160289	0.259489	MAT	bru_P0_f	NOT_SIG
11_44564032_+	0.882264	5.55453e-20	2.35323e-18	PAT	bru_P0_f	SIG
11_44564051_+	0.741017	3.18658e-16	8.22926e-15	PAT	bru_P0_f	SIG
11_44564058_+	0.858617	6.20691e-22	3.16797e-20	PAT	bru_P0_f	SIG
11_44564537_+	1.62835	0.00167927	0.00534366	PAT	bru_P0_f	SIG
11_46196421_-	0.726397	0.12401	0.210042	C57	bru_P0_f	NOT_SIG
11_49883327_+	-0.387961	0.299664	0.422725	MAT	bru_P0_f	NOT_SIG
11_49883381_+	-0.755883	0.0353921	0.0741233	MAT	bru_P0_f	SIG
11_50119708_+	-1.23742	0.00215443	0.00664684	PWK	bru_P0_f	SIG
11_50119786_+	-0.304535	0.496617	0.624336	PWK	bru_P0_f	NOT_SIG
11_50119824_+	0.460133	0.230538	0.345426	C57	bru_P0_f	NOT_SIG
11_50119840_+	0.556529	0.0799765	0.146775	C57	bru_P0_f	NOT_SIG
11_50120622_+	1.02333	0.00388706	0.0111634	PAT	bru_P0_f	SIG
11_50120893_+	-0.00205875	1	1	MAT	bru_P0_f	NOT_SIG
11_50121649_+	-0.225177	0.338055	0.463271	MAT	bru_P0_f	NOT_SIG
11_50815285_-	-0.916219	0.0115428	0.0284597	MAT	bru_P0_f	SIG
1_151355442_+	-1.01771	0.142809	0.236205	MAT	bru_P0_f	NOT_SIG
1_153115772_+	0.0553609	1	1	C57	bru_P0_f	NOT_SIG
11_53400053_+	-0.801692	0.0126437	0.0307299	MAT	bru_P0_f	SIG
11_53400135_+	-0.118351	0.547408	0.671898	PWK	bru_P0_f	NOT_SIG
11_53601064_+	-0.58017	0.177106	0.280137	PWK	bru_P0_f	NOT_SIG
11_53601116_+	-0.721175	0.0319512	0.0678596	PWK	bru_P0_f	SIG
11_53601138_+	-0.845103	0.00558045	0.0152627	PWK	bru_P0_f	SIG
11_53601184_+	-2.07071	2.88089e-14	5.92823e-13	PWK	bru_P0_f	SIG
11_53601217_+	-1.64431	4.20231e-08	3.55142e-07	PWK	bru_P0_f	SIG
1_154398004_-	0.130021	0.480867	0.608191	C57	bru_P0_f	NOT_SIG
11_54719523_-	-2.34142	3.02325e-08	2.6269e-07	PWK	bru_P0_f	SIG
11_54719591_-	-1.56429	0.00017935	0.000738125	PWK	bru_P0_f	SIG
11_55499942_+	0.527367	0.000111211	0.000479622	PAT	bru_P0_f	NOT_SIG
11_55499947_+	0.438755	0.00124172	0.00411073	PAT	bru_P0_f	NOT_SIG
11_57328183_+	-0.54681	0.0226859	0.0503424	PWK	bru_P0_f	NOT_SIG
11_57328191_+	-0.597621	0.00859251	0.0221634	PWK	bru_P0_f	NOT_SIG
11_57328258_+	-0.288854	0.170134	0.27203	PWK	bru_P0_f	NOT_SIG
11_58060496_+	1.12782	0.0142973	0.0341723	C57	bru_P0_f	SIG
1_158355925_-	0.875374	0.0724543	0.135697	PAT	bru_P0_f	NOT_SIG
1_158688823_+	-0.0573752	0.747494	0.840042	MAT	bru_P0_f	NOT_SIG
1_158688831_+	0.0491024	0.938008	0.973918	C57	bru_P0_f	NOT_SIG
1_158688846_+	-0.0232493	0.877008	0.933613	MAT	bru_P0_f	NOT_SIG
1_158689394_+	3.4495	3.40561e-19	1.27848e-17	C57	bru_P0_f	SIG
1_158689953_+	0.901916	0.0958124	0.169595	C57	bru_P0_f	NOT_SIG
11_58954960_+	-0.470707	0.457557	0.584641	PWK	bru_P0_f	NOT_SIG
11_58955154_+	0.0855647	0.63779	0.752349	PAT	bru_P0_f	NOT_SIG
11_58955164_+	0.181582	0.221855	0.33576	C57	bru_P0_f	NOT_SIG
11_58955258_+	-0.449308	0.00219979	0.00676103	MAT	bru_P0_f	NOT_SIG
11_58955417_+	-0.247099	0.480603	0.608094	PWK	bru_P0_f	NOT_SIG
11_59752642_+	0.0541956	0.921458	0.962439	PAT	bru_P0_f	NOT_SIG
11_59752720_+	-0.115751	0.65876	0.769635	PWK	bru_P0_f	NOT_SIG
11_59775631_+	-0.175128	0.628498	0.744737	PWK	bru_P0_f	NOT_SIG
11_59775686_+	-0.696997	0.0194517	0.0441169	PWK	bru_P0_f	SIG
11_59775710_+	-1.21648	4.1815e-05	0.000198568	PWK	bru_P0_f	SIG
11_60186474_+	0.138107	0.862595	0.923473	PAT	bru_P0_f	NOT_SIG
11_60187606_+	0.762579	4.92955e-06	2.77855e-05	PAT	bru_P0_f	SIG
11_60187726_+	-0.00174094	0.944466	0.979681	PWK	bru_P0_f	NOT_SIG
11_60189852_+	0.0654151	0.909736	0.956358	PAT	bru_P0_f	NOT_SIG
11_60190316_+	0.376179	0.105446	0.183491	PAT	bru_P0_f	NOT_SIG
1_160224076_-	-0.932141	2.37252e-06	1.42659e-05	PWK	bru_P0_f	SIG
1_160224108_-	-1.00512	4.40213e-07	3.03883e-06	PWK	bru_P0_f	SIG
11_6106770_-	-0.373718	0.146523	0.241117	PWK	bru_P0_f	NOT_SIG
11_6106782_-	-0.0513947	0.85256	0.916011	PWK	bru_P0_f	NOT_SIG
11_61152823_-	-1.27125	1.34815e-13	2.51836e-12	PWK	bru_P0_f	SIG
11_61152837_-	-1.13689	4.98991e-11	6.75252e-10	PWK	bru_P0_f	SIG
11_61777761_-	-0.293808	0.243513	0.360934	MAT	bru_P0_f	NOT_SIG
1_162706507_-	-0.737495	0.0218283	0.0487061	PWK	bru_P0_f	SIG
1_165215765_-	0.172672	0.566913	0.688641	C57	bru_P0_f	NOT_SIG
1_165592565_-	2.50619	8.39431e-18	2.69366e-16	C57	bru_P0_f	SIG
11_65689783_-	-1.49511	3.40371e-18	1.14911e-16	PWK	bru_P0_f	SIG
11_65689798_-	-1.12011	9.34752e-12	1.36773e-10	PWK	bru_P0_f	SIG
11_65690041_-	-0.499398	0.0052507	0.0144752	MAT	bru_P0_f	NOT_SIG
11_65690453_-	0.570986	0.000168113	0.000697189	C57	bru_P0_f	NOT_SIG
1_166396612_-	-1.50617	8.58943e-06	4.632e-05	PWK	bru_P0_f	SIG
1_166398329_-	-1.00557	0.0146414	0.0348406	PWK	bru_P0_f	SIG
1_166398393_-	-0.808576	0.0839561	0.152909	PWK	bru_P0_f	NOT_SIG
1_166398413_-	-0.87569	0.0806905	0.147959	PWK	bru_P0_f	NOT_SIG
1_166398857_-	0.127367	0.547557	0.671954	PAT	bru_P0_f	NOT_SIG
1_166398873_-	0.284122	0.130117	0.21841	PAT	bru_P0_f	NOT_SIG
1_166398935_-	-0.32322	0.0322851	0.0685239	PWK	bru_P0_f	NOT_SIG
1_166398977_-	-0.24639	0.0417777	0.0853695	PWK	bru_P0_f	NOT_SIG
1_166399395_-	-0.0674958	0.634002	0.748661	PWK	bru_P0_f	NOT_SIG
1_167226382_-	-0.616284	0.026548	0.0579603	MAT	bru_P0_f	SIG
11_67683611_+	1.60236	0.000234446	0.000942728	C57	bru_P0_f	SIG
11_67683635_+	1.40734	0.00134115	0.00439723	C57	bru_P0_f	SIG
11_67683662_+	1.32552	0.00865895	0.0222904	C57	bru_P0_f	SIG
11_68815371_+	0.63013	1.06295e-05	5.62453e-05	C57	bru_P0_f	SIG
11_68815386_+	0.379964	0.00807241	0.0209553	C57	bru_P0_f	NOT_SIG
11_68815434_+	0.087976	0.633107	0.747875	C57	bru_P0_f	NOT_SIG
11_69341366_+	0.248588	0.19762	0.305285	C57	bru_P0_f	NOT_SIG
11_69341382_+	0.0985301	0.703853	0.804793	PAT	bru_P0_f	NOT_SIG
11_69826748_-	-0.189057	0.61826	0.735872	MAT	bru_P0_f	NOT_SIG
11_69826763_-	-0.312312	0.33538	0.461166	MAT	bru_P0_f	NOT_SIG
11_69913416_+	0.372489	0.327429	0.45215	C57	bru_P0_f	NOT_SIG
11_69913569_+	0.596096	0.0476817	0.0955994	C57	bru_P0_f	NOT_SIG
11_69913573_+	0.7336	0.01311	0.0317323	C57	bru_P0_f	SIG
11_70044689_+	-0.56555	0.0235728	0.0520433	PWK	bru_P0_f	NOT_SIG
11_70044718_+	-0.358116	0.139523	0.231622	MAT	bru_P0_f	NOT_SIG
11_70044755_+	0.00314309	1	1	C57	bru_P0_f	NOT_SIG
11_70044821_+	0.0953952	0.848172	0.913112	C57	bru_P0_f	NOT_SIG
11_70941153_+	0.0299928	1	1	PAT	bru_P0_f	NOT_SIG
11_70941156_+	-0.11134	0.802048	0.880566	PWK	bru_P0_f	NOT_SIG
11_70941186_+	-0.361118	0.356056	0.481929	PWK	bru_P0_f	NOT_SIG
11_71032092_-	-0.191193	0.438969	0.565011	PWK	bru_P0_f	NOT_SIG
11_71032114_-	-0.615057	0.00794629	0.0206776	PWK	bru_P0_f	SIG
11_71032155_-	-0.131985	0.517121	0.64288	PWK	bru_P0_f	NOT_SIG
11_71032162_-	-0.0296823	0.872411	0.9304	PWK	bru_P0_f	NOT_SIG
11_71032278_-	-0.252597	0.261961	0.381152	PWK	bru_P0_f	NOT_SIG
11_71032352_-	-0.439465	0.101438	0.177752	PWK	bru_P0_f	NOT_SIG
11_71032392_-	-0.609174	0.0455934	0.0920387	PWK	bru_P0_f	SIG
11_71032549_-	-0.0129804	1	1	PWK	bru_P0_f	NOT_SIG
1_171418121_+	0.281582	0.000668114	0.00235749	C57	bru_P0_f	NOT_SIG
1_171418130_+	0.352925	8.95219e-06	4.80365e-05	C57	bru_P0_f	NOT_SIG
1_171418524_+	-0.0850544	0.713636	0.812968	MAT	bru_P0_f	NOT_SIG
11_7170507_+	-0.0932679	0.636264	0.750821	MAT	bru_P0_f	NOT_SIG
11_7170805_+	0.647025	0.0110959	0.0275955	C57	bru_P0_f	SIG
11_7170809_+	0.729484	0.00352904	0.0102213	C57	bru_P0_f	SIG
11_7170842_+	0.651084	0.0105033	0.0263682	C57	bru_P0_f	SIG
11_7170848_+	0.563849	0.0301109	0.064586	C57	bru_P0_f	NOT_SIG
11_7172385_+	1.11157	6.80796e-16	1.65278e-14	C57	bru_P0_f	SIG
11_7172395_+	0.985213	2.36545e-13	4.29491e-12	C57	bru_P0_f	SIG
11_7172461_+	0.46512	2.79505e-05	0.000136222	PAT	bru_P0_f	NOT_SIG
11_7172492_+	0.562235	2.21431e-07	1.61817e-06	C57	bru_P0_f	NOT_SIG
11_7172549_+	0.368783	0.000717687	0.0025119	C57	bru_P0_f	NOT_SIG
11_7172578_+	-0.0256998	0.713058	0.812881	MAT	bru_P0_f	NOT_SIG
11_7172580_+	-0.00888255	0.823703	0.897346	MAT	bru_P0_f	NOT_SIG
11_7172663_+	-0.759341	3.05557e-09	3.18941e-08	PWK	bru_P0_f	SIG
11_7172680_+	-0.791628	3.31636e-09	3.44497e-08	PWK	bru_P0_f	SIG
11_7172703_+	-1.16802	3.06375e-16	7.97558e-15	PWK	bru_P0_f	SIG
11_7173848_+	0.103959	0.893099	0.945758	C57	bru_P0_f	NOT_SIG
11_7173884_+	0.0447144	1	1	C57	bru_P0_f	NOT_SIG
11_72683581_+	0.864835	0.000386773	0.00146526	C57	bru_P0_f	SIG
11_72683617_+	1.05536	5.99346e-06	3.32332e-05	C57	bru_P0_f	SIG
1_173332287_-	-0.205949	0.244264	0.361488	PWK	bru_P0_f	NOT_SIG
1_173332453_-	1.41614	5.01529e-21	2.37293e-19	PAT	bru_P0_f	SIG
1_173332489_-	0.197966	0.320209	0.445215	PAT	bru_P0_f	NOT_SIG
11_76418455_-	0.0900214	0.911813	0.957028	C57	bru_P0_f	NOT_SIG
11_76418459_-	0.0744246	0.911079	0.956765	C57	bru_P0_f	NOT_SIG
11_76418467_-	0.0869006	0.910978	0.956765	C57	bru_P0_f	NOT_SIG
1_176735279_-	0.00884253	1	1	PAT	bru_P0_f	NOT_SIG
1_176756059_-	0.258894	0.439367	0.565412	PAT	bru_P0_f	NOT_SIG
1_176756096_-	1.05392	0.000840896	0.00289776	C57	bru_P0_f	SIG
11_76986636_+	-0.00959256	0.923892	0.964048	MAT	bru_P0_f	NOT_SIG
11_76986697_+	0.0302697	1	1	C57	bru_P0_f	NOT_SIG
11_77471558_-	-0.956135	0.092275	0.164637	PWK	bru_P0_f	NOT_SIG
11_77471580_-	-0.582069	0.216078	0.328459	PWK	bru_P0_f	NOT_SIG
11_77471601_-	-0.936616	0.0283682	0.0613555	PWK	bru_P0_f	SIG
1_177764156_-	-0.677751	0.0143181	0.0341967	PWK	bru_P0_f	SIG
11_77777511_+	0.267372	0.505236	0.632288	C57	bru_P0_f	NOT_SIG
11_77864753_+	-0.397644	0.414079	0.540518	MAT	bru_P0_f	NOT_SIG
11_77864852_+	0.0472466	0.940832	0.976537	C57	bru_P0_f	NOT_SIG
11_77864907_+	0.849448	7.14278e-08	5.78744e-07	C57	bru_P0_f	SIG
11_77953771_+	0.51378	0.00401688	0.0114854	C57	bru_P0_f	NOT_SIG
11_77953858_+	0.017262	1	1	C57	bru_P0_f	NOT_SIG
11_77978412_+	0.162999	0.416203	0.542604	C57	bru_P0_f	NOT_SIG
11_77978427_+	0.271567	0.163405	0.263808	C57	bru_P0_f	NOT_SIG
11_77978629_+	0.145191	0.696173	0.798424	C57	bru_P0_f	NOT_SIG
11_79240295_-	0.579272	0.357614	0.48355	C57	bru_P0_f	NOT_SIG
11_79240302_-	0.368468	0.577828	0.699002	C57	bru_P0_f	NOT_SIG
11_79578611_+	1.1497	3.92482e-08	3.33867e-07	C57	bru_P0_f	SIG
11_79692931_+	-0.208154	0.150622	0.246424	PWK	bru_P0_f	NOT_SIG
1_180437123_-	0.287087	0.206174	0.316013	PAT	bru_P0_f	NOT_SIG
11_80478588_+	-0.532314	2.83421e-22	1.53094e-20	MAT	bru_P0_f	NOT_SIG
11_80478597_+	-0.429469	1.04953e-16	2.93235e-15	MAT	bru_P0_f	NOT_SIG
11_80478677_+	-0.48274	1.99592e-38	4.46123e-36	PWK	bru_P0_f	NOT_SIG
11_80478686_+	-0.49735	5.19876e-40	1.29609e-37	PWK	bru_P0_f	NOT_SIG
11_80478690_+	-0.561024	9.9876e-49	4.97997e-46	PWK	bru_P0_f	NOT_SIG
11_80478790_+	-0.328641	9.31247e-05	0.000409799	PWK	bru_P0_f	NOT_SIG
11_80480718_+	-0.267015	0.325828	0.450516	PWK	bru_P0_f	NOT_SIG
11_80480723_+	-0.24138	0.382916	0.508828	PWK	bru_P0_f	NOT_SIG
1_181903208_-	0.517128	0.0894175	0.160644	C57	bru_P0_f	NOT_SIG
1_181903456_-	0.4829	0.0205623	0.0462313	C57	bru_P0_f	NOT_SIG
1_181903497_-	0.261026	0.337924	0.463189	C57	bru_P0_f	NOT_SIG
11_84008819_+	0.906362	1.92276e-05	9.64655e-05	C57	bru_P0_f	SIG
11_84009260_+	-0.349061	0.0158899	0.037295	MAT	bru_P0_f	NOT_SIG
11_84009266_+	-0.429352	0.00395999	0.0113484	MAT	bru_P0_f	NOT_SIG
11_84988469_-	0.664438	0.0328632	0.0694552	C57	bru_P0_f	SIG
11_85191089_-	-0.387961	0.476534	0.604244	PWK	bru_P0_f	NOT_SIG
11_86357926_-	0.325515	0.708065	0.808563	PAT	bru_P0_f	NOT_SIG
11_86357938_-	0.245033	0.747912	0.840057	PAT	bru_P0_f	NOT_SIG
11_86695314_-	-0.576615	0.109914	0.190092	MAT	bru_P0_f	NOT_SIG
11_87227316_-	-0.733985	0.00207991	0.00645071	MAT	bru_P0_f	SIG
11_87227320_-	-0.630075	0.00971381	0.0246631	MAT	bru_P0_f	SIG
11_87230878_-	0.239785	0.648533	0.761142	C57	bru_P0_f	NOT_SIG
11_87611851_+	0.199428	0.553025	0.676743	C57	bru_P0_f	NOT_SIG
11_87785002_+	-0.343416	0.261047	0.380334	PWK	bru_P0_f	NOT_SIG
11_87981371_-	-0.139687	0.557276	0.680019	MAT	bru_P0_f	NOT_SIG
11_88193251_+	-0.390031	0.197312	0.3051	PWK	bru_P0_f	NOT_SIG
11_93959319_-	0.00413748	1	1	C57	bru_P0_f	NOT_SIG
11_93959391_-	0.37487	0.334565	0.460175	PAT	bru_P0_f	NOT_SIG
11_95005648_+	-0.650032	0.000755341	0.00263232	PWK	bru_P0_f	SIG
11_95005669_+	-0.510492	0.00456101	0.0128151	PWK	bru_P0_f	NOT_SIG
11_95024854_+	-0.526099	0.0107023	0.0267536	PWK	bru_P0_f	NOT_SIG
11_95024915_+	-1.14611	9.42368e-09	9.00948e-08	PWK	bru_P0_f	SIG
11_95491940_+	-0.46177	6.40776e-12	9.5703e-11	PWK	bru_P0_f	NOT_SIG
11_95491959_+	-0.524282	2.31723e-18	8.03223e-17	PWK	bru_P0_f	NOT_SIG
11_95491970_+	-0.490637	3.70347e-17	1.12654e-15	PWK	bru_P0_f	NOT_SIG
11_95491976_+	-0.57019	3.86495e-22	2.0368e-20	PWK	bru_P0_f	NOT_SIG
11_95491997_+	-0.415086	3.94005e-11	5.38806e-10	PWK	bru_P0_f	NOT_SIG
11_95492232_+	-0.571598	0.0259717	0.0568554	MAT	bru_P0_f	NOT_SIG
11_97363147_+	1.2474	0.000740579	0.00258644	C57	bru_P0_f	SIG
11_97511948_-	-0.154373	0.462303	0.589543	PWK	bru_P0_f	NOT_SIG
11_97511953_-	-0.329484	0.106333	0.184836	PWK	bru_P0_f	NOT_SIG
11_97717592_-	-0.235496	0.224464	0.338446	PWK	bru_P0_f	NOT_SIG
11_97717595_-	-0.171942	0.357926	0.48355	PWK	bru_P0_f	NOT_SIG
11_97717651_-	-0.829995	0.000111081	0.00047938	PWK	bru_P0_f	SIG
11_97717934_-	-0.62399	4.01326e-14	8.00429e-13	PWK	bru_P0_f	SIG
11_97717938_-	-0.460874	1.00587e-08	9.5883e-08	PWK	bru_P0_f	NOT_SIG
11_97717941_-	-0.44827	1.70337e-08	1.55511e-07	PWK	bru_P0_f	NOT_SIG
11_97717985_-	-0.571424	6.16579e-16	1.51389e-14	PWK	bru_P0_f	NOT_SIG
11_97718013_-	-0.902802	5.92899e-31	6.86281e-29	PWK	bru_P0_f	SIG
11_97718058_-	-0.336743	0.000442501	0.00164939	PWK	bru_P0_f	NOT_SIG
11_97718367_-	0.208477	0.515198	0.641392	C57	bru_P0_f	NOT_SIG
11_97718405_-	0.101623	0.775896	0.861027	C57	bru_P0_f	NOT_SIG
11_97718426_-	-0.346705	0.22339	0.337454	MAT	bru_P0_f	NOT_SIG
11_97718566_-	1.65248	1.41719e-09	1.55963e-08	C57	bru_P0_f	SIG
11_98326346_-	0.0377702	0.829557	0.901004	C57	bru_P0_f	NOT_SIG
11_98326374_-	0.26013	0.00887306	0.0227873	C57	bru_P0_f	NOT_SIG
11_98326992_-	-1.34344	1.32105e-06	8.40338e-06	PWK	bru_P0_f	SIG
11_98327909_-	-0.0573181	0.757355	0.847871	MAT	bru_P0_f	NOT_SIG
11_98800191_+	-0.483737	0.00400543	0.0114577	PWK	bru_P0_f	NOT_SIG
11_98800204_+	-0.340799	0.058064	0.112956	PWK	bru_P0_f	NOT_SIG
11_98800225_+	-0.29347	0.141238	0.233965	PWK	bru_P0_f	NOT_SIG
11_99209322_-	-0.756604	0.0417892	0.0853695	MAT	bru_P0_f	SIG
11_99209329_-	-0.801031	0.032447	0.0688225	MAT	bru_P0_f	SIG
1_20936838_+	0.202089	0.197467	0.305255	PAT	bru_P0_f	NOT_SIG
12_105487648_+	0.546585	0.0173782	0.0400874	C57	bru_P0_f	NOT_SIG
12_105487764_+	0.377136	0.0177932	0.0408643	C57	bru_P0_f	NOT_SIG
12_105487779_+	0.426044	0.00761269	0.0198813	C57	bru_P0_f	NOT_SIG
12_105487789_+	0.264199	0.121653	0.20672	C57	bru_P0_f	NOT_SIG
12_105488092_+	0.664283	0.000423917	0.00158559	C57	bru_P0_f	SIG
12_105488366_+	-0.795666	1.56243e-10	1.96654e-09	PWK	bru_P0_f	SIG
12_105488392_+	-1.06413	3.99228e-23	2.44132e-21	PWK	bru_P0_f	SIG
12_105488410_+	-0.864389	4.2153e-17	1.25915e-15	PWK	bru_P0_f	SIG
12_105488435_+	-0.798364	4.79502e-16	1.19543e-14	PWK	bru_P0_f	SIG
12_105488447_+	-0.806145	3.87157e-16	9.72695e-15	PWK	bru_P0_f	SIG
12_105488466_+	-0.878062	2.106e-15	4.91046e-14	PWK	bru_P0_f	SIG
12_105488474_+	-0.824091	2.94763e-12	4.63751e-11	PWK	bru_P0_f	SIG
12_105488558_+	-0.0464531	0.726913	0.823462	PWK	bru_P0_f	NOT_SIG
12_105492318_+	0.12793	0.64938	0.761585	PAT	bru_P0_f	NOT_SIG
12_105492374_+	0.475875	0.00703537	0.0185605	PAT	bru_P0_f	NOT_SIG
12_105492737_+	0.208601	0.0727129	0.136064	C57	bru_P0_f	NOT_SIG
12_105492745_+	-0.00773624	0.827113	0.899337	MAT	bru_P0_f	NOT_SIG
12_105492762_+	-0.18132	0.085297	0.154928	MAT	bru_P0_f	NOT_SIG
12_105492850_+	0.0882895	0.662306	0.772413	PAT	bru_P0_f	NOT_SIG
12_105492878_+	0.20382	0.249886	0.367792	PAT	bru_P0_f	NOT_SIG
12_105492888_+	0.420025	0.0123628	0.0301375	PAT	bru_P0_f	NOT_SIG
12_105492894_+	0.545396	0.00118514	0.00395576	PAT	bru_P0_f	NOT_SIG
12_105837219_+	0.840516	0.0244609	0.0538206	C57	bru_P0_f	SIG
12_105837243_+	1.17163	0.00181364	0.00571514	C57	bru_P0_f	SIG
12_107915245_-	0.735421	3.11982e-12	4.87293e-11	C57	bru_P0_f	SIG
12_107915318_-	0.0739491	0.451998	0.578793	C57	bru_P0_f	NOT_SIG
12_107915330_-	0.100449	0.233541	0.348804	C57	bru_P0_f	NOT_SIG
12_107915384_-	-0.222948	0.0014977	0.00483712	MAT	bru_P0_f	NOT_SIG
12_108205961_-	0.128424	0.664331	0.773898	C57	bru_P0_f	NOT_SIG
12_109033027_-	-0.351783	0.239843	0.356329	MAT	bru_P0_f	NOT_SIG
12_109660910_+	-1.30274	1.13194e-06	7.308e-06	MAT	bru_P0_f	SIG
12_110618517_+	0.199144	0.694772	0.797223	C57	bru_P0_f	NOT_SIG
12_110666698_+	1.5796	8.68463e-17	2.45824e-15	C57	bru_P0_f	SIG
12_110666782_+	1.01658	2.03199e-08	1.83445e-07	C57	bru_P0_f	SIG
12_111293262_-	-0.985148	2.31449e-06	1.39688e-05	PWK	bru_P0_f	SIG
12_111293297_-	-0.999885	8.70805e-08	6.90044e-07	PWK	bru_P0_f	SIG
12_111293367_-	-1.02325	4.73774e-06	2.6821e-05	PWK	bru_P0_f	SIG
12_111293786_-	0.225502	0.474422	0.602061	PAT	bru_P0_f	NOT_SIG
12_111299145_-	-1.06326	4.19253e-05	0.0001988	PWK	bru_P0_f	SIG
12_111299156_-	-1.16271	6.9121e-06	3.79375e-05	PWK	bru_P0_f	SIG
12_111299413_-	0.114151	0.737966	0.832926	PAT	bru_P0_f	NOT_SIG
12_111299488_-	0.718549	0.00930358	0.0237705	C57	bru_P0_f	SIG
12_112736282_+	0.153455	0.715939	0.814563	C57	bru_P0_f	NOT_SIG
12_112736339_+	0.323497	0.296146	0.418948	C57	bru_P0_f	NOT_SIG
12_112736355_+	-0.307894	0.266909	0.387047	PWK	bru_P0_f	NOT_SIG
12_112736627_+	0.225454	0.418224	0.54491	C57	bru_P0_f	NOT_SIG
12_112738592_+	0.18627	0.318057	0.442698	C57	bru_P0_f	NOT_SIG
12_112738631_+	0.120771	0.528859	0.654086	C57	bru_P0_f	NOT_SIG
12_112738658_+	1.10486	2.46069e-10	2.95922e-09	C57	bru_P0_f	SIG
12_112739145_+	0.713837	0.000236782	0.000949177	C57	bru_P0_f	SIG
12_11326287_-	0.259647	0.507969	0.634972	C57	bru_P0_f	NOT_SIG
12_11326320_-	0.886149	0.0177215	0.0407632	C57	bru_P0_f	SIG
12_12373090_+	-0.50912	0.0616678	0.11865	MAT	bru_P0_f	NOT_SIG
12_12373636_+	2.76674	0.00164146	0.00523621	C57	bru_P0_f	SIG
12_12373649_+	3.18208	6.33887e-05	0.000289969	C57	bru_P0_f	SIG
12_12937184_-	-0.800694	0.00827782	0.0214284	PWK	bru_P0_f	SIG
12_12940050_-	-0.36963	0.413334	0.539841	MAT	bru_P0_f	NOT_SIG
12_15793814_-	-0.492363	0.00026472	0.00104757	PWK	bru_P0_f	NOT_SIG
12_15793873_-	-0.934607	1.21756e-11	1.74607e-10	PWK	bru_P0_f	SIG
12_15815654_-	-0.531112	0.0570048	0.111263	MAT	bru_P0_f	NOT_SIG
12_15815803_-	-0.0260288	0.83481	0.904549	MAT	bru_P0_f	NOT_SIG
12_15815809_-	0.0229529	1	1	C57	bru_P0_f	NOT_SIG
12_25057993_+	-0.653423	0.000146482	0.000614559	PWK	bru_P0_f	SIG
12_25094385_-	0.0808295	0.696414	0.798424	C57	bru_P0_f	NOT_SIG
12_25094456_-	-0.303502	0.00174709	0.00552692	PWK	bru_P0_f	NOT_SIG
12_25094499_-	-0.463647	1.50451e-05	7.74603e-05	PWK	bru_P0_f	NOT_SIG
12_27341441_-	0.560187	0.0619215	0.119032	C57	bru_P0_f	NOT_SIG
12_27341585_-	0.972085	2.33223e-05	0.000115401	C57	bru_P0_f	SIG
12_31332074_-	0.480893	0.0990113	0.174352	C57	bru_P0_f	NOT_SIG
12_3365747_+	-0.650694	0.00441981	0.0124562	PWK	bru_P0_f	SIG
12_3365772_+	-0.262715	0.174424	0.27684	PWK	bru_P0_f	NOT_SIG
12_3365811_+	-0.242842	0.244421	0.361638	PWK	bru_P0_f	NOT_SIG
12_3366567_+	0.259204	0.291273	0.41386	PAT	bru_P0_f	NOT_SIG
1_23848389_-	1.15255	0.00217194	0.00668814	C57	bru_P0_f	SIG
1_23848450_-	1.07949	0.00298044	0.00883365	C57	bru_P0_f	SIG
12_3963013_-	2.07398	2.75376e-05	0.000134412	C57	bru_P0_f	SIG
12_3966227_-	0.873658	2.36024e-05	0.00011652	C57	bru_P0_f	SIG
12_3966397_-	-0.0765511	0.63319	0.747875	PWK	bru_P0_f	NOT_SIG
12_3966414_-	-0.254165	0.178682	0.282267	PWK	bru_P0_f	NOT_SIG
12_3966441_-	-0.594204	0.00583882	0.0158489	PWK	bru_P0_f	NOT_SIG
12_40036337_-	-0.791043	3.13318e-12	4.88204e-11	MAT	bru_P0_f	SIG
12_40036342_-	-0.818531	3.29523e-13	5.91681e-12	MAT	bru_P0_f	SIG
12_41452109_-	-0.459705	0.00524994	0.0144752	PWK	bru_P0_f	NOT_SIG
12_41452405_-	1.49217	0.00398544	0.0114103	PAT	bru_P0_f	SIG
12_41452725_-	1.07129	0.000236344	0.000948594	C57	bru_P0_f	SIG
12_41452879_-	-0.117736	0.729349	0.8255	PWK	bru_P0_f	NOT_SIG
12_41453697_-	0.486663	0.0666071	0.126724	C57	bru_P0_f	NOT_SIG
12_41453703_-	0.391459	0.139258	0.231335	C57	bru_P0_f	NOT_SIG
12_41453792_-	0.679591	0.00428054	0.0121482	PAT	bru_P0_f	SIG
12_41454024_-	-0.534149	5.3613e-07	3.65042e-06	PWK	bru_P0_f	NOT_SIG
12_41454034_-	-0.773171	3.03794e-14	6.19243e-13	PWK	bru_P0_f	SIG
12_41454039_-	-0.651736	7.27319e-11	9.6214e-10	PWK	bru_P0_f	SIG
12_41454051_-	-0.636394	8.09753e-11	1.06251e-09	PWK	bru_P0_f	SIG
12_41454085_-	0.285322	0.0148202	0.0351628	C57	bru_P0_f	NOT_SIG
12_41454417_-	-0.137527	0.500091	0.627607	MAT	bru_P0_f	NOT_SIG
12_41454497_-	1.39221	0.000229437	0.000924306	PAT	bru_P0_f	SIG
12_4248077_-	0.6047	0.000347437	0.00133893	C57	bru_P0_f	SIG
12_4248546_-	-0.0794689	0.816836	0.892351	MAT	bru_P0_f	NOT_SIG
12_4295094_-	-1.71572	6.81756e-20	2.85106e-18	MAT	bru_P0_f	SIG
12_4295126_-	-0.177794	0.179694	0.283449	MAT	bru_P0_f	NOT_SIG
12_44282788_+	-0.622017	0.0374987	0.0776372	PWK	bru_P0_f	SIG
12_44283448_+	-0.122664	0.803839	0.882075	PWK	bru_P0_f	NOT_SIG
12_44283452_+	-0.225757	0.540819	0.665702	PWK	bru_P0_f	NOT_SIG
12_44598665_+	0.83858	2.55185e-12	4.05419e-11	PAT	bru_P0_f	SIG
12_44598724_+	0.732318	4.8856e-14	9.62568e-13	C57	bru_P0_f	SIG
12_44598729_+	0.687596	7.16734e-13	1.22582e-11	C57	bru_P0_f	SIG
12_44598756_+	0.857012	5.64397e-18	1.84769e-16	C57	bru_P0_f	SIG
12_44599484_+	-0.507819	0.0266481	0.0581201	MAT	bru_P0_f	NOT_SIG
12_44599501_+	-0.610587	0.00685799	0.0181888	MAT	bru_P0_f	SIG
12_49383234_+	-0.478563	0.145425	0.239677	MAT	bru_P0_f	NOT_SIG
12_49385102_+	0.11068	0.613452	0.731358	PAT	bru_P0_f	NOT_SIG
12_49385123_+	0.359068	0.0798642	0.14661	PAT	bru_P0_f	NOT_SIG
12_49385141_+	0.794937	0.000155339	0.0006492	PAT	bru_P0_f	SIG
12_52886388_+	0.572608	0.0930771	0.165612	PAT	bru_P0_f	NOT_SIG
12_52886410_+	0.22761	0.504685	0.631782	C57	bru_P0_f	NOT_SIG
12_52886418_+	0.495806	0.075616	0.140603	C57	bru_P0_f	NOT_SIG
12_52886480_+	0.352378	0.232527	0.347851	C57	bru_P0_f	NOT_SIG
12_52886493_+	0.0646994	0.927911	0.966564	PAT	bru_P0_f	NOT_SIG
12_52886607_+	-0.209628	0.380082	0.5061	MAT	bru_P0_f	NOT_SIG
12_52886718_+	-0.601326	0.0325392	0.0689278	MAT	bru_P0_f	SIG
12_52886766_+	0.0266712	1	1	PAT	bru_P0_f	NOT_SIG
12_52887655_+	0.273232	0.322308	0.447378	C57	bru_P0_f	NOT_SIG
12_53139805_+	-0.760213	0.0929534	0.165489	MAT	bru_P0_f	NOT_SIG
12_53141323_+	-1.05661	0.00660358	0.0176167	PWK	bru_P0_f	SIG
12_53141728_+	1.26496	1.23983e-08	1.1698e-07	PAT	bru_P0_f	SIG
12_53141741_+	1.02501	1.28738e-06	8.19724e-06	PAT	bru_P0_f	SIG
12_53141786_+	1.17351	1.64366e-07	1.23456e-06	PAT	bru_P0_f	SIG
12_53141790_+	1.00581	1.08117e-05	5.71627e-05	PAT	bru_P0_f	SIG
12_53142214_+	-0.444712	0.18001	0.283761	PWK	bru_P0_f	NOT_SIG
12_53142413_+	0.745506	0.00798699	0.0207668	C57	bru_P0_f	SIG
12_54861640_-	0.212853	0.601305	0.720321	C57	bru_P0_f	NOT_SIG
12_54861652_-	0.272207	0.515307	0.641392	C57	bru_P0_f	NOT_SIG
1_25826205_-	0.383521	0.1149	0.197189	C57	bru_P0_f	NOT_SIG
1_25826244_-	0.395905	0.0679026	0.12881	C57	bru_P0_f	NOT_SIG
12_61524095_+	-0.806836	3.05244e-05	0.000147766	PWK	bru_P0_f	SIG
12_61524126_+	-0.724128	5.55351e-05	0.000256578	PWK	bru_P0_f	SIG
12_61524331_+	0.0538426	0.768229	0.855465	PAT	bru_P0_f	NOT_SIG
12_61524347_+	-0.103396	0.337769	0.463075	PWK	bru_P0_f	NOT_SIG
12_61524352_+	-0.0111663	0.824102	0.89737	PWK	bru_P0_f	NOT_SIG
12_61840372_+	-0.107334	0.505951	0.632879	PWK	bru_P0_f	NOT_SIG
12_61840388_+	-0.907592	8.04312e-08	6.45241e-07	PWK	bru_P0_f	SIG
12_71990419_+	1.77584	0.000899742	0.00308089	C57	bru_P0_f	SIG
12_72304272_-	0.980868	0.0048572	0.0135475	C57	bru_P0_f	SIG
12_72308494_-	0.131921	0.360641	0.485397	PAT	bru_P0_f	NOT_SIG
12_72308509_-	-0.00799444	0.867432	0.926698	PWK	bru_P0_f	NOT_SIG
12_72308515_-	-0.0239033	0.740509	0.834796	PWK	bru_P0_f	NOT_SIG
12_72308635_-	-0.306827	0.322133	0.447314	PWK	bru_P0_f	NOT_SIG
12_72308660_-	-0.393198	0.306145	0.429997	PWK	bru_P0_f	NOT_SIG
12_72783815_+	-0.220347	0.130301	0.218471	PWK	bru_P0_f	NOT_SIG
12_72783849_+	-0.13723	0.324882	0.449902	PWK	bru_P0_f	NOT_SIG
12_72783856_+	-0.151856	0.269742	0.390631	PWK	bru_P0_f	NOT_SIG
12_72794237_+	1.12576	7.84002e-05	0.000351932	C57	bru_P0_f	SIG
12_72794272_+	1.27273	0.000195257	0.00079852	C57	bru_P0_f	SIG
12_72794274_+	1.34092	0.000132923	0.000562774	C57	bru_P0_f	SIG
12_74266776_+	0.679952	0.0164113	0.0383207	C57	bru_P0_f	SIG
12_74267314_+	-0.416259	0.311157	0.435295	PWK	bru_P0_f	NOT_SIG
12_74267330_+	0.410404	0.419624	0.546075	PAT	bru_P0_f	NOT_SIG
12_74267332_+	0.268271	0.632221	0.747139	PAT	bru_P0_f	NOT_SIG
12_76938161_-	-0.119651	0.557596	0.680282	PWK	bru_P0_f	NOT_SIG
12_78964106_-	-0.108615	0.783491	0.865767	MAT	bru_P0_f	NOT_SIG
12_78964180_-	-0.287461	0.32662	0.451226	PWK	bru_P0_f	NOT_SIG
12_78964283_-	0.412394	0.017797	0.0408643	PAT	bru_P0_f	NOT_SIG
12_78964906_-	0.0100135	1	1	C57	bru_P0_f	NOT_SIG
12_80338834_-	-0.928715	1.92016e-12	3.14306e-11	PWK	bru_P0_f	SIG
12_80340092_-	1.11211	1.57062e-07	1.18657e-06	C57	bru_P0_f	SIG
12_81721923_-	0.917858	0.000467013	0.00172391	C57	bru_P0_f	SIG
12_81722180_-	-0.107823	0.191469	0.297555	MAT	bru_P0_f	NOT_SIG
12_81918016_+	0.884127	0.00280661	0.00840687	C57	bru_P0_f	SIG
12_81918241_+	0.625076	0.079552	0.146244	C57	bru_P0_f	NOT_SIG
12_81918726_+	1.35396	0.00316023	0.0092833	C57	bru_P0_f	SIG
12_81918805_+	-0.426707	0.216165	0.328459	PWK	bru_P0_f	NOT_SIG
12_81918889_+	-0.290729	0.325731	0.450516	MAT	bru_P0_f	NOT_SIG
12_81918897_+	-0.148558	0.589015	0.708347	MAT	bru_P0_f	NOT_SIG
12_82342026_+	-0.180235	0.295197	0.41797	PWK	bru_P0_f	NOT_SIG
12_82342173_+	-0.252731	0.116842	0.200045	MAT	bru_P0_f	NOT_SIG
12_83681651_+	0.546106	0.13491	0.224977	C57	bru_P0_f	NOT_SIG
12_84918717_-	0.24984	0.627799	0.744084	PAT	bru_P0_f	NOT_SIG
12_84918773_-	-0.0288299	0.910925	0.956765	PWK	bru_P0_f	NOT_SIG
12_84919074_-	0.0491024	1	1	C57	bru_P0_f	NOT_SIG
12_84919097_-	0.347542	0.253912	0.372703	C57	bru_P0_f	NOT_SIG
12_84919099_-	0.216702	0.500378	0.627724	C57	bru_P0_f	NOT_SIG
12_84920073_-	0.893405	0.000123391	0.000524473	PAT	bru_P0_f	SIG
12_8498060_-	-0.213932	0.410133	0.536634	PWK	bru_P0_f	NOT_SIG
12_8498240_-	-0.477922	6.44376e-08	5.25389e-07	MAT	bru_P0_f	NOT_SIG
12_8498259_-	-0.606944	8.81829e-12	1.29615e-10	MAT	bru_P0_f	SIG
12_8498283_-	-0.728209	3.05766e-15	7.0533e-14	MAT	bru_P0_f	SIG
12_8498392_-	-0.579103	7.76847e-14	1.49867e-12	MAT	bru_P0_f	NOT_SIG
12_8498405_-	-0.547542	2.35108e-13	4.28082e-12	MAT	bru_P0_f	NOT_SIG
12_8498435_-	-0.365857	4.18952e-08	3.54523e-07	PWK	bru_P0_f	NOT_SIG
12_8498440_-	-0.374696	2.19067e-08	1.96131e-07	MAT	bru_P0_f	NOT_SIG
12_8498609_-	1.08152	1.62558e-05	8.25137e-05	C57	bru_P0_f	SIG
12_8498935_-	0.48546	1.41534e-05	7.32768e-05	PAT	bru_P0_f	NOT_SIG
12_8498945_-	0.321802	0.00345233	0.010026	C57	bru_P0_f	NOT_SIG
12_8499013_-	-0.04693	0.483894	0.610708	PWK	bru_P0_f	NOT_SIG
12_8499038_-	-0.184752	0.0241331	0.0531716	PWK	bru_P0_f	NOT_SIG
12_85014759_+	0.116343	0.718146	0.816528	C57	bru_P0_f	NOT_SIG
12_85014765_+	0.210038	0.470265	0.597932	C57	bru_P0_f	NOT_SIG
12_85029273_+	-1.24575	7.97118e-14	1.53321e-12	MAT	bru_P0_f	SIG
12_85029279_+	-1.31702	4.28767e-15	9.75181e-14	MAT	bru_P0_f	SIG
12_85343381_-	0.0704305	0.731916	0.827538	C57	bru_P0_f	NOT_SIG
12_86679539_+	0.845507	0.11022	0.19052	C57	bru_P0_f	NOT_SIG
12_86689096_+	0.187318	0.596333	0.715291	PAT	bru_P0_f	NOT_SIG
12_86882720_-	-0.331095	0.0144454	0.03445	MAT	bru_P0_f	NOT_SIG
12_86882777_-	-0.641163	0.000744718	0.0025981	MAT	bru_P0_f	SIG
12_86883180_-	0.147619	0.461579	0.589083	PAT	bru_P0_f	NOT_SIG
12_86883217_-	0.740791	5.06033e-06	2.84979e-05	C57	bru_P0_f	SIG
12_86883267_-	0.602356	0.00178642	0.00563482	C57	bru_P0_f	SIG
12_86883986_-	0.153873	0.199292	0.307574	PAT	bru_P0_f	NOT_SIG
12_88794779_+	-0.393256	0.110042	0.190262	PWK	bru_P0_f	NOT_SIG
12_88795333_+	-1.11569	3.59499e-06	2.08432e-05	PWK	bru_P0_f	SIG
12_88795387_+	-0.722201	8.58855e-06	4.632e-05	PWK	bru_P0_f	SIG
12_88795405_+	-0.632432	8.18557e-06	4.43636e-05	MAT	bru_P0_f	SIG
12_88795459_+	-0.442015	0.000566183	0.00204229	PWK	bru_P0_f	NOT_SIG
12_88795498_+	-0.523614	0.000103246	0.000448554	PWK	bru_P0_f	NOT_SIG
12_88795501_+	-0.592112	2.0062e-05	0.000100032	PWK	bru_P0_f	NOT_SIG
12_88795609_+	-1.22653	4.19692e-11	5.70324e-10	PWK	bru_P0_f	SIG
12_88795621_+	-1.08747	3.77378e-09	3.87665e-08	PWK	bru_P0_f	SIG
12_88795648_+	-1.33167	1.08817e-15	2.57427e-14	PWK	bru_P0_f	SIG
12_88795706_+	-0.784423	1.27655e-05	6.66234e-05	MAT	bru_P0_f	SIG
12_88795732_+	-0.513681	0.0145806	0.0347468	PWK	bru_P0_f	NOT_SIG
12_88795739_+	-0.461684	0.0324939	0.0688768	PWK	bru_P0_f	NOT_SIG
12_91808825_-	0.560332	1.15661e-07	8.92519e-07	C57	bru_P0_f	NOT_SIG
12_91808831_-	0.596407	2.00786e-08	1.81519e-07	C57	bru_P0_f	NOT_SIG
12_91808839_-	0.562199	2.90106e-07	2.08709e-06	C57	bru_P0_f	NOT_SIG
12_91809144_-	0.810728	1.78659e-06	1.1082e-05	C57	bru_P0_f	SIG
12_91809187_-	0.940001	1.00464e-07	7.85537e-07	C57	bru_P0_f	SIG
12_91809569_-	1.3426	1.74929e-06	1.09028e-05	C57	bru_P0_f	SIG
12_91809998_-	-0.397644	0.254305	0.373111	PWK	bru_P0_f	NOT_SIG
12_91810009_-	-0.260142	0.421192	0.547428	PWK	bru_P0_f	NOT_SIG
12_95778769_+	0.681714	0.00724685	0.0190487	C57	bru_P0_f	SIG
12_95778775_+	0.71129	0.00561212	0.0153428	C57	bru_P0_f	SIG
12_95778780_+	0.431022	0.124733	0.211046	C57	bru_P0_f	NOT_SIG
13_101684272_-	0.24516	0.00464894	0.0130002	C57	bru_P0_f	NOT_SIG
13_101684285_-	0.089391	0.369268	0.494749	C57	bru_P0_f	NOT_SIG
13_101684754_-	0.866165	6.28362e-17	1.81024e-15	PAT	bru_P0_f	SIG
13_101684793_-	0.741294	3.78639e-12	5.80221e-11	PAT	bru_P0_f	SIG
13_101685032_-	0.810598	0.044259	0.0897363	PAT	bru_P0_f	SIG
13_110055080_-	0.775483	0.0734555	0.137295	C57	bru_P0_f	NOT_SIG
13_111487598_-	0.0331911	0.921788	0.962616	C57	bru_P0_f	NOT_SIG
13_24812937_+	0.706192	7.25051e-11	9.61101e-10	PAT	bru_P0_f	SIG
13_24812969_+	0.444963	3.58254e-05	0.000171761	PAT	bru_P0_f	NOT_SIG
13_24813014_+	0.423229	0.000203698	0.000828857	PAT	bru_P0_f	NOT_SIG
13_24813038_+	0.655828	5.54843e-07	3.75809e-06	PAT	bru_P0_f	SIG
13_28951207_-	-0.0687708	0.470488	0.598098	MAT	bru_P0_f	NOT_SIG
13_28951404_-	-0.573729	2.43276e-07	1.76784e-06	PWK	bru_P0_f	NOT_SIG
13_28951439_-	-0.460558	5.60009e-06	3.13657e-05	PWK	bru_P0_f	NOT_SIG
13_28951482_-	-0.380343	6.33441e-05	0.000289969	PWK	bru_P0_f	NOT_SIG
13_28951495_-	-0.328004	0.00130627	0.00430464	PWK	bru_P0_f	NOT_SIG
13_28951781_-	-0.412103	1.62423e-05	8.251e-05	PWK	bru_P0_f	NOT_SIG
13_28953110_-	0.409898	0.00219821	0.00675938	C57	bru_P0_f	NOT_SIG
13_28953164_-	0.332644	0.0130879	0.0317025	C57	bru_P0_f	NOT_SIG
13_30541046_-	1.56583	1.09935e-05	5.7982e-05	C57	bru_P0_f	SIG
13_30541102_-	0.647716	0.0635303	0.121583	C57	bru_P0_f	NOT_SIG
13_30541118_-	0.994453	0.00675542	0.0179462	PAT	bru_P0_f	SIG
13_34074434_-	-0.232559	6.38869e-05	0.000291836	PWK	bru_P0_f	NOT_SIG
13_34074465_-	-0.33698	4.02441e-09	4.10161e-08	PWK	bru_P0_f	NOT_SIG
13_34075198_-	-0.26223	0.00566513	0.0154551	MAT	bru_P0_f	NOT_SIG
13_34075222_-	-0.539884	6.48563e-09	6.36003e-08	MAT	bru_P0_f	NOT_SIG
13_34075274_-	-0.561311	9.72786e-12	1.42018e-10	PWK	bru_P0_f	NOT_SIG
13_34075312_-	-0.427	0.000238965	0.000956155	PWK	bru_P0_f	NOT_SIG
13_34075423_-	-0.220888	0.13432	0.224109	MAT	bru_P0_f	NOT_SIG
13_34127695_-	-2.24476	1.10989e-09	1.2404e-08	PWK	bru_P0_f	SIG
1_33801147_-	0.580222	0.000376514	0.00143226	C57	bru_P0_f	NOT_SIG
1_33801485_-	0.461	0.00161834	0.00518028	C57	bru_P0_f	NOT_SIG
1_33801520_-	0.617546	1.56591e-07	1.18439e-06	C57	bru_P0_f	SIG
1_33801733_-	0.0650897	0.847129	0.912293	C57	bru_P0_f	NOT_SIG
1_33801745_-	0.396164	0.0616517	0.11865	C57	bru_P0_f	NOT_SIG
1_33802035_-	-0.290489	0.0709537	0.133684	PWK	bru_P0_f	NOT_SIG
1_33803240_-	0.222835	0.477367	0.605032	C57	bru_P0_f	NOT_SIG
1_33803244_-	0.308489	0.260859	0.380316	C57	bru_P0_f	NOT_SIG
1_33803269_-	0.454919	0.0556238	0.109126	C57	bru_P0_f	NOT_SIG
1_33803370_-	-0.32616	0.0763105	0.14161	PWK	bru_P0_f	NOT_SIG
1_33803394_-	-0.186907	0.331681	0.456979	PWK	bru_P0_f	NOT_SIG
1_33853293_-	-0.501596	0.0515788	0.102274	PWK	bru_P0_f	NOT_SIG
1_33853314_-	-0.8368	0.00163302	0.00522213	PWK	bru_P0_f	SIG
1_34227883_+	0.342306	0.274476	0.395807	C57	bru_P0_f	NOT_SIG
1_34228651_+	0.231518	0.550898	0.67516	C57	bru_P0_f	NOT_SIG
1_34307426_+	0.0710995	0.90944	0.956358	PAT	bru_P0_f	NOT_SIG
1_34587536_+	-0.151519	0.187067	0.292326	PWK	bru_P0_f	NOT_SIG
1_34587704_+	-1.26107	3.30394e-08	2.84411e-07	MAT	bru_P0_f	SIG
1_34816899_-	-0.457516	0.0242789	0.0534565	MAT	bru_P0_f	NOT_SIG
1_34817045_-	-0.712934	0.00231123	0.00706338	PWK	bru_P0_f	SIG
1_34817080_-	-0.81084	0.000631782	0.00224395	PWK	bru_P0_f	SIG
1_34817210_-	0.359654	0.0593634	0.115036	PAT	bru_P0_f	NOT_SIG
1_34817247_-	0.281532	0.173783	0.276229	PAT	bru_P0_f	NOT_SIG
13_51424666_-	2.67764	1.50589e-18	5.305e-17	C57	bru_P0_f	SIG
13_51426334_-	-2.5295	8.25355e-08	6.59673e-07	PWK	bru_P0_f	SIG
13_52507778_-	0.364956	0.0331202	0.0699528	C57	bru_P0_f	NOT_SIG
13_52508179_-	-0.00532615	1	1	PWK	bru_P0_f	NOT_SIG
13_54107276_+	-1.64557	1.5327e-06	9.65495e-06	PWK	bru_P0_f	SIG
13_54107306_+	-2.10814	3.11426e-10	3.71761e-09	PWK	bru_P0_f	SIG
13_54107314_+	-1.83668	2.90459e-08	2.5374e-07	PWK	bru_P0_f	SIG
13_54107438_+	0.156797	0.759352	0.849081	C57	bru_P0_f	NOT_SIG
13_54107503_+	0.306307	0.448556	0.575408	PAT	bru_P0_f	NOT_SIG
13_54107712_+	-0.608131	4.29481e-05	0.000203056	MAT	bru_P0_f	SIG
13_54107762_+	-0.603549	4.2606e-07	2.95371e-06	MAT	bru_P0_f	SIG
13_54107775_+	-0.306008	0.00613434	0.016554	MAT	bru_P0_f	NOT_SIG
13_54107812_+	0.4546	0.000337702	0.00130452	C57	bru_P0_f	NOT_SIG
13_54107899_+	0.120897	0.661551	0.771809	C57	bru_P0_f	NOT_SIG
13_54107960_+	0.123592	0.801646	0.880285	C57	bru_P0_f	NOT_SIG
13_54380337_+	0.773468	0.00212081	0.00655355	PAT	bru_P0_f	SIG
13_54380366_+	0.685341	0.00276977	0.00830418	PAT	bru_P0_f	SIG
13_54380422_+	0.767571	0.00795518	0.0206924	PAT	bru_P0_f	SIG
13_54380673_+	-0.468034	0.335676	0.461279	PWK	bru_P0_f	NOT_SIG
13_54582022_+	-0.829693	4.30151e-07	2.97571e-06	MAT	bru_P0_f	SIG
13_54591024_+	-1.24597	6.09395e-05	0.000279752	PWK	bru_P0_f	SIG
13_54737377_-	2.6321	1.73868e-37	3.63551e-35	C57	bru_P0_f	SIG
13_54737397_-	2.64911	2.67735e-39	6.42761e-37	C57	bru_P0_f	SIG
13_54737502_-	0.506479	0.151934	0.248133	C57	bru_P0_f	NOT_SIG
13_54738415_-	0.58289	1.26103e-05	6.58661e-05	PAT	bru_P0_f	NOT_SIG
13_54738560_-	-0.256718	0.0735979	0.137521	MAT	bru_P0_f	NOT_SIG
13_54738572_-	-0.167734	0.252689	0.37116	MAT	bru_P0_f	NOT_SIG
13_54738603_-	-0.0821421	0.704768	0.805698	MAT	bru_P0_f	NOT_SIG
13_54738610_-	0.0518036	0.935258	0.97184	C57	bru_P0_f	NOT_SIG
13_54739289_-	0.720474	0.000425545	0.00158985	C57	bru_P0_f	SIG
13_54739338_-	0.503802	0.00920723	0.0235615	C57	bru_P0_f	NOT_SIG
13_54739494_-	-0.331129	0.144878	0.238957	MAT	bru_P0_f	NOT_SIG
13_54739549_-	0.763592	1.18932e-06	7.62527e-06	C57	bru_P0_f	SIG
13_54739571_-	1.07745	7.99485e-15	1.7567e-13	C57	bru_P0_f	SIG
13_54739652_-	0.781203	2.78404e-08	2.44859e-07	C57	bru_P0_f	SIG
13_54739721_-	0.327733	0.0549845	0.108068	C57	bru_P0_f	NOT_SIG
13_54739856_-	0.350782	0.0713991	0.134367	PAT	bru_P0_f	NOT_SIG
13_54739874_-	0.29675	0.0710841	0.133866	PAT	bru_P0_f	NOT_SIG
13_54739903_-	0.418147	0.00240128	0.00731097	PAT	bru_P0_f	NOT_SIG
13_54739972_-	-0.14046	0.121302	0.206264	PWK	bru_P0_f	NOT_SIG
13_54740231_-	-0.440714	0.0610671	0.117774	MAT	bru_P0_f	NOT_SIG
13_54740383_-	1.58973	3.27902e-40	8.50184e-38	C57	bru_P0_f	SIG
13_54740401_-	1.39366	2.00306e-31	2.44978e-29	C57	bru_P0_f	SIG
13_54740452_-	1.26446	5.02922e-22	2.60795e-20	C57	bru_P0_f	SIG
13_54740524_-	0.766013	7.58021e-06	4.13246e-05	C57	bru_P0_f	SIG
13_55246102_+	-0.492734	0.01016	0.0255855	PWK	bru_P0_f	NOT_SIG
13_55246981_+	-0.256368	0.351628	0.47773	MAT	bru_P0_f	NOT_SIG
13_55247060_+	0.995674	8.0276e-08	6.44794e-07	PAT	bru_P0_f	SIG
13_55247087_+	1.06614	5.45951e-08	4.50236e-07	PAT	bru_P0_f	SIG
13_55247094_+	1.25725	3.69301e-10	4.36827e-09	PAT	bru_P0_f	SIG
13_55247423_+	-0.222921	0.270157	0.391145	MAT	bru_P0_f	NOT_SIG
13_55312785_+	-0.122246	0.421254	0.547428	PWK	bru_P0_f	NOT_SIG
13_55312810_+	-0.182004	0.278191	0.399386	PWK	bru_P0_f	NOT_SIG
13_55312824_+	0.343426	0.11272	0.194013	PAT	bru_P0_f	NOT_SIG
13_55313227_+	-0.319641	0.461761	0.5892	PWK	bru_P0_f	NOT_SIG
13_55313566_+	-0.265397	0.000463796	0.00171301	PWK	bru_P0_f	NOT_SIG
13_55313570_+	-0.143641	0.0457726	0.0922856	PWK	bru_P0_f	NOT_SIG
13_55313609_+	-0.240103	0.00200774	0.00626584	MAT	bru_P0_f	NOT_SIG
13_55313621_+	0.241337	0.0111103	0.0276138	C57	bru_P0_f	NOT_SIG
13_55313894_+	-0.909049	2.82458e-14	5.8495e-13	PWK	bru_P0_f	SIG
13_55313908_+	-0.733076	1.8383e-10	2.29151e-09	PWK	bru_P0_f	SIG
13_55313949_+	-0.257426	0.0357429	0.074665	MAT	bru_P0_f	NOT_SIG
13_55314018_+	-0.713157	0.002905	0.00865712	PWK	bru_P0_f	SIG
13_55597190_+	-0.887188	0.0437342	0.088853	MAT	bru_P0_f	SIG
13_55699409_+	-0.383708	0.00754232	0.0197293	PWK	bru_P0_f	NOT_SIG
13_55699818_+	-0.956543	0.0135493	0.0326371	PWK	bru_P0_f	SIG
13_55699827_+	-1.02418	0.0158652	0.0372637	PWK	bru_P0_f	SIG
13_55699836_+	-1.32601	0.00337062	0.00983719	PWK	bru_P0_f	SIG
13_55699921_+	-0.434068	0.472683	0.600301	PWK	bru_P0_f	NOT_SIG
13_55700050_+	-2.83061	2.05331e-06	1.25681e-05	PWK	bru_P0_f	SIG
13_55702184_+	-0.306538	0.161205	0.260711	PWK	bru_P0_f	NOT_SIG
13_55702228_+	0.0208528	1	1	PAT	bru_P0_f	NOT_SIG
13_55702248_+	-0.104021	0.599156	0.718145	PWK	bru_P0_f	NOT_SIG
13_58128210_-	0.144086	0.387048	0.512847	C57	bru_P0_f	NOT_SIG
13_58128259_-	0.342932	0.171873	0.274137	C57	bru_P0_f	NOT_SIG
13_5865148_+	-0.837267	0.000420326	0.00157307	PWK	bru_P0_f	SIG
13_5868801_+	-0.193174	0.649055	0.761342	PWK	bru_P0_f	NOT_SIG
13_59128462_+	0.708676	7.67377e-11	1.01306e-09	C57	bru_P0_f	SIG
13_59128476_+	0.58299	3.15196e-08	2.72777e-07	C57	bru_P0_f	NOT_SIG
13_59128525_+	0.184309	0.1209	0.205743	C57	bru_P0_f	NOT_SIG
13_59128534_+	0.217418	0.0717478	0.134725	C57	bru_P0_f	NOT_SIG
13_59128828_+	-0.508676	0.0010786	0.00363194	MAT	bru_P0_f	NOT_SIG
13_59128835_+	-0.459316	0.0019491	0.00609752	MAT	bru_P0_f	NOT_SIG
13_60761485_+	0.0967125	0.507629	0.634855	PAT	bru_P0_f	NOT_SIG
13_60761510_+	0.111747	0.391061	0.516896	PAT	bru_P0_f	NOT_SIG
1_36106056_+	-0.0805211	0.559453	0.682034	MAT	bru_P0_f	NOT_SIG
1_36106089_+	-0.111533	0.409652	0.53622	MAT	bru_P0_f	NOT_SIG
1_36549567_-	0.218479	0.136442	0.22708	PAT	bru_P0_f	NOT_SIG
1_36550172_-	-0.258668	0.0959414	0.169777	MAT	bru_P0_f	NOT_SIG
13_6596616_-	0.197966	0.679475	0.784901	PAT	bru_P0_f	NOT_SIG
13_69815771_+	0.511041	0.169727	0.271446	C57	bru_P0_f	NOT_SIG
13_70603728_-	1.13297	9.00939e-05	0.00039944	C57	bru_P0_f	SIG
13_70603783_-	1.00289	7.32795e-05	0.000330548	C57	bru_P0_f	SIG
13_70603788_-	0.867352	0.000628475	0.00223394	C57	bru_P0_f	SIG
13_70604833_-	-0.179464	0.834915	0.904549	PWK	bru_P0_f	NOT_SIG
13_70606283_-	-1.03152	1.05598e-07	8.21714e-07	PWK	bru_P0_f	SIG
13_70606297_-	-1.10433	1.64207e-08	1.50764e-07	PWK	bru_P0_f	SIG
13_70606764_-	-0.152532	0.567194	0.688751	PWK	bru_P0_f	NOT_SIG
13_73620320_+	1.85389	0.0021024	0.0065065	C57	bru_P0_f	SIG
1_37410423_+	0.411672	0.54059	0.665547	PAT	bru_P0_f	NOT_SIG
13_78189508_-	0.183663	0.176199	0.27918	PAT	bru_P0_f	NOT_SIG
13_78189534_-	0.0997396	0.396973	0.523416	PAT	bru_P0_f	NOT_SIG
13_78199449_-	-0.679647	2.34161e-06	1.40931e-05	PWK	bru_P0_f	SIG
1_38088411_-	0.280428	0.0798177	0.146566	C57	bru_P0_f	NOT_SIG
1_38179428_-	0.50282	0.186749	0.292041	PAT	bru_P0_f	NOT_SIG
1_38179446_-	0.808807	0.0319272	0.0678308	PAT	bru_P0_f	SIG
1_38209632_-	-0.348929	0.247979	0.365587	MAT	bru_P0_f	NOT_SIG
13_83662553_+	-0.000811023	1	1	MAT	bru_P0_f	NOT_SIG
1_38535135_-	-0.128633	0.531284	0.656459	MAT	bru_P0_f	NOT_SIG
1_38535149_-	-0.0230294	0.878281	0.934661	MAT	bru_P0_f	NOT_SIG
1_38797750_-	0.097902	0.755974	0.846765	PAT	bru_P0_f	NOT_SIG
1_38797773_-	-0.0529967	0.769994	0.856842	PWK	bru_P0_f	NOT_SIG
1_38865179_-	-1.16328	0.000558195	0.00201684	MAT	bru_P0_f	SIG
1_38865245_-	-0.917513	0.000587504	0.0021063	MAT	bru_P0_f	SIG
13_89656698_-	0.49378	0.0321095	0.0681736	C57	bru_P0_f	NOT_SIG
13_89656711_-	0.225979	0.393166	0.519149	C57	bru_P0_f	NOT_SIG
13_89656730_-	0.546529	0.0270397	0.0588554	C57	bru_P0_f	NOT_SIG
13_89688582_-	-0.25653	0.451844	0.578711	PWK	bru_P0_f	NOT_SIG
13_89688664_-	-0.261787	0.362544	0.487454	MAT	bru_P0_f	NOT_SIG
13_89689106_-	-1.41126	1.73711e-07	1.29574e-06	PWK	bru_P0_f	SIG
13_89689114_-	-1.3281	3.68439e-07	2.59872e-06	PWK	bru_P0_f	SIG
13_89689143_-	-1.39514	3.95644e-08	3.35676e-07	PWK	bru_P0_f	SIG
13_89689222_-	-1.47391	3.35949e-05	0.000161544	PWK	bru_P0_f	SIG
13_89690091_-	0.0836328	0.818173	0.893439	PAT	bru_P0_f	NOT_SIG
13_89690877_-	-1.12945	0.00352478	0.0102135	PWK	bru_P0_f	SIG
13_89690909_-	-1.87569	1.021e-05	5.4247e-05	PWK	bru_P0_f	SIG
13_89691545_-	-0.647578	0.0842269	0.153316	PWK	bru_P0_f	NOT_SIG
13_89691550_-	-0.567569	0.105359	0.183437	PWK	bru_P0_f	NOT_SIG
13_89691560_-	-0.468034	0.176764	0.279733	PWK	bru_P0_f	NOT_SIG
13_89692013_-	0.526253	0.258011	0.377338	PAT	bru_P0_f	NOT_SIG
13_89703794_-	1.40644	0.00133375	0.00438406	C57	bru_P0_f	SIG
13_89703833_-	1.22198	0.00121412	0.00403795	C57	bru_P0_f	SIG
13_89703837_-	1.17886	0.00232571	0.00709758	C57	bru_P0_f	SIG
13_91700874_+	0.248779	0.400886	0.527088	C57	bru_P0_f	NOT_SIG
13_91700912_+	0.207724	0.466572	0.59419	C57	bru_P0_f	NOT_SIG
13_91701007_+	1.77365	3.00295e-14	6.14042e-13	C57	bru_P0_f	SIG
13_91701014_+	2.06327	6.46422e-17	1.84586e-15	C57	bru_P0_f	SIG
13_91701054_+	2.48422	3.34074e-16	8.45886e-15	C57	bru_P0_f	SIG
13_9170824_+	1.26578	0.0026534	0.0079997	C57	bru_P0_f	SIG
13_9170829_+	0.980868	0.0193842	0.044006	C57	bru_P0_f	SIG
13_9170917_+	0.739859	0.140733	0.233307	C57	bru_P0_f	NOT_SIG
13_93304998_+	0.470924	0.0117399	0.0288469	C57	bru_P0_f	NOT_SIG
13_96650390_-	-1.08375	1.70945e-16	4.63626e-15	PWK	bru_P0_f	SIG
13_96650407_-	-0.851433	1.36497e-12	2.26285e-11	PWK	bru_P0_f	SIG
13_96650431_-	-0.81247	7.67703e-12	1.13354e-10	PWK	bru_P0_f	SIG
13_96650463_-	-0.767207	3.36972e-12	5.22548e-11	PWK	bru_P0_f	SIG
13_96650475_-	-0.959453	2.44301e-19	9.48238e-18	PWK	bru_P0_f	SIG
13_96650498_-	-0.69952	3.03404e-10	3.62853e-09	PWK	bru_P0_f	SIG
13_96650534_-	-0.771845	7.33024e-09	7.11297e-08	PWK	bru_P0_f	SIG
13_97245149_+	-0.153248	0.359526	0.484803	PWK	bru_P0_f	NOT_SIG
13_97245234_+	0.0981015	0.639591	0.754061	PAT	bru_P0_f	NOT_SIG
13_97245246_+	0.00437483	0.951698	0.986165	PAT	bru_P0_f	NOT_SIG
13_97245630_+	0.508452	9.11983e-05	0.000402963	C57	bru_P0_f	NOT_SIG
13_97245676_+	0.114246	0.331701	0.456979	C57	bru_P0_f	NOT_SIG
13_97245745_+	0.0441185	0.795935	0.876238	C57	bru_P0_f	NOT_SIG
13_97245860_+	-0.225187	0.00170666	0.00542284	PWK	bru_P0_f	NOT_SIG
13_97245893_+	0.107735	0.182251	0.286847	PAT	bru_P0_f	NOT_SIG
13_97245906_+	0.186025	0.007548	0.0197363	PAT	bru_P0_f	NOT_SIG
13_97245910_+	0.0828879	0.295149	0.41797	PAT	bru_P0_f	NOT_SIG
13_97245915_+	0.0277217	0.881099	0.936646	PAT	bru_P0_f	NOT_SIG
13_97245924_+	-0.0165543	0.59104	0.710221	PWK	bru_P0_f	NOT_SIG
13_97246016_+	-0.238485	0.00104873	0.00353502	MAT	bru_P0_f	NOT_SIG
13_97246038_+	-0.183327	0.011678	0.0287274	PWK	bru_P0_f	NOT_SIG
13_97246042_+	-0.228797	0.00208282	0.00645665	PWK	bru_P0_f	NOT_SIG
13_97246138_+	-0.463607	5.35929e-16	1.32591e-14	PWK	bru_P0_f	NOT_SIG
13_97246228_+	-0.384846	7.97701e-10	9.03969e-09	PWK	bru_P0_f	NOT_SIG
13_97246256_+	-0.0368796	0.428382	0.5548	PWK	bru_P0_f	NOT_SIG
13_97246312_+	0.140133	0.167982	0.269386	PAT	bru_P0_f	NOT_SIG
13_97246392_+	-0.168194	0.065298	0.124599	PWK	bru_P0_f	NOT_SIG
13_97246526_+	-0.1864	0.00026723	0.00105492	PWK	bru_P0_f	NOT_SIG
13_97246538_+	-0.377619	2.44633e-12	3.89762e-11	PWK	bru_P0_f	NOT_SIG
13_97246556_+	-0.407934	1.0334e-11	1.50529e-10	PWK	bru_P0_f	NOT_SIG
13_97250632_+	-0.277322	0.000117825	0.000502132	PWK	bru_P0_f	NOT_SIG
13_97250664_+	-0.388293	1.13759e-09	1.26482e-08	PWK	bru_P0_f	NOT_SIG
13_97250678_+	-0.425617	6.36531e-11	8.47227e-10	PWK	bru_P0_f	NOT_SIG
13_97250754_+	-0.0270016	0.592674	0.71156	PWK	bru_P0_f	NOT_SIG
13_97250759_+	-0.0251154	0.623241	0.740035	PWK	bru_P0_f	NOT_SIG
13_97251011_+	-0.430491	3.22742e-16	8.30164e-15	PWK	bru_P0_f	NOT_SIG
13_97251033_+	-0.400278	8.31892e-16	2.0038e-14	PWK	bru_P0_f	NOT_SIG
13_97251082_+	-0.282104	1.30398e-08	1.22676e-07	PWK	bru_P0_f	NOT_SIG
13_97251091_+	-0.346291	1.72549e-11	2.44741e-10	PWK	bru_P0_f	NOT_SIG
13_97251138_+	0.030685	0.865152	0.925246	PAT	bru_P0_f	NOT_SIG
13_97251493_+	0.780502	0.134196	0.223959	PAT	bru_P0_f	NOT_SIG
13_97251551_+	0.0974665	0.906225	0.954377	C57	bru_P0_f	NOT_SIG
13_97251570_+	0.195012	0.652103	0.764088	C57	bru_P0_f	NOT_SIG
13_97251799_+	-1.16447	0.00175855	0.00555773	PWK	bru_P0_f	SIG
13_99422164_-	0.924284	0.0219443	0.0489311	PAT	bru_P0_f	SIG
13_99423742_-	0.500392	4.61977e-06	2.62218e-05	C57	bru_P0_f	NOT_SIG
13_99423787_-	0.523793	2.55379e-08	2.25834e-07	C57	bru_P0_f	NOT_SIG
13_99423841_-	0.480601	5.25297e-09	5.26271e-08	C57	bru_P0_f	NOT_SIG
13_99423867_-	0.580825	2.72298e-12	4.31548e-11	C57	bru_P0_f	NOT_SIG
13_99423939_-	0.34687	0.00267997	0.00805357	C57	bru_P0_f	NOT_SIG
13_99423954_-	0.301169	0.0167641	0.038934	C57	bru_P0_f	NOT_SIG
13_99424175_-	-0.233195	0.151709	0.24789	PWK	bru_P0_f	NOT_SIG
13_99424833_-	-0.560517	4.24118e-07	2.94655e-06	PWK	bru_P0_f	NOT_SIG
13_99424849_-	-0.43153	0.000102984	0.000447713	PWK	bru_P0_f	NOT_SIG
13_99424910_-	0.393032	0.0190787	0.0434228	PAT	bru_P0_f	NOT_SIG
13_99425020_-	-0.0254648	0.613878	0.731732	PWK	bru_P0_f	NOT_SIG
13_99425028_-	-0.120537	0.0945714	0.167756	PWK	bru_P0_f	NOT_SIG
13_99425062_-	-0.0706665	0.323587	0.448598	MAT	bru_P0_f	NOT_SIG
13_99425515_-	-0.73699	2.43035e-07	1.76784e-06	MAT	bru_P0_f	SIG
13_99425549_-	-0.476436	4.18402e-06	2.39372e-05	MAT	bru_P0_f	NOT_SIG
13_99425629_-	-0.641041	5.66185e-14	1.10211e-12	MAT	bru_P0_f	SIG
13_99425701_-	-0.691201	5.97154e-12	8.93939e-11	PWK	bru_P0_f	SIG
13_99425706_-	-0.218383	0.0275996	0.0598787	MAT	bru_P0_f	NOT_SIG
13_99429748_-	-1.07712	8.31128e-08	6.6347e-07	PWK	bru_P0_f	SIG
13_99431815_-	0.534229	0.000622052	0.00221425	C57	bru_P0_f	NOT_SIG
13_99431845_-	0.635379	0.000199955	0.000816705	C57	bru_P0_f	SIG
13_99431882_-	1.00216	5.59782e-08	4.6047e-07	C57	bru_P0_f	SIG
13_99431992_-	0.410832	0.203996	0.313293	C57	bru_P0_f	NOT_SIG
13_99433691_-	-0.381547	0.0576751	0.112267	PWK	bru_P0_f	NOT_SIG
13_99433705_-	-0.449348	0.0149205	0.0353619	MAT	bru_P0_f	NOT_SIG
13_99433755_-	0.0402851	0.908448	0.955532	C57	bru_P0_f	NOT_SIG
13_99433857_-	0.0266627	1	1	C57	bru_P0_f	NOT_SIG
13_99433888_-	-0.0602514	0.745712	0.838893	MAT	bru_P0_f	NOT_SIG
13_99434610_-	-0.022764	0.921925	0.962616	MAT	bru_P0_f	NOT_SIG
13_99434957_-	0.855157	0.00292306	0.00869142	C57	bru_P0_f	SIG
13_99435042_-	0.462796	0.000556044	0.00201319	C57	bru_P0_f	NOT_SIG
13_99435298_-	-0.533128	0.0383432	0.0792288	MAT	bru_P0_f	NOT_SIG
13_99435307_-	-0.559003	0.0313851	0.0669205	MAT	bru_P0_f	NOT_SIG
13_99435400_-	-0.286283	0.1828	0.28732	MAT	bru_P0_f	NOT_SIG
13_99435481_-	-0.384343	0.0610542	0.117774	MAT	bru_P0_f	NOT_SIG
13_99435537_-	-0.62769	0.0215096	0.0480611	MAT	bru_P0_f	SIG
1_40024964_+	0.3069	0.229799	0.345045	C57	bru_P0_f	NOT_SIG
14_103113950_-	-0.196021	0.224205	0.338291	MAT	bru_P0_f	NOT_SIG
14_103156657_-	1.32552	0.000619145	0.00220632	C57	bru_P0_f	SIG
14_103156690_-	0.974324	0.0374191	0.0775417	C57	bru_P0_f	SIG
14_111680080_+	0.576698	0.00164138	0.00523621	C57	bru_P0_f	NOT_SIG
14_111680443_+	0.081934	0.896846	0.948036	C57	bru_P0_f	NOT_SIG
14_111681491_+	0.570249	1.47311e-07	1.11943e-06	PAT	bru_P0_f	NOT_SIG
14_120478839_+	-0.0534338	0.795682	0.876238	MAT	bru_P0_f	NOT_SIG
14_120503846_+	0.3486	0.00631814	0.0169723	C57	bru_P0_f	NOT_SIG
14_120504315_+	1.84672	5.2148e-05	0.000242311	C57	bru_P0_f	SIG
14_121244125_+	1.13287	0.00516154	0.0142674	C57	bru_P0_f	SIG
14_121247142_+	-1.41126	6.33321e-08	5.17026e-07	PWK	bru_P0_f	SIG
14_121247153_+	-1.36807	7.81822e-08	6.29537e-07	PWK	bru_P0_f	SIG
14_121282387_+	-1.23425	6.63972e-05	0.00030118	PWK	bru_P0_f	SIG
14_121282399_+	-1.37994	3.62071e-06	2.09736e-05	PWK	bru_P0_f	SIG
14_121282478_+	-0.247712	0.436161	0.56229	MAT	bru_P0_f	NOT_SIG
14_121282535_+	0.187318	0.64262	0.756807	C57	bru_P0_f	NOT_SIG
14_121282565_+	0.608508	0.100191	0.175999	PAT	bru_P0_f	NOT_SIG
14_121282647_+	0.280428	0.578835	0.699759	PAT	bru_P0_f	NOT_SIG
14_19875688_-	-0.182906	0.682859	0.787036	PWK	bru_P0_f	NOT_SIG
14_19875767_-	0.257292	0.622213	0.73922	PAT	bru_P0_f	NOT_SIG
14_21516927_+	-1.07943	0.000253134	0.00100725	PWK	bru_P0_f	SIG
14_21775300_+	-0.154875	0.238206	0.354141	MAT	bru_P0_f	NOT_SIG
14_25663440_+	0.571276	0.0024755	0.00750421	C57	bru_P0_f	NOT_SIG
14_25663490_+	0.649277	0.00241794	0.00734791	PAT	bru_P0_f	SIG
14_25663546_+	3.41965	2.14716e-10	2.64598e-09	C57	bru_P0_f	SIG
14_25663627_+	2.27197	6.82507e-08	5.54387e-07	C57	bru_P0_f	SIG
14_25663674_+	1.51912	3.64307e-05	0.000174405	C57	bru_P0_f	SIG
14_25665104_+	0.382443	0.0053244	0.0146477	C57	bru_P0_f	NOT_SIG
14_25665176_+	0.285625	0.00725104	0.019052	C57	bru_P0_f	NOT_SIG
14_25665185_+	0.149609	0.185277	0.290089	C57	bru_P0_f	NOT_SIG
14_25665200_+	0.293901	0.00518874	0.0143304	C57	bru_P0_f	NOT_SIG
14_25665332_+	1.26562	1.21342e-08	1.14991e-07	PAT	bru_P0_f	SIG
14_25665560_+	-0.401583	0.000461958	0.00170914	PWK	bru_P0_f	NOT_SIG
14_25665579_+	-0.476673	3.26217e-05	0.000157332	PWK	bru_P0_f	NOT_SIG
14_25665639_+	-0.312943	0.0740644	0.138206	PWK	bru_P0_f	NOT_SIG
14_25665980_+	-0.375703	0.0432903	0.0880753	PWK	bru_P0_f	NOT_SIG
14_25666018_+	0.0268964	1	1	PAT	bru_P0_f	NOT_SIG
14_25666101_+	0.0914412	0.832418	0.90275	PAT	bru_P0_f	NOT_SIG
14_26923727_-	0.169397	0.766613	0.854546	C57	bru_P0_f	NOT_SIG
1_42696348_+	0.311722	0.0101196	0.0255334	PAT	bru_P0_f	NOT_SIG
1_42696358_+	0.278599	0.0163397	0.0381672	C57	bru_P0_f	NOT_SIG
1_42696447_+	0.934606	7.85217e-15	1.73712e-13	C57	bru_P0_f	SIG
1_42696455_+	1.35032	2.89227e-22	1.5494e-20	C57	bru_P0_f	SIG
1_42696477_+	1.21847	7.2171e-17	2.05181e-15	C57	bru_P0_f	SIG
1_42696516_+	0.577062	6.10625e-05	0.000280118	C57	bru_P0_f	NOT_SIG
1_42696622_+	0.198536	0.0388849	0.0801946	C57	bru_P0_f	NOT_SIG
1_42696663_+	0.154864	0.123481	0.209366	PAT	bru_P0_f	NOT_SIG
1_42697688_+	0.420241	0.0524684	0.103834	PAT	bru_P0_f	NOT_SIG
1_42699044_+	-0.120189	0.323611	0.448598	PWK	bru_P0_f	NOT_SIG
1_42699057_+	0.00922533	0.964508	0.997438	PAT	bru_P0_f	NOT_SIG
1_42699116_+	-0.114221	0.289982	0.41275	PWK	bru_P0_f	NOT_SIG
1_42699132_+	-0.335004	0.00673581	0.0179087	PWK	bru_P0_f	NOT_SIG
1_42699293_+	0.475824	1.09664e-05	5.78863e-05	C57	bru_P0_f	NOT_SIG
1_42699318_+	0.234141	0.0217638	0.0485789	C57	bru_P0_f	NOT_SIG
1_42699331_+	0.0563102	0.682307	0.78674	C57	bru_P0_f	NOT_SIG
1_42699368_+	0.306846	0.00086331	0.00296869	PAT	bru_P0_f	NOT_SIG
1_42699380_+	0.149758	0.10405	0.181695	PAT	bru_P0_f	NOT_SIG
1_42699448_+	0.287206	0.000386744	0.00146526	C57	bru_P0_f	NOT_SIG
1_42699488_+	-0.118091	0.134069	0.223805	MAT	bru_P0_f	NOT_SIG
1_42699640_+	-0.385181	1.68467e-09	1.84149e-08	PWK	bru_P0_f	NOT_SIG
1_42699655_+	-0.307307	5.15843e-07	3.52339e-06	PWK	bru_P0_f	NOT_SIG
1_42699672_+	-0.366173	3.69795e-09	3.82299e-08	PWK	bru_P0_f	NOT_SIG
1_42699712_+	-0.313567	2.91759e-05	0.000141768	PWK	bru_P0_f	NOT_SIG
1_42699736_+	-0.0809788	0.273104	0.394349	PWK	bru_P0_f	NOT_SIG
1_42699740_+	-0.255946	0.00272151	0.00816705	PWK	bru_P0_f	NOT_SIG
14_27653332_+	0.0165634	1	1	C57	bru_P0_f	NOT_SIG
14_27653341_+	-0.00715182	1	1	MAT	bru_P0_f	NOT_SIG
14_28475954_+	0.311423	0.0714985	0.134451	C57	bru_P0_f	NOT_SIG
14_28475972_+	-0.0914699	0.488547	0.615742	PWK	bru_P0_f	NOT_SIG
14_28476789_+	0.0173932	1	1	PAT	bru_P0_f	NOT_SIG
14_28476796_+	-0.141036	0.735894	0.831022	PWK	bru_P0_f	NOT_SIG
14_31067682_+	0.568666	0.00176113	0.00556318	C57	bru_P0_f	NOT_SIG
14_31067720_+	0.20063	0.425642	0.552134	C57	bru_P0_f	NOT_SIG
14_31067802_+	0.351613	0.355901	0.481819	PAT	bru_P0_f	NOT_SIG
14_31171404_-	-0.0565392	0.708	0.808563	MAT	bru_P0_f	NOT_SIG
14_31171833_-	0.190037	0.1899	0.295755	C57	bru_P0_f	NOT_SIG
14_31171875_-	0.198522	0.121665	0.20672	PAT	bru_P0_f	NOT_SIG
14_31171926_-	-0.163501	0.188283	0.293801	MAT	bru_P0_f	NOT_SIG
14_31171969_-	0.149099	0.477261	0.605032	PAT	bru_P0_f	NOT_SIG
14_31172103_-	0.108979	0.820987	0.895296	PAT	bru_P0_f	NOT_SIG
14_31176801_-	-0.788539	0.0269776	0.0587596	PWK	bru_P0_f	SIG
14_31176831_-	-0.548953	0.157996	0.256353	PWK	bru_P0_f	NOT_SIG
14_31177445_-	-0.460693	0.0290006	0.0625147	MAT	bru_P0_f	NOT_SIG
14_31177614_-	-1.11047	0.00306221	0.00904707	PWK	bru_P0_f	SIG
14_31258855_+	1.33681	0.000609059	0.00217756	C57	bru_P0_f	SIG
14_31259041_+	-0.440072	0.00769828	0.0200806	PWK	bru_P0_f	NOT_SIG
14_31259345_+	0.78678	0.0111824	0.0277399	C57	bru_P0_f	SIG
14_31259353_+	0.455763	0.152875	0.249354	C57	bru_P0_f	NOT_SIG
14_31374652_-	-0.649184	0.100998	0.177113	PWK	bru_P0_f	NOT_SIG
14_31374664_-	-0.445898	0.273161	0.394349	PWK	bru_P0_f	NOT_SIG
14_39472353_-	0.173513	0.392865	0.518858	C57	bru_P0_f	NOT_SIG
14_50926609_+	0.0998553	0.72107	0.818559	PAT	bru_P0_f	NOT_SIG
14_52198434_-	1.9914	3.43885e-13	6.1238e-12	C57	bru_P0_f	SIG
14_52204987_-	0.340476	0.0576621	0.112267	PAT	bru_P0_f	NOT_SIG
14_52205039_-	0.386378	0.0549561	0.108068	C57	bru_P0_f	NOT_SIG
14_52205069_-	0.467565	0.0228781	0.0506821	C57	bru_P0_f	NOT_SIG
14_52205450_-	-0.111648	1	1	PWK	bru_P0_f	NOT_SIG
14_52237342_-	-0.218036	0.600026	0.719055	MAT	bru_P0_f	NOT_SIG
14_54649943_-	0.027011	1	1	PAT	bru_P0_f	NOT_SIG
14_62606403_+	-0.74449	0.00646692	0.0173309	PWK	bru_P0_f	SIG
14_62606611_+	0.00827174	1	1	PAT	bru_P0_f	NOT_SIG
14_62607325_+	-0.728725	0.00346227	0.0100504	PWK	bru_P0_f	SIG
14_63142339_+	-0.908356	0.0098989	0.0250643	PWK	bru_P0_f	SIG
14_63142466_+	0.422377	0.168232	0.269654	PAT	bru_P0_f	NOT_SIG
14_63142663_+	0.594218	1.09016e-05	5.75913e-05	C57	bru_P0_f	NOT_SIG
14_63142677_+	0.554808	3.7564e-05	0.000178774	PAT	bru_P0_f	NOT_SIG
14_63142685_+	0.42046	0.00168455	0.00535782	C57	bru_P0_f	NOT_SIG
14_63142701_+	0.525244	7.51732e-05	0.000338619	PAT	bru_P0_f	NOT_SIG
14_63142716_+	0.422868	0.00406537	0.0116087	PAT	bru_P0_f	NOT_SIG
14_63143033_+	-1.35715	0.00202557	0.00631238	MAT	bru_P0_f	SIG
14_63520953_-	0.00977999	1	1	C57	bru_P0_f	NOT_SIG
14_63523602_-	0.531967	0.353051	0.478861	C57	bru_P0_f	NOT_SIG
14_63523628_-	0.228897	0.844599	0.910476	C57	bru_P0_f	NOT_SIG
14_63523964_-	-2.45509	0.000129828	0.000550749	PWK	bru_P0_f	SIG
14_63524030_-	-1.56757	0.0480477	0.0962737	PWK	bru_P0_f	SIG
14_65075994_-	-0.733829	6.56215e-14	1.27353e-12	MAT	bru_P0_f	SIG
14_65076045_-	-0.504198	2.01391e-07	1.47839e-06	MAT	bru_P0_f	NOT_SIG
14_65077059_-	-0.464759	0.32934	0.454113	PWK	bru_P0_f	NOT_SIG
14_65077919_-	0.901369	0.000238494	0.00095486	C57	bru_P0_f	SIG
14_65235539_-	2.89186	0.000156522	0.000653721	C57	bru_P0_f	SIG
14_65253093_-	0.478343	0.0437971	0.0889325	C57	bru_P0_f	NOT_SIG
14_65253117_-	0.661588	0.00414127	0.011815	C57	bru_P0_f	SIG
14_65530835_-	-1.78092	1.60147e-08	1.47453e-07	PWK	bru_P0_f	SIG
14_65530844_-	-1.75723	1.43598e-08	1.33544e-07	PWK	bru_P0_f	SIG
14_66309088_+	0.712697	0.0765966	0.1421	C57	bru_P0_f	NOT_SIG
14_66309182_+	-0.726267	0.0929693	0.165489	MAT	bru_P0_f	NOT_SIG
14_66310065_+	-0.588329	0.204013	0.313293	MAT	bru_P0_f	NOT_SIG
14_66310097_+	0.121863	0.893459	0.945758	C57	bru_P0_f	NOT_SIG
14_66310134_+	-0.00726927	1	1	MAT	bru_P0_f	NOT_SIG
14_66310482_+	0.00580525	1	1	C57	bru_P0_f	NOT_SIG
14_66361418_+	0.4449	0.0760003	0.1412	PAT	bru_P0_f	NOT_SIG
14_66361425_+	0.198953	0.429163	0.555478	PAT	bru_P0_f	NOT_SIG
14_66361464_+	0.519893	0.0314393	0.0670025	PAT	bru_P0_f	NOT_SIG
14_66910807_-	0.216789	0.532651	0.657897	C57	bru_P0_f	NOT_SIG
14_69718095_-	-0.503439	0.172551	0.274945	PWK	bru_P0_f	NOT_SIG
14_78513199_-	-0.206665	0.268224	0.388694	PWK	bru_P0_f	NOT_SIG
14_78513258_-	-0.175002	0.415834	0.542341	PWK	bru_P0_f	NOT_SIG
14_8166284_-	0.148637	0.880396	0.936143	C57	bru_P0_f	NOT_SIG
14_8166330_-	0.0617873	1	1	C57	bru_P0_f	NOT_SIG
14_84445795_+	-0.363429	0.193125	0.299626	PWK	bru_P0_f	NOT_SIG
14_84447604_+	0.820996	0.00025628	0.001018	PAT	bru_P0_f	SIG
15_100479907_-	-0.202572	0.542004	0.666781	PWK	bru_P0_f	NOT_SIG
15_100481970_-	0.465782	9.09175e-05	0.000401997	PAT	bru_P0_f	NOT_SIG
15_100481984_-	0.584279	2.63099e-06	1.56564e-05	C57	bru_P0_f	NOT_SIG
15_102212778_+	-0.631263	0.0632517	0.121158	PWK	bru_P0_f	NOT_SIG
15_102212889_+	0.112848	0.551631	0.675675	PAT	bru_P0_f	NOT_SIG
15_103299715_+	-1.26014	0.0177517	0.0408036	PWK	bru_P0_f	SIG
15_103299725_+	-1.29073	0.0170379	0.0393865	PWK	bru_P0_f	SIG
15_103299727_+	-1.29073	0.0170379	0.0393865	PWK	bru_P0_f	SIG
1_52233099_-	-1.51794	0.0178427	0.0409257	PWK	bru_P0_f	SIG
1_52233113_-	-1.09279	0.132583	0.22161	PWK	bru_P0_f	NOT_SIG
15_25364223_-	-1.40591	1.41305e-22	7.82852e-21	PWK	bru_P0_f	SIG
15_25364407_-	0.4687	1.41673e-19	5.66865e-18	C57	bru_P0_f	NOT_SIG
15_25364468_-	0.421202	1.96552e-16	5.26467e-15	C57	bru_P0_f	NOT_SIG
15_25364472_-	0.412591	9.531e-15	2.05933e-13	C57	bru_P0_f	NOT_SIG
15_27731853_-	-0.361118	0.335558	0.461279	MAT	bru_P0_f	NOT_SIG
15_27732265_-	-0.0804921	0.55396	0.677503	PWK	bru_P0_f	NOT_SIG
15_27732294_-	0.0471405	0.862639	0.923473	PAT	bru_P0_f	NOT_SIG
15_27748211_-	0.379014	0.113276	0.19466	C57	bru_P0_f	NOT_SIG
15_27902643_-	-0.309969	0.0885809	0.159583	PWK	bru_P0_f	NOT_SIG
15_27902664_-	-0.292329	0.0949628	0.168367	PWK	bru_P0_f	NOT_SIG
15_27902724_-	-0.415418	0.00055784	0.00201669	PWK	bru_P0_f	NOT_SIG
15_27902730_-	-0.317344	0.00670586	0.0178438	PWK	bru_P0_f	NOT_SIG
15_27902805_-	-0.260142	0.0499822	0.0995345	MAT	bru_P0_f	NOT_SIG
15_31027621_+	0.377135	1.19144e-05	6.2483e-05	C57	bru_P0_f	NOT_SIG
15_31027626_+	0.339124	8.31469e-05	0.000370928	C57	bru_P0_f	NOT_SIG
15_31027634_+	0.181615	0.0573501	0.111769	C57	bru_P0_f	NOT_SIG
15_31027700_+	-0.473516	1.55075e-05	7.93993e-05	PWK	bru_P0_f	NOT_SIG
15_31027729_+	-0.780309	9.67074e-08	7.5922e-07	PWK	bru_P0_f	SIG
15_36479003_-	-2.87242	3.01566e-10	3.61321e-09	PWK	bru_P0_f	SIG
15_36486035_-	-0.304535	0.431768	0.558069	MAT	bru_P0_f	NOT_SIG
15_36486072_-	-0.645573	0.222691	0.336633	MAT	bru_P0_f	NOT_SIG
15_37366674_-	0.767415	0.0114829	0.0283442	C57	bru_P0_f	SIG
15_37366749_-	0.625076	0.0109246	0.0272392	C57	bru_P0_f	SIG
15_37366785_-	0.198459	0.560417	0.682439	C57	bru_P0_f	NOT_SIG
15_37366860_-	1.17493	0.0150538	0.0356648	C57	bru_P0_f	SIG
15_37367648_-	2.02679	9.21321e-05	0.000406259	C57	bru_P0_f	SIG
15_37368508_-	0.692844	0.154415	0.251487	PAT	bru_P0_f	NOT_SIG
15_39437126_+	-0.179644	0.45602	0.582907	PWK	bru_P0_f	NOT_SIG
15_44672710_-	0.962251	4.91579e-08	4.09565e-07	PAT	bru_P0_f	SIG
15_44672734_-	0.366229	0.0361689	0.0754577	PAT	bru_P0_f	NOT_SIG
15_44672776_-	0.180331	0.326849	0.451445	PAT	bru_P0_f	NOT_SIG
15_44672909_-	1.32276	3.44828e-09	3.57628e-08	PAT	bru_P0_f	SIG
15_44672959_-	-0.149993	0.397044	0.523416	PWK	bru_P0_f	NOT_SIG
15_44673004_-	-0.408663	0.0573441	0.111769	PWK	bru_P0_f	NOT_SIG
15_51963289_-	-0.236364	0.509979	0.63632	MAT	bru_P0_f	NOT_SIG
15_51963452_-	-0.780562	0.059096	0.114654	PWK	bru_P0_f	NOT_SIG
15_51963502_-	-0.842428	0.0394655	0.0812369	PWK	bru_P0_f	SIG
15_58943924_-	-0.0858274	0.880163	0.936048	MAT	bru_P0_f	NOT_SIG
15_58943949_-	0.0342664	1	1	C57	bru_P0_f	NOT_SIG
15_58943964_-	0.139384	0.874189	0.931683	C57	bru_P0_f	NOT_SIG
15_59315445_+	0.305962	0.623053	0.739947	C57	bru_P0_f	NOT_SIG
15_59315447_+	0.383966	0.423896	0.550089	C57	bru_P0_f	NOT_SIG
15_59315470_+	0.58855	0.152962	0.249416	C57	bru_P0_f	NOT_SIG
15_59315607_+	0.102307	0.717275	0.81568	C57	bru_P0_f	NOT_SIG
15_63929591_-	-0.223995	0.263296	0.382837	MAT	bru_P0_f	NOT_SIG
15_63929604_-	-0.167031	0.360478	0.485353	MAT	bru_P0_f	NOT_SIG
15_63929610_-	-0.509169	0.0101305	0.025541	MAT	bru_P0_f	NOT_SIG
15_63929622_-	-0.197964	0.318016	0.442698	MAT	bru_P0_f	NOT_SIG
15_63929629_-	-0.493867	0.016944	0.0392673	MAT	bru_P0_f	NOT_SIG
15_63930282_-	0.11792	0.661223	0.771566	PAT	bru_P0_f	NOT_SIG
15_63930520_-	-0.696852	0.000707857	0.00248152	PWK	bru_P0_f	SIG
15_65994218_-	1.98246	1.16603e-10	1.49964e-09	C57	bru_P0_f	SIG
1_56794860_-	1.27661	5.78879e-05	0.000266498	PAT	bru_P0_f	SIG
1_56794968_-	0.103808	0.903034	0.952167	C57	bru_P0_f	NOT_SIG
1_56796552_-	0.867927	5.81596e-28	5.09446e-26	PAT	bru_P0_f	SIG
1_56796565_-	0.655801	1.13842e-18	4.07691e-17	PAT	bru_P0_f	SIG
1_56796579_-	0.736555	8.30321e-23	4.68012e-21	PAT	bru_P0_f	SIG
1_56796625_-	1.21871	1.38514e-35	2.42662e-33	PAT	bru_P0_f	SIG
15_73751448_+	-0.354575	0.195349	0.302497	MAT	bru_P0_f	NOT_SIG
15_74529614_+	-0.117226	0.617253	0.734944	MAT	bru_P0_f	NOT_SIG
15_74529620_+	-0.0835356	0.738137	0.832974	MAT	bru_P0_f	NOT_SIG
15_74529627_+	-0.126469	0.612168	0.730197	MAT	bru_P0_f	NOT_SIG
15_74529787_+	-0.420364	0.335629	0.461279	MAT	bru_P0_f	NOT_SIG
15_76070435_-	0.295142	0.354817	0.480653	C57	bru_P0_f	NOT_SIG
15_76085711_-	-1.48771	0.0019418	0.00608056	PWK	bru_P0_f	SIG
15_76085764_-	-1.09915	0.0266351	0.0581114	PWK	bru_P0_f	SIG
15_76736839_-	-0.572623	0.0379949	0.0785843	PWK	bru_P0_f	NOT_SIG
15_76736919_-	-0.179003	0.554601	0.678032	MAT	bru_P0_f	NOT_SIG
15_77081014_-	1.32253	0.000354325	0.00136063	C57	bru_P0_f	SIG
15_77082722_-	-1.45873	4.46147e-12	6.77265e-11	PWK	bru_P0_f	SIG
15_77082758_-	-1.27334	2.3852e-10	2.88449e-09	PWK	bru_P0_f	SIG
15_78410356_+	-0.233668	0.710064	0.80976	MAT	bru_P0_f	NOT_SIG
15_78918385_+	-0.34153	0.139538	0.231622	MAT	bru_P0_f	NOT_SIG
15_78918421_+	-0.140868	0.513189	0.639587	PWK	bru_P0_f	NOT_SIG
15_79029619_+	-0.0386404	0.827742	0.899532	MAT	bru_P0_f	NOT_SIG
15_79089600_+	-2.07007	0.000113071	0.00048538	PWK	bru_P0_f	SIG
15_79089619_+	-2.05394	0.000112909	0.000485005	PWK	bru_P0_f	SIG
15_79418983_-	0.765194	0.000523543	0.00190974	C57	bru_P0_f	SIG
15_79419001_-	0.75916	0.000654457	0.00231434	C57	bru_P0_f	SIG
15_79419006_-	0.781945	0.000563298	0.00203415	C57	bru_P0_f	SIG
15_79419044_-	0.288041	0.22659	0.34104	C57	bru_P0_f	NOT_SIG
15_79529147_-	-0.123469	0.740653	0.834796	PWK	bru_P0_f	NOT_SIG
15_79533222_-	0.414729	0.218054	0.331013	PAT	bru_P0_f	NOT_SIG
15_79533235_-	0.510271	0.0927728	0.165298	PAT	bru_P0_f	NOT_SIG
15_79533415_-	0.66766	1.36834e-05	7.10703e-05	PAT	bru_P0_f	SIG
15_79533446_-	0.467446	0.001451	0.00469566	PAT	bru_P0_f	NOT_SIG
15_79533465_-	0.435004	0.00342796	0.00996575	PAT	bru_P0_f	NOT_SIG
15_79533519_-	-0.118406	0.51402	0.640376	PWK	bru_P0_f	NOT_SIG
15_79533934_-	-0.652459	0.0523858	0.103716	PWK	bru_P0_f	NOT_SIG
15_79533974_-	-0.16765	0.591498	0.710543	PWK	bru_P0_f	NOT_SIG
15_79824083_-	1.45831	0.0017332	0.00549639	PAT	bru_P0_f	SIG
15_79828212_-	0.00893143	1	1	PAT	bru_P0_f	NOT_SIG
15_79828327_-	0.416083	0.108826	0.188613	C57	bru_P0_f	NOT_SIG
15_79828337_-	0.416712	0.105185	0.183213	PAT	bru_P0_f	NOT_SIG
15_79828356_-	0.222214	0.454914	0.581837	PAT	bru_P0_f	NOT_SIG
15_79828759_-	1.17363	0.00606085	0.0163898	C57	bru_P0_f	SIG
15_80211683_+	0.717522	0.0904735	0.162092	PAT	bru_P0_f	NOT_SIG
15_80212278_+	0.193166	0.0552686	0.108594	C57	bru_P0_f	NOT_SIG
15_80212319_+	0.367244	2.54775e-05	0.000124732	C57	bru_P0_f	NOT_SIG
15_80212328_+	0.324949	0.000196013	0.000801105	C57	bru_P0_f	NOT_SIG
15_80212366_+	-0.488724	4.71795e-07	3.2396e-06	MAT	bru_P0_f	NOT_SIG
15_80212412_+	-0.800913	4.36132e-12	6.66584e-11	MAT	bru_P0_f	SIG
15_80212454_+	-0.102204	0.418442	0.544976	MAT	bru_P0_f	NOT_SIG
15_81950067_+	-0.791722	0.105891	0.184165	PWK	bru_P0_f	NOT_SIG
15_82290787_+	0.0380849	0.943398	0.97873	C57	bru_P0_f	NOT_SIG
15_82290812_+	-0.430066	0.0376941	0.0779869	MAT	bru_P0_f	NOT_SIG
15_82291388_+	0.375673	0.164784	0.265714	C57	bru_P0_f	NOT_SIG
15_82293582_+	1.30652	1.48792e-10	1.88513e-09	C57	bru_P0_f	SIG
15_82293632_+	1.40252	7.83198e-12	1.15379e-10	C57	bru_P0_f	SIG
15_82851700_-	-0.308248	0.000274133	0.00107823	PWK	bru_P0_f	NOT_SIG
15_82851710_-	0.00525625	0.904083	0.952889	PAT	bru_P0_f	NOT_SIG
15_82853869_-	0.976058	3.70277e-07	2.60885e-06	C57	bru_P0_f	SIG
15_82853904_-	0.223964	0.182929	0.287407	C57	bru_P0_f	NOT_SIG
15_82853944_-	-0.872961	4.46718e-09	4.52441e-08	MAT	bru_P0_f	SIG
15_82855399_-	0.409994	0.347686	0.474164	C57	bru_P0_f	NOT_SIG
15_82856442_-	0.294927	0.518927	0.644052	PAT	bru_P0_f	NOT_SIG
15_83116753_-	0.067004	0.92629	0.966239	C57	bru_P0_f	NOT_SIG
15_83856308_+	0.178406	0.586314	0.706341	PAT	bru_P0_f	NOT_SIG
15_83856359_+	0.150077	0.448967	0.575719	C57	bru_P0_f	NOT_SIG
15_83856366_+	0.157811	0.396717	0.523198	C57	bru_P0_f	NOT_SIG
15_83856457_+	-0.144765	0.0393684	0.0810628	PWK	bru_P0_f	NOT_SIG
15_83856466_+	-0.051145	0.370082	0.495533	PWK	bru_P0_f	NOT_SIG
15_83856486_+	-0.143422	0.0370437	0.0769607	PWK	bru_P0_f	NOT_SIG
15_83856560_+	-0.468511	2.96725e-07	2.12998e-06	PWK	bru_P0_f	NOT_SIG
15_83856567_+	-0.266859	0.00310985	0.00915641	PWK	bru_P0_f	NOT_SIG
15_83856643_+	-0.352778	5.19795e-05	0.000241701	PWK	bru_P0_f	NOT_SIG
15_83856672_+	-0.37236	1.62331e-06	1.01665e-05	PWK	bru_P0_f	NOT_SIG
15_83856692_+	-0.0788227	0.213085	0.324712	PWK	bru_P0_f	NOT_SIG
15_83856730_+	-0.348423	1.01386e-06	6.585e-06	PWK	bru_P0_f	NOT_SIG
15_83856852_+	-0.417432	4.41316e-09	4.4767e-08	MAT	bru_P0_f	NOT_SIG
15_83856892_+	-0.604303	9.0803e-18	2.89943e-16	MAT	bru_P0_f	SIG
15_83856969_+	-0.445311	1.36961e-14	2.91076e-13	PWK	bru_P0_f	NOT_SIG
15_83856987_+	-0.264918	1.16857e-06	7.51453e-06	PWK	bru_P0_f	NOT_SIG
15_83857021_+	0.125405	0.0669186	0.127242	C57	bru_P0_f	NOT_SIG
15_83857027_+	0.0966424	0.176717	0.279733	C57	bru_P0_f	NOT_SIG
15_83857111_+	0.342554	2.49503e-05	0.000122707	C57	bru_P0_f	NOT_SIG
15_83857145_+	0.42298	4.96455e-05	0.000231679	C57	bru_P0_f	NOT_SIG
15_83858099_+	0.307566	0.165613	0.266445	C57	bru_P0_f	NOT_SIG
15_83858149_+	0.354609	0.0722994	0.135579	C57	bru_P0_f	NOT_SIG
15_83858253_+	1.14284	1.87588e-09	2.03336e-08	C57	bru_P0_f	SIG
15_84076684_-	-0.774019	0.00203169	0.00632814	PWK	bru_P0_f	SIG
15_84076716_-	-0.437172	0.09269	0.165196	MAT	bru_P0_f	NOT_SIG
15_84076770_-	-1.08891	6.54843e-05	0.000297664	PWK	bru_P0_f	SIG
15_84077382_-	-0.859405	0.00135408	0.00443408	MAT	bru_P0_f	SIG
15_84077431_-	-0.172085	0.498279	0.625715	PWK	bru_P0_f	NOT_SIG
15_84553690_-	0.519893	0.173437	0.275903	C57	bru_P0_f	NOT_SIG
15_84555487_-	0.531751	0.00202438	0.00631171	PAT	bru_P0_f	NOT_SIG
15_84555522_-	0.0511953	0.823836	0.897346	C57	bru_P0_f	NOT_SIG
15_84555545_-	0.544475	7.6081e-06	4.14418e-05	C57	bru_P0_f	NOT_SIG
15_84555593_-	0.383694	0.00103099	0.00348067	C57	bru_P0_f	NOT_SIG
15_84555709_-	0.278384	0.00508568	0.0141119	C57	bru_P0_f	NOT_SIG
15_84555713_-	0.54437	1.23063e-08	1.16282e-07	C57	bru_P0_f	NOT_SIG
15_84555738_-	0.237224	0.0222165	0.0494811	C57	bru_P0_f	NOT_SIG
15_84555797_-	0.79786	5.74804e-11	7.73004e-10	PAT	bru_P0_f	SIG
15_84555990_-	0.276615	0.116905	0.200099	C57	bru_P0_f	NOT_SIG
15_84948210_-	2.98981	6.5263e-09	6.39025e-08	C57	bru_P0_f	SIG
15_84948603_-	0.270036	0.350157	0.476931	C57	bru_P0_f	NOT_SIG
15_84948647_-	0.685717	0.000984056	0.00333437	C57	bru_P0_f	SIG
15_84948800_-	-0.347986	0.0001144	0.000489633	MAT	bru_P0_f	NOT_SIG
15_84948808_-	-0.187198	0.030389	0.0650533	MAT	bru_P0_f	NOT_SIG
15_84948857_-	-0.00946767	0.82427	0.89737	PWK	bru_P0_f	NOT_SIG
15_84948906_-	-0.109128	0.307015	0.43099	PWK	bru_P0_f	NOT_SIG
15_84948961_-	0.0407017	0.88169	0.936851	C57	bru_P0_f	NOT_SIG
15_8635418_-	0.0384544	1	1	C57	bru_P0_f	NOT_SIG
15_8636091_-	-1.20221	2.71375e-16	7.12166e-15	MAT	bru_P0_f	SIG
15_8636127_-	-0.368775	0.00945032	0.024079	MAT	bru_P0_f	NOT_SIG
15_8636131_-	-0.519927	0.000506599	0.00185734	MAT	bru_P0_f	NOT_SIG
15_8636261_-	0.30847	0.310982	0.435295	C57	bru_P0_f	NOT_SIG
15_87757393_+	0.68877	0.00510477	0.0141528	C57	bru_P0_f	SIG
15_87757610_+	-0.187224	0.144725	0.238858	PWK	bru_P0_f	NOT_SIG
15_87757703_+	0.146888	0.313194	0.437433	C57	bru_P0_f	NOT_SIG
15_87757945_+	0.873748	9.23542e-23	5.16069e-21	C57	bru_P0_f	SIG
15_87758022_+	-0.464413	4.84685e-09	4.87089e-08	PWK	bru_P0_f	NOT_SIG
15_88730119_-	-0.120111	0.676117	0.782745	MAT	bru_P0_f	NOT_SIG
1_58903534_-	-0.569531	0.0747909	0.139349	PWK	bru_P0_f	NOT_SIG
15_89167194_-	1.36653	1.21886e-19	4.96895e-18	PAT	bru_P0_f	SIG
15_89167227_-	0.831055	1.7454e-07	1.30043e-06	C57	bru_P0_f	SIG
15_89457427_+	-0.417136	0.0902948	0.161861	PWK	bru_P0_f	NOT_SIG
15_89457831_+	0.0185872	1	1	C57	bru_P0_f	NOT_SIG
15_89549594_+	-0.217071	0.463725	0.59124	MAT	bru_P0_f	NOT_SIG
15_89549798_+	1.23979	0.000398281	0.00150345	C57	bru_P0_f	SIG
15_90227474_+	-0.288021	0.0911405	0.163041	PWK	bru_P0_f	NOT_SIG
15_90227491_+	-0.838796	3.41837e-07	2.42427e-06	PWK	bru_P0_f	SIG
15_90227548_+	-1.15604	2.84415e-16	7.43379e-15	PWK	bru_P0_f	SIG
15_90227632_+	-0.82634	1.91174e-06	1.17682e-05	PWK	bru_P0_f	SIG
15_95229106_-	-0.674485	0.00267298	0.00804312	PWK	bru_P0_f	SIG
1_59764386_+	0.309342	0.296365	0.419163	C57	bru_P0_f	NOT_SIG
1_59764412_+	0.316601	0.276734	0.398206	C57	bru_P0_f	NOT_SIG
1_59868353_+	1.3683	0.000184525	0.0007575	C57	bru_P0_f	SIG
1_59870358_+	1.26106	0.00264277	0.00797137	C57	bru_P0_f	SIG
1_59981659_+	0.125555	0.720475	0.818027	C57	bru_P0_f	NOT_SIG
1_59981885_+	0.414868	0.00143011	0.00463731	C57	bru_P0_f	NOT_SIG
1_59981915_+	0.173098	0.146439	0.24104	C57	bru_P0_f	NOT_SIG
1_59981953_+	0.384439	0.000412417	0.00154883	PAT	bru_P0_f	NOT_SIG
1_59982057_+	-0.213017	0.0164945	0.0384872	PWK	bru_P0_f	NOT_SIG
1_60478800_+	2.14668	1.42609e-08	1.33006e-07	C57	bru_P0_f	SIG
1_60478811_+	1.88615	4.23486e-07	2.94654e-06	C57	bru_P0_f	SIG
1_60478822_+	1.52417	2.50409e-05	0.00012291	PAT	bru_P0_f	SIG
16_11072316_+	0.737147	0.070129	0.132414	C57	bru_P0_f	NOT_SIG
16_11072332_+	0.372406	0.275749	0.397289	C57	bru_P0_f	NOT_SIG
16_11072512_+	-0.196373	0.360754	0.485449	PWK	bru_P0_f	NOT_SIG
16_11072556_+	0.452194	0.013547	0.0326371	C57	bru_P0_f	NOT_SIG
16_11072638_+	0.56997	0.000279333	0.00109603	C57	bru_P0_f	NOT_SIG
16_11072897_+	-0.415216	7.4985e-05	0.000338006	PWK	bru_P0_f	NOT_SIG
16_11072913_+	-0.410292	1.83179e-05	9.21867e-05	PWK	bru_P0_f	NOT_SIG
16_11072987_+	-0.34727	2.82822e-06	1.66963e-05	PWK	bru_P0_f	NOT_SIG
16_11073002_+	-0.312044	2.41714e-05	0.000119057	PWK	bru_P0_f	NOT_SIG
16_11073046_+	-0.0164259	0.699164	0.800987	PWK	bru_P0_f	NOT_SIG
16_11074789_+	-0.702971	0.0731174	0.136742	MAT	bru_P0_f	NOT_SIG
16_11074793_+	-0.526928	0.174378	0.276836	MAT	bru_P0_f	NOT_SIG
16_11074819_+	-0.630211	0.197825	0.305528	MAT	bru_P0_f	NOT_SIG
16_11193149_-	-1.31917	0.0065417	0.0174787	PWK	bru_P0_f	SIG
16_11193187_-	-1.27211	0.00580151	0.0157807	PWK	bru_P0_f	SIG
16_11193511_-	0.250162	0.519305	0.644236	PAT	bru_P0_f	NOT_SIG
16_11217988_-	-0.563096	0.00432707	0.0122534	PWK	bru_P0_f	NOT_SIG
16_11218000_-	-1.027	4.24291e-09	4.31074e-08	PWK	bru_P0_f	SIG
16_11218118_-	-0.289736	0.0973333	0.172005	PWK	bru_P0_f	NOT_SIG
16_11218152_-	-1.03173	3.43532e-06	1.99532e-05	PWK	bru_P0_f	SIG
16_16313876_-	0.345474	0.324331	0.449309	PAT	bru_P0_f	NOT_SIG
16_16313916_-	0.643993	0.0262746	0.0574603	PAT	bru_P0_f	SIG
16_17086006_+	-0.343009	0.303608	0.427266	PWK	bru_P0_f	NOT_SIG
16_17776561_+	-0.00463271	1	1	PWK	bru_P0_f	NOT_SIG
16_17840880_-	0.898424	3.6195e-07	2.55573e-06	C57	bru_P0_f	SIG
16_17840886_-	0.949375	5.57391e-08	4.59086e-07	C57	bru_P0_f	SIG
16_17840918_-	0.896133	4.37096e-06	2.4875e-05	C57	bru_P0_f	SIG
16_18969717_+	-1.52548	5.38979e-14	1.05549e-12	PWK	bru_P0_f	SIG
16_18969723_+	-1.33625	6.44423e-12	9.60265e-11	PWK	bru_P0_f	SIG
16_18969832_+	-0.34389	0.149771	0.245279	PWK	bru_P0_f	NOT_SIG
16_20107206_+	0.673439	0.025835	0.0565943	PAT	bru_P0_f	SIG
16_20123180_+	0.440893	0.283469	0.405438	C57	bru_P0_f	NOT_SIG
16_20123227_+	0.138408	0.885438	0.9395	C57	bru_P0_f	NOT_SIG
16_20123271_+	0.829222	0.072535	0.135809	C57	bru_P0_f	NOT_SIG
16_20679593_+	0.16621	0.583765	0.703993	C57	bru_P0_f	NOT_SIG
16_20679634_+	0.468957	0.151178	0.247146	C57	bru_P0_f	NOT_SIG
1_62703685_+	0.237621	0.472216	0.599974	PAT	bru_P0_f	NOT_SIG
1_62703949_+	-0.304535	0.337445	0.463012	PWK	bru_P0_f	NOT_SIG
16_30513948_-	0.43243	0.00199046	0.00621491	PAT	bru_P0_f	NOT_SIG
16_30514052_-	-0.557497	0.00229802	0.0070263	PWK	bru_P0_f	NOT_SIG
16_30514342_-	-0.109997	0.291174	0.413842	PWK	bru_P0_f	NOT_SIG
16_30514367_-	0.60458	4.81957e-06	2.72605e-05	PAT	bru_P0_f	SIG
16_30514390_-	0.805727	3.95307e-09	4.04161e-08	C57	bru_P0_f	SIG
16_30514403_-	0.962946	5.16074e-11	6.96916e-10	PAT	bru_P0_f	SIG
16_30514423_-	-0.0657477	0.646272	0.75961	PWK	bru_P0_f	NOT_SIG
16_30514451_-	-0.104454	0.47983	0.607472	PWK	bru_P0_f	NOT_SIG
16_31456721_+	-0.465223	0.314793	0.439193	PWK	bru_P0_f	NOT_SIG
16_31947887_-	0.376936	0.148344	0.243558	C57	bru_P0_f	NOT_SIG
16_31947982_-	-0.35449	0.0685947	0.129971	MAT	bru_P0_f	NOT_SIG
16_32238558_-	0.334486	0.374073	0.499534	C57	bru_P0_f	NOT_SIG
16_35697935_-	0.939168	0.0317104	0.0674587	C57	bru_P0_f	SIG
16_36034336_+	0.178386	0.350993	0.477113	PAT	bru_P0_f	NOT_SIG
16_36034356_+	0.147977	0.467289	0.594848	PAT	bru_P0_f	NOT_SIG
16_37881498_+	-0.313024	0.00302765	0.00896539	MAT	bru_P0_f	NOT_SIG
16_37881507_+	-0.451861	2.00336e-05	9.99676e-05	MAT	bru_P0_f	NOT_SIG
16_37881732_+	-0.900449	4.72984e-06	2.67996e-05	PWK	bru_P0_f	SIG
16_37881801_+	-0.331069	0.0174122	0.0401372	PWK	bru_P0_f	NOT_SIG
16_37881820_+	0.185911	0.222643	0.336633	PAT	bru_P0_f	NOT_SIG
16_37881941_+	0.409806	0.00379345	0.0109285	PAT	bru_P0_f	NOT_SIG
16_37881950_+	0.211045	0.164413	0.265238	PAT	bru_P0_f	NOT_SIG
16_37881956_+	0.343044	0.024048	0.053002	PAT	bru_P0_f	NOT_SIG
16_37882006_+	0.188873	0.420819	0.547081	PAT	bru_P0_f	NOT_SIG
16_37882723_+	-0.37627	0.167051	0.268331	PWK	bru_P0_f	NOT_SIG
16_37884331_+	1.58826	0.00419789	0.0119502	C57	bru_P0_f	SIG
16_38090430_+	0.695465	0.00702854	0.0185501	C57	bru_P0_f	SIG
16_38445784_-	-0.00146508	1	1	MAT	bru_P0_f	NOT_SIG
16_38445951_-	0.197966	0.648765	0.761223	C57	bru_P0_f	NOT_SIG
1_64034374_-	-0.0659893	0.72755	0.823608	PWK	bru_P0_f	NOT_SIG
1_64034830_-	0.418775	0.000237606	0.000951892	C57	bru_P0_f	NOT_SIG
1_64034842_-	0.384773	0.000544808	0.00198062	C57	bru_P0_f	NOT_SIG
1_64034851_-	0.478762	1.57127e-05	8.03866e-05	C57	bru_P0_f	NOT_SIG
1_64034877_-	0.870097	1.40769e-13	2.61451e-12	C57	bru_P0_f	SIG
1_64034920_-	-0.0143932	0.836891	0.906084	MAT	bru_P0_f	NOT_SIG
1_64034958_-	-0.145133	0.337651	0.463012	PWK	bru_P0_f	NOT_SIG
1_64034965_-	-0.243976	0.0995811	0.175165	PWK	bru_P0_f	NOT_SIG
1_64035448_-	-0.908521	0.00333915	0.00975412	PWK	bru_P0_f	SIG
1_64035528_-	0.106512	0.650715	0.762737	C57	bru_P0_f	NOT_SIG
1_64078942_-	-0.718327	1.33818e-13	2.50696e-12	PWK	bru_P0_f	SIG
1_64078950_-	-0.916105	1.49171e-21	7.55412e-20	PWK	bru_P0_f	SIG
1_64078977_-	-0.696344	4.60757e-13	8.05021e-12	PWK	bru_P0_f	SIG
1_64079037_-	-0.4518	6.5767e-05	0.000298531	PWK	bru_P0_f	NOT_SIG
16_4084108_-	-0.715038	1.83198e-07	1.36337e-06	PWK	bru_P0_f	SIG
16_4084408_-	0.0636865	0.882492	0.937159	C57	bru_P0_f	NOT_SIG
16_4084419_-	-0.121708	0.514778	0.641074	MAT	bru_P0_f	NOT_SIG
16_42174497_+	0.507637	0.111837	0.192799	C57	bru_P0_f	NOT_SIG
16_43609677_+	-0.110931	0.752033	0.84337	PWK	bru_P0_f	NOT_SIG
16_45383180_-	0.551551	0.160604	0.259803	PAT	bru_P0_f	NOT_SIG
16_4937074_+	-0.816596	0.0327658	0.0692719	PWK	bru_P0_f	SIG
16_49867900_+	0.358149	0.312614	0.436822	PAT	bru_P0_f	NOT_SIG
16_49867957_+	0.0167402	1	1	PAT	bru_P0_f	NOT_SIG
16_49867987_+	-0.101566	0.658088	0.76953	PWK	bru_P0_f	NOT_SIG
16_5014307_-	0.341182	0.175401	0.278119	C57	bru_P0_f	NOT_SIG
16_5014322_-	0.429064	0.0785727	0.144968	C57	bru_P0_f	NOT_SIG
16_5014985_-	0.676766	1.95624e-07	1.44423e-06	PAT	bru_P0_f	SIG
16_5015044_-	0.126417	0.372683	0.4985	C57	bru_P0_f	NOT_SIG
16_52452764_-	-0.368551	0.289153	0.412004	MAT	bru_P0_f	NOT_SIG
16_52452807_-	-0.567569	0.271463	0.392558	MAT	bru_P0_f	NOT_SIG
16_5885585_+	0.366842	0.348709	0.475359	C57	bru_P0_f	NOT_SIG
16_5885599_+	0.301747	0.470169	0.597927	C57	bru_P0_f	NOT_SIG
16_63773068_-	0.913791	8.6502e-06	4.65703e-05	C57	bru_P0_f	SIG
1_66415589_+	-0.689488	0.0744455	0.138825	PWK	bru_P0_f	NOT_SIG
1_66415711_+	-0.355265	0.2602	0.379612	PWK	bru_P0_f	NOT_SIG
1_66415865_+	0.784671	0.00509676	0.0141366	C57	bru_P0_f	SIG
16_64852804_+	0.0173932	1	1	PAT	bru_P0_f	NOT_SIG
16_64855692_+	-0.141036	0.435759	0.561996	MAT	bru_P0_f	NOT_SIG
16_64855911_+	-0.42956	0.222309	0.336212	PWK	bru_P0_f	NOT_SIG
16_64856333_+	-0.516039	0.509656	0.636163	PWK	bru_P0_f	NOT_SIG
16_73044569_+	1.05607	0.0120045	0.0294018	PAT	bru_P0_f	SIG
16_73044667_+	1.07619	0.000329611	0.00127783	C57	bru_P0_f	SIG
16_73044671_+	0.996635	0.00110862	0.00371758	C57	bru_P0_f	SIG
16_73044712_+	0.868302	0.000642119	0.00227692	C57	bru_P0_f	SIG
16_74411153_-	1.33816	9.01543e-05	0.00039944	C57	bru_P0_f	SIG
16_74411175_-	1.41237	3.65292e-05	0.000174618	C57	bru_P0_f	SIG
16_74411197_-	1.34301	0.00011202	0.000482469	C57	bru_P0_f	SIG
16_74411217_-	1.26139	0.000452569	0.0016792	C57	bru_P0_f	SIG
16_84955293_-	1.012	0.000157511	0.000656582	C57	bru_P0_f	SIG
16_84955299_-	1.03893	0.000112287	0.000482975	C57	bru_P0_f	SIG
16_84955335_-	1.40959	2.05777e-08	1.85514e-07	C57	bru_P0_f	SIG
16_8660390_-	0.405959	0.132277	0.221156	C57	bru_P0_f	NOT_SIG
16_8660432_-	0.267828	0.288153	0.411083	C57	bru_P0_f	NOT_SIG
16_8660490_-	0.14202	0.672759	0.780842	C57	bru_P0_f	NOT_SIG
16_8660534_-	0.0918839	0.852422	0.916011	C57	bru_P0_f	NOT_SIG
16_8660587_-	0.580937	0.0757653	0.140841	C57	bru_P0_f	NOT_SIG
16_87719855_+	-0.360127	0.0661738	0.126047	PWK	bru_P0_f	NOT_SIG
16_90938406_-	0.613187	1.83062e-06	1.13118e-05	C57	bru_P0_f	SIG
16_91270747_+	0.675112	0.000552168	0.00200176	PAT	bru_P0_f	SIG
16_91270753_+	0.618875	0.0013714	0.00448282	PAT	bru_P0_f	SIG
16_91271526_+	0.643935	0.0495524	0.0988912	PAT	bru_P0_f	SIG
16_91271562_+	-0.144878	0.671809	0.780296	PWK	bru_P0_f	NOT_SIG
16_91506967_+	0.818489	0.167436	0.26871	C57	bru_P0_f	NOT_SIG
16_91563207_+	0.323149	0.19136	0.297467	C57	bru_P0_f	NOT_SIG
16_91563218_+	-0.18819	0.377989	0.50383	MAT	bru_P0_f	NOT_SIG
16_91563221_+	-0.214423	0.3331	0.458419	MAT	bru_P0_f	NOT_SIG
16_91658179_+	0.919877	2.51581e-07	1.82206e-06	PAT	bru_P0_f	SIG
16_91658183_+	0.943844	5.39098e-08	4.4516e-07	C57	bru_P0_f	SIG
16_91658186_+	0.902659	1.69823e-07	1.26965e-06	PAT	bru_P0_f	SIG
16_91658204_+	0.583576	0.000376764	0.00143237	PAT	bru_P0_f	NOT_SIG
16_91658239_+	0.427836	0.0144174	0.0344086	PAT	bru_P0_f	NOT_SIG
16_91658494_+	0.42239	0.103843	0.181477	PAT	bru_P0_f	NOT_SIG
16_91658542_+	0.253768	0.33233	0.457742	C57	bru_P0_f	NOT_SIG
16_91658587_+	0.255553	0.352326	0.478044	C57	bru_P0_f	NOT_SIG
16_91658611_+	0.223844	0.508513	0.63498	C57	bru_P0_f	NOT_SIG
16_91658758_+	-1.00755	0.0270909	0.0589319	PWK	bru_P0_f	SIG
16_91658877_+	-0.0127039	1	1	MAT	bru_P0_f	NOT_SIG
16_91659167_+	-0.629653	0.0352166	0.0738513	MAT	bru_P0_f	SIG
16_91659269_+	0.140107	0.661135	0.771566	PAT	bru_P0_f	NOT_SIG
16_91659356_+	-0.202218	0.510164	0.636429	PWK	bru_P0_f	NOT_SIG
16_91659361_+	-0.101142	0.739635	0.834375	PWK	bru_P0_f	NOT_SIG
16_94442666_+	-0.696852	0.0385864	0.0797058	PWK	bru_P0_f	SIG
16_94442713_+	-0.00913515	0.899054	0.949409	MAT	bru_P0_f	NOT_SIG
16_94442801_+	0.701306	0.000407561	0.00153415	C57	bru_P0_f	SIG
16_94442881_+	0.864972	2.54809e-08	2.25638e-07	C57	bru_P0_f	SIG
16_94442914_+	1.13826	9.49506e-14	1.8049e-12	C57	bru_P0_f	SIG
16_94442921_+	1.17784	2.43929e-14	5.06779e-13	C57	bru_P0_f	SIG
16_94442941_+	1.06304	1.33578e-10	1.70108e-09	C57	bru_P0_f	SIG
16_94692106_+	-1.21517	8.48805e-29	7.97385e-27	PWK	bru_P0_f	SIG
16_96067519_-	0.712539	0.16279	0.262881	PAT	bru_P0_f	NOT_SIG
16_96067532_-	0.0504084	1	1	PAT	bru_P0_f	NOT_SIG
16_96156049_+	1.86266	4.42026e-13	7.74382e-12	C57	bru_P0_f	SIG
16_96156075_+	1.22598	4.90307e-06	2.76844e-05	C57	bru_P0_f	SIG
16_96156123_+	0.71483	0.0288085	0.0621814	C57	bru_P0_f	SIG
16_96156250_+	0.104856	1	1	C57	bru_P0_f	NOT_SIG
17_10215335_-	-1.45288	1.38977e-06	8.80597e-06	PWK	bru_P0_f	SIG
17_15476024_-	-0.0811513	0.799109	0.878576	PWK	bru_P0_f	NOT_SIG
1_7169542_+	0.683392	0.114378	0.196448	C57	bru_P0_f	NOT_SIG
17_23817179_+	-0.611266	0.0118665	0.0291394	MAT	bru_P0_f	SIG
17_23821330_+	0.0235634	1	1	PAT	bru_P0_f	NOT_SIG
17_23821353_+	0.0613947	0.918046	0.960267	PAT	bru_P0_f	NOT_SIG
17_23821392_+	0.308357	0.389371	0.515082	PAT	bru_P0_f	NOT_SIG
17_23821423_+	0.499126	0.167739	0.269064	C57	bru_P0_f	NOT_SIG
17_24179405_-	-0.0469136	0.759004	0.848837	PWK	bru_P0_f	NOT_SIG
17_24179413_-	-0.265601	0.125635	0.211819	PWK	bru_P0_f	NOT_SIG
17_24596553_-	0.699218	0.292361	0.414951	PAT	bru_P0_f	NOT_SIG
17_24720720_+	-0.145743	0.752409	0.8435	MAT	bru_P0_f	NOT_SIG
17_25783009_-	1.35794	0.0265907	0.058034	PAT	bru_P0_f	SIG
17_25817798_+	-0.447139	0.375719	0.501216	MAT	bru_P0_f	NOT_SIG
17_25989850_-	-0.374924	0.268684	0.389273	PWK	bru_P0_f	NOT_SIG
17_25989928_-	0.461228	0.130515	0.218716	PAT	bru_P0_f	NOT_SIG
17_25989949_-	-0.299834	0.266608	0.386785	PWK	bru_P0_f	NOT_SIG
17_25990260_-	-0.115565	0.688004	0.791278	PWK	bru_P0_f	NOT_SIG
17_25990285_-	0.0768204	0.919379	0.961506	PAT	bru_P0_f	NOT_SIG
17_25990323_-	-0.986428	0.0103121	0.0259183	PWK	bru_P0_f	SIG
17_26067823_-	-0.212238	0.222766	0.336668	MAT	bru_P0_f	NOT_SIG
17_26067900_-	-0.272113	0.346769	0.47351	MAT	bru_P0_f	NOT_SIG
17_26068017_-	-0.796025	0.0508144	0.101006	PWK	bru_P0_f	NOT_SIG
17_26961702_+	-0.703215	0.00118716	0.00395946	PWK	bru_P0_f	SIG
17_26961731_+	-0.531252	0.0110594	0.0275295	PWK	bru_P0_f	NOT_SIG
17_26970773_+	-0.643119	0.128849	0.216709	MAT	bru_P0_f	NOT_SIG
17_27580750_-	0.358901	0.343588	0.469661	PAT	bru_P0_f	NOT_SIG
17_27580788_-	-0.215642	0.507877	0.634972	PWK	bru_P0_f	NOT_SIG
1_72859140_-	0.107845	0.68146	0.786269	C57	bru_P0_f	NOT_SIG
1_72859238_-	-0.869567	0.00187258	0.0058894	PWK	bru_P0_f	SIG
1_72859868_-	-1.19267	3.72909e-14	7.50681e-13	PWK	bru_P0_f	SIG
1_72859918_-	-1.06253	6.07376e-09	5.96517e-08	PWK	bru_P0_f	SIG
1_72860380_-	0.199702	0.290382	0.413066	C57	bru_P0_f	NOT_SIG
17_3079523_-	2.06179	0.000869595	0.00298871	C57	bru_P0_f	SIG
17_32197359_-	-0.536601	4.81804e-07	3.30482e-06	MAT	bru_P0_f	NOT_SIG
17_32197380_-	-0.0147255	0.755463	0.846485	MAT	bru_P0_f	NOT_SIG
17_32197403_-	-0.14272	0.117967	0.201759	MAT	bru_P0_f	NOT_SIG
17_32197422_-	0.313278	0.00900893	0.0230996	C57	bru_P0_f	NOT_SIG
17_32197525_-	0.373697	0.0726065	0.135904	C57	bru_P0_f	NOT_SIG
17_33650247_-	0.224337	0.402618	0.528936	C57	bru_P0_f	NOT_SIG
17_33747059_-	0.238607	0.458091	0.585092	PAT	bru_P0_f	NOT_SIG
17_33747066_-	0.149713	0.65228	0.764156	PAT	bru_P0_f	NOT_SIG
17_33747072_-	0.0820131	0.860587	0.922189	PAT	bru_P0_f	NOT_SIG
17_34028473_-	0.0173932	1	1	PAT	bru_P0_f	NOT_SIG
17_34112585_-	-0.240009	0.349659	0.476454	PWK	bru_P0_f	NOT_SIG
17_34118900_-	0.205523	0.237652	0.353559	C57	bru_P0_f	NOT_SIG
17_34118916_-	0.246599	0.150873	0.24671	C57	bru_P0_f	NOT_SIG
17_34119051_-	0.50804	0.0301329	0.0646119	C57	bru_P0_f	NOT_SIG
17_34119082_-	0.151838	0.602683	0.721645	C57	bru_P0_f	NOT_SIG
17_34119512_-	1.43516	1.0624e-24	7.82556e-23	C57	bru_P0_f	SIG
17_34119543_-	1.11609	1.9408e-15	4.54161e-14	C57	bru_P0_f	SIG
17_3414587_+	0.351131	0.192631	0.299074	PAT	bru_P0_f	NOT_SIG
17_3414683_+	-0.454977	0.132771	0.221867	PWK	bru_P0_f	NOT_SIG
17_34601328_-	1.16579	0.0326055	0.0690457	C57	bru_P0_f	SIG
17_34896376_+	0.687244	0.124109	0.210155	C57	bru_P0_f	NOT_SIG
17_35238264_+	-0.0117538	1	1	MAT	bru_P0_f	NOT_SIG
17_35249913_+	-0.0608321	0.705077	0.805766	PWK	bru_P0_f	NOT_SIG
17_35249967_+	-0.647766	0.000101524	0.000441662	PWK	bru_P0_f	SIG
17_35250066_+	0.503878	0.142657	0.236014	PAT	bru_P0_f	NOT_SIG
17_35682279_-	-0.80917	0.0483674	0.0967348	PWK	bru_P0_f	SIG
17_35835101_-	-0.625422	3.41176e-12	5.27804e-11	PWK	bru_P0_f	SIG
17_35835106_-	-0.626226	7.97402e-13	1.35663e-11	PWK	bru_P0_f	SIG
17_35972945_-	-0.220767	0.515426	0.641392	MAT	bru_P0_f	NOT_SIG
17_35972955_-	-0.426213	0.165152	0.266033	MAT	bru_P0_f	NOT_SIG
17_37009516_+	0.287092	0.459084	0.586014	PAT	bru_P0_f	NOT_SIG
17_37010323_+	-0.40205	0.000176435	0.000728906	MAT	bru_P0_f	NOT_SIG
17_37010358_+	-0.378507	0.000489692	0.00180147	PWK	bru_P0_f	NOT_SIG
17_37010401_+	0.189574	0.221822	0.33576	C57	bru_P0_f	NOT_SIG
17_37010517_+	0.350817	0.192465	0.298888	PAT	bru_P0_f	NOT_SIG
17_37074193_+	-0.348929	0.166322	0.267254	MAT	bru_P0_f	NOT_SIG
17_43037637_+	-0.167638	0.767165	0.854868	PWK	bru_P0_f	NOT_SIG
17_43039957_+	0.712067	0.0870508	0.157421	C57	bru_P0_f	NOT_SIG
17_43039962_+	0.58299	0.182635	0.28721	C57	bru_P0_f	NOT_SIG
17_43643339_-	-0.478563	0.00202189	0.00630696	MAT	bru_P0_f	NOT_SIG
17_44081394_+	-0.695753	0.111463	0.19236	PWK	bru_P0_f	NOT_SIG
17_44081434_+	-0.309352	0.619257	0.736653	PWK	bru_P0_f	NOT_SIG
17_45544526_-	1.5126	1.69642e-07	1.26965e-06	C57	bru_P0_f	SIG
17_45544833_-	0.815759	0.0472169	0.0947555	C57	bru_P0_f	SIG
17_45545554_-	-0.239765	0.35397	0.479706	MAT	bru_P0_f	NOT_SIG
17_45570462_-	-0.338838	0.191283	0.297467	PWK	bru_P0_f	NOT_SIG
17_46017881_-	-0.166682	0.650678	0.762737	PWK	bru_P0_f	NOT_SIG
17_46017929_-	0.120897	0.793434	0.874518	PAT	bru_P0_f	NOT_SIG
17_46398696_+	-2.32656	2.50437e-05	0.00012291	PWK	bru_P0_f	SIG
17_46674970_-	-0.325494	0.299732	0.422729	PWK	bru_P0_f	NOT_SIG
17_46675000_-	0.0790128	0.84453	0.910476	PAT	bru_P0_f	NOT_SIG
17_50608695_+	0.26466	0.303699	0.427301	PAT	bru_P0_f	NOT_SIG
17_5342153_+	-1.05695	4.82157e-08	4.0327e-07	MAT	bru_P0_f	SIG
17_5342747_+	0.788944	2.91534e-24	2.05405e-22	PAT	bru_P0_f	SIG
17_53483879_+	-1.22207	0.0030477	0.0090124	MAT	bru_P0_f	SIG
17_55482226_+	-0.0673522	0.35519	0.480957	MAT	bru_P0_f	NOT_SIG
17_55482250_+	-0.0171163	0.706225	0.806937	MAT	bru_P0_f	NOT_SIG
17_55482286_+	0.33342	0.00292816	0.00870259	C57	bru_P0_f	NOT_SIG
17_55482452_+	-0.212088	0.608799	0.72688	MAT	bru_P0_f	NOT_SIG
17_56402096_+	1.70545	2.59372e-05	0.000126887	PAT	bru_P0_f	SIG
17_56412585_-	-0.665265	0.000398477	0.00150345	PWK	bru_P0_f	SIG
17_56412593_-	-0.785405	2.03879e-05	0.000101579	PWK	bru_P0_f	SIG
17_56412686_-	-0.603264	0.0159929	0.0374787	PWK	bru_P0_f	SIG
17_56412701_-	-0.525222	0.053116	0.104873	PWK	bru_P0_f	NOT_SIG
17_56437860_-	-0.14052	0.592884	0.711681	PWK	bru_P0_f	NOT_SIG
17_57081015_-	2.97391	1.16958e-11	1.68472e-10	C57	bru_P0_f	SIG
17_57081068_-	3.23028	3.69643e-29	3.63035e-27	C57	bru_P0_f	SIG
17_57081091_-	3.13856	1.03117e-29	1.06096e-27	C57	bru_P0_f	SIG
17_57081132_-	2.74948	5.08298e-23	2.94177e-21	C57	bru_P0_f	SIG
17_57081441_-	-0.086443	0.721848	0.819013	PWK	bru_P0_f	NOT_SIG
17_57081535_-	0.179195	0.648453	0.761142	C57	bru_P0_f	NOT_SIG
17_57081543_-	0.0575168	0.910922	0.956765	C57	bru_P0_f	NOT_SIG
17_57081580_-	-0.242473	0.535508	0.660544	PWK	bru_P0_f	NOT_SIG
17_6137360_+	-0.329056	0.358666	0.483945	MAT	bru_P0_f	NOT_SIG
17_6137441_+	0.192877	0.517306	0.642988	C57	bru_P0_f	NOT_SIG
17_6239835_+	-0.471695	0.293401	0.416155	MAT	bru_P0_f	NOT_SIG
17_6239873_+	-0.659294	0.164051	0.264785	MAT	bru_P0_f	NOT_SIG
17_6239889_+	-0.336244	0.522294	0.647573	PWK	bru_P0_f	NOT_SIG
17_6239893_+	-0.468034	0.327743	0.452487	PWK	bru_P0_f	NOT_SIG
17_64282882_-	-0.650209	0.0563431	0.110237	PWK	bru_P0_f	NOT_SIG
17_64282906_-	-0.61424	0.0653255	0.124614	PWK	bru_P0_f	NOT_SIG
17_64283024_-	-0.0895221	0.854528	0.917213	PWK	bru_P0_f	NOT_SIG
17_64309402_-	-0.325724	0.343458	0.469583	MAT	bru_P0_f	NOT_SIG
17_65983587_-	1.39591	0.041195	0.0844087	PAT	bru_P0_f	SIG
17_65984301_-	1.06802	0.0249313	0.0547999	C57	bru_P0_f	SIG
17_65984323_-	1.03846	0.052999	0.104674	C57	bru_P0_f	NOT_SIG
17_70818604_+	0.55173	0.244679	0.361855	C57	bru_P0_f	NOT_SIG
17_72940181_+	-1.43451	4.8731e-06	2.75392e-05	PWK	bru_P0_f	SIG
17_72940188_+	-1.51243	4.24605e-06	2.42492e-05	PWK	bru_P0_f	SIG
1_77369205_-	0.514801	0.000149645	0.00062702	C57	bru_P0_f	NOT_SIG
1_77373157_-	-0.565522	1.67515e-08	1.53366e-07	MAT	bru_P0_f	NOT_SIG
1_77373166_-	-0.319897	0.00158028	0.00507853	MAT	bru_P0_f	NOT_SIG
1_77373177_-	-0.528575	1.22491e-06	7.83795e-06	MAT	bru_P0_f	NOT_SIG
17_74388290_+	0.181368	0.7169	0.815397	PAT	bru_P0_f	NOT_SIG
1_77507022_-	-0.660185	4.4587e-07	3.07461e-06	PWK	bru_P0_f	SIG
1_77507051_-	-0.44088	0.00018392	0.000755494	PWK	bru_P0_f	NOT_SIG
17_80238588_-	0.264831	0.479343	0.607092	PAT	bru_P0_f	NOT_SIG
17_80275327_-	-0.522447	4.91829e-06	2.77462e-05	PWK	bru_P0_f	NOT_SIG
17_80275344_-	-0.370398	0.000445494	0.00165864	PWK	bru_P0_f	NOT_SIG
17_80275358_-	-0.145894	0.15561	0.252988	PWK	bru_P0_f	NOT_SIG
17_80275369_-	0.0273777	0.934732	0.971606	PAT	bru_P0_f	NOT_SIG
17_80275502_-	0.605967	0.0556231	0.109126	C57	bru_P0_f	NOT_SIG
17_81373957_-	0.181512	0.49485	0.622475	PAT	bru_P0_f	NOT_SIG
17_81374933_-	0.802828	0.0120946	0.0295838	C57	bru_P0_f	SIG
17_81374980_-	0.788916	0.00925144	0.023656	C57	bru_P0_f	SIG
17_81388555_-	0.17643	0.170679	0.272766	PAT	bru_P0_f	NOT_SIG
17_81388602_-	0.547908	2.4112e-09	2.56219e-08	C57	bru_P0_f	NOT_SIG
17_81388606_-	0.786231	3.34344e-18	1.13467e-16	C57	bru_P0_f	SIG
17_81388615_-	0.508836	3.58899e-08	3.06911e-07	PAT	bru_P0_f	NOT_SIG
17_81388686_-	-0.0570929	0.559641	0.682135	MAT	bru_P0_f	NOT_SIG
17_81388996_-	0.599781	0.323831	0.448712	PAT	bru_P0_f	NOT_SIG
17_81648148_-	0.119242	0.870511	0.928985	PAT	bru_P0_f	NOT_SIG
17_81648230_-	0.926	4.1902e-05	0.0001988	PAT	bru_P0_f	SIG
17_81648243_-	0.576022	0.00204184	0.00634477	PAT	bru_P0_f	NOT_SIG
17_81648281_-	0.218212	0.193117	0.299626	PAT	bru_P0_f	NOT_SIG
17_81648289_-	0.199003	0.23369	0.348947	PAT	bru_P0_f	NOT_SIG
17_81648347_-	-0.00725477	0.882508	0.937159	PWK	bru_P0_f	NOT_SIG
17_81648355_-	0.0397617	0.881501	0.936851	PAT	bru_P0_f	NOT_SIG
17_81649210_-	0.136693	0.668131	0.776986	PAT	bru_P0_f	NOT_SIG
17_81649220_-	0.304142	0.260985	0.38033	PAT	bru_P0_f	NOT_SIG
17_85063686_-	0.485514	0.0011028	0.00370356	C57	bru_P0_f	NOT_SIG
17_85063749_-	0.319759	0.0324642	0.0688364	C57	bru_P0_f	NOT_SIG
17_85063793_-	0.433229	0.014162	0.0338738	C57	bru_P0_f	NOT_SIG
17_8981693_+	0.415424	0.167685	0.269042	PAT	bru_P0_f	NOT_SIG
17_8981711_+	0.260847	0.319839	0.444796	PAT	bru_P0_f	NOT_SIG
17_8981881_+	0.50991	0.0035676	0.0103283	PAT	bru_P0_f	NOT_SIG
17_8981909_+	0.0469143	0.841673	0.90853	PAT	bru_P0_f	NOT_SIG
17_8982141_+	0.289014	0.0761137	0.141326	C57	bru_P0_f	NOT_SIG
17_8982643_+	0.335205	0.34825	0.474832	PAT	bru_P0_f	NOT_SIG
17_8982757_+	0.131564	0.805455	0.883371	PAT	bru_P0_f	NOT_SIG
17_90036431_-	-0.858196	9.49831e-05	0.000416282	PWK	bru_P0_f	SIG
17_90036490_-	-0.808688	2.39094e-09	2.54484e-08	PWK	bru_P0_f	SIG
17_90036503_-	-0.474813	9.68025e-05	0.000422826	PWK	bru_P0_f	NOT_SIG
17_90036559_-	0.0263468	0.966932	0.999786	PAT	bru_P0_f	NOT_SIG
17_90036632_-	-0.485701	0.00342851	0.00996575	PWK	bru_P0_f	NOT_SIG
17_90037180_-	-0.20038	0.399809	0.526098	PWK	bru_P0_f	NOT_SIG
17_90037210_-	0.14202	0.688843	0.792102	PAT	bru_P0_f	NOT_SIG
17_90630131_-	2.66125	6.27596e-05	0.000287497	C57	bru_P0_f	SIG
17_90704243_-	-0.962205	0.000235957	0.000947628	PWK	bru_P0_f	SIG
17_90704260_-	-0.951376	0.000259791	0.00103121	PWK	bru_P0_f	SIG
17_90704275_-	-0.899536	0.000510078	0.00186693	PWK	bru_P0_f	SIG
17_91088952_-	-0.941681	4.70202e-15	1.06197e-13	PWK	bru_P0_f	SIG
17_91089011_-	-0.65839	8.41709e-08	6.70265e-07	PWK	bru_P0_f	SIG
17_91089138_-	-0.87569	0.0273401	0.0594096	PWK	bru_P0_f	SIG
17_91089486_-	-0.0995161	0.664656	0.77394	PWK	bru_P0_f	NOT_SIG
17_91089542_-	-1.14264	8.90833e-06	4.78804e-05	PWK	bru_P0_f	SIG
18_12156187_+	-1.35486	0.00769339	0.0200759	PWK	bru_P0_f	SIG
18_20688202_-	-0.570736	0.0962257	0.170187	MAT	bru_P0_f	NOT_SIG
18_20688274_-	-0.723873	0.00272868	0.00818479	MAT	bru_P0_f	SIG
18_23890972_+	-0.0140989	0.901725	0.951642	MAT	bru_P0_f	NOT_SIG
18_25138792_-	-1.52248	0.000523282	0.00190974	PWK	bru_P0_f	SIG
18_25138840_-	-1.93157	1.99887e-05	9.98204e-05	PWK	bru_P0_f	SIG
18_25478533_-	-1.22059	2.58009e-16	6.85415e-15	PWK	bru_P0_f	SIG
18_25478558_-	-1.23236	5.00895e-16	1.24399e-14	PWK	bru_P0_f	SIG
18_25478596_-	-1.56731	3.24969e-21	1.57198e-19	PWK	bru_P0_f	SIG
18_25478618_-	-1.61774	7.95464e-20	3.30526e-18	PWK	bru_P0_f	SIG
18_25478838_-	-0.245641	0.614893	0.732672	PWK	bru_P0_f	NOT_SIG
18_25478857_-	-0.51866	0.247992	0.365587	PWK	bru_P0_f	NOT_SIG
18_25479238_-	-1.78267	8.9216e-06	4.7912e-05	PWK	bru_P0_f	SIG
18_25479504_-	-0.34898	0.00244395	0.0074165	MAT	bru_P0_f	NOT_SIG
18_25479507_-	-0.348864	0.00173693	0.00550516	MAT	bru_P0_f	NOT_SIG
18_25479579_-	0.373537	0.000201854	0.000823422	PAT	bru_P0_f	NOT_SIG
18_31443563_-	0.314826	0.235004	0.350505	C57	bru_P0_f	NOT_SIG
[truncated: 2,512 more rows]
