# Supplementary material for: Sequence and parent-of-origin dependent m6A contribute to allele-specific gene expression
Source: EMBO J. 2025 Jun 3;44(14):4120–49. doi: 10.1038/s44318-025-00476-3 (PMC12264043; doi:10.1038/s44318-025-00476-3)
Supplement: Supplementary file 7 — Source data Fig. 2 [file 44318_2025_476_MOESM7_ESM.zip › Figure 2/2B/EMBOJ-2024-118564_SourceDataForFigure2B_Volcano_F1r.xls]

## Sheet: Volcano_F1r
site	log2cpFC	p_value	FDR	preference	F1i_F1r_group	significance
10_100096176_+	0.286449	0.197796	0.304239	C57	bru_P0_f	NOT_SIG
10_100096801_+	-0.199832	0.582864	0.695514	PWK	bru_P0_f	NOT_SIG
10_103418334_+	0.474455	0.501484	0.62721	C57	bru_P0_f	NOT_SIG
10_109852746_-	0.758692	0.29854	0.422917	C57	bru_P0_f	NOT_SIG
10_109852794_-	1.04244	0.13341	0.221317	C57	bru_P0_f	NOT_SIG
10_109852917_-	0.755081	0.0693224	0.129803	C57	bru_P0_f	NOT_SIG
10_109853360_-	1.6188	9.03406e-12	1.36571e-10	C57	bru_P0_f	SIG
10_110216923_-	-0.240435	0.307337	0.431854	PAT	bru_P0_f	NOT_SIG
10_111293450_+	-0.675206	0.0983706	0.172184	PAT	bru_P0_f	NOT_SIG
10_112926538_-	-1.5819	0.000384546	0.00144509	PWK	bru_P0_f	SIG
10_112927223_-	0.758692	0.000117538	0.000500979	MAT	bru_P0_f	SIG
10_112927251_-	0.772322	3.13424e-06	1.88949e-05	C57	bru_P0_f	SIG
10_112927272_-	0.805106	3.88343e-07	2.84609e-06	C57	bru_P0_f	SIG
10_112927563_-	0.22343	0.189028	0.293302	C57	bru_P0_f	NOT_SIG
10_112927583_-	0.648811	3.07312e-08	2.71991e-07	C57	bru_P0_f	SIG
10_112927608_-	0.21401	0.109261	0.187266	C57	bru_P0_f	NOT_SIG
10_112927674_-	-0.423847	3.53133e-06	2.11315e-05	PWK	bru_P0_f	NOT_SIG
10_112927717_-	-0.466223	1.23651e-06	8.26435e-06	PWK	bru_P0_f	NOT_SIG
10_112927746_-	-0.260214	0.00522321	0.0139066	PWK	bru_P0_f	NOT_SIG
10_112927853_-	-0.179384	0.143517	0.235353	PAT	bru_P0_f	NOT_SIG
10_112927861_-	-0.272269	0.0371321	0.0772367	PAT	bru_P0_f	NOT_SIG
10_112927926_-	1.52434	2.01221e-09	2.14416e-08	C57	bru_P0_f	SIG
10_112928526_-	0.151235	0.42732	0.555471	MAT	bru_P0_f	NOT_SIG
10_112928568_-	0.101755	0.707271	0.799216	MAT	bru_P0_f	NOT_SIG
10_112928652_-	0.0985503	0.925021	0.960196	MAT	bru_P0_f	NOT_SIG
10_118860489_-	0.085929	1	1	MAT	bru_P0_f	NOT_SIG
10_118860510_-	0.0596446	1	1	MAT	bru_P0_f	NOT_SIG
10_118860522_-	0.0770091	1	1	MAT	bru_P0_f	NOT_SIG
10_119202731_-	-1.31649	0.00325333	0.00923554	PWK	bru_P0_f	SIG
10_121785684_-	0.89309	0.00649658	0.0168627	C57	bru_P0_f	SIG
10_123265229_+	-1.59619	6.40734e-26	5.46198e-24	PWK	bru_P0_f	SIG
10_123265231_+	-1.61473	1.40421e-26	1.33786e-24	PWK	bru_P0_f	SIG
10_123265259_+	-2.11549	5.77351e-46	2.33779e-43	PWK	bru_P0_f	SIG
10_123265388_+	-1.31263	1.05285e-07	8.59797e-07	PWK	bru_P0_f	SIG
10_123739020_+	-0.651985	1.33914e-05	7.02686e-05	PWK	bru_P0_f	SIG
10_123739076_+	-0.942995	2.36191e-10	2.92024e-09	PWK	bru_P0_f	SIG
10_123739082_+	-1.11158	1.05445e-13	2.05766e-12	PWK	bru_P0_f	SIG
10_123739104_+	-0.947431	3.47974e-10	4.19867e-09	PWK	bru_P0_f	SIG
10_123739136_+	-1.04116	2.13508e-12	3.56507e-11	PWK	bru_P0_f	SIG
10_123739140_+	-0.85086	4.38992e-09	4.41833e-08	PWK	bru_P0_f	SIG
10_123739227_+	-0.448893	3.31085e-05	0.000159124	PAT	bru_P0_f	NOT_SIG
10_123739261_+	-0.511483	1.96562e-06	1.24686e-05	PAT	bru_P0_f	NOT_SIG
10_127171763_+	-0.650175	0.0350699	0.0735771	PAT	bru_P0_f	SIG
10_127190672_-	0.384296	0.487265	0.614807	C57	bru_P0_f	NOT_SIG
10_127605549_-	-1.72767	1.80135e-14	3.94268e-13	PWK	bru_P0_f	SIG
10_128438236_+	-2.07304	4.23952e-11	5.85223e-10	PWK	bru_P0_f	SIG
10_128677815_-	0.767153	0.182895	0.286158	C57	bru_P0_f	NOT_SIG
10_128677817_-	0.641623	0.262829	0.382133	C57	bru_P0_f	NOT_SIG
10_14132494_+	-0.548231	0.299559	0.424043	PAT	bru_P0_f	NOT_SIG
10_14132538_+	-0.113203	0.845071	0.905846	PAT	bru_P0_f	NOT_SIG
10_14149316_+	-0.373368	0.00403528	0.011109	PWK	bru_P0_f	NOT_SIG
10_14149323_+	-0.605499	1.71497e-06	1.10518e-05	PWK	bru_P0_f	SIG
10_14149333_+	-0.59268	1.01694e-06	6.92061e-06	PWK	bru_P0_f	NOT_SIG
10_20340712_+	0.462298	0.349682	0.477411	C57	bru_P0_f	NOT_SIG
10_21368408_+	-0.25613	0.394851	0.522205	PAT	bru_P0_f	NOT_SIG
10_29197001_+	0.629649	0.0886852	0.158543	C57	bru_P0_f	NOT_SIG
10_29197259_+	-1.14247	5.97079e-05	0.000272558	PWK	bru_P0_f	SIG
10_29197269_+	-1.15361	1.25363e-05	6.62829e-05	PWK	bru_P0_f	SIG
10_29199198_+	1.60365	0.0628876	0.120351	C57	bru_P0_f	NOT_SIG
10_29199221_+	1.23991	0.157601	0.253991	C57	bru_P0_f	NOT_SIG
10_29224619_+	0.110358	0.81139	0.880266	C57	bru_P0_f	NOT_SIG
10_29224864_+	-0.491581	0.0323897	0.0688282	PAT	bru_P0_f	NOT_SIG
10_29225128_+	-0.529139	0.0404788	0.0828154	PWK	bru_P0_f	NOT_SIG
10_29225179_+	0.27553	0.42859	0.556732	MAT	bru_P0_f	NOT_SIG
10_29225208_+	0.690405	0.0912353	0.161793	MAT	bru_P0_f	NOT_SIG
10_29227299_+	-0.213606	0.139184	0.229175	PAT	bru_P0_f	NOT_SIG
10_29227330_+	-0.0212918	0.659665	0.761718	PWK	bru_P0_f	NOT_SIG
10_29227360_+	-0.101719	0.188629	0.292958	PWK	bru_P0_f	NOT_SIG
10_29227394_+	0.300543	0.00649458	0.0168627	MAT	bru_P0_f	NOT_SIG
10_29227402_+	0.379782	0.000245738	0.000967618	MAT	bru_P0_f	NOT_SIG
10_29227431_+	0.758418	1.04912e-19	4.1784e-18	C57	bru_P0_f	SIG
10_29227455_+	0.720088	3.64721e-18	1.23068e-16	C57	bru_P0_f	SIG
10_29227485_+	0.471756	1.3225e-06	8.77873e-06	C57	bru_P0_f	NOT_SIG
10_29227494_+	0.258558	0.0248397	0.0546878	C57	bru_P0_f	NOT_SIG
10_29227513_+	0.089608	0.783565	0.860027	C57	bru_P0_f	NOT_SIG
10_29227613_+	0.778667	0.00283226	0.0082063	C57	bru_P0_f	SIG
10_29227663_+	0.202805	0.725556	0.814418	C57	bru_P0_f	NOT_SIG
10_29346898_-	-0.430246	1.07427e-05	5.77422e-05	PWK	bru_P0_f	NOT_SIG
10_29347759_-	-0.9408	0.0521897	0.102876	PAT	bru_P0_f	NOT_SIG
10_29347789_-	-0.450238	0.324105	0.450336	PAT	bru_P0_f	NOT_SIG
10_29347806_-	0.0562506	1	1	C57	bru_P0_f	NOT_SIG
10_32889833_-	0.334779	0.442382	0.570622	MAT	bru_P0_f	NOT_SIG
10_32889851_-	0.0632033	1	1	MAT	bru_P0_f	NOT_SIG
10_34283354_+	0.53314	0.029887	0.0642002	MAT	bru_P0_f	NOT_SIG
10_34283447_+	1.00746	2.24952e-11	3.24345e-10	C57	bru_P0_f	SIG
10_34283516_+	0.0284022	0.897956	0.941483	C57	bru_P0_f	NOT_SIG
10_34283539_+	0.271904	0.0721957	0.134233	MAT	bru_P0_f	NOT_SIG
10_34283562_+	0.759411	3.97039e-09	4.02758e-08	C57	bru_P0_f	SIG
10_34283567_+	0.678425	1.9252e-07	1.51613e-06	C57	bru_P0_f	SIG
10_34298968_+	0.350205	0.0539252	0.105782	C57	bru_P0_f	NOT_SIG
10_34299003_+	0.17643	0.353492	0.481666	C57	bru_P0_f	NOT_SIG
10_34299038_+	0.179227	0.292644	0.416406	C57	bru_P0_f	NOT_SIG
10_34299094_+	-0.111002	0.271757	0.391598	PWK	bru_P0_f	NOT_SIG
10_34299111_+	-0.29308	0.0133298	0.0320483	PWK	bru_P0_f	NOT_SIG
10_34299194_+	-1.32927	8.60451e-35	2.09047e-32	PAT	bru_P0_f	SIG
10_34299227_+	-0.305763	0.00136764	0.00436047	PAT	bru_P0_f	NOT_SIG
10_34299246_+	-0.334967	0.000618081	0.00219687	PAT	bru_P0_f	NOT_SIG
10_34300842_+	-0.0934434	0.87748	0.926215	PWK	bru_P0_f	NOT_SIG
10_34300923_+	1.25583	0.000144312	0.000600354	C57	bru_P0_f	SIG
10_34300933_+	1.34898	2.61673e-05	0.000129083	C57	bru_P0_f	SIG
10_34301154_+	0.392273	0.674194	0.773715	C57	bru_P0_f	NOT_SIG
10_34301160_+	0.326121	0.831536	0.895685	C57	bru_P0_f	NOT_SIG
10_37136009_-	1.15563	1.59555e-24	1.10754e-22	C57	bru_P0_f	SIG
10_37136027_-	1.10175	4.61441e-22	2.35971e-20	C57	bru_P0_f	SIG
10_37136041_-	0.978699	4.09887e-17	1.20705e-15	C57	bru_P0_f	SIG
10_37136080_-	0.538759	0.00019025	0.000773578	C57	bru_P0_f	NOT_SIG
10_37136478_-	0.434284	0.252377	0.368812	C57	bru_P0_f	NOT_SIG
10_39563923_+	1.05732	0.000146197	0.000607156	C57	bru_P0_f	SIG
10_39564712_+	-1.15919	0.0247421	0.0545224	PAT	bru_P0_f	SIG
10_39821382_+	2.25079	2.42131e-06	1.49494e-05	MAT	bru_P0_f	SIG
10_39821402_+	2.23664	7.86304e-07	5.45029e-06	C57	bru_P0_f	SIG
10_39821445_+	2.18219	3.28557e-05	0.000158222	C57	bru_P0_f	SIG
10_39821679_+	-0.249131	0.565296	0.681407	PAT	bru_P0_f	NOT_SIG
10_39821733_+	-0.655974	0.0410733	0.0837496	PWK	bru_P0_f	SIG
10_39821739_+	-0.628776	0.0533267	0.104693	PWK	bru_P0_f	NOT_SIG
10_39822047_+	0.188617	0.869731	0.921505	C57	bru_P0_f	NOT_SIG
10_39823680_+	-0.072058	0.754646	0.838131	PWK	bru_P0_f	NOT_SIG
10_39823707_+	0.191651	0.737554	0.824356	C57	bru_P0_f	NOT_SIG
10_39823710_+	0.255781	0.576432	0.690724	MAT	bru_P0_f	NOT_SIG
10_39823713_+	0.19536	0.734342	0.821964	MAT	bru_P0_f	NOT_SIG
10_39828084_+	-0.428768	0.451832	0.5805	PAT	bru_P0_f	NOT_SIG
10_39874209_+	-0.124056	0.785005	0.861025	PAT	bru_P0_f	NOT_SIG
10_39874214_+	-0.0267399	1	1	PAT	bru_P0_f	NOT_SIG
10_40480431_+	0.243875	0.252219	0.368691	C57	bru_P0_f	NOT_SIG
10_43003021_-	0.0186655	0.868428	0.920928	C57	bru_P0_f	NOT_SIG
10_43004010_-	-0.283178	0.0496967	0.0985617	PWK	bru_P0_f	NOT_SIG
10_43004087_-	0.632224	6.03677e-05	0.000275166	C57	bru_P0_f	SIG
10_43004212_-	-0.0276441	0.647531	0.752176	PWK	bru_P0_f	NOT_SIG
10_43021048_-	-1.04641	5.06969e-06	2.92561e-05	PWK	bru_P0_f	SIG
10_43021831_-	0.305414	0.243574	0.358535	C57	bru_P0_f	NOT_SIG
10_43021851_-	0.293699	0.248625	0.364315	MAT	bru_P0_f	NOT_SIG
10_43022260_-	1.91547	6.11869e-06	3.47321e-05	C57	bru_P0_f	SIG
10_43022695_-	0.062405	0.954233	0.98559	C57	bru_P0_f	NOT_SIG
10_43022737_-	-0.296694	0.0611689	0.117624	PWK	bru_P0_f	NOT_SIG
10_43582910_+	0.205214	0.476426	0.605375	MAT	bru_P0_f	NOT_SIG
10_43582929_+	0.477277	0.00874308	0.0220689	MAT	bru_P0_f	NOT_SIG
10_43582956_+	0.499021	0.00280288	0.00813085	MAT	bru_P0_f	NOT_SIG
10_43583000_+	0.201482	0.278284	0.39958	MAT	bru_P0_f	NOT_SIG
10_43583051_+	0.693425	1.20915e-08	1.14975e-07	MAT	bru_P0_f	SIG
10_43583060_+	1.06938	1.16323e-19	4.59524e-18	C57	bru_P0_f	SIG
10_49783375_-	1.16894	7.04236e-06	3.9332e-05	C57	bru_P0_f	SIG
10_49783394_-	1.17585	3.59123e-07	2.64391e-06	C57	bru_P0_f	SIG
10_49783420_-	1.28121	1.22436e-08	1.16194e-07	C57	bru_P0_f	SIG
10_53108533_+	0.699338	0.0905201	0.160759	MAT	bru_P0_f	NOT_SIG
10_59950371_-	0.0732568	1	1	MAT	bru_P0_f	NOT_SIG
10_60131549_+	-0.599762	0.104609	0.181081	PWK	bru_P0_f	NOT_SIG
10_60133246_+	0.340308	0.669581	0.770423	MAT	bru_P0_f	NOT_SIG
10_61431895_-	0.352116	0.611957	0.72015	C57	bru_P0_f	NOT_SIG
10_61431932_-	1.06832	0.0344834	0.0725974	C57	bru_P0_f	SIG
10_61693178_+	2.18548	0.00260138	0.00762831	C57	bru_P0_f	SIG
10_61693184_+	2.56511	0.000613147	0.00218103	C57	bru_P0_f	SIG
10_61739307_-	0.368322	0.602345	0.712462	C57	bru_P0_f	NOT_SIG
10_62269299_-	-0.356532	0.143761	0.235673	PAT	bru_P0_f	NOT_SIG
10_62269687_-	0.976872	0.0058296	0.0153543	MAT	bru_P0_f	SIG
10_62269916_-	0.97805	0.0427505	0.0866241	MAT	bru_P0_f	SIG
10_67224802_+	-0.113203	0.845494	0.906099	PAT	bru_P0_f	NOT_SIG
10_69987964_+	-0.738614	0.00205508	0.00617924	PWK	bru_P0_f	SIG
10_69988017_+	-0.351229	0.076039	0.140005	PWK	bru_P0_f	NOT_SIG
10_69988116_+	-0.175131	0.386786	0.514226	PWK	bru_P0_f	NOT_SIG
10_69988122_+	0.0142467	0.92885	0.962937	MAT	bru_P0_f	NOT_SIG
10_69989703_+	-0.114796	0.523045	0.646193	PWK	bru_P0_f	NOT_SIG
10_69989795_+	-0.0615516	0.811008	0.880207	PAT	bru_P0_f	NOT_SIG
10_69989838_+	-0.685491	0.129131	0.215026	PAT	bru_P0_f	NOT_SIG
10_69990311_+	1.14835	0.00163732	0.00510638	C57	bru_P0_f	SIG
10_69991153_+	1.17571	0.0406926	0.0831214	MAT	bru_P0_f	SIG
10_69991178_+	1.29237	0.00188523	0.00575035	C57	bru_P0_f	SIG
10_69992961_+	-0.011127	0.902305	0.94369	PAT	bru_P0_f	NOT_SIG
10_71255798_-	1.03763	0.00410238	0.0112874	MAT	bru_P0_f	SIG
10_74991232_+	0.313025	0.450448	0.579028	MAT	bru_P0_f	NOT_SIG
10_74991243_+	0.330813	0.415183	0.542743	MAT	bru_P0_f	NOT_SIG
10_74991342_+	-0.0137289	0.907149	0.947107	PAT	bru_P0_f	NOT_SIG
10_74992019_+	0.304391	0.352677	0.480824	C57	bru_P0_f	NOT_SIG
10_75014962_+	-0.483253	0.341901	0.469558	PWK	bru_P0_f	NOT_SIG
10_75184673_+	-0.318867	0.358131	0.48635	PAT	bru_P0_f	NOT_SIG
10_75245811_+	-0.347435	0.341436	0.469052	PWK	bru_P0_f	NOT_SIG
10_7702354_+	-0.88235	0.00051465	0.00187037	PAT	bru_P0_f	SIG
10_78400667_-	1.12275	0.0064779	0.0168322	C57	bru_P0_f	SIG
10_79758995_-	0.26426	0.377779	0.506101	C57	bru_P0_f	NOT_SIG
10_79865759_-	-0.0724661	0.572197	0.687894	PAT	bru_P0_f	NOT_SIG
10_79865833_-	-0.223662	0.178866	0.28163	PWK	bru_P0_f	NOT_SIG
10_80036060_-	0.454919	0.426709	0.555122	C57	bru_P0_f	NOT_SIG
10_80036100_-	0.710227	0.198469	0.305178	C57	bru_P0_f	NOT_SIG
10_80130636_-	-0.111224	0.63325	0.739082	PWK	bru_P0_f	NOT_SIG
10_80130701_-	-0.408234	0.00324879	0.00923554	PAT	bru_P0_f	NOT_SIG
10_80130710_-	-0.206469	0.0998567	0.174534	PWK	bru_P0_f	NOT_SIG
10_80130883_-	0.486453	0.0785469	0.143589	MAT	bru_P0_f	NOT_SIG
10_80130958_-	1.10334	3.05184e-05	0.000148141	C57	bru_P0_f	SIG
10_80131063_-	0.875251	8.16033e-12	1.25478e-10	C57	bru_P0_f	SIG
10_80131068_-	0.771641	1.43163e-09	1.55274e-08	C57	bru_P0_f	SIG
10_80131099_-	0.994313	3.78111e-14	7.88516e-13	C57	bru_P0_f	SIG
10_80131645_-	-0.0473757	0.780491	0.85801	PAT	bru_P0_f	NOT_SIG
10_80131715_-	-0.237638	0.167762	0.267088	PAT	bru_P0_f	NOT_SIG
10_80131757_-	-0.315309	0.0524717	0.103306	PWK	bru_P0_f	NOT_SIG
10_80131763_-	-0.204454	0.187613	0.291813	PWK	bru_P0_f	NOT_SIG
10_80131846_-	-0.863215	5.89586e-17	1.70524e-15	PWK	bru_P0_f	SIG
10_80131898_-	-0.468641	3.36958e-07	2.49585e-06	PWK	bru_P0_f	NOT_SIG
10_80131928_-	-0.767064	9.32658e-14	1.84971e-12	PWK	bru_P0_f	SIG
10_80149907_+	0.700966	0.0289603	0.0625137	C57	bru_P0_f	SIG
10_80149941_+	1.16274	1.55344e-06	1.01317e-05	C57	bru_P0_f	SIG
10_80149963_+	1.16021	1.22171e-06	8.19927e-06	C57	bru_P0_f	SIG
10_80312274_+	0.145059	0.689029	0.785967	MAT	bru_P0_f	NOT_SIG
10_80312299_+	-0.223288	0.203982	0.311486	PWK	bru_P0_f	NOT_SIG
10_80312439_+	-0.798421	0.000709363	0.00246893	PWK	bru_P0_f	SIG
10_80312445_+	-0.785629	0.00144447	0.0045784	PWK	bru_P0_f	SIG
10_80313001_+	0.539114	0.0547073	0.1071	C57	bru_P0_f	NOT_SIG
10_80313164_+	-0.275425	0.00310724	0.00889167	PWK	bru_P0_f	NOT_SIG
10_80313168_+	-0.266548	0.00464837	0.012569	PWK	bru_P0_f	NOT_SIG
10_80313175_+	-0.409401	5.02023e-05	0.000232096	PWK	bru_P0_f	NOT_SIG
10_80314155_+	0.410533	0.118423	0.200005	C57	bru_P0_f	NOT_SIG
10_80314191_+	0.134724	0.713967	0.804911	C57	bru_P0_f	NOT_SIG
10_80314371_+	-0.668779	0.0362689	0.075733	PAT	bru_P0_f	SIG
10_80314483_+	0.207366	0.379713	0.507604	C57	bru_P0_f	NOT_SIG
10_80314487_+	0.103487	0.801454	0.872176	C57	bru_P0_f	NOT_SIG
10_80315332_+	-0.603426	0.000194121	0.000786686	PWK	bru_P0_f	SIG
10_80315383_+	-0.47912	0.000364098	0.00137784	PWK	bru_P0_f	NOT_SIG
10_80315393_+	-0.600831	1.81048e-05	9.26987e-05	PWK	bru_P0_f	SIG
10_80316214_+	-1.0781	1.49125e-21	7.24597e-20	PWK	bru_P0_f	SIG
10_80316312_+	-1.10183	2.1202e-26	1.94378e-24	PWK	bru_P0_f	SIG
10_80316349_+	-0.728598	9.51107e-12	1.42807e-10	PWK	bru_P0_f	SIG
10_80316369_+	-0.708128	1.08264e-10	1.40657e-09	PWK	bru_P0_f	SIG
10_80316677_+	1.20964	2.90052e-07	2.18845e-06	C57	bru_P0_f	SIG
10_80316692_+	1.27992	5.26668e-08	4.45833e-07	C57	bru_P0_f	SIG
10_80316812_+	-0.396344	0.219637	0.330653	PWK	bru_P0_f	NOT_SIG
10_80316953_+	0.0959258	0.797313	0.869032	MAT	bru_P0_f	NOT_SIG
10_80316996_+	-0.450753	0.00461252	0.0124929	PWK	bru_P0_f	NOT_SIG
10_80317007_+	-0.386155	0.0157077	0.0370335	PWK	bru_P0_f	NOT_SIG
10_80317469_+	-1.50733	5.23598e-05	0.000240469	PWK	bru_P0_f	SIG
10_80317617_+	-0.258325	0.296092	0.419938	PWK	bru_P0_f	NOT_SIG
10_80317852_+	-0.718194	0.000836358	0.00283789	PAT	bru_P0_f	SIG
10_80381277_-	-0.726799	0.000126468	0.000532963	PWK	bru_P0_f	SIG
10_80381282_-	-0.652436	0.000626874	0.00222109	PWK	bru_P0_f	SIG
10_80382159_-	0.601735	3.99318e-08	3.46479e-07	MAT	bru_P0_f	SIG
10_80382177_-	0.274405	0.0174108	0.0403815	MAT	bru_P0_f	NOT_SIG
10_80382234_-	-0.0367123	0.404001	0.531702	PWK	bru_P0_f	NOT_SIG
10_80382292_-	0.0109187	0.786369	0.861743	MAT	bru_P0_f	NOT_SIG
10_80382310_-	-0.00733307	0.720665	0.810965	PAT	bru_P0_f	NOT_SIG
10_80382322_-	-0.196571	0.171344	0.271812	PAT	bru_P0_f	NOT_SIG
10_80392760_-	-1.62259	5.1421e-11	7.03815e-10	PWK	bru_P0_f	SIG
10_80392792_-	-1.81815	2.17391e-12	3.61748e-11	PWK	bru_P0_f	SIG
10_80549699_-	1.36775	1.2331e-10	1.58509e-09	C57	bru_P0_f	SIG
10_80583914_-	1.00929	0.0569407	0.110714	C57	bru_P0_f	NOT_SIG
10_80719099_-	0.271917	0.836688	0.900037	C57	bru_P0_f	NOT_SIG
10_81020732_-	0.0848698	0.883976	0.931551	C57	bru_P0_f	NOT_SIG
10_81044525_-	0.26398	0.525155	0.647059	MAT	bru_P0_f	NOT_SIG
10_81044544_-	0.57333	0.0740254	0.136764	MAT	bru_P0_f	NOT_SIG
10_81044557_-	0.66965	0.0157955	0.0371492	MAT	bru_P0_f	SIG
10_81044672_-	0.655307	0.000745499	0.00256906	C57	bru_P0_f	SIG
10_81044685_-	0.862478	6.29437e-06	3.55632e-05	C57	bru_P0_f	SIG
10_81044857_-	-0.00277986	0.894406	0.938644	PAT	bru_P0_f	NOT_SIG
10_81044905_-	0.384296	0.542384	0.660016	C57	bru_P0_f	NOT_SIG
10_81044932_-	0.980147	0.110184	0.188582	C57	bru_P0_f	NOT_SIG
10_81123793_+	2.69334	1.81615e-07	1.43491e-06	C57	bru_P0_f	SIG
10_81182072_+	0.480341	0.00441041	0.0119789	MAT	bru_P0_f	NOT_SIG
10_81182076_+	0.448734	0.00639601	0.0166639	MAT	bru_P0_f	NOT_SIG
10_81182139_+	0.237832	0.0798416	0.145409	MAT	bru_P0_f	NOT_SIG
10_81182260_+	-0.148259	0.0590778	0.114229	PWK	bru_P0_f	NOT_SIG
10_81182266_+	-0.149453	0.0639665	0.121935	PWK	bru_P0_f	NOT_SIG
10_81205074_-	0.56511	0.304913	0.429691	C57	bru_P0_f	NOT_SIG
10_81206183_-	-0.299914	0.0101384	0.0252112	PAT	bru_P0_f	NOT_SIG
10_81206199_-	-0.258092	0.0235694	0.0523179	PAT	bru_P0_f	NOT_SIG
10_81206230_-	0.0828048	0.787358	0.862356	MAT	bru_P0_f	NOT_SIG
10_81206451_-	-0.422225	0.08061	0.146698	PWK	bru_P0_f	NOT_SIG
10_81206513_-	-0.519913	0.0840746	0.151759	PWK	bru_P0_f	NOT_SIG
10_81318028_+	-0.579394	0.0115186	0.0281533	PWK	bru_P0_f	NOT_SIG
10_81318137_+	0.192803	0.357691	0.486012	MAT	bru_P0_f	NOT_SIG
10_81318146_+	0.136813	0.572534	0.687919	MAT	bru_P0_f	NOT_SIG
10_81318179_+	0.0813505	0.815162	0.88294	MAT	bru_P0_f	NOT_SIG
10_81318302_+	0.401099	0.00318567	0.00908403	C57	bru_P0_f	NOT_SIG
10_81367153_-	1.11139	3.44157e-05	0.000164508	C57	bru_P0_f	SIG
10_81367175_-	0.780305	0.00191833	0.00584597	C57	bru_P0_f	SIG
10_81460651_-	-0.154373	0.508178	0.63266	PWK	bru_P0_f	NOT_SIG
10_81460933_-	-1.13103	3.37146e-05	0.000161876	PWK	bru_P0_f	SIG
10_81460962_-	-1.42667	3.37852e-09	3.47066e-08	PWK	bru_P0_f	SIG
10_81461068_-	1.77877	2.87337e-24	1.91257e-22	C57	bru_P0_f	SIG
10_81461105_-	1.9788	4.62875e-39	1.40569e-36	C57	bru_P0_f	SIG
10_81461115_-	1.7935	3.28451e-30	4.09217e-28	C57	bru_P0_f	SIG
10_81461125_-	1.58017	1.45725e-21	7.15232e-20	C57	bru_P0_f	SIG
10_81461673_-	0.291187	0.273032	0.392969	C57	bru_P0_f	NOT_SIG
10_81461728_-	0.429002	0.0501117	0.0992633	C57	bru_P0_f	NOT_SIG
10_81461749_-	0.353507	0.104424	0.180826	C57	bru_P0_f	NOT_SIG
10_81461780_-	-0.0201356	0.775283	0.854799	PAT	bru_P0_f	NOT_SIG
10_82896248_+	-2.52802	1.05198e-15	2.63484e-14	PWK	bru_P0_f	SIG
10_82896254_+	-2.80779	2.76798e-18	9.53875e-17	PWK	bru_P0_f	SIG
10_82896258_+	-2.91139	1.46289e-19	5.64143e-18	PWK	bru_P0_f	SIG
10_82896292_+	-3.06822	2.51991e-12	4.16471e-11	PWK	bru_P0_f	SIG
10_85938976_-	1.03498	3.43056e-05	0.000164227	C57	bru_P0_f	SIG
10_86834097_+	0.821601	0.0201033	0.0453913	C57	bru_P0_f	SIG
10_99023058_+	0.581969	0.00385849	0.0107441	C57	bru_P0_f	NOT_SIG
10_99023137_+	-0.477759	0.000660248	0.00232138	PAT	bru_P0_f	NOT_SIG
10_99023141_+	-0.351327	0.00985661	0.0245607	PAT	bru_P0_f	NOT_SIG
11_101062544_+	1.69934	0.0179605	0.0413601	C57	bru_P0_f	SIG
11_101278104_-	0.0472606	1	1	MAT	bru_P0_f	NOT_SIG
11_101278320_-	0.0472606	1	1	MAT	bru_P0_f	NOT_SIG
11_101278331_-	0.190659	0.490621	0.617598	C57	bru_P0_f	NOT_SIG
11_101278340_-	-0.0926247	0.525313	0.647059	PAT	bru_P0_f	NOT_SIG
11_102291575_-	0.377114	0.000589358	0.00210256	C57	bru_P0_f	NOT_SIG
11_102291655_-	0.263131	0.0172707	0.0401523	MAT	bru_P0_f	NOT_SIG
11_102402157_+	-0.243619	0.374122	0.502905	PAT	bru_P0_f	NOT_SIG
11_102402164_+	-0.0800361	0.747581	0.833384	PAT	bru_P0_f	NOT_SIG
11_102402168_+	-0.0682156	0.752012	0.835814	PAT	bru_P0_f	NOT_SIG
11_102402214_+	-0.259559	0.403896	0.531702	PWK	bru_P0_f	NOT_SIG
11_102437961_-	0.477048	1.57095e-10	1.99302e-09	MAT	bru_P0_f	NOT_SIG
11_102437965_-	0.527403	1.50297e-12	2.54458e-11	C57	bru_P0_f	NOT_SIG
11_102438715_-	0.561834	0.126203	0.211164	MAT	bru_P0_f	NOT_SIG
11_102994483_-	0.851166	0.0388187	0.0801276	MAT	bru_P0_f	SIG
11_102994550_-	0.232995	0.694568	0.790006	MAT	bru_P0_f	NOT_SIG
11_104328123_+	0.62224	0.00125156	0.00404343	C57	bru_P0_f	SIG
11_104328361_+	-0.7854	0.00169394	0.00525934	PAT	bru_P0_f	SIG
11_104330134_+	-0.282207	6.9334e-05	0.000311939	PWK	bru_P0_f	NOT_SIG
11_104330246_+	-0.391113	6.1794e-20	2.52317e-18	PWK	bru_P0_f	NOT_SIG
11_104330283_+	-0.212028	6.87931e-10	7.9398e-09	PWK	bru_P0_f	NOT_SIG
11_104330292_+	-0.307928	3.01304e-18	1.03101e-16	PWK	bru_P0_f	NOT_SIG
11_104330299_+	-0.300251	9.33596e-18	2.98443e-16	PWK	bru_P0_f	NOT_SIG
11_104330305_+	-0.258434	6.12934e-14	1.24613e-12	PWK	bru_P0_f	NOT_SIG
11_104330321_+	-0.32134	6.41201e-19	2.29088e-17	PAT	bru_P0_f	NOT_SIG
11_104330363_+	-0.451212	3.73905e-29	4.22512e-27	PWK	bru_P0_f	NOT_SIG
11_104330475_+	-0.578107	3.48295e-14	7.32625e-13	PWK	bru_P0_f	NOT_SIG
11_104330485_+	-0.358154	2.27101e-06	1.41654e-05	PWK	bru_P0_f	NOT_SIG
11_104330509_+	-0.431884	3.21096e-07	2.38929e-06	PWK	bru_P0_f	NOT_SIG
11_104330607_+	-0.0577805	0.3761	0.504547	PAT	bru_P0_f	NOT_SIG
11_104330619_+	-0.144412	0.100623	0.175746	PAT	bru_P0_f	NOT_SIG
11_104330640_+	0.184249	0.266292	0.385552	C57	bru_P0_f	NOT_SIG
11_104330685_+	0.430487	0.00253848	0.00747998	C57	bru_P0_f	NOT_SIG
11_104424105_-	-0.33087	0.0935021	0.16533	PWK	bru_P0_f	NOT_SIG
11_104424113_-	-0.2745	0.149125	0.24241	PWK	bru_P0_f	NOT_SIG
11_105867577_+	0.44154	0.231614	0.344938	MAT	bru_P0_f	NOT_SIG
11_105921969_+	-0.305936	0.0292865	0.0630974	PAT	bru_P0_f	NOT_SIG
11_105921994_+	-0.0912885	0.400715	0.528091	PAT	bru_P0_f	NOT_SIG
11_105923045_+	0.253051	0.662961	0.764797	C57	bru_P0_f	NOT_SIG
11_105924003_+	0.253712	0.562393	0.678418	C57	bru_P0_f	NOT_SIG
11_105924007_+	0.278908	0.550372	0.66773	C57	bru_P0_f	NOT_SIG
11_107072982_-	-0.139152	0.419995	0.547734	PWK	bru_P0_f	NOT_SIG
11_107072998_-	-0.393654	0.0350015	0.073497	PWK	bru_P0_f	NOT_SIG
11_107110918_-	-0.64341	0.0104712	0.0259722	PWK	bru_P0_f	SIG
11_107110922_-	-0.792327	0.0021404	0.00641989	PWK	bru_P0_f	SIG
11_107111055_-	0.499774	0.117362	0.198435	C57	bru_P0_f	NOT_SIG
11_107111323_-	-0.193747	0.25394	0.370985	PAT	bru_P0_f	NOT_SIG
11_107111443_-	-1.09811	5.77127e-10	6.78998e-09	PAT	bru_P0_f	SIG
11_107732528_-	0.0406161	0.964236	0.993895	MAT	bru_P0_f	NOT_SIG
11_107732533_-	-0.185589	0.0582227	0.112756	PWK	bru_P0_f	NOT_SIG
11_107732578_-	-0.125866	0.140374	0.230815	PWK	bru_P0_f	NOT_SIG
11_107732600_-	-0.374707	0.00021165	0.000849222	PWK	bru_P0_f	NOT_SIG
11_107732741_-	0.519588	0.127697	0.213077	C57	bru_P0_f	NOT_SIG
11_107733302_-	-0.0371919	0.584026	0.69673	PWK	bru_P0_f	NOT_SIG
11_107733327_-	0.128093	0.56075	0.67694	MAT	bru_P0_f	NOT_SIG
11_107733347_-	0.28093	0.126924	0.212006	C57	bru_P0_f	NOT_SIG
11_107733409_-	0.172158	0.515934	0.639818	C57	bru_P0_f	NOT_SIG
11_107733426_-	0.310114	0.182265	0.285501	C57	bru_P0_f	NOT_SIG
11_107733473_-	-0.406633	0.0126932	0.0306086	PWK	bru_P0_f	NOT_SIG
11_107733573_-	-0.577151	7.56294e-08	6.29252e-07	PWK	bru_P0_f	NOT_SIG
11_107733589_-	-0.714411	1.08873e-10	1.4107e-09	PWK	bru_P0_f	SIG
11_107734077_-	0.96643	5.776e-11	7.83954e-10	C57	bru_P0_f	SIG
11_107734085_-	0.637174	1.74929e-05	8.97551e-05	C57	bru_P0_f	SIG
11_107734536_-	0.43474	0.00187591	0.00573275	C57	bru_P0_f	NOT_SIG
11_107734582_-	0.582269	3.87642e-05	0.000183582	MAT	bru_P0_f	NOT_SIG
11_107734835_-	-0.00426948	0.868649	0.920962	PAT	bru_P0_f	NOT_SIG
11_107734874_-	-0.444773	0.0834237	0.151027	PAT	bru_P0_f	NOT_SIG
11_109436747_+	-1.27175	5.89707e-06	3.35919e-05	PAT	bru_P0_f	SIG
11_113727978_-	-0.184912	0.594234	0.705445	PWK	bru_P0_f	NOT_SIG
11_113728276_-	0.287025	0.202265	0.30974	MAT	bru_P0_f	NOT_SIG
11_113728306_-	0.510522	0.00381159	0.0106501	MAT	bru_P0_f	NOT_SIG
11_113728312_-	0.4156	0.0167271	0.0389817	MAT	bru_P0_f	NOT_SIG
11_113728668_-	0.546237	0.155153	0.250711	C57	bru_P0_f	NOT_SIG
11_115645628_-	-0.0902423	0.559252	0.675636	PWK	bru_P0_f	NOT_SIG
11_115645671_-	0.131456	0.678692	0.777588	C57	bru_P0_f	NOT_SIG
11_115645729_-	-0.697858	0.0038256	0.0106648	PWK	bru_P0_f	SIG
11_115645881_-	-0.715846	0.0892435	0.159305	PWK	bru_P0_f	NOT_SIG
11_116173336_-	-0.472605	0.109741	0.188023	PAT	bru_P0_f	NOT_SIG
11_116289131_-	-0.608092	0.158345	0.255106	PWK	bru_P0_f	NOT_SIG
11_116338214_-	0.578203	2.70501e-07	2.05801e-06	C57	bru_P0_f	NOT_SIG
11_116338261_-	0.169839	0.135671	0.224455	C57	bru_P0_f	NOT_SIG
11_116338581_-	-1.07827	5.48794e-12	8.68065e-11	PWK	bru_P0_f	SIG
11_116338605_-	-0.799621	6.97607e-07	4.87561e-06	PWK	bru_P0_f	SIG
11_116338613_-	-0.542755	0.000669166	0.00234764	PWK	bru_P0_f	NOT_SIG
11_116338643_-	-0.462561	0.00910315	0.0228354	PWK	bru_P0_f	NOT_SIG
11_116471416_-	0.625338	0.248562	0.364315	C57	bru_P0_f	NOT_SIG
11_116539426_-	0.26605	0.0262426	0.0572255	MAT	bru_P0_f	NOT_SIG
11_116985639_+	-0.0260449	0.827891	0.892748	PAT	bru_P0_f	NOT_SIG
11_116985705_+	-1.3167	0.000644769	0.00227354	PAT	bru_P0_f	SIG
11_116985879_+	0.740027	0.0280906	0.0607983	C57	bru_P0_f	SIG
11_116985965_+	3.40928	6.09304e-20	2.50899e-18	C57	bru_P0_f	SIG
11_117721093_+	0.913146	6.58599e-13	1.16793e-11	C57	bru_P0_f	SIG
11_117721133_+	0.814162	1.10084e-09	1.21568e-08	C57	bru_P0_f	SIG
11_117721160_+	0.770321	5.10078e-08	4.32543e-07	C57	bru_P0_f	SIG
11_117721700_+	0.427217	0.00302446	0.00868548	C57	bru_P0_f	NOT_SIG
11_118490455_-	0.60914	0.211609	0.320613	C57	bru_P0_f	NOT_SIG
11_119143704_-	-0.546262	1.73389e-06	1.11589e-05	PAT	bru_P0_f	NOT_SIG
11_119143724_-	-0.768804	2.40129e-11	3.45067e-10	PAT	bru_P0_f	SIG
11_119147412_-	0.855688	0.0146965	0.0349196	C57	bru_P0_f	SIG
11_119147416_-	0.680158	0.0457767	0.091837	C57	bru_P0_f	SIG
11_119147738_-	0.545714	0.0422292	0.0857825	C57	bru_P0_f	NOT_SIG
11_119209002_-	-0.40072	0.00181579	0.00558061	PWK	bru_P0_f	NOT_SIG
11_120010810_-	-0.408759	0.0836876	0.151335	PWK	bru_P0_f	NOT_SIG
11_120010819_-	-0.24587	0.308765	0.433131	PWK	bru_P0_f	NOT_SIG
11_120011890_-	-0.152479	0.0383661	0.0792943	PAT	bru_P0_f	NOT_SIG
11_120104625_-	0.212961	0.764025	0.845866	C57	bru_P0_f	NOT_SIG
11_120104656_-	0.814815	0.104265	0.180742	C57	bru_P0_f	NOT_SIG
11_120104721_-	1.87486	2.84408e-05	0.00013959	C57	bru_P0_f	SIG
11_120104899_-	0.214371	0.575743	0.690512	C57	bru_P0_f	NOT_SIG
11_120105430_-	-0.443725	0.137368	0.2268	PWK	bru_P0_f	NOT_SIG
11_120105841_-	0.64528	0.0335636	0.0709376	MAT	bru_P0_f	SIG
11_120374342_-	0.0930652	0.789581	0.86351	C57	bru_P0_f	NOT_SIG
11_120374346_-	0.121262	0.668296	0.769284	C57	bru_P0_f	NOT_SIG
11_120382198_-	0.14983	0.879073	0.927359	C57	bru_P0_f	NOT_SIG
11_120382518_-	0.564375	0.0795235	0.145047	MAT	bru_P0_f	NOT_SIG
11_120488450_+	0.48336	0.0255939	0.0560941	MAT	bru_P0_f	NOT_SIG
11_120488458_+	0.17878	0.483723	0.612086	MAT	bru_P0_f	NOT_SIG
11_120488536_+	0.0178507	0.84247	0.903855	MAT	bru_P0_f	NOT_SIG
11_120560544_-	0.20338	0.696217	0.790956	MAT	bru_P0_f	NOT_SIG
11_120780912_-	-0.862769	1.47751e-06	9.72797e-06	PWK	bru_P0_f	SIG
11_120780925_-	-0.860528	7.75193e-07	5.38865e-06	PWK	bru_P0_f	SIG
11_120963782_-	1.04688	2.47385e-13	4.60179e-12	C57	bru_P0_f	SIG
11_121306811_+	-0.633121	0.072241	0.134233	PWK	bru_P0_f	NOT_SIG
11_121306840_+	-0.0262844	0.849752	0.908768	PWK	bru_P0_f	NOT_SIG
11_121306960_+	-0.892872	1.4069e-13	2.67035e-12	PAT	bru_P0_f	SIG
11_121306974_+	-1.16285	1.42896e-22	7.63004e-21	PAT	bru_P0_f	SIG
11_121306987_+	-0.966289	2.37967e-18	8.25916e-17	PWK	bru_P0_f	SIG
11_121306993_+	-0.820925	1.17548e-14	2.63209e-13	PAT	bru_P0_f	SIG
11_121307183_+	0.0668056	0.854996	0.912659	C57	bru_P0_f	NOT_SIG
11_121307642_+	0.384296	0.542384	0.660016	MAT	bru_P0_f	NOT_SIG
11_16283150_+	0.583605	0.20609	0.314211	MAT	bru_P0_f	NOT_SIG
11_16283158_+	0.494479	0.325225	0.451376	C57	bru_P0_f	NOT_SIG
11_16283194_+	0.227171	0.760604	0.843206	MAT	bru_P0_f	NOT_SIG
11_16283226_+	0.490313	0.366367	0.495457	C57	bru_P0_f	NOT_SIG
11_17078590_+	0.14037	0.703136	0.796239	MAT	bru_P0_f	NOT_SIG
11_17078603_+	0.417788	0.0813898	0.147951	C57	bru_P0_f	NOT_SIG
11_17078607_+	0.98776	1.03881e-05	5.61466e-05	C57	bru_P0_f	SIG
1_118419594_+	0.165906	0.864695	0.918954	C57	bru_P0_f	NOT_SIG
1_118608827_+	0.349533	0.00274655	0.00798175	C57	bru_P0_f	NOT_SIG
1_118608857_+	0.187077	0.132998	0.220709	MAT	bru_P0_f	NOT_SIG
1_118608876_+	-0.20713	0.00608757	0.015963	PWK	bru_P0_f	NOT_SIG
1_118608902_+	0.0590659	0.914609	0.952236	MAT	bru_P0_f	NOT_SIG
1_118608949_+	0.273605	0.0781345	0.142996	MAT	bru_P0_f	NOT_SIG
1_118608988_+	0.0632033	0.958093	0.988822	MAT	bru_P0_f	NOT_SIG
1_118609169_+	0.0267972	0.952529	0.984716	C57	bru_P0_f	NOT_SIG
1_118609191_+	0.239906	0.250628	0.366698	C57	bru_P0_f	NOT_SIG
1_118609196_+	-0.152547	0.247278	0.362779	PAT	bru_P0_f	NOT_SIG
11_20302837_-	0.473941	0.234382	0.348489	C57	bru_P0_f	NOT_SIG
11_20302841_-	0.56903	0.112625	0.192017	C57	bru_P0_f	NOT_SIG
11_20303670_-	0.927342	6.05032e-05	0.000275525	C57	bru_P0_f	SIG
11_20303685_-	1.306	1.4705e-08	1.37143e-07	C57	bru_P0_f	SIG
11_21148082_+	0.44154	0.23447	0.348514	MAT	bru_P0_f	NOT_SIG
11_21148496_+	1.04489	8.9332e-10	1.00478e-08	C57	bru_P0_f	SIG
11_21148511_+	1.03611	9.04278e-09	8.64939e-08	C57	bru_P0_f	SIG
11_21148519_+	0.778613	3.74943e-05	0.000177741	C57	bru_P0_f	SIG
11_21148539_+	0.398215	0.0852084	0.153514	C57	bru_P0_f	NOT_SIG
11_23464447_+	0.915826	4.51589e-08	3.88367e-07	C57	bru_P0_f	SIG
11_23464451_+	1.1012	3.56248e-11	4.98849e-10	C57	bru_P0_f	SIG
11_23489958_-	0.765368	0.204506	0.312047	C57	bru_P0_f	NOT_SIG
11_24167003_+	-0.123278	0.349883	0.477551	PAT	bru_P0_f	NOT_SIG
11_24167019_+	0.097302	0.792438	0.865466	C57	bru_P0_f	NOT_SIG
11_24167024_+	-0.0787983	0.54798	0.665326	PAT	bru_P0_f	NOT_SIG
11_24173002_+	-0.121446	0.516173	0.639818	PAT	bru_P0_f	NOT_SIG
11_24173035_+	0.206644	0.547373	0.664936	C57	bru_P0_f	NOT_SIG
11_29707049_+	0.072136	1	1	C57	bru_P0_f	NOT_SIG
11_29707396_+	-0.161326	0.704099	0.796621	PWK	bru_P0_f	NOT_SIG
11_29707404_+	-0.0784845	0.848883	0.908529	PWK	bru_P0_f	NOT_SIG
11_29708018_+	-0.0112913	0.867714	0.920572	PWK	bru_P0_f	NOT_SIG
11_29708110_+	0.731823	0.0126905	0.0306086	MAT	bru_P0_f	SIG
11_29708139_+	0.363348	0.187615	0.291813	MAT	bru_P0_f	NOT_SIG
11_29708347_+	-0.0742026	0.633343	0.739082	PWK	bru_P0_f	NOT_SIG
11_30117795_-	-0.410482	0.0946648	0.167082	PWK	bru_P0_f	NOT_SIG
11_30136995_-	-0.123134	0.493343	0.619419	PAT	bru_P0_f	NOT_SIG
11_30137070_-	-0.307016	0.190052	0.294472	PWK	bru_P0_f	NOT_SIG
11_30137172_-	0.122182	0.659328	0.761557	C57	bru_P0_f	NOT_SIG
11_30137191_-	-0.00948509	0.711127	0.802405	PAT	bru_P0_f	NOT_SIG
11_30137223_-	0.0624119	0.922039	0.957919	C57	bru_P0_f	NOT_SIG
11_30137229_-	0.159678	0.438236	0.566528	C57	bru_P0_f	NOT_SIG
1_131286771_-	-0.446445	0.00123154	0.00398671	PWK	bru_P0_f	NOT_SIG
1_131286836_-	-0.722232	2.31702e-05	0.000115708	PWK	bru_P0_f	SIG
1_131286922_-	-0.116237	0.62455	0.731533	PWK	bru_P0_f	NOT_SIG
11_3128990_+	-0.626389	0.234355	0.348489	PAT	bru_P0_f	NOT_SIG
11_3128997_+	-0.336883	0.526792	0.648185	PAT	bru_P0_f	NOT_SIG
11_3130940_+	0.88855	0.0447723	0.0901362	C57	bru_P0_f	SIG
11_31665595_-	-0.833377	1.6412e-09	1.77608e-08	PWK	bru_P0_f	SIG
11_31665643_-	-0.860604	1.57096e-08	1.45952e-07	PWK	bru_P0_f	SIG
11_31665689_-	-0.962722	1.63805e-08	1.50744e-07	PWK	bru_P0_f	SIG
11_31665713_-	-0.541962	0.0030141	0.00866599	PWK	bru_P0_f	NOT_SIG
11_31665759_-	-1.09042	5.60182e-06	3.20981e-05	PWK	bru_P0_f	SIG
11_31665826_-	-1.45135	2.6224e-05	0.000129231	PAT	bru_P0_f	SIG
1_132357227_-	1.26965	5.45358e-06	3.13597e-05	C57	bru_P0_f	SIG
1_132357392_-	1.3103	0.00382049	0.0106627	C57	bru_P0_f	SIG
1_132357408_-	1.01074	0.0712932	0.132725	C57	bru_P0_f	NOT_SIG
1_132360530_-	0.614077	0.000572498	0.00204994	MAT	bru_P0_f	SIG
1_132360601_-	0.694439	0.0140206	0.0334608	MAT	bru_P0_f	SIG
1_132360617_-	0.855835	0.0118038	0.0288282	MAT	bru_P0_f	SIG
1_132360867_-	0.401611	0.407598	0.535374	C57	bru_P0_f	NOT_SIG
1_132360898_-	0.981673	0.00807934	0.0205537	C57	bru_P0_f	SIG
1_132361150_-	1.46161	0.000550083	0.00197989	C57	bru_P0_f	SIG
1_132514175_-	1.78884	4.93742e-11	6.7771e-10	C57	bru_P0_f	SIG
1_132514503_-	0.612616	0.000957115	0.00320733	MAT	bru_P0_f	SIG
1_132514512_-	0.60057	0.00199145	0.00603269	MAT	bru_P0_f	SIG
1_132514989_-	0.583314	0.0122229	0.029666	C57	bru_P0_f	NOT_SIG
1_132515079_-	0.152289	0.678381	0.777588	C57	bru_P0_f	NOT_SIG
1_132515503_-	0.219971	0.615158	0.723216	C57	bru_P0_f	NOT_SIG
1_132569298_-	0.129929	0.787253	0.862356	C57	bru_P0_f	NOT_SIG
1_132569304_-	0.0581502	1	1	C57	bru_P0_f	NOT_SIG
1_132937099_+	-1.05638	5.46651e-06	3.13969e-05	PWK	bru_P0_f	SIG
1_132937527_+	-0.837261	0.06107	0.11752	PAT	bru_P0_f	NOT_SIG
1_132937705_+	-1.71852	5.88468e-09	5.76485e-08	PWK	bru_P0_f	SIG
1_132938037_+	0.190294	0.417607	0.545471	C57	bru_P0_f	NOT_SIG
1_132938524_+	0.239906	0.522991	0.646193	C57	bru_P0_f	NOT_SIG
1_132938554_+	0.15649	0.659237	0.761557	C57	bru_P0_f	NOT_SIG
1_132939041_+	-0.149975	0.0955568	0.16835	PAT	bru_P0_f	NOT_SIG
1_132939371_+	-0.288072	0.0840782	0.151759	PAT	bru_P0_f	NOT_SIG
1_132939377_+	-0.479285	0.00728352	0.0186955	PAT	bru_P0_f	NOT_SIG
1_132939380_+	-0.444592	0.0121534	0.0295687	PAT	bru_P0_f	NOT_SIG
1_132939879_+	0.365914	0.310152	0.434678	C57	bru_P0_f	NOT_SIG
1_133621380_-	0.306897	0.137889	0.227429	C57	bru_P0_f	NOT_SIG
1_135438340_-	-0.327437	0.496536	0.622625	PWK	bru_P0_f	NOT_SIG
1_135438367_-	-0.182745	0.748578	0.83387	PWK	bru_P0_f	NOT_SIG
1_135441176_-	0.611912	0.00294686	0.00848269	MAT	bru_P0_f	SIG
11_36046780_-	0.594749	0.0821931	0.149021	C57	bru_P0_f	NOT_SIG
11_36046814_-	0.000351975	0.857355	0.914374	C57	bru_P0_f	NOT_SIG
11_36046821_-	0.16656	0.661108	0.763022	C57	bru_P0_f	NOT_SIG
11_36046953_-	-0.126768	0.604614	0.714277	PAT	bru_P0_f	NOT_SIG
11_36047193_-	0.985861	6.41319e-05	0.000290687	MAT	bru_P0_f	SIG
11_36047244_-	0.765611	0.00084398	0.00286176	MAT	bru_P0_f	SIG
11_36047313_-	-0.307309	0.110279	0.188678	PWK	bru_P0_f	NOT_SIG
11_36047319_-	-0.0884403	0.588511	0.700705	PWK	bru_P0_f	NOT_SIG
1_136175277_+	-0.137816	0.520853	0.643976	PWK	bru_P0_f	NOT_SIG
1_136175309_+	0.0476012	1	1	MAT	bru_P0_f	NOT_SIG
1_136175346_+	0.029607	0.920858	0.956897	MAT	bru_P0_f	NOT_SIG
1_136175415_+	-0.46548	0.000394123	0.00147619	PAT	bru_P0_f	NOT_SIG
1_136175565_+	-1.06608	2.21383e-11	3.21104e-10	PWK	bru_P0_f	SIG
1_136175667_+	-0.759183	1.01553e-09	1.13959e-08	PWK	bru_P0_f	SIG
1_136175721_+	0.0345947	0.956868	0.987768	MAT	bru_P0_f	NOT_SIG
1_136176011_+	1.83063	4.32581e-42	1.50137e-39	C57	bru_P0_f	SIG
1_136176029_+	1.13618	5.15112e-18	1.70267e-16	C57	bru_P0_f	SIG
1_136176078_+	1.0979	1.07471e-16	3.01851e-15	C57	bru_P0_f	SIG
1_136176232_+	0.687032	0.00121283	0.00394453	C57	bru_P0_f	SIG
1_136176237_+	0.766146	0.000350121	0.00133013	C57	bru_P0_f	SIG
1_136270576_-	0.435827	0.16867	0.268358	C57	bru_P0_f	NOT_SIG
1_136270863_-	-0.364056	0.00285958	0.00826572	PWK	bru_P0_f	NOT_SIG
1_136270881_-	-0.509249	0.000124808	0.000526881	PAT	bru_P0_f	NOT_SIG
1_136280916_-	1.34272	0.00131521	0.0042238	C57	bru_P0_f	SIG
1_136282236_-	1.1468	2.14703e-05	0.000108108	MAT	bru_P0_f	SIG
1_136282241_-	1.32834	4.85907e-07	3.50821e-06	MAT	bru_P0_f	SIG
11_3640445_-	1.4887	1.6476e-25	1.35689e-23	C57	bru_P0_f	SIG
11_3640450_-	1.41831	4.50206e-25	3.31447e-23	C57	bru_P0_f	SIG
11_3640485_-	0.363384	0.0110917	0.0272746	C57	bru_P0_f	NOT_SIG
11_3640506_-	0.0485264	1	1	C57	bru_P0_f	NOT_SIG
11_3640525_-	0.141898	0.441748	0.569956	C57	bru_P0_f	NOT_SIG
11_3640537_-	0.0874981	0.741139	0.82767	C57	bru_P0_f	NOT_SIG
11_3640619_-	-0.292459	0.0490081	0.097355	PAT	bru_P0_f	NOT_SIG
11_3640716_-	-0.510221	0.0416014	0.0847196	PAT	bru_P0_f	NOT_SIG
11_3640867_-	1.54322	1.1521e-05	6.15848e-05	C57	bru_P0_f	SIG
11_3640876_-	1.77546	1.1819e-06	7.94309e-06	C57	bru_P0_f	SIG
11_3641116_-	0.532688	0.0166527	0.0388271	MAT	bru_P0_f	NOT_SIG
11_3641122_-	0.392513	0.0861316	0.154661	MAT	bru_P0_f	NOT_SIG
11_3641146_-	1.03432	5.0909e-07	3.65927e-06	MAT	bru_P0_f	SIG
11_3642449_-	0.924405	0.00417091	0.0114435	MAT	bru_P0_f	SIG
11_3642471_-	0.792447	0.0401471	0.0822753	MAT	bru_P0_f	SIG
11_3642735_-	-0.109795	0.461083	0.58989	PWK	bru_P0_f	NOT_SIG
11_3642744_-	-0.0634454	0.589728	0.701638	PWK	bru_P0_f	NOT_SIG
11_3642800_-	0.0955167	0.792651	0.865493	MAT	bru_P0_f	NOT_SIG
11_3645447_-	0.0764811	1	1	MAT	bru_P0_f	NOT_SIG
11_3646910_-	-0.658595	3.42781e-11	4.81379e-10	PWK	bru_P0_f	SIG
11_42627364_+	0.370438	0.119011	0.20084	C57	bru_P0_f	NOT_SIG
1_143770689_-	0.731234	0.0121646	0.0295687	MAT	bru_P0_f	SIG
1_143770695_-	0.64603	0.0261424	0.0570904	MAT	bru_P0_f	SIG
11_44564032_+	-0.0902991	0.145662	0.237914	PAT	bru_P0_f	NOT_SIG
11_44564051_+	-0.174166	0.0119784	0.0292037	PAT	bru_P0_f	NOT_SIG
11_44564058_+	-0.272585	0.000251584	0.000988233	PAT	bru_P0_f	NOT_SIG
11_44564537_+	-0.000994359	1	1	PAT	bru_P0_f	NOT_SIG
11_46196421_-	0.807795	0.111544	0.190641	C57	bru_P0_f	NOT_SIG
11_49883327_+	0.444766	0.306226	0.430742	MAT	bru_P0_f	NOT_SIG
11_49883381_+	0.323203	0.482627	0.610858	MAT	bru_P0_f	NOT_SIG
11_50119708_+	-0.215772	0.724212	0.813441	PWK	bru_P0_f	NOT_SIG
11_50119786_+	-0.15919	0.659349	0.761557	PWK	bru_P0_f	NOT_SIG
11_50119824_+	0.0308488	1	1	C57	bru_P0_f	NOT_SIG
11_50119840_+	0.336358	0.347782	0.475618	C57	bru_P0_f	NOT_SIG
11_50120622_+	-0.0782697	0.773052	0.853497	PAT	bru_P0_f	NOT_SIG
11_50120893_+	0.717113	0.219935	0.330907	MAT	bru_P0_f	NOT_SIG
11_50121649_+	0.118498	0.79546	0.867401	MAT	bru_P0_f	NOT_SIG
11_50815285_-	0.310296	0.494382	0.620404	MAT	bru_P0_f	NOT_SIG
1_151355442_+	0.0997288	1	1	MAT	bru_P0_f	NOT_SIG
1_153115772_+	0.147701	1	1	C57	bru_P0_f	NOT_SIG
11_53400053_+	0.134138	0.905446	0.945533	MAT	bru_P0_f	NOT_SIG
11_53400135_+	-0.0429368	0.746213	0.83238	PWK	bru_P0_f	NOT_SIG
11_53601064_+	-0.175131	0.725432	0.814418	PWK	bru_P0_f	NOT_SIG
11_53601116_+	-0.70471	0.066916	0.126172	PWK	bru_P0_f	NOT_SIG
11_53601138_+	-1.1854	0.000490944	0.00179496	PWK	bru_P0_f	SIG
11_53601184_+	-1.15407	0.000637582	0.00224983	PWK	bru_P0_f	SIG
11_53601217_+	-1.86332	5.6976e-07	4.06529e-06	PWK	bru_P0_f	SIG
1_154398004_-	0.159956	0.515068	0.638937	C57	bru_P0_f	NOT_SIG
11_54719523_-	-1.20428	0.00163063	0.00509177	PWK	bru_P0_f	SIG
11_54719591_-	-0.837689	0.0398229	0.0817142	PWK	bru_P0_f	SIG
11_55499942_+	-0.753059	9.68332e-11	1.26482e-09	PAT	bru_P0_f	SIG
11_55499947_+	-0.444924	6.39955e-05	0.00029034	PAT	bru_P0_f	NOT_SIG
11_57328183_+	-1.77871	1.8467e-10	2.31864e-09	PWK	bru_P0_f	SIG
11_57328191_+	-1.4393	2.11067e-08	1.90273e-07	PWK	bru_P0_f	SIG
11_57328258_+	-0.653178	0.00194447	0.00590881	PWK	bru_P0_f	SIG
11_58060496_+	2.80625	4.61109e-08	3.95155e-07	C57	bru_P0_f	SIG
1_158355925_-	-0.0682156	0.839423	0.901661	PAT	bru_P0_f	NOT_SIG
1_158688823_+	0.379836	0.239089	0.353432	MAT	bru_P0_f	NOT_SIG
1_158688831_+	0.327369	0.323248	0.449659	C57	bru_P0_f	NOT_SIG
1_158688846_+	0.379479	0.212553	0.321944	MAT	bru_P0_f	NOT_SIG
1_158689394_+	3.4858	1.63095e-16	4.52846e-15	C57	bru_P0_f	SIG
1_158689953_+	1.48022	0.00634816	0.0165481	C57	bru_P0_f	SIG
11_58954960_+	-2.09713	0.0056637	0.0149646	PWK	bru_P0_f	SIG
11_58955154_+	-0.0415478	0.632317	0.738387	PAT	bru_P0_f	NOT_SIG
11_58955164_+	0.0620388	0.954353	0.98559	C57	bru_P0_f	NOT_SIG
11_58955258_+	0.108322	0.747766	0.833384	MAT	bru_P0_f	NOT_SIG
11_58955417_+	-1.1909	0.00399737	0.0110234	PWK	bru_P0_f	SIG
11_59752642_+	-0.797581	0.0252678	0.0555297	PAT	bru_P0_f	SIG
11_59752720_+	-0.523896	0.085689	0.154151	PWK	bru_P0_f	NOT_SIG
11_59775631_+	-0.178672	0.671603	0.771652	PWK	bru_P0_f	NOT_SIG
11_59775686_+	-0.347731	0.257863	0.376037	PWK	bru_P0_f	NOT_SIG
11_59775710_+	-0.41217	0.206737	0.314901	PWK	bru_P0_f	NOT_SIG
11_60186474_+	-1.22576	0.0115078	0.0281484	PAT	bru_P0_f	SIG
11_60187606_+	-0.133909	0.329635	0.456194	PAT	bru_P0_f	NOT_SIG
11_60187726_+	-0.70471	0.00122155	0.00396759	PWK	bru_P0_f	SIG
11_60189852_+	-1.02884	0.00623239	0.01629	PAT	bru_P0_f	SIG
11_60190316_+	-0.0966007	0.527118	0.648289	PAT	bru_P0_f	NOT_SIG
1_160224076_-	-0.267896	0.216125	0.326438	PWK	bru_P0_f	NOT_SIG
1_160224108_-	-0.691921	0.00416187	0.0114251	PWK	bru_P0_f	SIG
11_6106770_-	-0.116237	0.605232	0.714659	PWK	bru_P0_f	NOT_SIG
11_6106782_-	-0.165732	0.531733	0.652958	PWK	bru_P0_f	NOT_SIG
11_61152823_-	-0.893611	6.44069e-07	4.53555e-06	PWK	bru_P0_f	SIG
11_61152837_-	-1.10779	8.36419e-10	9.47357e-09	PWK	bru_P0_f	SIG
11_61777761_-	0.866689	0.00353788	0.00994249	MAT	bru_P0_f	SIG
1_162706507_-	-2.7157	8.97973e-12	1.36352e-10	PWK	bru_P0_f	SIG
1_165215765_-	0.180527	0.609796	0.717955	C57	bru_P0_f	NOT_SIG
1_165592565_-	2.4623	1.43533e-16	4.00819e-15	C57	bru_P0_f	SIG
11_65689783_-	-1.57603	3.78672e-18	1.26894e-16	PWK	bru_P0_f	SIG
11_65689798_-	-1.55112	2.20216e-20	9.63989e-19	PWK	bru_P0_f	SIG
11_65690041_-	0.507387	0.0136154	0.032622	MAT	bru_P0_f	NOT_SIG
11_65690453_-	0.229106	0.20865	0.31702	C57	bru_P0_f	NOT_SIG
1_166396612_-	-0.889728	0.0152213	0.0360431	PWK	bru_P0_f	SIG
1_166398329_-	-0.238141	0.556745	0.673611	PWK	bru_P0_f	NOT_SIG
1_166398393_-	-0.963386	0.108343	0.185994	PWK	bru_P0_f	NOT_SIG
1_166398413_-	-1.31531	0.0362684	0.075733	PWK	bru_P0_f	SIG
1_166398857_-	-0.570404	0.000258142	0.00101073	PAT	bru_P0_f	NOT_SIG
1_166398873_-	-0.771872	1.85345e-06	1.18493e-05	PAT	bru_P0_f	SIG
1_166398935_-	-1.17983	9.7355e-14	1.92296e-12	PWK	bru_P0_f	SIG
1_166398977_-	-0.381716	0.00117453	0.00383794	PWK	bru_P0_f	NOT_SIG
1_166399395_-	-0.342883	0.0359874	0.0752422	PWK	bru_P0_f	NOT_SIG
1_167226382_-	0.300465	0.507825	0.632536	MAT	bru_P0_f	NOT_SIG
11_67683611_+	2.30899	1.28209e-09	1.40307e-08	C57	bru_P0_f	SIG
11_67683635_+	2.02554	2.94913e-07	2.22168e-06	C57	bru_P0_f	SIG
11_67683662_+	1.96588	5.09164e-06	2.93479e-05	C57	bru_P0_f	SIG
11_68815371_+	0.188476	0.33785	0.465179	C57	bru_P0_f	NOT_SIG
11_68815386_+	0.177538	0.373373	0.502554	C57	bru_P0_f	NOT_SIG
11_68815434_+	0.0833904	0.837134	0.900317	C57	bru_P0_f	NOT_SIG
11_69341366_+	0.0820908	0.897101	0.941269	C57	bru_P0_f	NOT_SIG
11_69341382_+	-0.0968938	0.469678	0.59915	PAT	bru_P0_f	NOT_SIG
11_69826748_-	0.987254	0.00767507	0.0195868	MAT	bru_P0_f	SIG
11_69826763_-	1.08865	0.0039224	0.010866	MAT	bru_P0_f	SIG
11_69913416_+	0.399422	0.378634	0.506967	C57	bru_P0_f	NOT_SIG
11_69913569_+	0.222024	0.555703	0.672853	C57	bru_P0_f	NOT_SIG
11_69913573_+	0.139562	0.768013	0.849482	C57	bru_P0_f	NOT_SIG
11_70044689_+	-0.0902423	0.641787	0.746932	PWK	bru_P0_f	NOT_SIG
11_70044718_+	0.172898	0.670502	0.770934	MAT	bru_P0_f	NOT_SIG
11_70044755_+	0.405493	0.128633	0.214417	C57	bru_P0_f	NOT_SIG
11_70044821_+	0.294081	0.432753	0.561032	C57	bru_P0_f	NOT_SIG
11_70941153_+	-0.512827	0.147516	0.24053	PAT	bru_P0_f	NOT_SIG
11_70941156_+	-0.591436	0.0749923	0.13834	PWK	bru_P0_f	NOT_SIG
11_70941186_+	-1.50126	3.3853e-05	0.000162221	PWK	bru_P0_f	SIG
11_71032092_-	-0.256414	0.265023	0.384058	PWK	bru_P0_f	NOT_SIG
11_71032114_-	-0.404265	0.0849397	0.1532	PWK	bru_P0_f	NOT_SIG
11_71032155_-	-0.027547	0.793772	0.865949	PWK	bru_P0_f	NOT_SIG
11_71032162_-	-0.302756	0.170047	0.270196	PWK	bru_P0_f	NOT_SIG
11_71032278_-	-0.00538407	0.85911	0.915442	PWK	bru_P0_f	NOT_SIG
11_71032352_-	-0.0183271	0.842797	0.904007	PWK	bru_P0_f	NOT_SIG
11_71032392_-	-0.321158	0.276001	0.396654	PWK	bru_P0_f	NOT_SIG
11_71032549_-	-0.0949803	0.848162	0.908193	PWK	bru_P0_f	NOT_SIG
1_171418121_+	0.524315	7.64386e-10	8.71866e-09	C57	bru_P0_f	NOT_SIG
1_171418130_+	0.61324	6.26372e-14	1.26288e-12	C57	bru_P0_f	SIG
1_171418524_+	0.241348	0.504764	0.629369	MAT	bru_P0_f	NOT_SIG
11_7170507_+	0.250794	0.418822	0.546617	MAT	bru_P0_f	NOT_SIG
11_7170805_+	1.29791	1.05184e-06	7.11825e-06	C57	bru_P0_f	SIG
11_7170809_+	1.37127	1.93987e-07	1.52521e-06	C57	bru_P0_f	SIG
11_7170842_+	1.40521	2.0507e-07	1.59685e-06	C57	bru_P0_f	SIG
11_7170848_+	1.38229	4.11171e-07	2.99532e-06	C57	bru_P0_f	SIG
11_7172385_+	0.270669	0.121134	0.204018	C57	bru_P0_f	NOT_SIG
11_7172395_+	0.240643	0.168937	0.268608	C57	bru_P0_f	NOT_SIG
11_7172461_+	-0.0428134	0.384346	0.51216	PAT	bru_P0_f	NOT_SIG
11_7172492_+	0.164159	0.260369	0.379009	C57	bru_P0_f	NOT_SIG
11_7172549_+	0.0617969	0.915221	0.952669	C57	bru_P0_f	NOT_SIG
11_7172578_+	0.222248	0.0970118	0.170296	MAT	bru_P0_f	NOT_SIG
11_7172580_+	0.151241	0.328119	0.454597	MAT	bru_P0_f	NOT_SIG
11_7172663_+	-1.19107	5.11532e-21	2.4368e-19	PWK	bru_P0_f	SIG
11_7172680_+	-1.18572	3.49112e-19	1.29491e-17	PWK	bru_P0_f	SIG
11_7172703_+	-1.11271	1.01774e-14	2.31083e-13	PWK	bru_P0_f	SIG
11_7173848_+	0.0136523	1	1	C57	bru_P0_f	NOT_SIG
11_7173884_+	0.106155	0.902711	0.94369	C57	bru_P0_f	NOT_SIG
11_72683581_+	0.397758	0.208867	0.317184	C57	bru_P0_f	NOT_SIG
11_72683617_+	0.193482	0.608943	0.717471	C57	bru_P0_f	NOT_SIG
1_173332287_-	-1.11656	2.16684e-08	1.94976e-07	PWK	bru_P0_f	SIG
1_173332453_-	-0.65353	2.31098e-05	0.000115525	PAT	bru_P0_f	SIG
1_173332489_-	-0.268978	0.0861094	0.154661	PAT	bru_P0_f	NOT_SIG
11_76418455_-	0.479654	0.223255	0.33502	C57	bru_P0_f	NOT_SIG
11_76418459_-	0.386172	0.317041	0.443042	C57	bru_P0_f	NOT_SIG
11_76418467_-	0.229569	0.651314	0.755127	C57	bru_P0_f	NOT_SIG
1_176735279_-	-0.191973	0.30628	0.430742	PAT	bru_P0_f	NOT_SIG
1_176756059_-	-0.00986853	0.841788	0.903425	PAT	bru_P0_f	NOT_SIG
1_176756096_-	0.144223	0.825431	0.891309	C57	bru_P0_f	NOT_SIG
11_76986636_+	0.462298	0.232838	0.346511	MAT	bru_P0_f	NOT_SIG
11_76986697_+	0.44154	0.250295	0.36632	C57	bru_P0_f	NOT_SIG
11_77471558_-	-0.335595	0.589027	0.701146	PWK	bru_P0_f	NOT_SIG
11_77471580_-	-0.300662	0.50841	0.632778	PWK	bru_P0_f	NOT_SIG
11_77471601_-	-0.175131	0.742573	0.8287	PWK	bru_P0_f	NOT_SIG
1_177764156_-	-0.36461	0.190655	0.295311	PWK	bru_P0_f	NOT_SIG
11_77777511_+	0.00271548	0.910053	0.949323	C57	bru_P0_f	NOT_SIG
11_77864753_+	1.70261	0.00139061	0.00441633	MAT	bru_P0_f	SIG
11_77864852_+	0.793932	0.000893617	0.00300907	C57	bru_P0_f	SIG
11_77864907_+	1.2589	2.32835e-12	3.86125e-11	C57	bru_P0_f	SIG
11_77953771_+	0.53855	0.0122602	0.0297415	C57	bru_P0_f	NOT_SIG
11_77953858_+	0.330473	0.0884141	0.158117	C57	bru_P0_f	NOT_SIG
11_77978412_+	0.422718	0.0479761	0.0956177	C57	bru_P0_f	NOT_SIG
11_77978427_+	0.598671	0.00589307	0.0155032	C57	bru_P0_f	NOT_SIG
11_77978629_+	0.543858	0.108946	0.186792	C57	bru_P0_f	NOT_SIG
11_79240295_-	0.41477	0.589173	0.701149	C57	bru_P0_f	NOT_SIG
11_79240302_-	0.508592	0.47237	0.601638	C57	bru_P0_f	NOT_SIG
11_79578611_+	1.44569	8.77395e-11	1.16165e-09	C57	bru_P0_f	SIG
11_79692931_+	-0.517003	0.00120127	0.00391218	PWK	bru_P0_f	NOT_SIG
1_180437123_-	-0.0616901	0.608288	0.717221	PAT	bru_P0_f	NOT_SIG
11_80478588_+	0.488594	8.757e-13	1.5251e-11	MAT	bru_P0_f	NOT_SIG
11_80478597_+	0.267319	0.000152104	0.00063007	MAT	bru_P0_f	NOT_SIG
11_80478677_+	-0.386502	7.54966e-26	6.3248e-24	PWK	bru_P0_f	NOT_SIG
11_80478686_+	-0.501245	6.21479e-40	2.01318e-37	PWK	bru_P0_f	NOT_SIG
11_80478690_+	-0.471841	4.98624e-35	1.34601e-32	PWK	bru_P0_f	NOT_SIG
11_80478790_+	-1.1416	6.67158e-33	1.20064e-30	PWK	bru_P0_f	SIG
11_80480718_+	-0.0422206	0.836278	0.899995	PWK	bru_P0_f	NOT_SIG
11_80480723_+	-0.158057	0.538893	0.657579	PWK	bru_P0_f	NOT_SIG
1_181903208_-	1.16026	0.00039434	0.00147619	C57	bru_P0_f	SIG
1_181903456_-	0.55057	0.0375818	0.0781051	C57	bru_P0_f	NOT_SIG
1_181903497_-	0.835315	0.00525213	0.0139683	C57	bru_P0_f	SIG
11_84008819_+	0.188059	0.488603	0.615856	C57	bru_P0_f	NOT_SIG
11_84009260_+	0.54125	0.000770958	0.00264741	MAT	bru_P0_f	NOT_SIG
11_84009266_+	0.524075	0.00130881	0.00420603	MAT	bru_P0_f	NOT_SIG
11_84988469_-	0.784227	0.015563	0.036727	C57	bru_P0_f	SIG
11_85191089_-	-0.270815	0.537302	0.656488	PWK	bru_P0_f	NOT_SIG
11_86357926_-	-0.395097	0.516129	0.639818	PAT	bru_P0_f	NOT_SIG
11_86357938_-	-0.179948	0.704431	0.796749	PAT	bru_P0_f	NOT_SIG
11_86695314_-	0.231179	0.769057	0.850421	MAT	bru_P0_f	NOT_SIG
11_87227316_-	0.65096	0.034857	0.0732569	MAT	bru_P0_f	SIG
11_87227320_-	0.657875	0.0332513	0.0704	MAT	bru_P0_f	SIG
11_87230878_-	0.0472606	1	1	C57	bru_P0_f	NOT_SIG
11_87611851_+	0.129724	0.773696	0.85363	C57	bru_P0_f	NOT_SIG
11_87785002_+	-0.319654	0.229815	0.343063	PWK	bru_P0_f	NOT_SIG
11_87981371_-	0.681211	0.0209776	0.0471244	MAT	bru_P0_f	SIG
11_88193251_+	-1.64644	3.34173e-08	2.93095e-07	PWK	bru_P0_f	SIG
11_93959319_-	0.237012	0.524133	0.646715	C57	bru_P0_f	NOT_SIG
11_93959391_-	-0.0458484	0.826557	0.892085	PAT	bru_P0_f	NOT_SIG
11_95005648_+	-0.542975	0.000949284	0.00318548	PWK	bru_P0_f	NOT_SIG
11_95005669_+	-0.299143	0.0432872	0.0874222	PWK	bru_P0_f	NOT_SIG
11_95024854_+	-0.540906	0.0120075	0.0292601	PWK	bru_P0_f	NOT_SIG
11_95024915_+	-0.0160043	0.806597	0.876595	PWK	bru_P0_f	NOT_SIG
11_95491940_+	-0.0611226	0.156343	0.252215	PWK	bru_P0_f	NOT_SIG
11_95491959_+	-0.149868	0.00367395	0.0102892	PWK	bru_P0_f	NOT_SIG
11_95491970_+	-0.182662	0.000489773	0.00179203	PWK	bru_P0_f	NOT_SIG
11_95491976_+	-0.190036	0.000376753	0.001418	PWK	bru_P0_f	NOT_SIG
11_95491997_+	-0.777814	4.81506e-30	5.70643e-28	PWK	bru_P0_f	SIG
11_95492232_+	1.24729	1.77086e-05	9.07661e-05	MAT	bru_P0_f	SIG
11_97363147_+	1.45725	9.59169e-05	0.000415383	C57	bru_P0_f	SIG
11_97511948_-	-0.285931	0.118652	0.200323	PWK	bru_P0_f	NOT_SIG
11_97511953_-	-0.319948	0.0982239	0.171989	PWK	bru_P0_f	NOT_SIG
11_97717592_-	-0.611702	0.00111928	0.00367719	PWK	bru_P0_f	SIG
11_97717595_-	-0.685953	0.000247203	0.000972599	PWK	bru_P0_f	SIG
11_97717651_-	-0.585955	0.00403432	0.011109	PWK	bru_P0_f	NOT_SIG
11_97717934_-	-0.0763031	0.173927	0.27528	PWK	bru_P0_f	NOT_SIG
11_97717938_-	-0.33826	1.19746e-05	6.37991e-05	PWK	bru_P0_f	NOT_SIG
11_97717941_-	-0.203545	0.00393359	0.0108908	PWK	bru_P0_f	NOT_SIG
11_97717985_-	-0.0901271	0.0734739	0.136004	PWK	bru_P0_f	NOT_SIG
11_97718013_-	-0.120404	0.0468889	0.0938744	PWK	bru_P0_f	NOT_SIG
11_97718058_-	-0.129114	0.101278	0.176447	PWK	bru_P0_f	NOT_SIG
11_97718367_-	0.49472	0.140956	0.231622	C57	bru_P0_f	NOT_SIG
11_97718405_-	0.858986	0.00437589	0.0118984	C57	bru_P0_f	SIG
11_97718426_-	1.01713	0.00157485	0.00495287	MAT	bru_P0_f	SIG
11_97718566_-	1.04726	0.00068423	0.00239013	C57	bru_P0_f	SIG
11_98326346_-	0.518329	8.06776e-07	5.58423e-06	C57	bru_P0_f	NOT_SIG
11_98326374_-	0.44713	5.97395e-05	0.000272558	C57	bru_P0_f	NOT_SIG
11_98326992_-	-1.0659	2.98873e-05	0.000145812	PWK	bru_P0_f	SIG
11_98327909_-	1.17439	3.30376e-07	2.45458e-06	MAT	bru_P0_f	SIG
11_98800191_+	-0.643135	0.000148899	0.00061785	PWK	bru_P0_f	SIG
11_98800204_+	-0.67792	0.000195436	0.000790337	PWK	bru_P0_f	SIG
11_98800225_+	-0.353419	0.0653181	0.123832	PWK	bru_P0_f	NOT_SIG
11_99209322_-	0.0978872	0.902358	0.94369	MAT	bru_P0_f	NOT_SIG
11_99209329_-	0.00447694	1	1	MAT	bru_P0_f	NOT_SIG
1_20936838_+	-0.156068	0.175857	0.277521	PAT	bru_P0_f	NOT_SIG
12_105487648_+	0.0994487	0.877825	0.926244	C57	bru_P0_f	NOT_SIG
12_105487764_+	0.102403	0.777869	0.8565	C57	bru_P0_f	NOT_SIG
12_105487779_+	0.150421	0.532682	0.65348	C57	bru_P0_f	NOT_SIG
12_105487789_+	0.230301	0.297492	0.421802	C57	bru_P0_f	NOT_SIG
12_105488092_+	1.057	1.76374e-07	1.39577e-06	C57	bru_P0_f	SIG
12_105488366_+	-0.819954	2.46681e-10	3.0422e-09	PWK	bru_P0_f	SIG
12_105488392_+	-0.951147	9.98743e-17	2.82145e-15	PWK	bru_P0_f	SIG
12_105488410_+	-0.813603	3.60322e-14	7.54658e-13	PWK	bru_P0_f	SIG
12_105488435_+	-0.895151	2.4291e-17	7.42327e-16	PWK	bru_P0_f	SIG
12_105488447_+	-0.79736	3.25842e-14	6.91382e-13	PWK	bru_P0_f	SIG
12_105488466_+	-1.19601	8.42623e-24	5.0547e-22	PWK	bru_P0_f	SIG
12_105488474_+	-1.39024	1.31173e-27	1.32786e-25	PWK	bru_P0_f	SIG
12_105488558_+	-0.894453	1.44964e-07	1.16043e-06	PWK	bru_P0_f	SIG
12_105492318_+	-0.41217	0.0573048	0.111244	PAT	bru_P0_f	NOT_SIG
12_105492374_+	-0.582743	0.000300379	0.00115745	PAT	bru_P0_f	NOT_SIG
12_105492737_+	0.305497	0.0175436	0.0406507	C57	bru_P0_f	NOT_SIG
12_105492745_+	0.372207	0.00253346	0.0074697	MAT	bru_P0_f	NOT_SIG
12_105492762_+	0.56565	9.10478e-06	4.97639e-05	MAT	bru_P0_f	NOT_SIG
12_105492850_+	-0.619916	2.28397e-05	0.000114293	PAT	bru_P0_f	SIG
12_105492878_+	-0.333162	0.0201315	0.0454337	PAT	bru_P0_f	NOT_SIG
12_105492888_+	-0.328377	0.0216004	0.0483669	PAT	bru_P0_f	NOT_SIG
12_105492894_+	-0.185346	0.176074	0.277671	PAT	bru_P0_f	NOT_SIG
12_105837219_+	1.60051	1.59403e-06	1.03171e-05	C57	bru_P0_f	SIG
12_105837243_+	1.68469	6.20305e-06	3.51699e-05	C57	bru_P0_f	SIG
12_107915245_-	0.799334	8.41603e-11	1.12654e-09	C57	bru_P0_f	SIG
12_107915318_-	0.0455241	0.97917	1	C57	bru_P0_f	NOT_SIG
12_107915330_-	0.0486296	1	1	C57	bru_P0_f	NOT_SIG
12_107915384_-	0.220713	0.0238347	0.0528584	MAT	bru_P0_f	NOT_SIG
12_108205961_-	1.20414	7.4247e-06	4.12796e-05	C57	bru_P0_f	SIG
12_109033027_-	0.806253	0.0254845	0.0558797	MAT	bru_P0_f	SIG
12_109660910_+	3.07132	6.55826e-12	1.0181e-10	MAT	bru_P0_f	SIG
12_110618517_+	0.821474	0.0697416	0.130437	C57	bru_P0_f	NOT_SIG
12_110666698_+	1.12766	8.6912e-08	7.1943e-07	C57	bru_P0_f	SIG
12_110666782_+	1.16872	4.50529e-09	4.51365e-08	C57	bru_P0_f	SIG
12_111293262_-	-0.728307	0.00112291	0.00368413	PWK	bru_P0_f	SIG
12_111293297_-	-0.372642	0.0549349	0.107503	PWK	bru_P0_f	NOT_SIG
12_111293367_-	-0.756341	0.00499506	0.0133651	PWK	bru_P0_f	SIG
12_111293786_-	-0.477484	0.0591011	0.114229	PAT	bru_P0_f	NOT_SIG
12_111299145_-	-0.531621	0.0394264	0.0811061	PWK	bru_P0_f	NOT_SIG
12_111299156_-	-0.550883	0.0389801	0.0803923	PWK	bru_P0_f	NOT_SIG
12_111299413_-	-0.315309	0.271849	0.391614	PAT	bru_P0_f	NOT_SIG
12_111299488_-	0.0796833	1	1	C57	bru_P0_f	NOT_SIG
12_112736282_+	0.467299	0.295148	0.418966	C57	bru_P0_f	NOT_SIG
12_112736339_+	0.532142	0.0871797	0.156312	C57	bru_P0_f	NOT_SIG
12_112736355_+	-0.0862883	0.689667	0.786457	PWK	bru_P0_f	NOT_SIG
12_112736627_+	0.541289	0.0575676	0.111665	C57	bru_P0_f	NOT_SIG
12_112738592_+	0.528082	0.0030473	0.00874592	C57	bru_P0_f	NOT_SIG
12_112738631_+	0.416202	0.0212378	0.047604	C57	bru_P0_f	NOT_SIG
12_112738658_+	0.23069	0.335188	0.463019	C57	bru_P0_f	NOT_SIG
12_112739145_+	0.410863	0.117298	0.198435	C57	bru_P0_f	NOT_SIG
12_11326287_-	1.94661	3.18868e-08	2.80685e-07	C57	bru_P0_f	SIG
12_11326320_-	2.49729	2.9179e-11	4.13355e-10	C57	bru_P0_f	SIG
12_12373090_+	0.488732	0.170372	0.270624	MAT	bru_P0_f	NOT_SIG
12_12373636_+	2.3827	0.000105015	0.000450765	C57	bru_P0_f	SIG
12_12373649_+	2.91602	5.42267e-07	3.88625e-06	C57	bru_P0_f	SIG
12_12937184_-	-2.23171	5.35086e-10	6.32599e-09	PWK	bru_P0_f	SIG
12_12940050_-	0.0606409	1	1	MAT	bru_P0_f	NOT_SIG
12_15793814_-	-0.181007	0.136734	0.225983	PWK	bru_P0_f	NOT_SIG
12_15793873_-	-0.2686	0.0343044	0.0722833	PWK	bru_P0_f	NOT_SIG
12_15815654_-	0.350774	0.384499	0.51216	MAT	bru_P0_f	NOT_SIG
12_15815803_-	1.49306	5.77105e-09	5.67642e-08	MAT	bru_P0_f	SIG
12_15815809_-	1.64049	1.4086e-10	1.8059e-09	C57	bru_P0_f	SIG
12_25057993_+	-0.39223	0.0164775	0.0385294	PWK	bru_P0_f	NOT_SIG
12_25094385_-	0.177845	0.510218	0.634541	C57	bru_P0_f	NOT_SIG
12_25094456_-	-0.282418	0.0085347	0.0216181	PWK	bru_P0_f	NOT_SIG
12_25094499_-	-0.690258	3.5572e-08	3.09757e-07	PWK	bru_P0_f	SIG
12_27341441_-	0.581126	0.0486448	0.0967123	C57	bru_P0_f	NOT_SIG
12_27341585_-	0.460172	0.061407	0.118029	C57	bru_P0_f	NOT_SIG
12_31332074_-	0.507839	0.101664	0.176866	C57	bru_P0_f	NOT_SIG
12_3365747_+	-0.582447	0.00646583	0.0168188	PWK	bru_P0_f	NOT_SIG
12_3365772_+	-0.231105	0.167438	0.266836	PWK	bru_P0_f	NOT_SIG
12_3365811_+	-0.489948	0.0107332	0.0265137	PWK	bru_P0_f	NOT_SIG
12_3366567_+	-0.0321541	0.755742	0.838965	PAT	bru_P0_f	NOT_SIG
1_23848389_-	1.03432	0.0069207	0.0178681	C57	bru_P0_f	SIG
1_23848450_-	0.145188	0.890488	0.935947	C57	bru_P0_f	NOT_SIG
12_3963013_-	2.932	3.08448e-09	3.20433e-08	C57	bru_P0_f	SIG
12_3966227_-	1.18535	6.51121e-08	5.44543e-07	C57	bru_P0_f	SIG
12_3966397_-	-0.497058	0.013839	0.0330598	PWK	bru_P0_f	NOT_SIG
12_3966414_-	-0.748343	0.000371286	0.00140068	PWK	bru_P0_f	SIG
12_3966441_-	-0.417271	0.0545142	0.106765	PWK	bru_P0_f	NOT_SIG
12_40036337_-	1.25454	1.01183e-20	4.59484e-19	MAT	bru_P0_f	SIG
12_40036342_-	0.964951	5.54654e-13	9.94488e-12	MAT	bru_P0_f	SIG
12_41452109_-	-0.377761	0.0234273	0.0520261	PWK	bru_P0_f	NOT_SIG
12_41452405_-	-0.0336581	1	1	PAT	bru_P0_f	NOT_SIG
12_41452725_-	0.705881	0.0276527	0.0599842	C57	bru_P0_f	SIG
12_41452879_-	-0.655233	0.0595469	0.115045	PWK	bru_P0_f	NOT_SIG
12_41453697_-	0.864104	0.00158533	0.00497267	C57	bru_P0_f	SIG
12_41453703_-	0.856447	0.00170291	0.00528043	C57	bru_P0_f	SIG
12_41453792_-	-0.0293363	0.793579	0.865933	PAT	bru_P0_f	NOT_SIG
12_41454024_-	-1.01505	3.00682e-17	9.07461e-16	PWK	bru_P0_f	SIG
12_41454034_-	-0.616545	2.37754e-08	2.12362e-07	PWK	bru_P0_f	SIG
12_41454039_-	-0.463094	1.18885e-05	6.34097e-05	PWK	bru_P0_f	NOT_SIG
12_41454051_-	-0.629465	4.16843e-09	4.21089e-08	PWK	bru_P0_f	SIG
12_41454085_-	0.0530905	0.965765	0.995261	C57	bru_P0_f	NOT_SIG
12_41454417_-	0.28239	0.300452	0.424511	MAT	bru_P0_f	NOT_SIG
12_41454497_-	-0.149137	0.658856	0.761557	PAT	bru_P0_f	NOT_SIG
12_4248077_-	0.65441	0.000157715	0.000651647	C57	bru_P0_f	SIG
12_4248546_-	1.17125	0.0164589	0.0385046	MAT	bru_P0_f	SIG
12_4295094_-	0.487692	0.0330194	0.06997	MAT	bru_P0_f	NOT_SIG
12_4295126_-	0.3321	0.0626976	0.120082	MAT	bru_P0_f	NOT_SIG
12_44282788_+	-2.27467	4.81699e-09	4.78645e-08	PWK	bru_P0_f	SIG
12_44283448_+	-0.367776	0.391603	0.518645	PWK	bru_P0_f	NOT_SIG
12_44283452_+	-0.248195	0.568172	0.684201	PWK	bru_P0_f	NOT_SIG
12_44598665_+	-0.176435	0.0726439	0.13493	PAT	bru_P0_f	NOT_SIG
12_44598724_+	0.815055	1.11497e-14	2.50817e-13	C57	bru_P0_f	SIG
12_44598729_+	0.817489	4.86644e-15	1.15346e-13	C57	bru_P0_f	SIG
12_44598756_+	1.14853	1.20665e-26	1.17262e-24	C57	bru_P0_f	SIG
12_44599484_+	0.375561	0.224603	0.336316	MAT	bru_P0_f	NOT_SIG
12_44599501_+	0.253712	0.465921	0.594983	MAT	bru_P0_f	NOT_SIG
12_49383234_+	0.380685	0.471747	0.601317	MAT	bru_P0_f	NOT_SIG
12_49385102_+	-0.0236378	0.738197	0.824574	PAT	bru_P0_f	NOT_SIG
12_49385123_+	-0.197473	0.246733	0.362089	PAT	bru_P0_f	NOT_SIG
12_49385141_+	-0.326507	0.0953232	0.168061	PAT	bru_P0_f	NOT_SIG
12_52886388_+	-0.20923	0.575791	0.690512	PAT	bru_P0_f	NOT_SIG
12_52886410_+	0.84081	0.0335288	0.0708949	C57	bru_P0_f	SIG
12_52886418_+	0.721217	0.0652907	0.123828	C57	bru_P0_f	NOT_SIG
12_52886480_+	0.2006	0.660834	0.762887	C57	bru_P0_f	NOT_SIG
12_52886493_+	-0.150185	0.530575	0.652014	PAT	bru_P0_f	NOT_SIG
12_52886607_+	0.0735584	1	1	MAT	bru_P0_f	NOT_SIG
12_52886718_+	0.718159	0.0217298	0.0486344	MAT	bru_P0_f	SIG
12_52886766_+	-0.0616736	0.720946	0.811085	PAT	bru_P0_f	NOT_SIG
12_52887655_+	0.393851	0.194295	0.30009	C57	bru_P0_f	NOT_SIG
12_53139805_+	0.988368	0.11611	0.196852	MAT	bru_P0_f	NOT_SIG
12_53141323_+	-0.0649477	0.871722	0.922702	PWK	bru_P0_f	NOT_SIG
12_53141728_+	-0.10559	0.557205	0.673665	PAT	bru_P0_f	NOT_SIG
12_53141741_+	-0.0377753	0.75176	0.835814	PAT	bru_P0_f	NOT_SIG
12_53141786_+	-0.228125	0.270095	0.38978	PAT	bru_P0_f	NOT_SIG
12_53141790_+	-0.153846	0.434037	0.562247	PAT	bru_P0_f	NOT_SIG
12_53142214_+	-0.937737	0.00504019	0.013471	PWK	bru_P0_f	SIG
12_53142413_+	0.876707	0.0049	0.0131469	C57	bru_P0_f	SIG
12_54861640_-	0.0252344	1	1	C57	bru_P0_f	NOT_SIG
12_54861652_-	0.161432	0.784498	0.860705	C57	bru_P0_f	NOT_SIG
1_25826205_-	0.627751	0.0187994	0.042926	C57	bru_P0_f	SIG
1_25826244_-	0.450103	0.0887678	0.158633	C57	bru_P0_f	NOT_SIG
12_61524095_+	-1.18459	1.91811e-08	1.73673e-07	PWK	bru_P0_f	SIG
12_61524126_+	-0.90967	4.8341e-06	2.80632e-05	PWK	bru_P0_f	SIG
12_61524331_+	-0.410363	0.000709699	0.00246893	PAT	bru_P0_f	NOT_SIG
12_61524347_+	-0.233571	0.0418217	0.0851327	PWK	bru_P0_f	NOT_SIG
12_61524352_+	-0.232142	0.0451244	0.0907156	PWK	bru_P0_f	NOT_SIG
12_61840372_+	-0.371964	0.0480015	0.095629	PWK	bru_P0_f	NOT_SIG
12_61840388_+	-0.524272	0.0046925	0.0126638	PWK	bru_P0_f	NOT_SIG
12_71990419_+	0.644164	0.181107	0.284329	C57	bru_P0_f	NOT_SIG
12_72304272_-	0.435309	0.4071	0.535055	C57	bru_P0_f	NOT_SIG
12_72308494_-	-0.628675	1.64428e-06	1.06103e-05	PAT	bru_P0_f	SIG
12_72308509_-	-0.831284	7.8232e-11	1.05299e-09	PWK	bru_P0_f	SIG
12_72308515_-	-1.14289	5.41977e-19	1.96527e-17	PWK	bru_P0_f	SIG
12_72308635_-	-0.711731	0.030204	0.0648525	PWK	bru_P0_f	SIG
12_72308660_-	-0.769244	0.0597162	0.115235	PWK	bru_P0_f	NOT_SIG
12_72783815_+	-0.075444	0.571922	0.687864	PWK	bru_P0_f	NOT_SIG
12_72783849_+	-0.505279	0.00477983	0.0128743	PWK	bru_P0_f	NOT_SIG
12_72783856_+	-0.616454	0.000657656	0.00231562	PWK	bru_P0_f	SIG
12_72794237_+	0.599359	0.0555952	0.108489	C57	bru_P0_f	NOT_SIG
12_72794272_+	1.03098	0.00329586	0.0093325	C57	bru_P0_f	SIG
12_72794274_+	1.02573	0.00402532	0.0110942	C57	bru_P0_f	SIG
12_74266776_+	0.549762	0.0772623	0.141854	C57	bru_P0_f	NOT_SIG
12_74267314_+	-0.22266	0.55716	0.673665	PWK	bru_P0_f	NOT_SIG
12_74267330_+	-0.293776	0.518507	0.641891	PAT	bru_P0_f	NOT_SIG
12_74267332_+	-0.438167	0.325477	0.451557	PAT	bru_P0_f	NOT_SIG
12_76938161_-	-1.35679	3.42147e-10	4.15623e-09	PWK	bru_P0_f	SIG
12_78964106_-	0.93623	0.064732	0.123057	MAT	bru_P0_f	NOT_SIG
12_78964180_-	-0.0839836	0.734676	0.821964	PWK	bru_P0_f	NOT_SIG
12_78964283_-	-0.258687	0.0728217	0.135157	PAT	bru_P0_f	NOT_SIG
12_78964906_-	0.0665522	1	1	C57	bru_P0_f	NOT_SIG
12_80338834_-	-0.554419	8.80755e-06	4.83569e-05	PWK	bru_P0_f	NOT_SIG
12_80340092_-	0.307651	0.325541	0.451557	C57	bru_P0_f	NOT_SIG
12_81721923_-	0.612498	0.0790303	0.14431	C57	bru_P0_f	NOT_SIG
12_81722180_-	0.81121	3.44491e-14	7.27776e-13	MAT	bru_P0_f	SIG
12_81918016_+	0.910688	0.0178055	0.0410616	C57	bru_P0_f	SIG
12_81918241_+	0.692502	0.0910413	0.161567	C57	bru_P0_f	NOT_SIG
12_81918726_+	0.420478	0.479524	0.608515	C57	bru_P0_f	NOT_SIG
12_81918805_+	-0.0357951	0.885878	0.932917	PWK	bru_P0_f	NOT_SIG
12_81918889_+	0.834822	0.0460893	0.0923878	MAT	bru_P0_f	SIG
12_81918897_+	0.854616	0.0362923	0.0757492	MAT	bru_P0_f	SIG
12_82342026_+	-0.421243	0.0187657	0.0428778	PWK	bru_P0_f	NOT_SIG
12_82342173_+	0.718718	0.000173154	0.000710003	MAT	bru_P0_f	SIG
12_83681651_+	0.244779	0.587918	0.700169	C57	bru_P0_f	NOT_SIG
12_84918717_-	-0.656347	0.168841	0.268543	PAT	bru_P0_f	NOT_SIG
12_84918773_-	-0.110388	0.697952	0.792371	PWK	bru_P0_f	NOT_SIG
12_84919074_-	0.87169	0.00308134	0.00882797	C57	bru_P0_f	SIG
12_84919097_-	0.670292	0.0269781	0.0586749	C57	bru_P0_f	SIG
12_84919099_-	0.878967	0.00593012	0.0155838	C57	bru_P0_f	SIG
12_84920073_-	-0.12281	0.51357	0.63773	PAT	bru_P0_f	NOT_SIG
12_8498060_-	-0.176891	0.473544	0.602501	PWK	bru_P0_f	NOT_SIG
12_8498240_-	0.642453	1.93375e-09	2.06962e-08	MAT	bru_P0_f	SIG
12_8498259_-	1.06085	4.17207e-25	3.11879e-23	MAT	bru_P0_f	SIG
12_8498283_-	1.24034	3.16441e-32	5.12557e-30	MAT	bru_P0_f	SIG
12_8498392_-	0.439993	6.26784e-07	4.43957e-06	MAT	bru_P0_f	NOT_SIG
12_8498405_-	0.318563	0.000352656	0.00133871	MAT	bru_P0_f	NOT_SIG
12_8498435_-	-0.012586	0.386836	0.514226	PWK	bru_P0_f	NOT_SIG
12_8498440_-	0.0548013	0.923547	0.958871	MAT	bru_P0_f	NOT_SIG
12_8498609_-	0.150072	0.764048	0.845866	C57	bru_P0_f	NOT_SIG
12_8498935_-	-0.0955136	0.230857	0.344196	PAT	bru_P0_f	NOT_SIG
12_8498945_-	0.0223976	0.847354	0.907693	C57	bru_P0_f	NOT_SIG
12_8499013_-	-0.209757	0.00919194	0.0230344	PWK	bru_P0_f	NOT_SIG
12_8499038_-	-0.0652933	0.239572	0.353932	PWK	bru_P0_f	NOT_SIG
12_85014759_+	0.497614	0.1038	0.180066	C57	bru_P0_f	NOT_SIG
12_85014765_+	0.511288	0.0852733	0.153574	C57	bru_P0_f	NOT_SIG
12_85029273_+	0.154176	0.63397	0.739606	MAT	bru_P0_f	NOT_SIG
12_85029279_+	0.182191	0.538504	0.657435	MAT	bru_P0_f	NOT_SIG
12_85343381_-	1.24693	2.19941e-14	4.74975e-13	C57	bru_P0_f	SIG
12_86679539_+	1.28415	0.015412	0.0364413	C57	bru_P0_f	SIG
12_86689096_+	-0.0429368	0.825456	0.891309	PAT	bru_P0_f	NOT_SIG
12_86882720_-	0.0561396	1	1	MAT	bru_P0_f	NOT_SIG
12_86882777_-	0.0472606	1	1	MAT	bru_P0_f	NOT_SIG
12_86883180_-	-0.184064	0.235885	0.35008	PAT	bru_P0_f	NOT_SIG
12_86883217_-	0.365073	0.0935673	0.165385	C57	bru_P0_f	NOT_SIG
12_86883267_-	0.784227	0.00128676	0.00414614	C57	bru_P0_f	SIG
12_86883986_-	-0.548349	1.05415e-05	5.67862e-05	PAT	bru_P0_f	NOT_SIG
12_88794779_+	-0.837261	0.00763693	0.0195099	PWK	bru_P0_f	SIG
12_88795333_+	-1.10103	1.5477e-05	8.02592e-05	PWK	bru_P0_f	SIG
12_88795387_+	-0.315729	0.039634	0.0814298	PWK	bru_P0_f	NOT_SIG
12_88795405_+	0.0416986	1	1	MAT	bru_P0_f	NOT_SIG
12_88795459_+	-0.572259	1.64025e-05	8.47867e-05	PWK	bru_P0_f	NOT_SIG
12_88795498_+	-0.632233	9.76242e-06	5.31479e-05	PWK	bru_P0_f	SIG
12_88795501_+	-0.690312	1.93621e-06	1.23119e-05	PWK	bru_P0_f	SIG
12_88795609_+	-0.354215	0.0552149	0.107933	PWK	bru_P0_f	NOT_SIG
12_88795621_+	-0.405629	0.0296723	0.0637885	PWK	bru_P0_f	NOT_SIG
12_88795648_+	-0.170095	0.264512	0.383565	PWK	bru_P0_f	NOT_SIG
12_88795706_+	0.023992	0.943517	0.976267	MAT	bru_P0_f	NOT_SIG
12_88795732_+	-0.106959	0.522312	0.645615	PWK	bru_P0_f	NOT_SIG
12_88795739_+	-0.132448	0.492777	0.619029	PWK	bru_P0_f	NOT_SIG
12_91808825_-	0.464578	0.000235634	0.000933125	C57	bru_P0_f	NOT_SIG
12_91808831_-	0.407157	0.00172777	0.00535068	C57	bru_P0_f	NOT_SIG
12_91808839_-	0.658343	2.02941e-07	1.58281e-06	C57	bru_P0_f	SIG
12_91809144_-	0.436304	0.0164184	0.0384283	C57	bru_P0_f	NOT_SIG
12_91809187_-	0.389526	0.0341275	0.0720041	C57	bru_P0_f	NOT_SIG
12_91809569_-	0.710227	0.0248271	0.0546848	C57	bru_P0_f	SIG
12_91809998_-	-1.7247	1.94813e-05	9.91199e-05	PWK	bru_P0_f	SIG
12_91810009_-	-2.08519	9.24284e-08	7.59915e-07	PWK	bru_P0_f	SIG
12_95778769_+	0.800842	0.00186419	0.00570408	C57	bru_P0_f	SIG
12_95778775_+	0.552496	0.040754	0.0832031	C57	bru_P0_f	NOT_SIG
12_95778780_+	0.415545	0.179376	0.282158	C57	bru_P0_f	NOT_SIG
13_101684272_-	0.166449	0.206542	0.314703	C57	bru_P0_f	NOT_SIG
13_101684285_-	0.392834	0.000164857	0.000678846	C57	bru_P0_f	NOT_SIG
13_101684754_-	-0.160208	0.0641373	0.122165	PAT	bru_P0_f	NOT_SIG
13_101684793_-	-0.0564312	0.380218	0.507967	PAT	bru_P0_f	NOT_SIG
13_101685032_-	-0.327135	0.374152	0.502905	PAT	bru_P0_f	NOT_SIG
13_110055080_-	1.34463	0.0030771	0.00882102	C57	bru_P0_f	SIG
13_111487598_-	0.420972	0.0138752	0.0331299	C57	bru_P0_f	NOT_SIG
13_24812937_+	-0.658504	2.08869e-09	2.22078e-08	PAT	bru_P0_f	SIG
13_24812969_+	-0.493451	2.75883e-06	1.68195e-05	PAT	bru_P0_f	NOT_SIG
13_24813014_+	-0.479179	1.66481e-05	8.57829e-05	PAT	bru_P0_f	NOT_SIG
13_24813038_+	-0.627716	1.93839e-06	1.23119e-05	PAT	bru_P0_f	SIG
13_28951207_-	0.879012	6.0213e-10	7.04999e-09	MAT	bru_P0_f	SIG
13_28951404_-	-0.25134	0.0289485	0.0625137	PWK	bru_P0_f	NOT_SIG
13_28951439_-	-0.393298	0.000682649	0.00238753	PWK	bru_P0_f	NOT_SIG
13_28951482_-	-0.331645	0.00173785	0.00537505	PWK	bru_P0_f	NOT_SIG
13_28951495_-	-0.310642	0.0069745	0.0179878	PWK	bru_P0_f	NOT_SIG
13_28951781_-	-0.353861	0.00193479	0.00588308	PWK	bru_P0_f	NOT_SIG
13_28953110_-	0.754569	1.81654e-05	9.29111e-05	C57	bru_P0_f	SIG
13_28953164_-	0.607743	0.000470892	0.00172684	C57	bru_P0_f	SIG
13_30541046_-	1.37765	0.00134973	0.00431903	C57	bru_P0_f	SIG
13_30541102_-	0.144373	0.898331	0.941483	C57	bru_P0_f	NOT_SIG
13_30541118_-	-0.329809	0.345393	0.473017	PAT	bru_P0_f	NOT_SIG
13_34074434_-	-0.160647	0.000987014	0.00329842	PWK	bru_P0_f	NOT_SIG
13_34074465_-	-0.191206	8.68298e-05	0.000379412	PWK	bru_P0_f	NOT_SIG
13_34075198_-	0.308876	0.0110586	0.0272346	MAT	bru_P0_f	NOT_SIG
13_34075222_-	0.161306	0.263747	0.382959	MAT	bru_P0_f	NOT_SIG
13_34075274_-	-0.214051	0.00325401	0.00923554	PWK	bru_P0_f	NOT_SIG
13_34075312_-	-0.14561	0.140262	0.230794	PWK	bru_P0_f	NOT_SIG
13_34075423_-	1.01835	4.5252e-09	4.52427e-08	MAT	bru_P0_f	SIG
13_34127695_-	-0.671051	0.0377724	0.0784343	PWK	bru_P0_f	SIG
1_33801147_-	1.08611	5.65792e-11	7.70079e-10	C57	bru_P0_f	SIG
1_33801485_-	0.342171	0.0536341	0.105254	C57	bru_P0_f	NOT_SIG
1_33801520_-	0.859302	2.56635e-12	4.21281e-11	C57	bru_P0_f	SIG
1_33801733_-	0.0738422	0.902188	0.94369	C57	bru_P0_f	NOT_SIG
1_33801745_-	0.281727	0.239048	0.353432	C57	bru_P0_f	NOT_SIG
1_33802035_-	-0.00040834	0.788592	0.862816	PWK	bru_P0_f	NOT_SIG
1_33803240_-	0.594089	0.0640294	0.122007	C57	bru_P0_f	NOT_SIG
1_33803244_-	0.602713	0.0482058	0.0959574	C57	bru_P0_f	SIG
1_33803269_-	0.495598	0.0605745	0.116752	C57	bru_P0_f	NOT_SIG
1_33803370_-	-0.397921	0.0229832	0.0510866	PWK	bru_P0_f	NOT_SIG
1_33803394_-	-0.363022	0.0520606	0.102705	PWK	bru_P0_f	NOT_SIG
1_33853293_-	-0.659643	0.0195442	0.0443727	PWK	bru_P0_f	SIG
1_33853314_-	-0.86785	0.00435564	0.0118566	PWK	bru_P0_f	SIG
1_34227883_+	0.540301	0.181708	0.284977	C57	bru_P0_f	NOT_SIG
1_34228651_+	0.330927	0.504312	0.628966	C57	bru_P0_f	NOT_SIG
1_34307426_+	-0.190238	0.649203	0.753218	PAT	bru_P0_f	NOT_SIG
1_34587536_+	-0.249131	0.0269054	0.058546	PWK	bru_P0_f	NOT_SIG
1_34587704_+	0.180156	0.602883	0.712751	MAT	bru_P0_f	NOT_SIG
1_34816899_-	0.0724928	0.935637	0.969145	MAT	bru_P0_f	NOT_SIG
1_34817045_-	-0.187553	0.414734	0.542448	PWK	bru_P0_f	NOT_SIG
1_34817080_-	-0.0792524	0.703135	0.796239	PWK	bru_P0_f	NOT_SIG
1_34817210_-	-0.129765	0.336151	0.463628	PAT	bru_P0_f	NOT_SIG
1_34817247_-	-0.748057	3.22533e-05	0.000155629	PAT	bru_P0_f	SIG
13_51424666_-	3.06107	8.61532e-11	1.14468e-09	C57	bru_P0_f	SIG
13_51426334_-	-0.777653	0.0738185	0.136486	PWK	bru_P0_f	NOT_SIG
13_52507778_-	0.0107354	0.857581	0.914414	C57	bru_P0_f	NOT_SIG
13_52508179_-	-0.975459	0.107675	0.185267	PWK	bru_P0_f	NOT_SIG
13_54107276_+	-1.73606	1.22955e-06	8.22921e-06	PWK	bru_P0_f	SIG
13_54107306_+	-0.780307	0.0163876	0.038393	PWK	bru_P0_f	SIG
13_54107314_+	-0.923591	0.00531825	0.0141132	PWK	bru_P0_f	SIG
13_54107438_+	0.490205	0.335953	0.463559	C57	bru_P0_f	NOT_SIG
13_54107503_+	-0.321973	0.418754	0.546617	PAT	bru_P0_f	NOT_SIG
13_54107712_+	0.0100322	0.82658	0.892085	MAT	bru_P0_f	NOT_SIG
13_54107762_+	0.0139467	0.818588	0.885665	MAT	bru_P0_f	NOT_SIG
13_54107775_+	0.325096	0.0292357	0.063024	MAT	bru_P0_f	NOT_SIG
13_54107812_+	0.22055	0.188653	0.292958	C57	bru_P0_f	NOT_SIG
13_54107899_+	0.949286	0.00018187	0.000743237	C57	bru_P0_f	SIG
13_54107960_+	0.57333	0.243797	0.358756	C57	bru_P0_f	NOT_SIG
13_54380337_+	-0.0607825	0.640869	0.746221	PAT	bru_P0_f	NOT_SIG
13_54380366_+	-0.0443956	0.67364	0.773418	PAT	bru_P0_f	NOT_SIG
13_54380422_+	-0.225452	0.291765	0.415379	PAT	bru_P0_f	NOT_SIG
13_54380673_+	-1.16573	0.0326503	0.0693088	PWK	bru_P0_f	SIG
13_54582022_+	0.0675658	0.954071	0.98559	MAT	bru_P0_f	NOT_SIG
13_54591024_+	-0.982654	0.00210129	0.00630647	PWK	bru_P0_f	SIG
13_54737377_-	3.14464	4.94106e-56	3.08607e-53	C57	bru_P0_f	SIG
13_54737397_-	2.88109	9.614e-50	5.19049e-47	C57	bru_P0_f	SIG
13_54737502_-	0.551566	0.0611723	0.117624	C57	bru_P0_f	NOT_SIG
13_54738415_-	-0.327859	0.0068222	0.0176419	PAT	bru_P0_f	NOT_SIG
13_54738560_-	0.31419	0.0901033	0.160187	MAT	bru_P0_f	NOT_SIG
13_54738572_-	0.232817	0.255491	0.373026	MAT	bru_P0_f	NOT_SIG
13_54738603_-	0.462298	0.081838	0.148488	MAT	bru_P0_f	NOT_SIG
13_54738610_-	0.400083	0.157508	0.253926	C57	bru_P0_f	NOT_SIG
13_54739289_-	0.699083	0.00530542	0.0140946	C57	bru_P0_f	SIG
13_54739338_-	0.433773	0.0819508	0.148637	C57	bru_P0_f	NOT_SIG
13_54739494_-	0.162739	0.720673	0.810965	MAT	bru_P0_f	NOT_SIG
13_54739549_-	0.87154	1.05162e-06	7.11825e-06	C57	bru_P0_f	SIG
13_54739571_-	0.942828	3.08629e-09	3.20433e-08	C57	bru_P0_f	SIG
13_54739652_-	1.2168	1.74532e-15	4.30483e-14	C57	bru_P0_f	SIG
13_54739721_-	0.844776	1.60531e-06	1.03726e-05	C57	bru_P0_f	SIG
13_54739856_-	-0.512166	0.00306302	0.00878584	PAT	bru_P0_f	NOT_SIG
13_54739874_-	-0.313692	0.029502	0.0634574	PAT	bru_P0_f	NOT_SIG
13_54739903_-	-0.142976	0.170942	0.271352	PAT	bru_P0_f	NOT_SIG
13_54739972_-	-0.198999	0.0172825	0.0401605	PWK	bru_P0_f	NOT_SIG
13_54740231_-	0.0180416	0.930675	0.964622	MAT	bru_P0_f	NOT_SIG
13_54740383_-	0.384659	0.0087718	0.0221299	C57	bru_P0_f	NOT_SIG
13_54740401_-	0.643689	2.1251e-06	1.33755e-05	C57	bru_P0_f	SIG
13_54740452_-	0.615251	3.61665e-05	0.000171782	C57	bru_P0_f	SIG
13_54740524_-	0.205496	0.411588	0.539204	C57	bru_P0_f	NOT_SIG
13_55246102_+	-0.445069	0.0318188	0.0678698	PWK	bru_P0_f	NOT_SIG
13_55246981_+	0.878057	0.0102053	0.0253515	MAT	bru_P0_f	SIG
13_55247060_+	-0.195309	0.230465	0.343716	PAT	bru_P0_f	NOT_SIG
13_55247087_+	-0.155529	0.368484	0.497627	PAT	bru_P0_f	NOT_SIG
13_55247094_+	-0.0455089	0.707028	0.799127	PAT	bru_P0_f	NOT_SIG
13_55247423_+	0.498318	0.0513378	0.101466	MAT	bru_P0_f	NOT_SIG
13_55312785_+	-1.03014	2.27485e-09	2.40817e-08	PWK	bru_P0_f	SIG
13_55312810_+	-0.928287	2.61387e-07	1.99698e-06	PWK	bru_P0_f	SIG
13_55312824_+	-1.27431	1.90878e-09	2.04741e-08	PAT	bru_P0_f	SIG
13_55313227_+	-1.74123	0.00100036	0.00333386	PWK	bru_P0_f	SIG
13_55313566_+	-0.702182	2.37349e-20	1.02971e-18	PWK	bru_P0_f	SIG
13_55313570_+	-0.6073	2.90338e-16	7.7942e-15	PWK	bru_P0_f	SIG
13_55313609_+	0.0736434	0.752044	0.835814	MAT	bru_P0_f	NOT_SIG
13_55313621_+	0.434017	1.23553e-05	6.55216e-05	C57	bru_P0_f	NOT_SIG
13_55313894_+	-0.167829	0.0792516	0.144659	PWK	bru_P0_f	NOT_SIG
13_55313908_+	-0.17208	0.0657683	0.124442	PWK	bru_P0_f	NOT_SIG
13_55313949_+	0.613365	1.39232e-05	7.28233e-05	MAT	bru_P0_f	SIG
13_55314018_+	-0.650619	0.00312465	0.00893098	PWK	bru_P0_f	SIG
13_55597190_+	1.79933	0.000417454	0.00155672	MAT	bru_P0_f	SIG
13_55699409_+	-0.187617	0.15952	0.256573	PWK	bru_P0_f	NOT_SIG
13_55699818_+	-0.478809	0.137674	0.227151	PWK	bru_P0_f	NOT_SIG
13_55699827_+	-0.680699	0.0419489	0.0853558	PWK	bru_P0_f	SIG
13_55699836_+	-0.845622	0.0177437	0.040997	PWK	bru_P0_f	SIG
13_55699921_+	-0.260167	0.607765	0.716779	PWK	bru_P0_f	NOT_SIG
13_55700050_+	-0.248687	0.599408	0.710025	PWK	bru_P0_f	NOT_SIG
13_55702184_+	-0.716149	0.00214925	0.00644245	PWK	bru_P0_f	SIG
13_55702228_+	-1.37724	1.04901e-09	1.17446e-08	PAT	bru_P0_f	SIG
13_55702248_+	-1.27729	3.95824e-08	3.44063e-07	PWK	bru_P0_f	SIG
13_58128210_-	0.560394	0.000962228	0.00322224	C57	bru_P0_f	NOT_SIG
13_58128259_-	0.321383	0.287736	0.410728	C57	bru_P0_f	NOT_SIG
13_5865148_+	-0.552201	0.0784196	0.14341	PWK	bru_P0_f	NOT_SIG
13_5868801_+	-0.242958	0.525744	0.647059	PWK	bru_P0_f	NOT_SIG
13_59128462_+	0.711166	3.85612e-09	3.91985e-08	C57	bru_P0_f	SIG
13_59128476_+	0.816331	3.25778e-12	5.25898e-11	C57	bru_P0_f	SIG
13_59128525_+	0.398845	0.00290976	0.00838583	C57	bru_P0_f	NOT_SIG
13_59128534_+	0.570536	2.24528e-05	0.000112588	C57	bru_P0_f	NOT_SIG
13_59128828_+	0.804279	1.87817e-05	9.59627e-05	MAT	bru_P0_f	SIG
13_59128835_+	0.738986	4.10416e-05	0.000193425	MAT	bru_P0_f	SIG
13_60761485_+	-0.191261	0.0596879	0.115226	PAT	bru_P0_f	NOT_SIG
13_60761510_+	-0.362195	0.000309629	0.00118932	PAT	bru_P0_f	NOT_SIG
1_36106056_+	0.326545	0.164155	0.262378	MAT	bru_P0_f	NOT_SIG
1_36106089_+	0.913794	1.57119e-06	1.02064e-05	MAT	bru_P0_f	SIG
1_36549567_-	-0.0555493	0.486229	0.614297	PAT	bru_P0_f	NOT_SIG
1_36550172_-	0.330509	0.123409	0.207203	MAT	bru_P0_f	NOT_SIG
13_6596616_-	-1.02313	0.0176534	0.0408272	PAT	bru_P0_f	SIG
13_69815771_+	1.4623	0.000749824	0.00258214	C57	bru_P0_f	SIG
13_70603728_-	1.45819	6.16898e-05	0.000280666	C57	bru_P0_f	SIG
13_70603783_-	0.980147	0.00287861	0.00831085	C57	bru_P0_f	SIG
13_70603788_-	1.10924	0.000573001	0.00205023	C57	bru_P0_f	SIG
13_70604833_-	-1.4597	0.0134254	0.0322477	PWK	bru_P0_f	SIG
13_70606283_-	-1.22433	3.77187e-09	3.84225e-08	PWK	bru_P0_f	SIG
13_70606297_-	-1.4184	9.52241e-12	1.42807e-10	PWK	bru_P0_f	SIG
13_70606764_-	-0.507954	0.10344	0.179569	PWK	bru_P0_f	NOT_SIG
13_73620320_+	0.396269	0.663881	0.765314	C57	bru_P0_f	NOT_SIG
1_37410423_+	-0.77474	0.165908	0.264831	PAT	bru_P0_f	NOT_SIG
13_78189508_-	-0.211657	0.0470541	0.0941276	PAT	bru_P0_f	NOT_SIG
13_78189534_-	-0.4542	6.98379e-07	4.87561e-06	PAT	bru_P0_f	NOT_SIG
13_78199449_-	-0.521308	0.00103549	0.00343208	PWK	bru_P0_f	NOT_SIG
1_38088411_-	0.138829	0.541081	0.659256	C57	bru_P0_f	NOT_SIG
1_38179428_-	-0.118749	0.695419	0.790419	PAT	bru_P0_f	NOT_SIG
1_38179446_-	-0.0743013	0.789783	0.863537	PAT	bru_P0_f	NOT_SIG
1_38209632_-	0.155968	0.771617	0.852777	MAT	bru_P0_f	NOT_SIG
13_83662553_+	0.564291	0.101613	0.176866	MAT	bru_P0_f	NOT_SIG
1_38535135_-	0.841365	0.0105295	0.0260769	MAT	bru_P0_f	SIG
1_38535149_-	0.669698	0.0448545	0.0902103	MAT	bru_P0_f	SIG
1_38797750_-	-0.254319	0.217785	0.328537	PAT	bru_P0_f	NOT_SIG
1_38797773_-	-0.740331	0.000670495	0.0023506	PWK	bru_P0_f	SIG
1_38865179_-	0.0688084	1	1	MAT	bru_P0_f	NOT_SIG
1_38865245_-	0.199265	0.582208	0.694902	MAT	bru_P0_f	NOT_SIG
13_89656698_-	0.622946	0.00533387	0.014147	C57	bru_P0_f	SIG
13_89656711_-	0.666658	0.00346236	0.00976981	C57	bru_P0_f	SIG
13_89656730_-	0.782327	0.000784512	0.00268636	C57	bru_P0_f	SIG
13_89688582_-	-0.684543	0.061955	0.118894	PWK	bru_P0_f	NOT_SIG
13_89688664_-	0.023014	1	1	MAT	bru_P0_f	NOT_SIG
13_89689106_-	-0.566848	0.0177717	0.0410061	PWK	bru_P0_f	NOT_SIG
13_89689114_-	-0.842555	0.000330007	0.00125963	PWK	bru_P0_f	SIG
13_89689143_-	-1.42222	3.46803e-10	4.19867e-09	PWK	bru_P0_f	SIG
13_89689222_-	-1.64664	2.96764e-07	2.22995e-06	PWK	bru_P0_f	SIG
13_89690091_-	-0.0675593	0.625267	0.73209	PAT	bru_P0_f	NOT_SIG
13_89690877_-	-1.18239	0.0105353	0.026078	PWK	bru_P0_f	SIG
13_89690909_-	-0.913366	0.0619913	0.118917	PWK	bru_P0_f	NOT_SIG
13_89691545_-	-0.200666	0.578905	0.692151	PWK	bru_P0_f	NOT_SIG
13_89691550_-	-0.756818	0.0408506	0.0833655	PWK	bru_P0_f	SIG
13_89691560_-	-0.796914	0.0283071	0.0612396	PWK	bru_P0_f	SIG
13_89692013_-	-0.67263	0.200836	0.308135	PAT	bru_P0_f	NOT_SIG
13_89703794_-	1.62568	0.000533405	0.00193131	C57	bru_P0_f	SIG
13_89703833_-	2.10943	8.21345e-07	5.66891e-06	C57	bru_P0_f	SIG
13_89703837_-	1.93262	1.32997e-05	6.98631e-05	C57	bru_P0_f	SIG
13_91700874_+	0.22526	0.629287	0.735026	C57	bru_P0_f	NOT_SIG
13_91700912_+	0.747468	0.00763067	0.0195042	C57	bru_P0_f	SIG
13_91701007_+	1.51512	5.91221e-10	6.93899e-09	C57	bru_P0_f	SIG
13_91701014_+	1.5966	3.48233e-10	4.19867e-09	C57	bru_P0_f	SIG
13_91701054_+	1.93097	5.42533e-10	6.39847e-09	C57	bru_P0_f	SIG
13_9170824_+	1.4623	0.00627623	0.016387	C57	bru_P0_f	SIG
13_9170829_+	1.4623	0.00627623	0.016387	C57	bru_P0_f	SIG
13_9170917_+	1.12408	0.0794457	0.144959	C57	bru_P0_f	NOT_SIG
13_93304998_+	0.312851	0.158724	0.255632	C57	bru_P0_f	NOT_SIG
13_96650390_-	-0.579736	2.99137e-06	1.80784e-05	PWK	bru_P0_f	NOT_SIG
13_96650407_-	-0.567983	8.12338e-07	5.61472e-06	PWK	bru_P0_f	NOT_SIG
13_96650431_-	-0.570492	3.57121e-07	2.63316e-06	PWK	bru_P0_f	NOT_SIG
13_96650463_-	-0.633099	3.27744e-09	3.38112e-08	PWK	bru_P0_f	SIG
13_96650475_-	-0.611837	6.92692e-09	6.73158e-08	PWK	bru_P0_f	SIG
13_96650498_-	-0.709528	4.43876e-10	5.27333e-09	PWK	bru_P0_f	SIG
13_96650534_-	-0.935561	1.1908e-11	1.76944e-10	PWK	bru_P0_f	SIG
13_97245149_+	-0.506554	0.00341397	0.00964386	PWK	bru_P0_f	NOT_SIG
13_97245234_+	-0.444592	0.00800723	0.0203916	PAT	bru_P0_f	NOT_SIG
13_97245246_+	-0.654965	0.000344758	0.00131181	PAT	bru_P0_f	SIG
13_97245630_+	0.118057	0.617012	0.72452	C57	bru_P0_f	NOT_SIG
13_97245676_+	0.0444291	1	1	C57	bru_P0_f	NOT_SIG
13_97245745_+	0.258999	0.0308372	0.066043	C57	bru_P0_f	NOT_SIG
13_97245860_+	-0.0434095	0.265237	0.384222	PWK	bru_P0_f	NOT_SIG
13_97245893_+	-0.0411069	0.20069	0.308009	PAT	bru_P0_f	NOT_SIG
13_97245906_+	-0.221532	4.11302e-05	0.000193467	PAT	bru_P0_f	NOT_SIG
13_97245910_+	-0.204343	0.000101644	0.00043862	PAT	bru_P0_f	NOT_SIG
13_97245915_+	-0.236303	1.28389e-05	6.77353e-05	PAT	bru_P0_f	NOT_SIG
13_97245924_+	-0.196747	0.000186255	0.000758604	PWK	bru_P0_f	NOT_SIG
13_97246016_+	0.165844	0.151728	0.246242	MAT	bru_P0_f	NOT_SIG
13_97246038_+	-0.0966778	0.0796768	0.145163	PWK	bru_P0_f	NOT_SIG
13_97246042_+	-0.0806569	0.123652	0.207466	PWK	bru_P0_f	NOT_SIG
13_97246138_+	-0.57239	3.55935e-24	2.27564e-22	PWK	bru_P0_f	NOT_SIG
13_97246228_+	-0.360166	1.7008e-09	1.83649e-08	PWK	bru_P0_f	NOT_SIG
13_97246256_+	-0.541467	3.63629e-17	1.08397e-15	PWK	bru_P0_f	NOT_SIG
13_97246312_+	-0.2197	0.00468634	0.0126576	PAT	bru_P0_f	NOT_SIG
13_97246392_+	-0.398336	2.14089e-05	0.000107913	PWK	bru_P0_f	NOT_SIG
13_97246526_+	-0.143384	0.000990352	0.0033073	PWK	bru_P0_f	NOT_SIG
13_97246538_+	-0.167301	0.000255384	0.00100074	PWK	bru_P0_f	NOT_SIG
13_97246556_+	-0.213226	4.35739e-05	0.000203587	PWK	bru_P0_f	NOT_SIG
13_97250632_+	-0.58121	1.93275e-14	4.21131e-13	PWK	bru_P0_f	NOT_SIG
13_97250664_+	-0.47598	1.76933e-13	3.3452e-12	PWK	bru_P0_f	NOT_SIG
13_97250678_+	-0.379552	2.65946e-09	2.77303e-08	PWK	bru_P0_f	NOT_SIG
13_97250754_+	-0.266779	0.000291702	0.00112759	PWK	bru_P0_f	NOT_SIG
13_97250759_+	-0.357602	6.47959e-06	3.64824e-05	PWK	bru_P0_f	NOT_SIG
13_97251011_+	-0.130094	0.00347634	0.00979787	PWK	bru_P0_f	NOT_SIG
13_97251033_+	-0.240467	4.72383e-07	3.41564e-06	PWK	bru_P0_f	NOT_SIG
13_97251082_+	-0.323505	1.73242e-10	2.19215e-09	PWK	bru_P0_f	NOT_SIG
13_97251091_+	-0.260028	2.44121e-07	1.87985e-06	PWK	bru_P0_f	NOT_SIG
13_97251138_+	-0.161201	0.00665959	0.0172581	PAT	bru_P0_f	NOT_SIG
13_97251493_+	-0.292588	0.498209	0.623916	PAT	bru_P0_f	NOT_SIG
13_97251551_+	0.228224	0.64675	0.751448	C57	bru_P0_f	NOT_SIG
13_97251570_+	0.217186	0.649178	0.753218	C57	bru_P0_f	NOT_SIG
13_97251799_+	-0.0858641	0.747799	0.833384	PWK	bru_P0_f	NOT_SIG
13_99422164_-	-0.431129	0.319396	0.445577	PAT	bru_P0_f	NOT_SIG
13_99423742_-	0.805396	1.72632e-12	2.90249e-11	C57	bru_P0_f	SIG
13_99423787_-	0.711187	1.40538e-12	2.39605e-11	C57	bru_P0_f	SIG
13_99423841_-	0.572012	1.76628e-10	2.22918e-09	C57	bru_P0_f	NOT_SIG
13_99423867_-	0.579492	9.88655e-11	1.2879e-09	C57	bru_P0_f	NOT_SIG
13_99423939_-	0.452181	0.000464957	0.00171153	C57	bru_P0_f	NOT_SIG
13_99423954_-	0.522211	0.000124041	0.000524556	C57	bru_P0_f	NOT_SIG
13_99424175_-	-0.528303	0.00283954	0.00822249	PWK	bru_P0_f	NOT_SIG
13_99424833_-	-0.536344	2.45477e-06	1.51367e-05	PWK	bru_P0_f	NOT_SIG
13_99424849_-	-0.867086	2.67441e-13	4.94105e-12	PWK	bru_P0_f	SIG
13_99424910_-	-0.234881	0.107777	0.185306	PAT	bru_P0_f	NOT_SIG
13_99425020_-	-0.244362	0.00163159	0.00509177	PWK	bru_P0_f	NOT_SIG
13_99425028_-	-0.184715	0.0124278	0.0301182	PWK	bru_P0_f	NOT_SIG
13_99425062_-	0.133682	0.397782	0.524938	MAT	bru_P0_f	NOT_SIG
13_99425515_-	0.172511	0.444496	0.572266	MAT	bru_P0_f	NOT_SIG
13_99425549_-	0.0864047	0.749769	0.834621	MAT	bru_P0_f	NOT_SIG
13_99425629_-	0.213859	0.0729994	0.135332	MAT	bru_P0_f	NOT_SIG
13_99425701_-	-0.0309759	0.472935	0.602042	PWK	bru_P0_f	NOT_SIG
13_99425706_-	0.0710157	0.846462	0.906937	MAT	bru_P0_f	NOT_SIG
13_99429748_-	-0.423803	0.0221499	0.049438	PWK	bru_P0_f	NOT_SIG
13_99431815_-	0.493366	0.00424066	0.0116283	C57	bru_P0_f	NOT_SIG
13_99431845_-	0.210946	0.367642	0.496767	C57	bru_P0_f	NOT_SIG
13_99431882_-	0.188273	0.479478	0.608515	C57	bru_P0_f	NOT_SIG
13_99431992_-	0.294354	0.536361	0.655866	C57	bru_P0_f	NOT_SIG
13_99433691_-	-0.0147051	0.812794	0.881162	PWK	bru_P0_f	NOT_SIG
13_99433705_-	0.0943293	0.826726	0.892085	MAT	bru_P0_f	NOT_SIG
13_99433755_-	0.200573	0.419322	0.547123	C57	bru_P0_f	NOT_SIG
13_99433857_-	0.282105	0.310973	0.435436	C57	bru_P0_f	NOT_SIG
13_99433888_-	0.367662	0.236946	0.351129	MAT	bru_P0_f	NOT_SIG
13_99434610_-	0.16311	0.757201	0.840201	MAT	bru_P0_f	NOT_SIG
13_99434957_-	0.00661974	0.912253	0.950598	C57	bru_P0_f	NOT_SIG
13_99435042_-	0.385305	0.0157687	0.0371167	C57	bru_P0_f	NOT_SIG
13_99435298_-	0.496826	0.0894899	0.159571	MAT	bru_P0_f	NOT_SIG
13_99435307_-	0.664405	0.0305819	0.065577	MAT	bru_P0_f	SIG
13_99435400_-	0.568731	0.0339541	0.0717005	MAT	bru_P0_f	NOT_SIG
13_99435481_-	0.605332	0.0165143	0.0385784	MAT	bru_P0_f	SIG
13_99435537_-	0.585115	0.0837299	0.151355	MAT	bru_P0_f	NOT_SIG
1_40024964_+	0.704439	0.0118881	0.0289981	C57	bru_P0_f	SIG
14_103113950_-	0.486628	0.0112906	0.0277217	MAT	bru_P0_f	NOT_SIG
14_103156657_-	0.809102	0.0357948	0.0749347	C57	bru_P0_f	SIG
14_103156690_-	0.564052	0.185355	0.289316	C57	bru_P0_f	NOT_SIG
14_111680080_+	0.910984	3.94977e-06	2.33195e-05	C57	bru_P0_f	SIG
14_111680443_+	1.25585	0.00234588	0.00697591	C57	bru_P0_f	SIG
14_111681491_+	-0.287137	0.00206975	0.0062195	PAT	bru_P0_f	NOT_SIG
14_120478839_+	0.157445	0.708735	0.800498	MAT	bru_P0_f	NOT_SIG
14_120503846_+	1.10466	6.93199e-17	1.98132e-15	C57	bru_P0_f	SIG
14_120504315_+	3.51439	7.62847e-10	8.71866e-09	C57	bru_P0_f	SIG
14_121244125_+	1.38013	0.00326222	0.00925342	C57	bru_P0_f	SIG
14_121247142_+	-2.43416	2.25088e-16	6.14439e-15	PWK	bru_P0_f	SIG
14_121247153_+	-2.54567	3.32695e-18	1.13046e-16	PWK	bru_P0_f	SIG
14_121282387_+	-1.28087	0.00011848	0.000504552	PWK	bru_P0_f	SIG
14_121282399_+	-1.39515	1.11058e-05	5.96275e-05	PWK	bru_P0_f	SIG
14_121282478_+	1.20187	0.00119918	0.00390801	MAT	bru_P0_f	SIG
14_121282535_+	0.55916	0.179308	0.282158	C57	bru_P0_f	NOT_SIG
14_121282565_+	-0.260523	0.386252	0.51405	PAT	bru_P0_f	NOT_SIG
14_121282647_+	-0.663232	0.0685041	0.128506	PAT	bru_P0_f	NOT_SIG
14_19875688_-	-0.0116331	0.874691	0.924945	PWK	bru_P0_f	NOT_SIG
14_19875767_-	-0.590169	0.250074	0.366107	PAT	bru_P0_f	NOT_SIG
14_21516927_+	-0.362195	0.218637	0.329558	PWK	bru_P0_f	NOT_SIG
14_21775300_+	0.24338	0.200027	0.307281	MAT	bru_P0_f	NOT_SIG
14_25663440_+	0.289019	0.290404	0.413562	C57	bru_P0_f	NOT_SIG
14_25663490_+	-0.0237053	0.788255	0.862642	PAT	bru_P0_f	NOT_SIG
14_25663546_+	0.35581	0.626052	0.732656	C57	bru_P0_f	NOT_SIG
14_25663627_+	0.614302	0.391196	0.5185	C57	bru_P0_f	NOT_SIG
14_25663674_+	0.353364	0.622735	0.730005	C57	bru_P0_f	NOT_SIG
14_25665104_+	0.27553	0.114811	0.195058	C57	bru_P0_f	NOT_SIG
14_25665176_+	0.241372	0.0852017	0.153514	C57	bru_P0_f	NOT_SIG
14_25665185_+	0.251622	0.0665977	0.125632	C57	bru_P0_f	NOT_SIG
14_25665200_+	0.128235	0.48958	0.616767	C57	bru_P0_f	NOT_SIG
14_25665332_+	-0.268123	0.272359	0.392233	PAT	bru_P0_f	NOT_SIG
14_25665560_+	-0.643635	8.10622e-06	4.48612e-05	PWK	bru_P0_f	SIG
14_25665579_+	-0.607672	2.15099e-05	0.000108195	PWK	bru_P0_f	SIG
14_25665639_+	-0.216937	0.287812	0.410728	PWK	bru_P0_f	NOT_SIG
14_25665980_+	-0.765506	0.000326661	0.0012498	PWK	bru_P0_f	SIG
14_25666018_+	-0.89374	2.57755e-05	0.000127409	PAT	bru_P0_f	SIG
14_25666101_+	-0.171929	0.543512	0.661223	PAT	bru_P0_f	NOT_SIG
14_26923727_-	0.782846	0.0896646	0.159701	C57	bru_P0_f	NOT_SIG
1_42696348_+	-0.0540612	0.428399	0.556724	PAT	bru_P0_f	NOT_SIG
1_42696358_+	0.248037	0.106141	0.183276	C57	bru_P0_f	NOT_SIG
1_42696447_+	0.196525	0.263235	0.382493	C57	bru_P0_f	NOT_SIG
1_42696455_+	0.374351	0.0280474	0.0607319	C57	bru_P0_f	NOT_SIG
1_42696477_+	0.641329	0.000121952	0.000516193	C57	bru_P0_f	SIG
1_42696516_+	0.0552984	1	1	C57	bru_P0_f	NOT_SIG
1_42696622_+	0.0908887	0.636786	0.742357	C57	bru_P0_f	NOT_SIG
1_42696663_+	-0.163305	0.0254205	0.0557644	PAT	bru_P0_f	NOT_SIG
1_42697688_+	-0.690803	0.00121034	0.00393907	PAT	bru_P0_f	SIG
1_42699044_+	-0.379053	0.00198263	0.00600973	PWK	bru_P0_f	NOT_SIG
1_42699057_+	-0.165188	0.111697	0.1907	PAT	bru_P0_f	NOT_SIG
1_42699116_+	-0.117559	0.185679	0.289698	PWK	bru_P0_f	NOT_SIG
1_42699132_+	-0.298352	0.00850159	0.0215489	PWK	bru_P0_f	NOT_SIG
1_42699293_+	0.0616145	0.908947	0.948577	C57	bru_P0_f	NOT_SIG
1_42699318_+	0.181115	0.192328	0.297524	C57	bru_P0_f	NOT_SIG
1_42699331_+	0.0313881	0.891901	0.936824	C57	bru_P0_f	NOT_SIG
1_42699368_+	-0.101474	0.129182	0.215038	PAT	bru_P0_f	NOT_SIG
1_42699380_+	-0.254338	0.00129637	0.00417156	PAT	bru_P0_f	NOT_SIG
1_42699448_+	0.236228	0.026044	0.0569522	C57	bru_P0_f	NOT_SIG
1_42699488_+	0.295627	0.015774	0.0371167	MAT	bru_P0_f	NOT_SIG
1_42699640_+	-0.980876	2.49911e-43	9.3409e-41	PWK	bru_P0_f	SIG
1_42699655_+	-1.19749	8.11232e-67	9.85444e-64	PWK	bru_P0_f	SIG
1_42699672_+	-1.01137	3.14746e-48	1.52935e-45	PWK	bru_P0_f	SIG
1_42699712_+	-0.767978	3.23008e-20	1.35455e-18	PWK	bru_P0_f	SIG
1_42699736_+	-0.506982	1.91937e-08	1.73673e-07	PWK	bru_P0_f	NOT_SIG
1_42699740_+	-0.259732	0.00259762	0.00762189	PWK	bru_P0_f	NOT_SIG
14_27653332_+	1.26879	0.000231416	0.000917919	C57	bru_P0_f	SIG
14_27653341_+	1.16158	0.00117811	0.00384707	MAT	bru_P0_f	SIG
14_28475954_+	0.111802	0.719011	0.809658	C57	bru_P0_f	NOT_SIG
14_28475972_+	-0.30504	0.0342272	0.0721831	PWK	bru_P0_f	NOT_SIG
14_28476789_+	-0.315309	0.544567	0.662175	PAT	bru_P0_f	NOT_SIG
14_28476796_+	-0.0851891	0.843234	0.904276	PWK	bru_P0_f	NOT_SIG
14_31067682_+	0.558566	0.00769707	0.0196326	C57	bru_P0_f	NOT_SIG
14_31067720_+	1.10357	1.53496e-06	1.00382e-05	C57	bru_P0_f	SIG
14_31067802_+	-0.175131	0.6709	0.771209	PAT	bru_P0_f	NOT_SIG
14_31171404_-	0.316197	0.149168	0.24241	MAT	bru_P0_f	NOT_SIG
14_31171833_-	0.102228	0.732723	0.821088	C57	bru_P0_f	NOT_SIG
14_31171875_-	-0.0461492	0.444959	0.572578	PAT	bru_P0_f	NOT_SIG
14_31171926_-	0.49216	0.00156092	0.00491811	MAT	bru_P0_f	NOT_SIG
14_31171969_-	-0.774952	6.67886e-06	3.75175e-05	PAT	bru_P0_f	SIG
14_31172103_-	-0.620756	0.0896941	0.159701	PAT	bru_P0_f	NOT_SIG
14_31176801_-	-0.621428	0.101248	0.176447	PWK	bru_P0_f	NOT_SIG
14_31176831_-	-0.775861	0.0634103	0.121018	PWK	bru_P0_f	NOT_SIG
14_31177445_-	0.0684232	0.935948	0.969261	MAT	bru_P0_f	NOT_SIG
14_31177614_-	-2.04174	9.09077e-06	4.97433e-05	PWK	bru_P0_f	SIG
14_31258855_+	0.874363	0.036923	0.0768675	C57	bru_P0_f	SIG
14_31259041_+	-1.07743	7.55803e-11	1.02012e-09	PWK	bru_P0_f	SIG
14_31259345_+	0.613608	0.0677686	0.127483	C57	bru_P0_f	NOT_SIG
14_31259353_+	0.452986	0.181825	0.284997	C57	bru_P0_f	NOT_SIG
14_31374652_-	-0.814179	0.0378551	0.0785724	PWK	bru_P0_f	SIG
14_31374664_-	-0.823455	0.0376071	0.0781244	PWK	bru_P0_f	SIG
14_39472353_-	0.541091	0.0080339	0.0204488	C57	bru_P0_f	NOT_SIG
14_50926609_+	-0.0669093	0.652122	0.755702	PAT	bru_P0_f	NOT_SIG
14_52198434_-	2.23106	2.51255e-09	2.63682e-08	C57	bru_P0_f	SIG
14_52204987_-	-0.269528	0.0901321	0.160187	PAT	bru_P0_f	NOT_SIG
14_52205039_-	0.42002	0.105033	0.181751	C57	bru_P0_f	NOT_SIG
14_52205069_-	0.220098	0.457185	0.585829	C57	bru_P0_f	NOT_SIG
14_52205450_-	-0.842263	0.132456	0.219961	PWK	bru_P0_f	NOT_SIG
14_52237342_-	0.535794	0.194727	0.30047	MAT	bru_P0_f	NOT_SIG
14_54649943_-	-0.380538	0.0643294	0.122483	PAT	bru_P0_f	NOT_SIG
14_62606403_+	-1.1132	9.87404e-05	0.000426471	PWK	bru_P0_f	SIG
14_62606611_+	-0.39914	0.01656	0.0386479	PAT	bru_P0_f	NOT_SIG
14_62607325_+	-0.496291	0.0202048	0.0455781	PWK	bru_P0_f	NOT_SIG
14_63142339_+	-0.148941	0.613202	0.721298	PWK	bru_P0_f	NOT_SIG
14_63142466_+	-0.2826	0.226129	0.338289	PAT	bru_P0_f	NOT_SIG
14_63142663_+	0.0155518	0.817202	0.884559	C57	bru_P0_f	NOT_SIG
14_63142677_+	-0.0437783	0.489065	0.616278	PAT	bru_P0_f	NOT_SIG
14_63142685_+	0.0649339	0.927228	0.962281	C57	bru_P0_f	NOT_SIG
14_63142701_+	-0.146105	0.149931	0.243569	PAT	bru_P0_f	NOT_SIG
14_63142716_+	-0.123629	0.233899	0.347984	PAT	bru_P0_f	NOT_SIG
14_63143033_+	0.0643352	1	1	MAT	bru_P0_f	NOT_SIG
14_63520953_-	1.44936	0.000104838	0.000450404	C57	bru_P0_f	SIG
14_63523602_-	0.772154	0.168409	0.268031	C57	bru_P0_f	NOT_SIG
14_63523628_-	0.714686	0.260784	0.3795	C57	bru_P0_f	NOT_SIG
14_63523964_-	-1.6157	0.00137636	0.0043854	PWK	bru_P0_f	SIG
14_63524030_-	-1.93577	0.000203243	0.00081887	PWK	bru_P0_f	SIG
14_65075994_-	0.273701	0.02801	0.060678	MAT	bru_P0_f	NOT_SIG
14_65076045_-	1.30618	2.46771e-32	4.28237e-30	MAT	bru_P0_f	SIG
14_65077059_-	-0.730347	0.147376	0.240383	PWK	bru_P0_f	NOT_SIG
14_65077919_-	0.136676	0.763096	0.845198	C57	bru_P0_f	NOT_SIG
14_65235539_-	3.90976	1.33288e-08	1.2527e-07	C57	bru_P0_f	SIG
14_65253093_-	0.92768	9.62254e-05	0.000416348	C57	bru_P0_f	SIG
14_65253117_-	0.97491	3.29843e-05	0.000158684	C57	bru_P0_f	SIG
14_65530835_-	-0.523896	0.090057	0.160171	PWK	bru_P0_f	NOT_SIG
14_65530844_-	-0.46816	0.116494	0.197366	PWK	bru_P0_f	NOT_SIG
14_66309088_+	1.12126	0.0222924	0.049733	C57	bru_P0_f	SIG
14_66309182_+	0.356844	0.619433	0.727186	MAT	bru_P0_f	NOT_SIG
14_66310065_+	0.061761	1	1	MAT	bru_P0_f	NOT_SIG
14_66310097_+	0.614302	0.142071	0.233182	C57	bru_P0_f	NOT_SIG
14_66310134_+	0.587394	0.172132	0.272973	MAT	bru_P0_f	NOT_SIG
14_66310482_+	0.521192	0.348861	0.476722	C57	bru_P0_f	NOT_SIG
14_66361418_+	-0.845824	0.000229055	0.00091004	PAT	bru_P0_f	SIG
14_66361425_+	-0.996349	1.34705e-05	7.06077e-05	PAT	bru_P0_f	SIG
14_66361464_+	-0.235511	0.225626	0.337639	PAT	bru_P0_f	NOT_SIG
14_66910807_-	0.00544167	0.917221	0.954342	C57	bru_P0_f	NOT_SIG
14_69718095_-	-0.816319	0.0396827	0.0814954	PWK	bru_P0_f	SIG
14_78513199_-	-0.552201	0.00529393	0.0140718	PWK	bru_P0_f	NOT_SIG
14_78513258_-	-0.815235	0.000450081	0.00166308	PWK	bru_P0_f	SIG
14_8166284_-	0.483058	0.293445	0.417037	C57	bru_P0_f	NOT_SIG
14_8166330_-	0.76912	0.120694	0.203418	C57	bru_P0_f	NOT_SIG
14_84445795_+	-0.425021	0.137198	0.226649	PWK	bru_P0_f	NOT_SIG
14_84447604_+	-0.149853	0.386552	0.514226	PAT	bru_P0_f	NOT_SIG
15_100479907_-	-0.228373	0.643969	0.748575	PWK	bru_P0_f	NOT_SIG
15_100481970_-	-0.0400504	0.435969	0.564147	PAT	bru_P0_f	NOT_SIG
15_100481984_-	0.0790893	0.806787	0.876605	C57	bru_P0_f	NOT_SIG
15_102212778_+	-0.711183	0.0570503	0.110883	PWK	bru_P0_f	NOT_SIG
15_102212889_+	-0.0384685	0.61642	0.723999	PAT	bru_P0_f	NOT_SIG
15_103299715_+	-1.01414	0.0541267	0.106092	PWK	bru_P0_f	NOT_SIG
15_103299725_+	-1.12962	0.0347191	0.0730475	PWK	bru_P0_f	SIG
15_103299727_+	-1.19375	0.0218628	0.0488869	PWK	bru_P0_f	SIG
1_52233099_-	-0.355703	0.580997	0.693628	PWK	bru_P0_f	NOT_SIG
1_52233113_-	-0.381583	0.556079	0.673141	PWK	bru_P0_f	NOT_SIG
15_25364223_-	-1.3437	9.01014e-18	2.91869e-16	PWK	bru_P0_f	SIG
15_25364407_-	0.262832	6.58971e-05	0.000298132	C57	bru_P0_f	NOT_SIG
15_25364468_-	0.201585	0.00369689	0.0103415	C57	bru_P0_f	NOT_SIG
15_25364472_-	0.260513	0.000121957	0.000516193	C57	bru_P0_f	NOT_SIG
15_27731853_-	0.222348	0.70051	0.794347	MAT	bru_P0_f	NOT_SIG
15_27732265_-	-0.363312	0.00888103	0.0223822	PWK	bru_P0_f	NOT_SIG
15_27732294_-	-0.518718	0.000668996	0.00234764	PAT	bru_P0_f	NOT_SIG
15_27748211_-	0.880066	0.00516069	0.0137477	C57	bru_P0_f	SIG
15_27902643_-	-0.746289	0.000432366	0.00160372	PWK	bru_P0_f	SIG
15_27902664_-	-0.461752	0.0155413	0.0366934	PWK	bru_P0_f	NOT_SIG
15_27902724_-	-0.594981	3.59138e-05	0.000170749	PWK	bru_P0_f	NOT_SIG
15_27902730_-	-0.518032	0.000231291	0.000917919	PWK	bru_P0_f	NOT_SIG
15_27902805_-	0.115989	0.748179	0.833617	MAT	bru_P0_f	NOT_SIG
15_31027621_+	0.149569	0.264226	0.38336	C57	bru_P0_f	NOT_SIG
15_31027626_+	0.179824	0.14507	0.237178	C57	bru_P0_f	NOT_SIG
15_31027634_+	0.310022	0.00430768	0.0117656	C57	bru_P0_f	NOT_SIG
15_31027700_+	-0.058814	0.380615	0.508359	PWK	bru_P0_f	NOT_SIG
15_31027729_+	-0.529348	0.000343689	0.00130877	PWK	bru_P0_f	NOT_SIG
15_36479003_-	-3.27467	2.13584e-10	2.65424e-09	PWK	bru_P0_f	SIG
15_36486035_-	0.731593	0.0917055	0.162413	MAT	bru_P0_f	NOT_SIG
15_36486072_-	0.509605	0.372594	0.501645	MAT	bru_P0_f	NOT_SIG
15_37366674_-	1.37847	1.29524e-05	6.82599e-05	C57	bru_P0_f	SIG
15_37366749_-	0.82967	0.00255873	0.00753052	C57	bru_P0_f	SIG
15_37366785_-	0.809528	0.0240426	0.0532709	C57	bru_P0_f	SIG
15_37366860_-	1.4036	0.026645	0.0580314	C57	bru_P0_f	SIG
15_37367648_-	0.471759	0.473733	0.602584	C57	bru_P0_f	NOT_SIG
15_37368508_-	-0.293776	0.396872	0.523897	PAT	bru_P0_f	NOT_SIG
15_39437126_+	-0.577334	0.0424642	0.0861878	PWK	bru_P0_f	NOT_SIG
15_44672710_-	-0.675673	3.04583e-05	0.000147997	PAT	bru_P0_f	SIG
15_44672734_-	-0.787152	4.23615e-07	3.08136e-06	PAT	bru_P0_f	SIG
15_44672776_-	-0.36539	0.0110192	0.0271512	PAT	bru_P0_f	NOT_SIG
15_44672909_-	-0.270479	0.201497	0.308856	PAT	bru_P0_f	NOT_SIG
15_44672959_-	-0.487543	0.00591724	0.0155584	PWK	bru_P0_f	NOT_SIG
15_44673004_-	-0.504233	0.0185387	0.0424796	PWK	bru_P0_f	NOT_SIG
15_51963289_-	1.38069	0.00134486	0.00430761	MAT	bru_P0_f	SIG
15_51963452_-	-0.935666	0.0432883	0.0874222	PWK	bru_P0_f	SIG
15_51963502_-	-1.37015	0.00192322	0.00585521	PWK	bru_P0_f	SIG
15_58943924_-	0.172098	0.862792	0.917554	MAT	bru_P0_f	NOT_SIG
15_58943949_-	0.721793	0.282652	0.404538	C57	bru_P0_f	NOT_SIG
15_58943964_-	0.615399	0.36869	0.497767	C57	bru_P0_f	NOT_SIG
15_59315445_+	1.15418	0.00387803	0.0107801	C57	bru_P0_f	SIG
15_59315447_+	1.21124	0.00261035	0.00764538	C57	bru_P0_f	SIG
15_59315470_+	1.31784	0.000128738	0.000541593	C57	bru_P0_f	SIG
15_59315607_+	1.07548	7.84714e-07	5.44703e-06	C57	bru_P0_f	SIG
15_63929591_-	0.182746	0.62207	0.729577	MAT	bru_P0_f	NOT_SIG
15_63929604_-	0.413119	0.106459	0.183667	MAT	bru_P0_f	NOT_SIG
15_63929610_-	0.350419	0.172824	0.273891	MAT	bru_P0_f	NOT_SIG
15_63929622_-	0.178506	0.579055	0.692159	MAT	bru_P0_f	NOT_SIG
15_63929629_-	0.350453	0.222281	0.333765	MAT	bru_P0_f	NOT_SIG
15_63930282_-	-0.14307	0.410968	0.538536	PAT	bru_P0_f	NOT_SIG
15_63930520_-	-0.759439	0.000709838	0.00246893	PWK	bru_P0_f	SIG
15_65994218_-	2.36028	1.06272e-12	1.82465e-11	C57	bru_P0_f	SIG
1_56794860_-	-0.659007	0.0803835	0.146341	PAT	bru_P0_f	NOT_SIG
1_56794968_-	0.983759	0.0447806	0.0901362	C57	bru_P0_f	SIG
1_56796552_-	-0.444759	6.02068e-12	9.40658e-11	PAT	bru_P0_f	NOT_SIG
1_56796565_-	-0.570824	6.85769e-20	2.77679e-18	PAT	bru_P0_f	NOT_SIG
1_56796579_-	-0.611019	5.44107e-22	2.72559e-20	PAT	bru_P0_f	SIG
1_56796625_-	-0.326592	2.90015e-05	0.000141912	PAT	bru_P0_f	NOT_SIG
15_73751448_+	0.161681	0.725782	0.814452	MAT	bru_P0_f	NOT_SIG
15_74529614_+	0.484178	0.0943217	0.166597	MAT	bru_P0_f	NOT_SIG
15_74529620_+	0.560391	0.0530675	0.104269	MAT	bru_P0_f	NOT_SIG
15_74529627_+	0.409831	0.184683	0.288637	MAT	bru_P0_f	NOT_SIG
15_74529787_+	1.64785	0.000291082	0.00112698	MAT	bru_P0_f	SIG
15_76070435_-	0.461085	0.173727	0.275053	C57	bru_P0_f	NOT_SIG
15_76085711_-	-1.15276	0.0087284	0.0220433	PWK	bru_P0_f	SIG
15_76085764_-	-1.47357	0.000943903	0.00316961	PWK	bru_P0_f	SIG
15_76736839_-	-0.519778	0.12821	0.213859	PWK	bru_P0_f	NOT_SIG
15_76736919_-	0.447192	0.333297	0.460606	MAT	bru_P0_f	NOT_SIG
15_77081014_-	1.42166	0.000765315	0.00263175	C57	bru_P0_f	SIG
15_77082722_-	-0.957793	8.38645e-06	4.62015e-05	PWK	bru_P0_f	SIG
15_77082758_-	-1.07536	2.13059e-07	1.65376e-06	PWK	bru_P0_f	SIG
15_78410356_+	0.35469	0.685582	0.783581	MAT	bru_P0_f	NOT_SIG
15_78918385_+	0.55783	0.0204019	0.0460012	MAT	bru_P0_f	NOT_SIG
15_78918421_+	-0.00664011	0.820875	0.887941	PWK	bru_P0_f	NOT_SIG
15_79029619_+	0.696764	0.0186387	0.0426592	MAT	bru_P0_f	SIG
15_79089600_+	-2.19667	0.00024885	0.000978288	PWK	bru_P0_f	SIG
15_79089619_+	-1.80574	0.000491387	0.00179523	PWK	bru_P0_f	SIG
15_79418983_-	0.588614	0.0262514	0.0572255	C57	bru_P0_f	NOT_SIG
15_79419001_-	0.239421	0.456436	0.585023	C57	bru_P0_f	NOT_SIG
15_79419006_-	0.247286	0.451273	0.579935	C57	bru_P0_f	NOT_SIG
15_79419044_-	0.683339	0.0106736	0.0263934	C57	bru_P0_f	SIG
15_79529147_-	-0.135897	0.596451	0.707385	PWK	bru_P0_f	NOT_SIG
15_79533222_-	-0.615115	0.147854	0.240913	PAT	bru_P0_f	NOT_SIG
15_79533235_-	-0.695351	0.0874099	0.156667	PAT	bru_P0_f	NOT_SIG
15_79533415_-	-1.54328	5.32397e-16	1.39833e-14	PAT	bru_P0_f	SIG
15_79533446_-	-1.21715	1.4429e-11	2.12456e-10	PAT	bru_P0_f	SIG
15_79533465_-	-0.952738	3.18062e-07	2.37398e-06	PAT	bru_P0_f	SIG
15_79533519_-	-1.35243	1.12765e-07	9.14732e-07	PWK	bru_P0_f	SIG
15_79533934_-	-0.655442	0.166236	0.265267	PWK	bru_P0_f	NOT_SIG
15_79533974_-	-0.5096	0.239722	0.354045	PWK	bru_P0_f	NOT_SIG
15_79824083_-	-0.255558	0.387273	0.514282	PAT	bru_P0_f	NOT_SIG
15_79828212_-	-0.0693671	0.616023	0.723763	PAT	bru_P0_f	NOT_SIG
15_79828327_-	0.109782	0.813876	0.881941	C57	bru_P0_f	NOT_SIG
15_79828337_-	-0.107416	0.516513	0.640076	PAT	bru_P0_f	NOT_SIG
15_79828356_-	-0.355097	0.142067	0.233182	PAT	bru_P0_f	NOT_SIG
15_79828759_-	0.852398	0.0211647	0.0475008	C57	bru_P0_f	SIG
15_80211683_+	-0.126632	0.773176	0.853497	PAT	bru_P0_f	NOT_SIG
15_80212278_+	0.33381	0.00274341	0.0079774	C57	bru_P0_f	NOT_SIG
15_80212319_+	0.480745	5.50943e-07	3.93682e-06	C57	bru_P0_f	NOT_SIG
15_80212328_+	0.936919	1.72066e-24	1.17756e-22	C57	bru_P0_f	SIG
15_80212366_+	0.492732	2.43474e-05	0.000120842	MAT	bru_P0_f	NOT_SIG
15_80212412_+	0.14037	0.485857	0.613986	MAT	bru_P0_f	NOT_SIG
15_80212454_+	0.863123	1.23816e-07	1.00104e-06	MAT	bru_P0_f	SIG
15_81950067_+	-1.42648	0.0150521	0.0356772	PWK	bru_P0_f	SIG
15_82290787_+	0.252456	0.386732	0.514226	C57	bru_P0_f	NOT_SIG
15_82290812_+	0.388048	0.144095	0.235903	MAT	bru_P0_f	NOT_SIG
15_82291388_+	0.429877	0.122433	0.205777	C57	bru_P0_f	NOT_SIG
15_82293582_+	1.09931	1.33518e-06	8.85081e-06	C57	bru_P0_f	SIG
15_82293632_+	0.833968	0.000442703	0.00163955	C57	bru_P0_f	SIG
15_82851700_-	-0.182043	0.0153912	0.0364201	PWK	bru_P0_f	NOT_SIG
15_82851710_-	-0.230707	0.00265406	0.00774471	PAT	bru_P0_f	NOT_SIG
15_82853869_-	1.02112	2.01126e-05	0.000102012	C57	bru_P0_f	SIG
15_82853904_-	0.999643	1.32999e-07	1.06994e-06	C57	bru_P0_f	SIG
15_82853944_-	0.411197	0.0370072	0.0770099	MAT	bru_P0_f	NOT_SIG
15_82855399_-	0.35469	0.547385	0.664936	C57	bru_P0_f	NOT_SIG
15_82856442_-	-0.0474577	0.891684	0.936798	PAT	bru_P0_f	NOT_SIG
15_83116753_-	1.51081	1.11319e-07	9.04514e-07	C57	bru_P0_f	SIG
15_83856308_+	-0.427518	0.0945827	0.166998	PAT	bru_P0_f	NOT_SIG
15_83856359_+	0.192964	0.420016	0.547734	C57	bru_P0_f	NOT_SIG
15_83856366_+	0.376822	0.0664984	0.125628	C57	bru_P0_f	NOT_SIG
15_83856457_+	-0.00058874	0.577101	0.691319	PWK	bru_P0_f	NOT_SIG
15_83856466_+	-0.186024	0.00452928	0.0122949	PWK	bru_P0_f	NOT_SIG
15_83856486_+	-0.386578	1.55946e-07	1.24424e-06	PWK	bru_P0_f	NOT_SIG
15_83856560_+	-0.468204	1.57433e-07	1.25404e-06	PWK	bru_P0_f	NOT_SIG
15_83856567_+	-0.349397	7.12606e-05	0.000318835	PWK	bru_P0_f	NOT_SIG
15_83856643_+	-0.0385426	0.392049	0.518923	PWK	bru_P0_f	NOT_SIG
15_83856672_+	-0.114333	0.0655816	0.124234	PWK	bru_P0_f	NOT_SIG
15_83856692_+	-0.193976	0.00349932	0.0098455	PWK	bru_P0_f	NOT_SIG
15_83856730_+	-0.28059	4.21825e-05	0.000198225	PWK	bru_P0_f	NOT_SIG
15_83856852_+	0.0589717	0.892298	0.937038	MAT	bru_P0_f	NOT_SIG
15_83856892_+	0.0198229	0.732879	0.821088	MAT	bru_P0_f	NOT_SIG
15_83856969_+	-0.271769	2.99033e-07	2.23883e-06	PWK	bru_P0_f	NOT_SIG
15_83856987_+	-0.163192	0.000520105	0.00188737	PWK	bru_P0_f	NOT_SIG
15_83857021_+	0.0565738	0.897495	0.941478	C57	bru_P0_f	NOT_SIG
15_83857027_+	0.0631619	0.813661	0.881905	C57	bru_P0_f	NOT_SIG
15_83857111_+	0.369488	0.00011965	0.00050871	C57	bru_P0_f	NOT_SIG
15_83857145_+	0.501824	2.64678e-05	0.000130301	C57	bru_P0_f	NOT_SIG
15_83858099_+	0.644146	0.0125753	0.0304299	C57	bru_P0_f	SIG
15_83858149_+	0.806045	0.000277772	0.00108062	C57	bru_P0_f	SIG
15_83858253_+	1.46511	2.70827e-11	3.85908e-10	C57	bru_P0_f	SIG
15_84076684_-	-0.536103	0.072866	0.135182	PWK	bru_P0_f	NOT_SIG
15_84076716_-	0.0148394	1	1	MAT	bru_P0_f	NOT_SIG
15_84076770_-	-0.0541556	0.756492	0.839606	PWK	bru_P0_f	NOT_SIG
15_84077382_-	0.0197802	1	1	MAT	bru_P0_f	NOT_SIG
15_84077431_-	-0.154373	0.481354	0.609883	PWK	bru_P0_f	NOT_SIG
15_84553690_-	1.20264	0.00241765	0.00716739	C57	bru_P0_f	SIG
15_84555487_-	-0.121309	0.39588	0.523138	PAT	bru_P0_f	NOT_SIG
15_84555522_-	0.194028	0.31097	0.435436	C57	bru_P0_f	NOT_SIG
15_84555545_-	0.325287	0.0306877	0.0657749	C57	bru_P0_f	NOT_SIG
15_84555593_-	0.482708	0.000184904	0.000753733	C57	bru_P0_f	NOT_SIG
15_84555709_-	0.11092	0.55179	0.669115	C57	bru_P0_f	NOT_SIG
15_84555713_-	0.0334561	0.916289	0.953577	C57	bru_P0_f	NOT_SIG
15_84555738_-	0.0339818	0.911784	0.950517	C57	bru_P0_f	NOT_SIG
15_84555797_-	-0.122436	0.20068	0.308009	PAT	bru_P0_f	NOT_SIG
15_84555990_-	0.776142	2.48816e-05	0.000123367	C57	bru_P0_f	SIG
15_84948210_-	2.65257	2.21027e-08	1.98516e-07	C57	bru_P0_f	SIG
15_84948603_-	0.23472	0.475812	0.604753	C57	bru_P0_f	NOT_SIG
15_84948647_-	0.412871	0.0839905	0.151714	C57	bru_P0_f	NOT_SIG
15_84948800_-	0.293157	0.00926516	0.0232059	MAT	bru_P0_f	NOT_SIG
15_84948808_-	0.228719	0.052888	0.104042	MAT	bru_P0_f	NOT_SIG
15_84948857_-	-0.255901	0.00534164	0.0141599	PWK	bru_P0_f	NOT_SIG
15_84948906_-	-0.334609	0.00274196	0.0079774	PWK	bru_P0_f	NOT_SIG
15_84948961_-	0.0420587	1	1	C57	bru_P0_f	NOT_SIG
15_8635418_-	0.133235	0.850834	0.909215	C57	bru_P0_f	NOT_SIG
15_8636091_-	0.279922	0.159002	0.25591	MAT	bru_P0_f	NOT_SIG
15_8636127_-	0.66997	7.85707e-05	0.000347384	MAT	bru_P0_f	SIG
15_8636131_-	0.430342	0.0184723	0.0423978	MAT	bru_P0_f	NOT_SIG
15_8636261_-	0.784227	0.0184334	0.0423288	C57	bru_P0_f	SIG
15_87757393_+	0.865227	0.00428443	0.0117253	C57	bru_P0_f	SIG
15_87757610_+	-0.710539	9.50816e-07	6.49791e-06	PWK	bru_P0_f	SIG
15_87757703_+	0.00671596	0.803997	0.874355	C57	bru_P0_f	NOT_SIG
15_87757945_+	0.136434	0.375159	0.503879	C57	bru_P0_f	NOT_SIG
15_87758022_+	-0.424151	7.10094e-07	4.95029e-06	PWK	bru_P0_f	NOT_SIG
15_88730119_-	2.00678	9.6193e-08	7.88198e-07	MAT	bru_P0_f	SIG
1_58903534_-	-0.504149	0.130056	0.216271	PWK	bru_P0_f	NOT_SIG
15_89167194_-	-0.0852901	0.422399	0.550252	PAT	bru_P0_f	NOT_SIG
15_89167227_-	0.602263	0.00125878	0.00406406	C57	bru_P0_f	SIG
15_89457427_+	-0.914828	0.000155905	0.000644716	PWK	bru_P0_f	SIG
15_89457831_+	0.671043	0.000833101	0.00282882	C57	bru_P0_f	SIG
15_89549594_+	0.711513	0.00754931	0.0193064	MAT	bru_P0_f	SIG
15_89549798_+	0.955056	0.00498227	0.0133382	C57	bru_P0_f	SIG
15_90227474_+	-1.48617	1.51117e-17	4.76804e-16	PWK	bru_P0_f	SIG
15_90227491_+	-1.44249	2.6833e-19	1.01071e-17	PWK	bru_P0_f	SIG
15_90227548_+	-0.783067	1.83108e-08	1.66927e-07	PWK	bru_P0_f	SIG
15_90227632_+	-1.30066	2.48131e-13	4.60179e-12	PWK	bru_P0_f	SIG
15_95229106_-	-0.51774	0.0187336	0.0428361	PWK	bru_P0_f	NOT_SIG
1_59764386_+	0.486394	0.145667	0.237914	C57	bru_P0_f	NOT_SIG
1_59764412_+	0.212246	0.559656	0.675804	C57	bru_P0_f	NOT_SIG
1_59868353_+	1.27233	0.00188004	0.00573814	C57	bru_P0_f	SIG
1_59870358_+	0.213555	0.861616	0.917315	C57	bru_P0_f	NOT_SIG
1_59981659_+	0.644843	0.0392678	0.0808485	C57	bru_P0_f	SIG
1_59981885_+	0.371424	0.0163403	0.0383007	C57	bru_P0_f	NOT_SIG
1_59981915_+	0.0650415	0.90264	0.94369	C57	bru_P0_f	NOT_SIG
1_59981953_+	-0.0377397	0.470867	0.60051	PAT	bru_P0_f	NOT_SIG
1_59982057_+	-0.152678	0.057736	0.111902	PWK	bru_P0_f	NOT_SIG
1_60478800_+	0.222833	0.712105	0.802998	C57	bru_P0_f	NOT_SIG
1_60478811_+	0.176794	0.723333	0.813017	C57	bru_P0_f	NOT_SIG
1_60478822_+	-0.00631984	0.904173	0.944819	PAT	bru_P0_f	NOT_SIG
16_11072316_+	0.612858	0.161881	0.259684	C57	bru_P0_f	NOT_SIG
16_11072332_+	0.560339	0.108366	0.185994	C57	bru_P0_f	NOT_SIG
16_11072512_+	-0.493307	0.0158089	0.0371629	PWK	bru_P0_f	NOT_SIG
16_11072556_+	0.335148	0.106468	0.183667	C57	bru_P0_f	NOT_SIG
16_11072638_+	0.722843	5.8701e-06	3.34775e-05	C57	bru_P0_f	SIG
16_11072897_+	-0.13925	0.0608244	0.117141	PWK	bru_P0_f	NOT_SIG
16_11072913_+	-0.384151	1.81916e-06	1.16613e-05	PWK	bru_P0_f	NOT_SIG
16_11072987_+	-0.501964	1.01995e-13	1.99836e-12	PWK	bru_P0_f	NOT_SIG
16_11073002_+	-0.828921	1.30203e-31	1.97705e-29	PWK	bru_P0_f	SIG
16_11073046_+	-0.349875	2.50634e-06	1.53961e-05	PWK	bru_P0_f	NOT_SIG
16_11074789_+	0.442934	0.273568	0.393508	MAT	bru_P0_f	NOT_SIG
16_11074793_+	0.635773	0.108547	0.18624	MAT	bru_P0_f	NOT_SIG
16_11074819_+	0.752518	0.096267	0.169172	MAT	bru_P0_f	NOT_SIG
16_11193149_-	-3.27467	3.27005e-08	2.87327e-07	PWK	bru_P0_f	SIG
16_11193187_-	-2.93002	1.06977e-06	7.22063e-06	PWK	bru_P0_f	SIG
16_11193511_-	-0.075596	0.792891	0.865493	PAT	bru_P0_f	NOT_SIG
16_11217988_-	-0.052274	0.626912	0.733309	PWK	bru_P0_f	NOT_SIG
16_11218000_-	-0.395521	0.0207305	0.0466339	PWK	bru_P0_f	NOT_SIG
16_11218118_-	-0.6316	0.000305913	0.00117784	PWK	bru_P0_f	SIG
16_11218152_-	-0.245903	0.202565	0.309937	PWK	bru_P0_f	NOT_SIG
16_16313876_-	-1.93141	1.07794e-09	1.19803e-08	PAT	bru_P0_f	SIG
16_16313916_-	-1.48523	4.62826e-08	3.95232e-07	PAT	bru_P0_f	SIG
16_17086006_+	-0.475579	0.167542	0.266913	PWK	bru_P0_f	NOT_SIG
16_17776561_+	-0.351404	0.161584	0.259291	PWK	bru_P0_f	NOT_SIG
16_17840880_-	0.902854	5.15218e-07	3.69785e-06	C57	bru_P0_f	SIG
16_17840886_-	0.878433	1.06994e-06	7.22063e-06	C57	bru_P0_f	SIG
16_17840918_-	0.707974	0.000293614	0.00113318	C57	bru_P0_f	SIG
16_18969717_+	-0.289774	0.11823	0.19975	PWK	bru_P0_f	NOT_SIG
16_18969723_+	-0.24331	0.154799	0.250357	PWK	bru_P0_f	NOT_SIG
16_18969832_+	-0.323577	0.165083	0.263688	PWK	bru_P0_f	NOT_SIG
16_20107206_+	-0.116814	0.603548	0.713364	PAT	bru_P0_f	NOT_SIG
16_20123180_+	0.568498	0.252111	0.368645	C57	bru_P0_f	NOT_SIG
16_20123227_+	1.13109	0.0228602	0.0508597	C57	bru_P0_f	SIG
16_20123271_+	0.82967	0.0965016	0.169462	C57	bru_P0_f	NOT_SIG
16_20679593_+	0.0870812	0.922264	0.957948	C57	bru_P0_f	NOT_SIG
16_20679634_+	0.0890818	1	1	C57	bru_P0_f	NOT_SIG
1_62703685_+	-0.168244	0.561421	0.677413	PAT	bru_P0_f	NOT_SIG
1_62703949_+	-0.200666	0.507647	0.632476	PWK	bru_P0_f	NOT_SIG
16_30513948_-	-0.19269	0.114213	0.194247	PAT	bru_P0_f	NOT_SIG
16_30514052_-	-0.829919	0.000236608	0.000936219	PWK	bru_P0_f	SIG
16_30514342_-	-1.02761	1.8323e-16	5.03002e-15	PWK	bru_P0_f	SIG
16_30514367_-	-0.145318	0.151869	0.246387	PAT	bru_P0_f	NOT_SIG
16_30514390_-	0.333883	0.0400624	0.0821364	C57	bru_P0_f	NOT_SIG
16_30514403_-	-0.0427495	0.566085	0.682025	PAT	bru_P0_f	NOT_SIG
16_30514423_-	-0.529708	0.00119263	0.00389187	PWK	bru_P0_f	NOT_SIG
16_30514451_-	-0.643178	0.00020014	0.000807038	PWK	bru_P0_f	SIG
16_31456721_+	-1.00337	0.0245825	0.0542199	PWK	bru_P0_f	SIG
16_31947887_-	0.857784	0.00073526	0.0025428	C57	bru_P0_f	SIG
16_31947982_-	0.205914	0.527144	0.648289	MAT	bru_P0_f	NOT_SIG
16_32238558_-	0.735761	0.0632746	0.120895	C57	bru_P0_f	NOT_SIG
16_35697935_-	0.0993989	1	1	C57	bru_P0_f	NOT_SIG
16_36034336_+	-0.0486629	0.585911	0.698293	PAT	bru_P0_f	NOT_SIG
16_36034356_+	-0.441777	0.00765815	0.0195538	PAT	bru_P0_f	NOT_SIG
16_37881498_+	0.544912	3.93411e-05	0.000185591	MAT	bru_P0_f	NOT_SIG
16_37881507_+	0.290743	0.0405465	0.082919	MAT	bru_P0_f	NOT_SIG
16_37881732_+	-0.435339	0.0339946	0.0717548	PWK	bru_P0_f	NOT_SIG
16_37881801_+	-0.537701	0.000219473	0.000876991	PWK	bru_P0_f	NOT_SIG
16_37881820_+	-0.608092	7.42506e-06	4.12796e-05	PAT	bru_P0_f	SIG
16_37881941_+	-0.723258	3.35233e-07	2.48686e-06	PAT	bru_P0_f	SIG
16_37881950_+	-0.864032	8.59872e-09	8.25715e-08	PAT	bru_P0_f	SIG
16_37881956_+	-0.563284	0.000237186	0.0009376	PAT	bru_P0_f	NOT_SIG
16_37882006_+	-0.49116	0.0276945	0.0600481	PAT	bru_P0_f	NOT_SIG
16_37882723_+	-0.269505	0.344186	0.472146	PWK	bru_P0_f	NOT_SIG
16_37884331_+	1.40137	0.0327485	0.0694869	C57	bru_P0_f	SIG
16_38090430_+	0.436764	0.154831	0.250357	C57	bru_P0_f	NOT_SIG
16_38445784_-	1.27727	3.40693e-06	2.04374e-05	MAT	bru_P0_f	SIG
16_38445951_-	0.430118	0.287907	0.410728	C57	bru_P0_f	NOT_SIG
1_64034374_-	-0.135924	0.497453	0.623291	PWK	bru_P0_f	NOT_SIG
1_64034830_-	0.345496	0.0100195	0.0249283	C57	bru_P0_f	NOT_SIG
1_64034842_-	0.398739	0.00202043	0.00610525	C57	bru_P0_f	NOT_SIG
1_64034851_-	0.592317	2.04383e-06	1.28973e-05	C57	bru_P0_f	NOT_SIG
1_64034877_-	0.737372	3.3635e-08	2.94309e-07	C57	bru_P0_f	SIG
1_64034920_-	0.686339	2.88815e-05	0.000141467	MAT	bru_P0_f	SIG
1_64034958_-	-0.135155	0.305692	0.430539	PWK	bru_P0_f	NOT_SIG
1_64034965_-	-0.319355	0.0323512	0.0688242	PWK	bru_P0_f	NOT_SIG
1_64035448_-	-0.626139	0.0632897	0.120895	PWK	bru_P0_f	NOT_SIG
1_64035528_-	0.305242	0.268205	0.387657	C57	bru_P0_f	NOT_SIG
1_64078942_-	-0.503004	2.25887e-07	1.74497e-06	PWK	bru_P0_f	NOT_SIG
1_64078950_-	-0.670364	3.88868e-12	6.23601e-11	PWK	bru_P0_f	SIG
1_64078977_-	-0.573959	2.63071e-09	2.75488e-08	PWK	bru_P0_f	NOT_SIG
1_64079037_-	-0.0548178	0.435377	0.563531	PWK	bru_P0_f	NOT_SIG
16_4084108_-	-0.269557	0.0348732	0.0732594	PWK	bru_P0_f	NOT_SIG
16_4084408_-	1.01721	1.65897e-05	8.55727e-05	C57	bru_P0_f	SIG
16_4084419_-	0.897971	0.000161331	0.000665455	MAT	bru_P0_f	SIG
16_42174497_+	1.00544	0.000580093	0.00207255	C57	bru_P0_f	SIG
16_43609677_+	-0.124505	0.691345	0.787458	PWK	bru_P0_f	NOT_SIG
16_45383180_-	-0.255897	0.336824	0.464423	PAT	bru_P0_f	NOT_SIG
16_4937074_+	-0.263778	0.536409	0.655866	PWK	bru_P0_f	NOT_SIG
16_49867900_+	-0.785629	0.0379593	0.0787502	PAT	bru_P0_f	SIG
16_49867957_+	-0.85291	0.00204679	0.00615812	PAT	bru_P0_f	SIG
16_49867987_+	-1.15268	7.18815e-05	0.000321022	PWK	bru_P0_f	SIG
16_5014307_-	0.284994	0.354509	0.482645	C57	bru_P0_f	NOT_SIG
16_5014322_-	0.115204	0.806147	0.876497	C57	bru_P0_f	NOT_SIG
16_5014985_-	-0.159256	0.115255	0.195676	PAT	bru_P0_f	NOT_SIG
16_5015044_-	0.229433	0.123616	0.207466	C57	bru_P0_f	NOT_SIG
16_52452764_-	0.0997288	0.89096	0.93624	MAT	bru_P0_f	NOT_SIG
16_52452807_-	0.272328	0.693734	0.789612	MAT	bru_P0_f	NOT_SIG
16_5885585_+	0.13059	0.900009	0.942285	C57	bru_P0_f	NOT_SIG
16_5885599_+	0.0879027	1	1	C57	bru_P0_f	NOT_SIG
16_63773068_-	0.46609	0.0478666	0.0955169	C57	bru_P0_f	NOT_SIG
1_66415589_+	-1.58256	0.000106764	0.00045666	PWK	bru_P0_f	SIG
1_66415711_+	-0.444592	0.259755	0.378455	PWK	bru_P0_f	NOT_SIG
1_66415865_+	1.17146	0.000569178	0.00203956	C57	bru_P0_f	SIG
16_64852804_+	-1.43817	0.00228998	0.00682638	PAT	bru_P0_f	SIG
16_64855692_+	0.313804	0.181754	0.284977	MAT	bru_P0_f	NOT_SIG
16_64855911_+	-0.430787	0.221549	0.332974	PWK	bru_P0_f	NOT_SIG
16_64856333_+	-1.25391	0.0632134	0.120879	PWK	bru_P0_f	NOT_SIG
16_73044569_+	-0.0719109	0.884006	0.931551	PAT	bru_P0_f	NOT_SIG
16_73044667_+	0.405716	0.256539	0.374444	C57	bru_P0_f	NOT_SIG
16_73044671_+	0.300207	0.412849	0.540564	C57	bru_P0_f	NOT_SIG
16_73044712_+	0.444619	0.15671	0.252723	C57	bru_P0_f	NOT_SIG
16_74411153_-	1.25397	7.22826e-05	0.000322517	C57	bru_P0_f	SIG
16_74411175_-	1.3103	9.32732e-05	0.000406106	C57	bru_P0_f	SIG
16_74411197_-	1.35769	0.000119701	0.00050871	C57	bru_P0_f	SIG
16_74411217_-	1.54649	1.45993e-05	7.59506e-05	C57	bru_P0_f	SIG
16_84955293_-	0.635918	0.0208305	0.0468373	C57	bru_P0_f	SIG
16_84955299_-	0.650234	0.0173069	0.0401979	C57	bru_P0_f	SIG
16_84955335_-	0.732082	0.00576871	0.0152172	C57	bru_P0_f	SIG
16_8660390_-	1.14983	0.000225501	0.000897565	C57	bru_P0_f	SIG
16_8660432_-	1.13054	3.44485e-05	0.000164508	C57	bru_P0_f	SIG
16_8660490_-	1.79356	9.3255e-09	8.90228e-08	C57	bru_P0_f	SIG
16_8660534_-	1.66013	2.59568e-07	1.98845e-06	C57	bru_P0_f	SIG
16_8660587_-	0.907672	0.0205115	0.0462055	C57	bru_P0_f	SIG
16_87719855_+	-0.0187128	0.762995	0.845198	PWK	bru_P0_f	NOT_SIG
16_90938406_-	0.393586	0.00432724	0.0118058	C57	bru_P0_f	NOT_SIG
16_91270747_+	-0.717866	0.000196418	0.000792687	PAT	bru_P0_f	SIG
16_91270753_+	-0.896705	3.78562e-06	2.24595e-05	PAT	bru_P0_f	SIG
16_91271526_+	-0.379271	0.239043	0.353432	PAT	bru_P0_f	NOT_SIG
16_91271562_+	-0.968681	0.00485945	0.0130598	PWK	bru_P0_f	SIG
16_91506967_+	0.326237	0.640496	0.745966	C57	bru_P0_f	NOT_SIG
16_91563207_+	0.415582	0.121213	0.20408	C57	bru_P0_f	NOT_SIG
16_91563218_+	0.261727	0.369693	0.498845	MAT	bru_P0_f	NOT_SIG
16_91563221_+	0.238212	0.454679	0.583541	MAT	bru_P0_f	NOT_SIG
16_91658179_+	-0.0697456	0.663265	0.764967	PAT	bru_P0_f	NOT_SIG
16_91658183_+	0.0223863	0.931917	0.965498	C57	bru_P0_f	NOT_SIG
16_91658186_+	-0.0141397	0.864864	0.918954	PAT	bru_P0_f	NOT_SIG
16_91658204_+	-0.596595	0.00610346	0.0159961	PAT	bru_P0_f	NOT_SIG
16_91658239_+	-0.645004	0.00414183	0.011383	PAT	bru_P0_f	SIG
16_91658494_+	-0.096192	0.686033	0.783581	PAT	bru_P0_f	NOT_SIG
16_91658542_+	0.158293	0.698675	0.792637	C57	bru_P0_f	NOT_SIG
16_91658587_+	0.526731	0.0976574	0.171368	C57	bru_P0_f	NOT_SIG
16_91658611_+	0.626348	0.0817214	0.148387	C57	bru_P0_f	NOT_SIG
16_91658758_+	-0.693819	0.174858	0.276305	PWK	bru_P0_f	NOT_SIG
16_91658877_+	0.925699	0.145804	0.238059	MAT	bru_P0_f	NOT_SIG
16_91659167_+	0.0661209	1	1	MAT	bru_P0_f	NOT_SIG
16_91659269_+	-0.734534	0.0113959	0.0279518	PAT	bru_P0_f	SIG
16_91659356_+	-1.60501	4.0309e-07	2.94529e-06	PWK	bru_P0_f	SIG
16_91659361_+	-1.94716	1.42243e-09	1.54622e-08	PWK	bru_P0_f	SIG
16_94442666_+	-0.947921	0.0126484	0.0305612	PWK	bru_P0_f	SIG
16_94442713_+	0.453158	0.0552614	0.107933	MAT	bru_P0_f	NOT_SIG
16_94442801_+	0.9359	3.18439e-05	0.00015396	C57	bru_P0_f	SIG
16_94442881_+	1.23859	1.09022e-13	2.11896e-12	C57	bru_P0_f	SIG
16_94442914_+	1.29012	9.69436e-15	2.2115e-13	C57	bru_P0_f	SIG
16_94442921_+	1.18744	2.88709e-12	4.70751e-11	C57	bru_P0_f	SIG
16_94442941_+	0.777274	5.95629e-05	0.000272263	C57	bru_P0_f	SIG
16_94692106_+	-1.40369	7.9823e-31	1.10817e-28	PWK	bru_P0_f	SIG
16_96067519_-	-2.8976	1.23521e-08	1.16996e-07	PAT	bru_P0_f	SIG
16_96067532_-	-2.51498	8.7986e-07	6.04701e-06	PAT	bru_P0_f	SIG
16_96156049_+	1.26555	2.41325e-06	1.49186e-05	C57	bru_P0_f	SIG
16_96156075_+	0.643364	0.0259421	0.0567805	C57	bru_P0_f	SIG
16_96156123_+	0.310296	0.438392	0.566528	C57	bru_P0_f	NOT_SIG
16_96156250_+	0.483832	0.480145	0.608681	C57	bru_P0_f	NOT_SIG
17_10215335_-	-0.783301	0.0104876	0.0259997	PWK	bru_P0_f	SIG
17_15476024_-	-0.0892781	0.783115	0.859728	PWK	bru_P0_f	NOT_SIG
1_7169542_+	1.37073	0.00846266	0.0214614	C57	bru_P0_f	SIG
17_23817179_+	0.348917	0.289999	0.413107	MAT	bru_P0_f	NOT_SIG
17_23821330_+	-0.640438	0.0694249	0.129894	PAT	bru_P0_f	NOT_SIG
17_23821353_+	-0.291723	0.356872	0.485342	PAT	bru_P0_f	NOT_SIG
17_23821392_+	-0.446628	0.155362	0.250882	PAT	bru_P0_f	NOT_SIG
17_23821423_+	0.0241778	1	1	C57	bru_P0_f	NOT_SIG
17_24179405_-	-0.0567613	0.596031	0.707059	PWK	bru_P0_f	NOT_SIG
17_24179413_-	-0.021264	0.734599	0.821964	PWK	bru_P0_f	NOT_SIG
17_24596553_-	-0.36213	0.465059	0.594351	PAT	bru_P0_f	NOT_SIG
17_24720720_+	0.180297	0.858663	0.915166	MAT	bru_P0_f	NOT_SIG
17_25783009_-	-0.13331	0.825432	0.891309	PAT	bru_P0_f	NOT_SIG
17_25817798_+	0.490868	0.525625	0.647059	MAT	bru_P0_f	NOT_SIG
17_25989850_-	-1.45744	8.14595e-05	0.000357877	PWK	bru_P0_f	SIG
17_25989928_-	-1.17147	4.33307e-05	0.000202836	PAT	bru_P0_f	SIG
17_25989949_-	-0.814542	0.00158121	0.00496645	PWK	bru_P0_f	SIG
17_25990260_-	-0.901392	0.000444891	0.0016464	PWK	bru_P0_f	SIG
17_25990285_-	-0.792764	0.00226631	0.00676414	PAT	bru_P0_f	SIG
17_25990323_-	-0.052274	0.818555	0.885665	PWK	bru_P0_f	NOT_SIG
17_26067823_-	0.732388	0.00012459	0.00052642	MAT	bru_P0_f	SIG
17_26067900_-	1.18744	0.000225546	0.000897565	MAT	bru_P0_f	SIG
17_26068017_-	-0.0704332	0.887071	0.933567	PWK	bru_P0_f	NOT_SIG
17_26961702_+	-0.703826	0.00251255	0.00742156	PWK	bru_P0_f	SIG
17_26961731_+	-0.456346	0.0323899	0.0688282	PWK	bru_P0_f	NOT_SIG
17_26970773_+	2.13373	7.80482e-06	4.32918e-05	MAT	bru_P0_f	SIG
17_27580750_-	-1.47952	1.41046e-05	7.35348e-05	PAT	bru_P0_f	SIG
17_27580788_-	-1.24607	4.38278e-05	0.000204376	PWK	bru_P0_f	SIG
1_72859140_-	0.0614748	1	1	C57	bru_P0_f	NOT_SIG
1_72859238_-	-0.978733	0.00065899	0.00231863	PWK	bru_P0_f	SIG
1_72859868_-	-0.309942	0.0680677	0.127847	PWK	bru_P0_f	NOT_SIG
1_72859918_-	-0.00287382	0.877247	0.926215	PWK	bru_P0_f	NOT_SIG
1_72860380_-	0.725333	0.00078855	0.00269449	C57	bru_P0_f	SIG
17_3079523_-	1.99088	0.00168827	0.00524843	C57	bru_P0_f	SIG
17_32197359_-	0.430782	0.00114843	0.00376281	MAT	bru_P0_f	NOT_SIG
17_32197380_-	0.557205	2.31485e-06	1.44019e-05	MAT	bru_P0_f	NOT_SIG
17_32197403_-	0.746394	2.9111e-10	3.57198e-09	MAT	bru_P0_f	SIG
17_32197422_-	0.923272	8.99412e-13	1.5608e-11	C57	bru_P0_f	SIG
17_32197525_-	0.299935	0.297663	0.421921	C57	bru_P0_f	NOT_SIG
17_33650247_-	0.527289	0.0656189	0.124256	C57	bru_P0_f	NOT_SIG
17_33747059_-	-0.591812	0.0403305	0.0825467	PAT	bru_P0_f	NOT_SIG
17_33747066_-	-0.308632	0.25082	0.366867	PAT	bru_P0_f	NOT_SIG
17_33747072_-	-0.519425	0.0590538	0.114229	PAT	bru_P0_f	NOT_SIG
17_34028473_-	-0.367776	0.319149	0.445361	PAT	bru_P0_f	NOT_SIG
17_34112585_-	-0.674022	0.0196902	0.0446244	PWK	bru_P0_f	SIG
17_34118900_-	0.352426	0.0600355	0.115805	C57	bru_P0_f	NOT_SIG
17_34118916_-	0.246933	0.202671	0.309937	C57	bru_P0_f	NOT_SIG
17_34119051_-	0.172792	0.585215	0.697634	C57	bru_P0_f	NOT_SIG
17_34119082_-	0.231686	0.458092	0.586527	C57	bru_P0_f	NOT_SIG
17_34119512_-	1.73152	7.59987e-27	7.53628e-25	C57	bru_P0_f	SIG
17_34119543_-	1.38551	1.63567e-17	5.09469e-16	C57	bru_P0_f	SIG
17_3414587_+	-0.459699	0.11737	0.198435	PAT	bru_P0_f	NOT_SIG
17_3414683_+	-1.11389	0.00217106	0.00649181	PWK	bru_P0_f	SIG
17_34601328_-	0.98514	0.135116	0.22369	C57	bru_P0_f	NOT_SIG
17_34896376_+	0.632224	0.293344	0.417037	C57	bru_P0_f	NOT_SIG
17_35238264_+	0.324796	0.620475	0.728234	MAT	bru_P0_f	NOT_SIG
17_35249913_+	-0.400199	0.00800704	0.0203916	PWK	bru_P0_f	NOT_SIG
17_35249967_+	-0.261287	0.0587767	0.113738	PWK	bru_P0_f	NOT_SIG
17_35250066_+	-0.304414	0.352425	0.480615	PAT	bru_P0_f	NOT_SIG
17_35682279_-	-0.668286	0.10163	0.176866	PWK	bru_P0_f	NOT_SIG
17_35835101_-	-0.548611	8.24181e-10	9.35677e-09	PWK	bru_P0_f	NOT_SIG
17_35835106_-	-0.590986	1.39045e-11	2.05982e-10	PWK	bru_P0_f	NOT_SIG
17_35972945_-	0.238605	0.686177	0.783581	MAT	bru_P0_f	NOT_SIG
17_35972955_-	0.269653	0.604473	0.714277	MAT	bru_P0_f	NOT_SIG
17_37009516_+	-0.242246	0.472298	0.601638	PAT	bru_P0_f	NOT_SIG
17_37010323_+	0.379692	0.0026398	0.00772234	MAT	bru_P0_f	NOT_SIG
17_37010358_+	-0.382423	0.000165978	0.000682307	PWK	bru_P0_f	NOT_SIG
17_37010401_+	0.178024	0.363502	0.4924	C57	bru_P0_f	NOT_SIG
17_37010517_+	-0.0298369	0.787747	0.862475	PAT	bru_P0_f	NOT_SIG
17_37074193_+	0.378234	0.273458	0.393465	MAT	bru_P0_f	NOT_SIG
17_43037637_+	-0.245094	0.61607	0.723763	PWK	bru_P0_f	NOT_SIG
17_43039957_+	1.21719	0.00933983	0.0233688	C57	bru_P0_f	SIG
17_43039962_+	1.15317	0.0157471	0.0370892	C57	bru_P0_f	SIG
17_43643339_-	0.635315	0.00138363	0.00440393	MAT	bru_P0_f	SIG
17_44081394_+	-0.790088	0.0678137	0.127496	PWK	bru_P0_f	NOT_SIG
17_44081434_+	-1.36975	0.00236729	0.00703527	PWK	bru_P0_f	SIG
17_45544526_-	0.502456	0.180943	0.284256	C57	bru_P0_f	NOT_SIG
17_45544833_-	0.660238	0.222053	0.333629	C57	bru_P0_f	NOT_SIG
17_45545554_-	0.0434397	1	1	MAT	bru_P0_f	NOT_SIG
17_45570462_-	-1.09458	0.000522637	0.00189514	PWK	bru_P0_f	SIG
17_46017881_-	-1.52877	0.000277209	0.00107929	PWK	bru_P0_f	SIG
17_46017929_-	-1.32912	0.00387347	0.0107796	PAT	bru_P0_f	SIG
17_46398696_+	-0.326299	0.578499	0.692005	PWK	bru_P0_f	NOT_SIG
17_46674970_-	-0.304774	0.259924	0.378588	PWK	bru_P0_f	NOT_SIG
17_46675000_-	-0.322789	0.203222	0.310521	PAT	bru_P0_f	NOT_SIG
17_50608695_+	-0.0922725	0.558741	0.675186	PAT	bru_P0_f	NOT_SIG
17_5342153_+	0.104594	0.823375	0.889853	MAT	bru_P0_f	NOT_SIG
17_5342747_+	-0.451003	8.08779e-10	9.20341e-09	PAT	bru_P0_f	NOT_SIG
17_53483879_+	0.849322	0.110976	0.189804	MAT	bru_P0_f	NOT_SIG
17_55482226_+	0.118187	0.431545	0.560064	MAT	bru_P0_f	NOT_SIG
17_55482250_+	0.315352	0.00258077	0.0075816	MAT	bru_P0_f	NOT_SIG
17_55482286_+	0.216527	0.102069	0.177435	C57	bru_P0_f	NOT_SIG
17_55482452_+	0.425461	0.279193	0.400412	MAT	bru_P0_f	NOT_SIG
17_56402096_+	-0.204999	0.570006	0.685898	PAT	bru_P0_f	NOT_SIG
17_56412585_-	-0.629791	0.000853504	0.00289203	PWK	bru_P0_f	SIG
17_56412593_-	-0.709845	0.000154022	0.000637475	PWK	bru_P0_f	SIG
17_56412686_-	-0.51239	0.0553027	0.107961	PWK	bru_P0_f	NOT_SIG
17_56412701_-	-0.644641	0.0219312	0.0489724	PWK	bru_P0_f	SIG
17_56437860_-	-0.939502	0.000864346	0.00292062	PWK	bru_P0_f	SIG
17_57081015_-	1.56183	0.0107647	0.0265667	C57	bru_P0_f	SIG
17_57081068_-	2.30457	1.94289e-12	3.25535e-11	C57	bru_P0_f	SIG
17_57081091_-	2.25418	1.82098e-13	3.42951e-12	C57	bru_P0_f	SIG
17_57081132_-	2.15155	1.67632e-11	2.45338e-10	C57	bru_P0_f	SIG
17_57081441_-	-0.139231	0.517461	0.640924	PWK	bru_P0_f	NOT_SIG
17_57081535_-	0.00145783	1	1	C57	bru_P0_f	NOT_SIG
17_57081543_-	0.0292126	1	1	C57	bru_P0_f	NOT_SIG
17_57081580_-	-0.0058345	0.902575	0.94369	PWK	bru_P0_f	NOT_SIG
17_6137360_+	0.597953	0.180934	0.284256	MAT	bru_P0_f	NOT_SIG
17_6137441_+	1.5889	4.14078e-08	3.58646e-07	C57	bru_P0_f	SIG
17_6239835_+	0.159736	0.861718	0.917315	MAT	bru_P0_f	NOT_SIG
17_6239873_+	0.122449	1	1	MAT	bru_P0_f	NOT_SIG
17_6239889_+	-0.103804	0.860038	0.916029	PWK	bru_P0_f	NOT_SIG
17_6239893_+	-0.393311	0.480045	0.608681	PWK	bru_P0_f	NOT_SIG
17_64282882_-	-0.421937	0.189929	0.294375	PWK	bru_P0_f	NOT_SIG
17_64282906_-	-0.387755	0.238278	0.35277	PWK	bru_P0_f	NOT_SIG
17_64283024_-	-0.685851	0.242178	0.357021	PWK	bru_P0_f	NOT_SIG
17_64309402_-	0.359729	0.409015	0.536701	MAT	bru_P0_f	NOT_SIG
17_65983587_-	-0.741235	0.248022	0.363761	PAT	bru_P0_f	NOT_SIG
17_65984301_-	0.255781	0.752261	0.835865	C57	bru_P0_f	NOT_SIG
17_65984323_-	0.129724	0.869464	0.921423	C57	bru_P0_f	NOT_SIG
17_70818604_+	0.656677	0.324261	0.450424	C57	bru_P0_f	NOT_SIG
17_72940181_+	-1.5377	2.56872e-05	0.000127102	PWK	bru_P0_f	SIG
17_72940188_+	-1.56377	3.90345e-05	0.000184502	PWK	bru_P0_f	SIG
1_77369205_-	1.47765	9.65289e-28	9.97945e-26	C57	bru_P0_f	SIG
1_77373157_-	0.37056	0.00601714	0.0157954	MAT	bru_P0_f	NOT_SIG
1_77373166_-	0.448537	0.00136235	0.00434931	MAT	bru_P0_f	NOT_SIG
1_77373177_-	0.373101	0.0136361	0.0326428	MAT	bru_P0_f	NOT_SIG
17_74388290_+	-1.4002	0.000104781	0.000450404	PAT	bru_P0_f	SIG
1_77507022_-	-0.659782	6.3978e-07	4.51844e-06	PWK	bru_P0_f	SIG
1_77507051_-	-0.522308	9.08696e-06	4.97433e-05	PWK	bru_P0_f	NOT_SIG
17_80238588_-	-0.438167	0.155656	0.251274	PAT	bru_P0_f	NOT_SIG
17_80275327_-	-0.299292	0.00629902	0.0164289	PWK	bru_P0_f	NOT_SIG
17_80275344_-	-0.412476	0.00013289	0.000558093	PWK	bru_P0_f	NOT_SIG
17_80275358_-	-0.0781098	0.321363	0.447679	PWK	bru_P0_f	NOT_SIG
17_80275369_-	-0.0622172	0.42132	0.549006	PAT	bru_P0_f	NOT_SIG
17_80275502_-	0.467753	0.195432	0.30127	C57	bru_P0_f	NOT_SIG
17_81373957_-	-0.360058	0.203962	0.311486	PAT	bru_P0_f	NOT_SIG
17_81374933_-	1.53219	8.51729e-07	5.86197e-06	C57	bru_P0_f	SIG
17_81374980_-	1.80523	4.44287e-09	4.46031e-08	C57	bru_P0_f	SIG
17_81388555_-	-0.121008	0.163024	0.260913	PAT	bru_P0_f	NOT_SIG
17_81388602_-	0.0820812	0.723934	0.813391	C57	bru_P0_f	NOT_SIG
17_81388606_-	0.0137438	0.725585	0.814418	C57	bru_P0_f	NOT_SIG
17_81388615_-	-0.0987697	0.120884	0.203667	PAT	bru_P0_f	NOT_SIG
17_81388686_-	0.735318	1.32609e-07	1.06857e-06	MAT	bru_P0_f	SIG
17_81388996_-	-0.0902423	0.864247	0.9187	PAT	bru_P0_f	NOT_SIG
17_81648148_-	-0.0972812	0.773969	0.853738	PAT	bru_P0_f	NOT_SIG
17_81648230_-	-0.00981188	0.863526	0.918135	PAT	bru_P0_f	NOT_SIG
17_81648243_-	-0.0699758	0.620874	0.728526	PAT	bru_P0_f	NOT_SIG
17_81648281_-	-0.242941	0.0921557	0.163068	PAT	bru_P0_f	NOT_SIG
17_81648289_-	-0.180574	0.181676	0.284977	PAT	bru_P0_f	NOT_SIG
17_81648347_-	-0.035804	0.651996	0.755702	PWK	bru_P0_f	NOT_SIG
17_81648355_-	-0.00486141	0.777883	0.8565	PAT	bru_P0_f	NOT_SIG
17_81649210_-	-0.119725	0.494359	0.620404	PAT	bru_P0_f	NOT_SIG
17_81649220_-	-0.0251976	0.760125	0.84295	PAT	bru_P0_f	NOT_SIG
17_85063686_-	0.586054	0.000544266	0.00196041	C57	bru_P0_f	NOT_SIG
17_85063749_-	0.73523	3.44767e-06	2.06563e-05	C57	bru_P0_f	SIG
17_85063793_-	0.609486	0.00293129	0.00844288	C57	bru_P0_f	SIG
17_8981693_+	-0.853204	0.00264615	0.00773161	PAT	bru_P0_f	SIG
17_8981711_+	-0.649593	0.00683139	0.0176562	PAT	bru_P0_f	SIG
17_8981881_+	-0.070309	0.563025	0.679012	PAT	bru_P0_f	NOT_SIG
17_8981909_+	-0.534427	0.000292699	0.00113054	PAT	bru_P0_f	NOT_SIG
17_8982141_+	0.248895	0.214888	0.32467	C57	bru_P0_f	NOT_SIG
17_8982643_+	-1.27066	0.000627152	0.00222109	PAT	bru_P0_f	SIG
17_8982757_+	-1.37059	0.000730391	0.00252956	PAT	bru_P0_f	SIG
17_90036431_-	-0.294475	0.230065	0.343225	PWK	bru_P0_f	NOT_SIG
17_90036490_-	-0.320243	0.0274723	0.0596194	PWK	bru_P0_f	NOT_SIG
17_90036503_-	-0.232125	0.0614851	0.118085	PWK	bru_P0_f	NOT_SIG
17_90036559_-	-0.380317	0.00281211	0.00815276	PAT	bru_P0_f	NOT_SIG
17_90036632_-	-0.143422	0.342495	0.470109	PWK	bru_P0_f	NOT_SIG
17_90037180_-	-1.08116	0.000106618	0.000456439	PWK	bru_P0_f	SIG
17_90037210_-	-1.0105	0.00203634	0.00613428	PAT	bru_P0_f	SIG
17_90630131_-	2.30907	7.82215e-05	0.000346155	C57	bru_P0_f	SIG
17_90704243_-	-1.52193	7.10689e-08	5.92322e-07	PWK	bru_P0_f	SIG
17_90704260_-	-1.14794	3.73319e-05	0.000177144	PWK	bru_P0_f	SIG
17_90704275_-	-1.34184	1.39931e-06	9.25068e-06	PWK	bru_P0_f	SIG
17_91088952_-	-0.941545	1.09025e-14	2.46397e-13	PWK	bru_P0_f	SIG
17_91089011_-	-0.565302	2.72251e-06	1.66189e-05	PWK	bru_P0_f	NOT_SIG
17_91089138_-	-0.619869	0.0732142	0.135626	PWK	bru_P0_f	NOT_SIG
17_91089486_-	-1.32235	6.70707e-07	4.70949e-06	PWK	bru_P0_f	SIG
17_91089542_-	-1.73564	3.63116e-10	4.34577e-09	PWK	bru_P0_f	SIG
18_12156187_+	-1.58077	0.00560794	0.0148334	PWK	bru_P0_f	SIG
18_20688202_-	0.693624	0.128488	0.21425	MAT	bru_P0_f	NOT_SIG
18_20688274_-	0.165906	0.715089	0.805988	MAT	bru_P0_f	NOT_SIG
18_23890972_+	0.870929	4.31894e-06	2.53145e-05	MAT	bru_P0_f	SIG
18_25138792_-	-0.0767276	0.792214	0.865416	PWK	bru_P0_f	NOT_SIG
18_25138840_-	-0.670151	0.0596096	0.115121	PWK	bru_P0_f	NOT_SIG
18_25478533_-	-0.849266	7.13181e-09	6.91686e-08	PWK	bru_P0_f	SIG
18_25478558_-	-0.718013	1.3205e-06	8.77741e-06	PWK	bru_P0_f	SIG
18_25478596_-	-0.665658	4.30619e-05	0.000201772	PWK	bru_P0_f	SIG
18_25478618_-	-0.306729	0.0609766	0.117387	PWK	bru_P0_f	NOT_SIG
18_25478838_-	-0.393311	0.389667	0.517038	PWK	bru_P0_f	NOT_SIG
18_25478857_-	-0.0198533	1	1	PWK	bru_P0_f	NOT_SIG
18_25479238_-	-0.95084	0.017459	0.0404738	PWK	bru_P0_f	SIG
18_25479504_-	0.0797488	0.823065	0.889716	MAT	bru_P0_f	NOT_SIG
18_25479507_-	0.0732088	0.861927	0.917315	MAT	bru_P0_f	NOT_SIG
18_25479579_-	-0.336601	0.000133256	0.000558664	PAT	bru_P0_f	NOT_SIG
18_31443563_-	0.346719	0.359645	0.487996	C57	bru_P0_f	NOT_SIG
[truncated: 2,512 more rows]
