# Supplementary material for: Sequence and parent-of-origin dependent m6A contribute to allele-specific gene expression
Source: EMBO J. 2025 Jun 3;44(14):4120–49. doi: 10.1038/s44318-025-00476-3 (PMC12264043; doi:10.1038/s44318-025-00476-3)
Supplement: Supplementary file 7 — Source data Fig. 2 [file 44318_2025_476_MOESM7_ESM.zip › Figure 2/2C/EMBOJ-2024-118564_SourceDataForFigure2C.xls]

## Sheet: high_conf_asm6a_percentage
site	group-level preference	tissue-level preference	F1i_F1r_group	high_conf_site_type
10_110944216_-	PWK	PWK	bel_P0_m	PWK
10_112927384_-	C57	C57	bel_P0_m	C57
10_117215489_-	C57	C57	bel_P0_m	C57
10_117215543_-	C57	C57	bel_P0_m	C57
10_123265259_+	PWK	PWK	bel_P0_m	PWK
10_127605549_-	PWK	PWK	bel_P0_m	PWK
10_29197259_+	PWK	PWK	bel_P0_m	PWK
10_29197269_+	PWK	PWK	bel_P0_m	PWK
10_43021831_-	C57	C57	bel_P0_m	C57
10_43021851_-	C57	C57	bel_P0_m	C57
10_43022260_-	C57	C57	bel_P0_m	C57
10_4356322_+	PAT	NOT	bel_P0_m	non_high_conf_aim6a
10_43582929_+	PWK	PWK	bel_P0_m	PWK
10_52438489_+	C57	C57	bel_P0_m	C57
10_59950535_-	MAT	NOT	bel_P0_m	non_high_conf_aim6a
10_60131596_+	PWK	PWK	bel_P0_m	PWK
10_61693178_+	C57	C57	bel_P0_m	C57
10_61693184_+	C57	C57	bel_P0_m	C57
10_70024259_+	PWK	PWK	bel_P0_m	PWK
10_70024269_+	PWK	PWK	bel_P0_m	PWK
10_70024284_+	PWK	PWK	bel_P0_m	PWK
10_70024286_+	PWK	PWK	bel_P0_m	PWK
10_75309910_+	PWK	NOT	bel_P0_m	non_high_conf_aim6a
10_75309951_+	PWK	NOT	bel_P0_m	non_high_conf_aim6a
10_76207405_-	C57	C57	bel_P0_m	C57
10_78187758_-	C57	C57	bel_P0_m	C57
10_79675974_+	C57	C57	bel_P0_m	C57
10_79675989_+	C57	C57	bel_P0_m	C57
10_80131063_-	C57	C57	bel_P0_m	C57
10_80131068_-	C57	C57	bel_P0_m	C57
10_80149907_+	C57	C57	bel_P0_m	C57
10_80149941_+	C57	C57	bel_P0_m	C57
10_80149963_+	C57	C57	bel_P0_m	C57
10_80189227_+	C57	C57	bel_P0_m	C57
10_80314034_+	MAT	MAT	bel_P0_m	MAT
10_80316214_+	PWK	PWK	bel_P0_m	PWK
10_80316312_+	PWK	PWK	bel_P0_m	PWK
10_80316677_+	C57	C57	bel_P0_m	C57
10_80316692_+	C57	C57	bel_P0_m	C57
10_80615173_+	PWK	PWK	bel_P0_m	PWK
10_81123793_+	C57	C57	bel_P0_m	C57
10_81367279_-	C57	NOT	bel_P0_m	non_high_conf_aim6a
10_81461068_-	C57	C57	bel_P0_m	C57
10_81461105_-	C57	C57	bel_P0_m	C57
10_81461115_-	C57	C57	bel_P0_m	C57
10_81461125_-	C57	C57	bel_P0_m	C57
10_86051033_-	C57	C57	bel_P0_m	C57
10_86051648_-	C57	C57	bel_P0_m	C57
10_86051713_-	C57	C57	bel_P0_m	C57
10_86051736_-	C57	C57	bel_P0_m	C57
10_86051766_-	C57	C57	bel_P0_m	C57
10_86052944_-	PWK	PWK	bel_P0_m	PWK
10_86052976_-	PWK	PWK	bel_P0_m	PWK
10_86054439_-	PWK	PWK	bel_P0_m	PWK
10_86054468_-	PWK	PWK	bel_P0_m	PWK
10_86054560_-	PWK	PWK	bel_P0_m	non_high_conf_aim6a
10_86055372_-	MAT	NOT	bel_P0_m	non_high_conf_aim6a
10_86055393_-	MAT	NOT	bel_P0_m	non_high_conf_aim6a
10_86055410_-	MAT	NOT	bel_P0_m	non_high_conf_aim6a
10_86834390_+	MAT	PWK	bel_P0_m	non_high_conf_aim6a
10_86834504_+	MAT	MAT	bel_P0_m	non_high_conf_aim6a
10_86834859_+	PWK	NOT	bel_P0_m	non_high_conf_aim6a
10_89805982_+	PWK	PWK	bel_P0_m	PWK
1_105284824_-	PAT	PAT	bel_P0_m	PAT
11_103679075_-	MAT	NOT	bel_P0_m	non_high_conf_aim6a
11_104424105_-	PAT	NOT	bel_P0_m	non_high_conf_aim6a
11_115430671_+	PWK	PWK	bel_P0_m	PWK
11_115431144_+	C57	C57	bel_P0_m	C57
11_116167989_-	C57	NOT	bel_P0_m	non_high_conf_aim6a
11_116288626_-	PWK	PWK	bel_P0_m	PWK
11_116288811_-	PWK	PWK	bel_P0_m	PWK
11_116338302_-	MAT	NOT	bel_P0_m	non_high_conf_aim6a
11_116338313_-	MAT	NOT	bel_P0_m	non_high_conf_aim6a
11_116338319_-	MAT	NOT	bel_P0_m	non_high_conf_aim6a
11_116985879_+	C57	C57	bel_P0_m	C57
11_116985965_+	C57	C57	bel_P0_m	C57
11_119080654_-	MAT	NOT	bel_P0_m	non_high_conf_aim6a
11_119898454_+	PWK	PWK	bel_P0_m	PWK
11_120010702_-	MAT	NOT	bel_P0_m	non_high_conf_aim6a
11_120104899_-	C57	C57	bel_P0_m	C57
11_120374266_-	C57	C57	bel_P0_m	C57
11_120374342_-	C57	C57	bel_P0_m	C57
11_120781014_-	PWK	PWK	bel_P0_m	PWK
11_120781032_-	PWK	PWK	bel_P0_m	PWK
11_12237844_-	C57	C57	bel_P0_m	non_high_conf_aim6a
11_12237859_-	C57	C57	bel_P0_m	C57
11_17078590_+	C57	C57	bel_P0_m	C57
11_17078603_+	C57	C57	bel_P0_m	C57
11_17078607_+	C57	NOT	bel_P0_m	non_high_conf_aim6a
11_17078615_+	C57	NOT	bel_P0_m	non_high_conf_aim6a
11_17078701_+	C57	NOT	bel_P0_m	non_high_conf_aim6a
11_20303639_-	C57	C57	bel_P0_m	C57
11_20303666_-	C57	C57	bel_P0_m	C57
11_20303670_-	C57	C57	bel_P0_m	C57
11_20303685_-	C57	C57	bel_P0_m	C57
11_20303717_-	C57	C57	bel_P0_m	C57
11_20303720_-	C57	C57	bel_P0_m	C57
11_21148496_+	C57	C57	bel_P0_m	C57
11_21148511_+	C57	C57	bel_P0_m	C57
11_23488748_+	PAT	NOT	bel_P0_m	non_high_conf_aim6a
11_23488755_+	PAT	NOT	bel_P0_m	non_high_conf_aim6a
11_28576728_-	PWK	NOT	bel_P0_m	non_high_conf_aim6a
11_28576783_-	PWK	PWK	bel_P0_m	PWK
11_28576794_-	PWK	PWK	bel_P0_m	PWK
11_28576803_-	PWK	PWK	bel_P0_m	PWK
11_28576823_-	PWK	NOT	bel_P0_m	non_high_conf_aim6a
11_29707049_+	C57	C57	bel_P0_m	C57
1_132357227_-	C57	C57	bel_P0_m	C57
1_132937099_+	C57	C57	bel_P0_m	C57
1_136175565_+	PWK	PWK	bel_P0_m	PWK
1_136176011_+	C57	C57	bel_P0_m	C57
1_136176029_+	C57	C57	bel_P0_m	C57
11_3640445_-	C57	C57	bel_P0_m	C57
11_3640450_-	C57	C57	bel_P0_m	C57
11_3640485_-	C57	C57	bel_P0_m	C57
11_3640537_-	PAT	PAT	bel_P0_m	PAT
11_43446185_+	PWK	PWK	bel_P0_m	PWK
11_43446191_+	PWK	PWK	bel_P0_m	PWK
11_50119824_+	PWK	PWK	bel_P0_m	PWK
11_50815856_-	C57	C57	bel_P0_m	C57
11_51977053_+	PWK	PWK	bel_P0_m	PWK
11_51977095_+	PWK	PWK	bel_P0_m	PWK
11_58060451_+	C57	C57	bel_P0_m	C57
11_58060496_+	C57	C57	bel_P0_m	C57
1_158689330_+	C57	C57	bel_P0_m	C57
1_158689394_+	C57	C57	bel_P0_m	C57
1_158689953_+	C57	C57	bel_P0_m	C57
1_158690000_+	C57	C57	bel_P0_m	C57
1_158690053_+	C57	C57	bel_P0_m	C57
1_158690093_+	C57	C57	bel_P0_m	C57
11_60229785_-	PWK	NOT	bel_P0_m	non_high_conf_aim6a
11_60229798_-	PWK	NOT	bel_P0_m	non_high_conf_aim6a
11_60904591_-	PAT	PAT	bel_P0_m	PAT
11_61152823_-	PWK	PWK	bel_P0_m	PWK
11_61152837_-	PWK	PWK	bel_P0_m	PWK
11_61152901_-	PWK	PWK	bel_P0_m	PWK
1_165322600_+	C57	C57	bel_P0_m	non_high_conf_aim6a
1_165592565_-	C57	C57	bel_P0_m	C57
1_166399395_-	MAT	C57	bel_P0_m	non_high_conf_aim6a
11_69913379_+	PWK	NOT	bel_P0_m	non_high_conf_aim6a
11_7172365_+	C57	C57	bel_P0_m	C57
11_7172385_+	C57	C57	bel_P0_m	C57
11_7172395_+	C57	C57	bel_P0_m	C57
11_77978250_+	C57	C57	bel_P0_m	C57
11_77978276_+	C57	NOT	bel_P0_m	non_high_conf_aim6a
11_77978287_+	C57	NOT	bel_P0_m	non_high_conf_aim6a
11_77978412_+	C57	NOT	bel_P0_m	non_high_conf_aim6a
11_77978427_+	C57	NOT	bel_P0_m	non_high_conf_aim6a
11_79578611_+	C57	C57	bel_P0_m	C57
11_87121995_+	PWK	PWK	bel_P0_m	PWK
11_94288075_-	C57	NOT	bel_P0_m	non_high_conf_aim6a
11_94288151_-	PAT	NOT	bel_P0_m	non_high_conf_aim6a
11_97718367_-	C57	C57	bel_P0_m	C57
11_97718405_-	C57	C57	bel_P0_m	C57
11_97718426_-	C57	C57	bel_P0_m	C57
11_97718566_-	C57	C57	bel_P0_m	C57
1_20934864_+	PWK	PWK	bel_P0_m	PWK
1_20938233_+	C57	C57	bel_P0_m	C57
1_20938241_+	C57	C57	bel_P0_m	C57
12_102561761_+	C57	C57	bel_P0_m	C57
12_105488558_+	PWK	PWK	bel_P0_m	PWK
12_108205961_-	C57	C57	bel_P0_m	C57
12_108205982_-	C57	C57	bel_P0_m	C57
12_110666698_+	C57	C57	bel_P0_m	C57
12_110666782_+	C57	C57	bel_P0_m	C57
12_111293297_-	PWK	PWK	bel_P0_m	PWK
12_111293367_-	PWK	NOT	bel_P0_m	non_high_conf_aim6a
12_11326287_-	C57	C57	bel_P0_m	C57
12_11326320_-	C57	C57	bel_P0_m	C57
12_3962899_-	C57	C57	bel_P0_m	C57
12_3962909_-	C57	C57	bel_P0_m	C57
12_3963013_-	C57	C57	bel_P0_m	C57
12_3966164_-	C57	NOT	bel_P0_m	non_high_conf_aim6a
12_3966184_-	C57	NOT	bel_P0_m	non_high_conf_aim6a
12_3966200_-	C57	C57	bel_P0_m	C57
12_3966227_-	C57	C57	bel_P0_m	C57
12_41452654_-	C57	C57	bel_P0_m	C57
12_4248077_-	PWK	PWK	bel_P0_m	PWK
12_53141741_+	C57	C57	bel_P0_m	C57
12_53141786_+	C57	C57	bel_P0_m	C57
12_53141790_+	C57	NOT	bel_P0_m	non_high_conf_aim6a
12_53142148_+	PWK	PWK	bel_P0_m	PWK
12_70466146_+	PWK	PWK	bel_P0_m	PWK
12_72304272_-	C57	C57	bel_P0_m	C57
12_72794237_+	C57	C57	bel_P0_m	C57
12_72794272_+	C57	C57	bel_P0_m	C57
12_72794274_+	C57	C57	bel_P0_m	C57
12_74266776_+	C57	NOT	bel_P0_m	non_high_conf_aim6a
12_81198965_-	PWK	NOT	bel_P0_m	non_high_conf_aim6a
12_81198972_-	PWK	PWK	bel_P0_m	PWK
12_81199324_-	PAT	PAT	bel_P0_m	PAT
12_81996282_+	PWK	PWK	bel_P0_m	PWK
12_81996312_+	PWK	PWK	bel_P0_m	PWK
12_81996381_+	PWK	PWK	bel_P0_m	PWK
12_85136046_-	PWK	PWK	bel_P0_m	PWK
12_86288961_+	C57	C57	bel_P0_m	C57
12_86883217_-	C57	C57	bel_P0_m	C57
12_86883267_-	C57	NOT	bel_P0_m	non_high_conf_aim6a
12_86883291_-	C57	C57	bel_P0_m	C57
13_101684738_-	MAT	NOT	bel_P0_m	non_high_conf_aim6a
13_101684754_-	MAT	NOT	bel_P0_m	non_high_conf_aim6a
13_101684793_-	MAT	NOT	bel_P0_m	non_high_conf_aim6a
13_101684879_-	MAT	MAT	bel_P0_m	MAT
13_104024872_-	PWK	PWK	bel_P0_m	PWK
13_17718587_-	MAT	C57	bel_P0_m	non_high_conf_aim6a
13_19150688_+	PWK	PWK	bel_P0_m	PWK
13_30541046_-	C57	C57	bel_P0_m	C57
13_30541102_-	C57	C57	bel_P0_m	C57
13_30541118_-	C57	C57	bel_P0_m	C57
13_34180633_-	PWK	PWK	bel_P0_m	PWK
13_34180666_-	PWK	PWK	bel_P0_m	PWK
13_34180953_-	PWK	PWK	bel_P0_m	PWK
13_34180963_-	PWK	PWK	bel_P0_m	PWK
1_34589770_+	C57	C57	bel_P0_m	C57
13_51424595_-	C57	C57	bel_P0_m	C57
13_52507790_-	MAT	NOT	bel_P0_m	non_high_conf_aim6a
13_54107257_+	PWK	PWK	bel_P0_m	PWK
13_54590939_+	PWK	PWK	bel_P0_m	PWK
13_54590959_+	PWK	PWK	bel_P0_m	PWK
13_54590984_+	PWK	PWK	bel_P0_m	PWK
13_54591024_+	PWK	PWK	bel_P0_m	PWK
13_54737377_-	C57	C57	bel_P0_m	C57
13_54737397_-	C57	C57	bel_P0_m	C57
13_54737502_-	C57	C57	bel_P0_m	C57
13_54740383_-	C57	C57	bel_P0_m	C57
13_54740401_-	C57	C57	bel_P0_m	C57
13_54740452_-	C57	C57	bel_P0_m	C57
13_54740524_-	C57	C57	bel_P0_m	C57
13_55313359_+	PWK	PWK	bel_P0_m	PWK
13_55699921_+	PWK	PWK	bel_P0_m	PWK
13_55699953_+	PWK	PWK	bel_P0_m	PWK
13_55700050_+	PWK	PWK	bel_P0_m	PWK
13_69815720_+	C57	C57	bel_P0_m	C57
13_69815771_+	C57	C57	bel_P0_m	C57
13_69815818_+	C57	C57	bel_P0_m	C57
13_70603286_-	C57	NOT	bel_P0_m	non_high_conf_aim6a
13_70603297_-	C57	NOT	bel_P0_m	non_high_conf_aim6a
1_38864064_-	C57	C57	bel_P0_m	C57
1_38864072_-	C57	C57	bel_P0_m	C57
1_38865010_-	PWK	PWK	bel_P0_m	PWK
1_38865086_-	PWK	PWK	bel_P0_m	PWK
1_38865109_-	PWK	PWK	bel_P0_m	PWK
1_38865117_-	PWK	PWK	bel_P0_m	PWK
13_97126894_+	C57	C57	bel_P0_m	C57
13_97250632_+	PWK	PWK	bel_P0_m	PWK
13_97250664_+	PWK	PWK	bel_P0_m	PWK
13_97250678_+	PWK	PWK	bel_P0_m	PWK
13_99433691_-	PWK	NOT	bel_P0_m	non_high_conf_aim6a
14_111681491_+	C57	C57	bel_P0_m	C57
14_121282748_+	C57	C57	bel_P0_m	C57
14_121282804_+	C57	NOT	bel_P0_m	non_high_conf_aim6a
14_25663325_+	C57	NOT	bel_P0_m	non_high_conf_aim6a
14_25663330_+	C57	NOT	bel_P0_m	non_high_conf_aim6a
14_25663350_+	C57	NOT	bel_P0_m	non_high_conf_aim6a
1_42696622_+	C57	C57	bel_P0_m	C57
14_28475923_+	PWK	PWK	bel_P0_m	PWK
14_28475954_+	PWK	PWK	bel_P0_m	PWK
14_30041960_-	C57	C57	bel_P0_m	C57
1_43075726_-	PWK	NOT	bel_P0_m	non_high_conf_aim6a
14_52198434_-	C57	C57	bel_P0_m	C57
14_52311887_-	C57	C57	bel_P0_m	C57
14_52314415_-	MAT	MAT	bel_P0_m	MAT
14_54650513_-	C57	C57	bel_P0_m	C57
14_54650539_-	C57	C57	bel_P0_m	C57
14_55066552_-	PWK	PWK	bel_P0_m	non_high_conf_aim6a
14_62607261_+	PWK	NOT	bel_P0_m	non_high_conf_aim6a
14_62607325_+	PWK	NOT	bel_P0_m	non_high_conf_aim6a
14_62607332_+	PWK	NOT	bel_P0_m	non_high_conf_aim6a
14_63142901_+	MAT	NOT	bel_P0_m	non_high_conf_aim6a
14_63523964_-	PWK	PWK	bel_P0_m	PWK
14_70978917_+	PWK	PWK	bel_P0_m	PWK
15_100478079_+	PWK	PWK	bel_P0_m	PWK
15_36479003_-	PWK	PWK	bel_P0_m	PWK
15_36479093_-	PWK	PWK	bel_P0_m	PWK
15_36479115_-	PWK	PWK	bel_P0_m	PWK
15_37366373_-	PWK	PWK	bel_P0_m	PWK
15_37366636_-	C57	C57	bel_P0_m	C57
15_37366644_-	C57	C57	bel_P0_m	C57
15_37366674_-	C57	C57	bel_P0_m	C57
15_37367648_-	C57	C57	bel_P0_m	C57
15_38950342_+	PWK	PWK	bel_P0_m	PWK
15_38950355_+	PWK	PWK	bel_P0_m	PWK
15_38950438_+	PWK	PWK	bel_P0_m	PWK
15_38950457_+	PWK	PWK	bel_P0_m	PWK
15_58455443_+	PWK	PWK	bel_P0_m	PWK
15_63930520_-	PWK	PWK	bel_P0_m	PWK
15_74529614_+	MAT	NOT	bel_P0_m	non_high_conf_aim6a
15_74529620_+	MAT	NOT	bel_P0_m	non_high_conf_aim6a
15_75619042_+	PWK	PWK	bel_P0_m	PWK
15_78918442_+	PWK	NOT	bel_P0_m	non_high_conf_aim6a
15_78940723_+	MAT	MAT	bel_P0_m	MAT
15_79029455_+	MAT	NOT	bel_P0_m	non_high_conf_aim6a
15_81475621_+	C57	C57	bel_P0_m	C57
15_81950067_+	PWK	PWK	bel_P0_m	PWK
15_82204105_+	C57	C57	bel_P0_m	C57
15_84948210_-	C57	C57	bel_P0_m	C57
1_58903487_-	MAT	MAT	bel_P0_m	MAT
15_89167227_-	C57	C57	bel_P0_m	C57
15_89288838_-	C57	C57	bel_P0_m	C57
15_89288918_-	C57	C57	bel_P0_m	C57
15_89457360_+	PWK	NOT	bel_P0_m	non_high_conf_aim6a
15_89457427_+	PWK	PWK	bel_P0_m	PWK
15_90227632_+	PWK	PWK	bel_P0_m	PWK
16_10743987_+	C57	C57	bel_P0_m	C57
16_17573085_-	C57	NOT	bel_P0_m	non_high_conf_aim6a
16_17573112_-	C57	C57	bel_P0_m	C57
16_17575812_-	C57	C57	bel_P0_m	C57
16_18249728_+	C57	C57	bel_P0_m	C57
16_18249730_+	C57	C57	bel_P0_m	C57
16_18249736_+	C57	C57	bel_P0_m	C57
1_62815754_+	C57	NOT	bel_P0_m	non_high_conf_aim6a
16_28828871_-	PWK	PWK	bel_P0_m	PWK
16_30514084_-	PWK	PWK	bel_P0_m	PWK
16_30514098_-	PWK	PWK	bel_P0_m	PWK
16_30514114_-	PWK	PWK	bel_P0_m	PWK
16_31456721_+	PWK	PWK	bel_P0_m	PWK
16_31947936_-	PWK	PWK	bel_P0_m	PWK
16_31947982_-	PWK	PWK	bel_P0_m	PWK
16_31948013_-	PWK	PWK	bel_P0_m	PWK
16_31948043_-	PWK	PWK	bel_P0_m	PWK
16_36034336_+	C57	C57	bel_P0_m	C57
16_36932140_+	PWK	NOT	bel_P0_m	non_high_conf_aim6a
1_64078942_-	MAT	NOT	bel_P0_m	non_high_conf_aim6a
1_64078950_-	MAT	NOT	bel_P0_m	non_high_conf_aim6a
16_5015093_-	PAT	NOT	bel_P0_m	non_high_conf_aim6a
16_5015099_-	PAT	NOT	bel_P0_m	non_high_conf_aim6a
16_78336328_+	PWK	PWK	bel_P0_m	non_high_conf_aim6a
16_84955293_-	C57	C57	bel_P0_m	C57
16_84955335_-	C57	C57	bel_P0_m	C57
16_8660390_-	C57	C57	bel_P0_m	C57
16_87479417_+	MAT	NOT	bel_P0_m	non_high_conf_aim6a
16_91563144_+	C57	C57	bel_P0_m	C57
16_91563179_+	C57	NOT	bel_P0_m	non_high_conf_aim6a
16_91563185_+	C57	NOT	bel_P0_m	non_high_conf_aim6a
16_91563189_+	C57	NOT	bel_P0_m	non_high_conf_aim6a
16_91563207_+	C57	NOT	bel_P0_m	non_high_conf_aim6a
16_94442801_+	C57	C57	bel_P0_m	C57
16_94442881_+	C57	C57	bel_P0_m	C57
16_94442914_+	C57	C57	bel_P0_m	C57
16_94442921_+	C57	C57	bel_P0_m	C57
16_94442941_+	C57	C57	bel_P0_m	C57
16_94498287_-	C57	C57	bel_P0_m	C57
16_94498636_-	C57	C57	bel_P0_m	C57
16_94498643_-	C57	C57	bel_P0_m	C57
16_96156049_+	C57	C57	bel_P0_m	C57
17_12975367_-	C57	C57	bel_P0_m	C57
17_25883600_-	PWK	PWK	bel_P0_m	PWK
1_72859016_-	PWK	PWK	bel_P0_m	PWK
1_72859584_-	PWK	NOT	bel_P0_m	non_high_conf_aim6a
1_72859593_-	PWK	NOT	bel_P0_m	non_high_conf_aim6a
17_28971915_-	PWK	PWK	bel_P0_m	PWK
17_28972060_-	PWK	PWK	bel_P0_m	PWK
17_34612590_+	PWK	NOT	bel_P0_m	non_high_conf_aim6a
17_46302647_+	PWK	PWK	bel_P0_m	PWK
17_46302653_+	PWK	PWK	bel_P0_m	PWK
17_46736102_-	MAT	NOT	bel_P0_m	non_high_conf_aim6a
17_46928754_-	PWK	PWK	bel_P0_m	PWK
17_46928781_-	PWK	PWK	bel_P0_m	PWK
17_51739677_-	MAT	C57	bel_P0_m	non_high_conf_aim6a
17_56402358_+	C57	C57	bel_P0_m	C57
17_57081015_-	C57	C57	bel_P0_m	C57
17_57081068_-	C57	C57	bel_P0_m	C57
17_57081091_-	C57	C57	bel_P0_m	C57
17_57081132_-	C57	C57	bel_P0_m	C57
17_65841249_+	C57	NOT	bel_P0_m	non_high_conf_aim6a
17_91089011_-	PWK	PWK	bel_P0_m	PWK
18_12156187_+	PWK	PWK	bel_P0_m	PWK
18_24601505_-	C57	C57	bel_P0_m	C57
18_24601534_-	C57	C57	bel_P0_m	non_high_conf_aim6a
18_25138792_-	PWK	PWK	bel_P0_m	PWK
18_25138840_-	PWK	PWK	bel_P0_m	PWK
18_25138878_-	PWK	PWK	bel_P0_m	PWK
18_25478533_-	PWK	PWK	bel_P0_m	PWK
18_25478558_-	PWK	PWK	bel_P0_m	PWK
18_31722619_+	C57	NOT	bel_P0_m	non_high_conf_aim6a
18_34318507_+	PWK	PWK	bel_P0_m	PWK
18_34846618_+	PWK	PWK	bel_P0_m	PWK
18_37808534_+	PWK	PWK	bel_P0_m	PWK
18_37808546_+	PWK	PWK	bel_P0_m	PWK
18_46608388_+	MAT	NOT	bel_P0_m	non_high_conf_aim6a
18_47248458_-	PAT	NOT	bel_P0_m	non_high_conf_aim6a
18_47248494_-	PAT	NOT	bel_P0_m	non_high_conf_aim6a
18_58677955_+	C57	C57	bel_P0_m	C57
18_60713015_-	C57	C57	bel_P0_m	C57
18_61715904_-	PWK	PWK	bel_P0_m	PWK
18_63777783_+	PWK	PWK	bel_P0_m	PWK
18_63777802_+	PWK	PWK	bel_P0_m	PWK
18_63777903_+	PWK	PWK	bel_P0_m	PWK
18_67479685_+	PAT	NOT	bel_P0_m	non_high_conf_aim6a
18_67479714_+	PAT	NOT	bel_P0_m	non_high_conf_aim6a
18_84012382_-	PWK	NOT	bel_P0_m	non_high_conf_aim6a
1_89890699_+	C57	NOT	bel_P0_m	non_high_conf_aim6a
1_90612471_+	PWK	PWK	bel_P0_m	PWK
1_90612502_+	PWK	PWK	bel_P0_m	PWK
1_90612507_+	PWK	PWK	bel_P0_m	PWK
1_90612514_+	PWK	PWK	bel_P0_m	PWK
19_14449680_-	PAT	PAT	bel_P0_m	PAT
19_14449710_-	PAT	PAT	bel_P0_m	PAT
19_16385186_+	C57	C57	bel_P0_m	C57
19_16385239_+	C57	C57	bel_P0_m	C57
19_16385245_+	C57	C57	bel_P0_m	C57
19_16385254_+	C57	C57	bel_P0_m	C57
1_93622166_-	C57	C57	bel_P0_m	C57
19_41602267_-	C57	C57	bel_P0_m	non_high_conf_aim6a
19_41602275_-	C57	C57	bel_P0_m	non_high_conf_aim6a
19_42075227_-	C57	C57	bel_P0_m	C57
19_42121126_+	C57	C57	bel_P0_m	C57
19_42121224_+	C57	C57	bel_P0_m	C57
19_43500182_-	C57	C57	bel_P0_m	C57
19_44303266_+	C57	C57	bel_P0_m	C57
19_44303306_+	C57	C57	bel_P0_m	C57
19_44303341_+	C57	C57	bel_P0_m	C57
19_44304355_+	PWK	PWK	bel_P0_m	PWK
19_44305713_+	PWK	PWK	bel_P0_m	PWK
19_44305729_+	PWK	PWK	bel_P0_m	PWK
19_44305775_+	PWK	PWK	bel_P0_m	PWK
19_44305970_+	PWK	PWK	bel_P0_m	PWK
19_44305984_+	PWK	PWK	bel_P0_m	PWK
19_46515578_+	C57	C57	bel_P0_m	non_high_conf_aim6a
19_47024882_+	C57	C57	bel_P0_m	C57
19_47024959_+	C57	C57	bel_P0_m	C57
19_47024961_+	C57	C57	bel_P0_m	C57
19_47257508_+	C57	C57	bel_P0_m	C57
19_5039576_+	PWK	NOT	bel_P0_m	non_high_conf_aim6a
19_5647662_+	PWK	PWK	bel_P0_m	PWK
19_57033766_-	PWK	PWK	bel_P0_m	PWK
19_57033793_-	PWK	PWK	bel_P0_m	PWK
19_57037147_-	C57	C57	bel_P0_m	C57
19_57037167_-	C57	C57	bel_P0_m	C57
19_57037192_-	C57	C57	bel_P0_m	C57
19_58796778_-	C57	C57	bel_P0_m	C57
19_58796819_-	C57	C57	bel_P0_m	C57
19_58796881_-	C57	C57	bel_P0_m	C57
19_58797843_-	PWK	PWK	bel_P0_m	non_high_conf_aim6a
19_8978170_+	C57	NOT	bel_P0_m	non_high_conf_aim6a
19_8978175_+	C57	C57	bel_P0_m	C57
2_102789570_+	C57	C57	bel_P0_m	C57
2_102789609_+	C57	C57	bel_P0_m	C57
2_102789637_+	C57	C57	bel_P0_m	C57
2_102789789_+	C57	C57	bel_P0_m	C57
2_102789804_+	C57	C57	bel_P0_m	C57
2_102789915_+	C57	C57	bel_P0_m	C57
2_102789983_+	C57	C57	bel_P0_m	C57
2_102790023_+	C57	C57	bel_P0_m	C57
2_102790038_+	C57	C57	bel_P0_m	C57
2_118793504_+	PWK	PWK	bel_P0_m	PWK
2_118793510_+	PWK	PWK	bel_P0_m	PWK
2_118793581_+	PWK	PWK	bel_P0_m	PWK
2_118793623_+	PWK	PWK	bel_P0_m	PWK
2_118793639_+	PWK	PWK	bel_P0_m	PWK
2_118793691_+	PWK	PWK	bel_P0_m	PWK
2_119600335_+	C57	C57	bel_P0_m	C57
2_119600407_+	C57	C57	bel_P0_m	C57
2_121215810_-	C57	C57	bel_P0_m	C57
2_124664756_+	C57	C57	bel_P0_m	C57
2_124664762_+	C57	C57	bel_P0_m	C57
2_127259187_+	MAT	MAT	bel_P0_m	MAT
2_127259201_+	MAT	MAT	bel_P0_m	MAT
2_128611273_-	PWK	PWK	bel_P0_m	PWK
2_128852149_+	PWK	PWK	bel_P0_m	PWK
2_130708930_-	PWK	PWK	bel_P0_m	PWK
2_130708938_-	PWK	PWK	bel_P0_m	PWK
2_131026257_+	PWK	PWK	bel_P0_m	PWK
2_131026313_+	PWK	PWK	bel_P0_m	PWK
2_131026328_+	PWK	PWK	bel_P0_m	PWK
2_131996227_-	PWK	PWK	bel_P0_m	PWK
2_131996299_-	PWK	PWK	bel_P0_m	PWK
2_131996366_-	PWK	PWK	bel_P0_m	PWK
2_131996368_-	PWK	PWK	bel_P0_m	PWK
2_138283709_+	C57	C57	bel_P0_m	C57
2_138283723_+	C57	C57	bel_P0_m	C57
2_138283750_+	C57	C57	bel_P0_m	C57
2_151594102_-	C57	C57	bel_P0_m	C57
2_153209382_+	MAT	NOT	bel_P0_m	non_high_conf_aim6a
2_153317063_+	PWK	PWK	bel_P0_m	PWK
2_156567455_+	PWK	PWK	bel_P0_m	PWK
2_157016330_-	C57	C57	bel_P0_m	C57
2_157016337_-	C57	C57	bel_P0_m	C57
2_157017998_-	PWK	NOT	bel_P0_m	non_high_conf_aim6a
2_157018260_-	PWK	PWK	bel_P0_m	PWK
2_179896782_+	PWK	PWK	bel_P0_m	PWK
2_180259347_-	C57	NOT	bel_P0_m	non_high_conf_aim6a
2_180259374_-	C57	C57	bel_P0_m	C57
2_180259378_-	C57	C57	bel_P0_m	C57
2_180259402_-	C57	C57	bel_P0_m	C57
2_180259456_-	C57	C57	bel_P0_m	C57
2_181075786_-	C57	NOT	bel_P0_m	non_high_conf_aim6a
2_181515264_+	C57	NOT	bel_P0_m	non_high_conf_aim6a
2_20849610_-	PWK	PWK	bel_P0_m	PWK
2_20849790_-	PWK	PWK	bel_P0_m	PWK
2_25576972_-	MAT	NOT	bel_P0_m	non_high_conf_aim6a
2_26636179_+	C57	C57	bel_P0_m	C57
2_26892083_-	C57	C57	bel_P0_m	C57
2_28455111_+	C57	C57	bel_P0_m	non_high_conf_aim6a
2_28552172_+	PWK	PWK	bel_P0_m	PWK
2_30822841_+	PWK	PWK	bel_P0_m	PWK
2_31292654_+	C57	C57	bel_P0_m	C57
2_31292658_+	C57	NOT	bel_P0_m	non_high_conf_aim6a
2_32214302_+	C57	NOT	bel_P0_m	non_high_conf_aim6a
2_32231009_+	MAT	NOT	bel_P0_m	non_high_conf_aim6a
2_33137435_-	PWK	PWK	bel_P0_m	PWK
2_33137489_-	PWK	PWK	bel_P0_m	PWK
2_33137564_-	PWK	PWK	bel_P0_m	PWK
2_33732470_-	C57	NOT	bel_P0_m	non_high_conf_aim6a
2_34775983_+	PWK	NOT	bel_P0_m	non_high_conf_aim6a
2_34805896_-	PWK	NOT	bel_P0_m	non_high_conf_aim6a
2_34805904_-	PWK	PWK	bel_P0_m	PWK
2_37569974_-	PWK	NOT	bel_P0_m	non_high_conf_aim6a
2_37570039_-	PWK	NOT	bel_P0_m	non_high_conf_aim6a
2_49771692_+	C57	C57	bel_P0_m	C57
2_83879695_+	C57	C57	bel_P0_m	C57
2_83879703_+	C57	C57	bel_P0_m	C57
2_83879712_+	C57	C57	bel_P0_m	C57
2_83879723_+	C57	C57	bel_P0_m	C57
2_91676226_-	C57	C57	bel_P0_m	C57
2_91918390_+	PWK	PWK	bel_P0_m	PWK
3_100567593_-	MAT	NOT	bel_P0_m	non_high_conf_aim6a
3_101461017_+	C57	C57	bel_P0_m	non_high_conf_aim6a
3_116489149_-	PWK	PWK	bel_P0_m	PWK
3_116489201_-	PWK	PWK	bel_P0_m	PWK
3_124321513_+	PWK	PWK	bel_P0_m	PWK
3_126923147_-	C57	NOT	bel_P0_m	non_high_conf_aim6a
3_126923225_-	C57	NOT	bel_P0_m	non_high_conf_aim6a
3_126943533_-	PWK	PWK	bel_P0_m	PWK
3_126943544_-	PWK	PWK	bel_P0_m	PWK
3_144688502_-	PWK	PWK	bel_P0_m	PWK
3_144688514_-	PWK	PWK	bel_P0_m	PWK
3_144688545_-	PWK	PWK	bel_P0_m	PWK
3_144688575_-	PWK	PWK	bel_P0_m	PWK
3_146731802_-	PWK	PWK	bel_P0_m	PWK
3_152787238_+	C57	C57	bel_P0_m	C57
3_152787247_+	C57	C57	bel_P0_m	C57
3_16204264_+	PWK	NOT	bel_P0_m	non_high_conf_aim6a
3_16204269_+	PWK	NOT	bel_P0_m	non_high_conf_aim6a
3_16204342_+	PWK	NOT	bel_P0_m	non_high_conf_aim6a
3_55784489_+	PAT	NOT	bel_P0_m	non_high_conf_aim6a
3_86786829_-	PWK	PWK	bel_P0_m	PWK
3_86786839_-	PWK	PWK	bel_P0_m	PWK
3_88351168_+	C57	C57	bel_P0_m	C57
3_88351180_+	C57	C57	bel_P0_m	C57
3_88536406_+	MAT	NOT	bel_P0_m	non_high_conf_aim6a
3_88536501_+	MAT	NOT	bel_P0_m	non_high_conf_aim6a
3_88908315_+	C57	C57	bel_P0_m	C57
3_89756032_-	PWK	PWK	bel_P0_m	PWK
3_89756050_-	PWK	PWK	bel_P0_m	PWK
3_89756205_-	PWK	PWK	bel_P0_m	PWK
3_89783421_+	MAT	NOT	bel_P0_m	non_high_conf_aim6a
3_94331923_+	PAT	PAT	bel_P0_m	PAT
3_94331929_+	PAT	NOT	bel_P0_m	non_high_conf_aim6a
3_96560803_+	C57	C57	bel_P0_m	C57
3_96560817_+	C57	C57	bel_P0_m	C57
3_96560878_+	C57	C57	bel_P0_m	C57
4_106586969_+	C57	NOT	bel_P0_m	non_high_conf_aim6a
4_106586973_+	C57	NOT	bel_P0_m	non_high_conf_aim6a
4_106662808_-	C57	C57	bel_P0_m	C57
4_106662827_-	C57	C57	bel_P0_m	C57
4_107874114_+	PWK	PWK	bel_P0_m	PWK
4_107874152_+	PWK	PWK	bel_P0_m	PWK
4_107874169_+	PWK	PWK	bel_P0_m	PWK
4_107874174_+	PWK	PWK	bel_P0_m	PWK
4_107874185_+	PWK	PWK	bel_P0_m	PWK
4_107875830_+	PAT	NOT	bel_P0_m	non_high_conf_aim6a
4_108719613_-	PWK	PWK	bel_P0_m	PWK
4_118414875_+	C57	C57	bel_P0_m	C57
4_120892686_+	PWK	PWK	bel_P0_m	PWK
4_123001155_+	C57	NOT	bel_P0_m	non_high_conf_aim6a
4_125711782_+	PWK	PWK	bel_P0_m	PWK
4_126613754_+	PWK	PWK	bel_P0_m	PWK
4_127194886_+	C57	C57	bel_P0_m	C57
4_127194926_+	C57	C57	bel_P0_m	C57
4_128910744_+	C57	C57	bel_P0_m	C57
4_128910757_+	C57	C57	bel_P0_m	C57
4_128910763_+	C57	C57	bel_P0_m	C57
4_128910769_+	C57	C57	bel_P0_m	C57
4_128910848_+	C57	C57	bel_P0_m	C57
4_128911046_+	C57	C57	bel_P0_m	C57
4_128911054_+	C57	C57	bel_P0_m	C57
4_128911102_+	C57	C57	bel_P0_m	C57
4_133294003_-	PWK	PWK	bel_P0_m	PWK
4_134526373_-	C57	C57	bel_P0_m	C57
4_134526391_-	C57	C57	bel_P0_m	C57
4_134526393_-	C57	C57	bel_P0_m	C57
4_134526398_-	C57	C57	bel_P0_m	C57
4_134526411_-	C57	C57	bel_P0_m	C57
4_134538173_-	PWK	PWK	bel_P0_m	PWK
4_136291846_+	C57	NOT	bel_P0_m	non_high_conf_aim6a
4_136654709_-	C57	C57	bel_P0_m	C57
4_137656537_+	PWK	PWK	bel_P0_m	PWK
4_137656548_+	PWK	PWK	bel_P0_m	PWK
4_137657342_+	PWK	PWK	bel_P0_m	PWK
4_137657350_+	PWK	PWK	bel_P0_m	PWK
4_137657359_+	PWK	PWK	bel_P0_m	PWK
4_138457488_+	C57	C57	bel_P0_m	C57
4_138457647_+	C57	C57	bel_P0_m	C57
4_138457651_+	C57	C57	bel_P0_m	C57
4_150617325_+	PAT	PWK	bel_P0_m	non_high_conf_aim6a
4_152284145_+	C57	C57	bel_P0_m	C57
4_152387023_+	C57	C57	bel_P0_m	C57
4_155157311_-	PWK	PWK	bel_P0_m	PWK
4_155557561_+	PWK	PWK	bel_P0_m	PWK
4_155557582_+	PWK	PWK	bel_P0_m	PWK
4_156185678_-	PWK	PWK	bel_P0_m	PWK
4_21994471_+	PWK	PWK	bel_P0_m	PWK
4_21994492_+	PWK	PWK	bel_P0_m	PWK
4_21994506_+	PWK	PWK	bel_P0_m	PWK
4_41519081_-	PWK	PWK	bel_P0_m	PWK
4_42943135_+	C57	C57	bel_P0_m	C57
4_42943150_+	C57	C57	bel_P0_m	C57
4_42957638_+	C57	C57	bel_P0_m	C57
4_42957682_+	C57	C57	bel_P0_m	C57
4_43415058_+	C57	C57	bel_P0_m	C57
4_43415260_+	PWK	NOT	bel_P0_m	non_high_conf_aim6a
4_43415907_+	C57	NOT	bel_P0_m	non_high_conf_aim6a
4_43447561_+	PWK	NOT	bel_P0_m	non_high_conf_aim6a
4_43447570_+	PWK	NOT	bel_P0_m	non_high_conf_aim6a
4_43447722_+	C57	NOT	bel_P0_m	non_high_conf_aim6a
4_43578184_-	PWK	NOT	bel_P0_m	non_high_conf_aim6a
4_44931874_+	PAT	NOT	bel_P0_m	non_high_conf_aim6a
4_45398873_-	PWK	PWK	bel_P0_m	PWK
4_45398930_-	PWK	PWK	bel_P0_m	PWK
4_47470301_-	PWK	PWK	bel_P0_m	PWK
4_47470310_-	PWK	PWK	bel_P0_m	PWK
4_47470593_-	PWK	PWK	bel_P0_m	PWK
4_49585597_-	C57	C57	bel_P0_m	C57
4_49585610_-	C57	C57	bel_P0_m	C57
4_49585629_-	C57	C57	bel_P0_m	C57
4_49587067_-	PWK	PWK	bel_P0_m	PWK
4_49587076_-	PWK	PWK	bel_P0_m	PWK
4_49665340_-	MAT	MAT	bel_P0_m	MAT
4_49665356_-	MAT	MAT	bel_P0_m	MAT
4_62394255_-	C57	C57	bel_P0_m	C57
4_62394260_-	C57	C57	bel_P0_m	C57
4_62394267_-	C57	C57	bel_P0_m	C57
4_62394279_-	C57	C57	bel_P0_m	C57
4_64016935_-	PWK	PWK	bel_P0_m	PWK
4_68762685_-	MAT	NOT	bel_P0_m	non_high_conf_aim6a
4_9281868_+	PAT	PAT	bel_P0_m	PAT
4_9449651_+	PWK	NOT	bel_P0_m	non_high_conf_aim6a
5_110170974_+	PWK	PWK	bel_P0_m	PWK
5_111288374_+	C57	C57	bel_P0_m	non_high_conf_aim6a
5_111288497_+	C57	C57	bel_P0_m	C57
5_111288506_+	C57	C57	bel_P0_m	C57
5_112214715_-	C57	C57	bel_P0_m	C57
5_112214719_-	C57	C57	bel_P0_m	C57
5_112214741_-	C57	C57	bel_P0_m	C57
5_112214772_-	C57	C57	bel_P0_m	C57
5_112220108_-	C57	C57	bel_P0_m	C57
5_112391823_-	C57	C57	bel_P0_m	C57
5_112391880_-	C57	C57	bel_P0_m	C57
5_112392010_-	C57	NOT	bel_P0_m	non_high_conf_aim6a
5_112421274_-	C57	C57	bel_P0_m	C57
5_116442231_-	PWK	PWK	bel_P0_m	non_high_conf_aim6a
5_117377936_+	C57	C57	bel_P0_m	C57
5_117377972_+	C57	C57	bel_P0_m	C57
5_121349265_+	PWK	NOT	bel_P0_m	non_high_conf_aim6a
5_121860659_-	PWK	NOT	bel_P0_m	non_high_conf_aim6a
5_123119148_-	C57	NOT	bel_P0_m	non_high_conf_aim6a
5_123119155_-	C57	NOT	bel_P0_m	non_high_conf_aim6a
5_123530890_-	C57	C57	bel_P0_m	C57
5_124119835_-	PWK	PWK	bel_P0_m	PWK
5_125017417_-	C57	C57	bel_P0_m	C57
5_125454728_+	PWK	PWK	bel_P0_m	PWK
5_125454746_+	PWK	PWK	bel_P0_m	PWK
5_134490429_-	C57	C57	bel_P0_m	C57
5_134490439_-	C57	C57	bel_P0_m	C57
5_134490510_-	C57	C57	bel_P0_m	C57
5_134490630_-	C57	C57	bel_P0_m	non_high_conf_aim6a
5_134490674_-	C57	C57	bel_P0_m	C57
5_134490694_-	C57	C57	bel_P0_m	C57
5_134490771_-	C57	C57	bel_P0_m	C57
5_135408167_-	PWK	PWK	bel_P0_m	non_high_conf_aim6a
5_135408263_-	PWK	PWK	bel_P0_m	PWK
5_135408302_-	PWK	PWK	bel_P0_m	PWK
5_135909120_-	PWK	PWK	bel_P0_m	PWK
5_135909200_-	PWK	PWK	bel_P0_m	PWK
5_135909274_-	PWK	PWK	bel_P0_m	PWK
5_135910763_-	C57	C57	bel_P0_m	C57
5_136147766_-	C57	NOT	bel_P0_m	non_high_conf_aim6a
5_138457337_+	C57	C57	bel_P0_m	C57
5_138809527_+	PWK	PWK	bel_P0_m	PWK
5_138809534_+	PWK	PWK	bel_P0_m	PWK
5_138809541_+	PWK	PWK	bel_P0_m	PWK
5_139272989_-	PWK	PWK	bel_P0_m	PWK
5_139273002_-	PWK	PWK	bel_P0_m	PWK
5_140623374_-	PWK	PWK	bel_P0_m	PWK
5_140758752_-	C57	C57	bel_P0_m	C57
5_140758814_-	C57	C57	bel_P0_m	C57
5_140758899_-	C57	C57	bel_P0_m	C57
5_142771977_-	MAT	NOT	bel_P0_m	non_high_conf_aim6a
5_143901948_+	PWK	PWK	bel_P0_m	PWK
5_144858741_+	PAT	NOT	bel_P0_m	non_high_conf_aim6a
5_144859156_+	C57	C57	bel_P0_m	C57
5_144859205_+	C57	C57	bel_P0_m	C57
5_144859216_+	C57	C57	bel_P0_m	C57
5_144859241_+	C57	C57	bel_P0_m	C57
5_29232943_-	C57	NOT	bel_P0_m	non_high_conf_aim6a
5_29232973_-	C57	NOT	bel_P0_m	non_high_conf_aim6a
5_29232998_-	C57	NOT	bel_P0_m	non_high_conf_aim6a
5_29233010_-	C57	NOT	bel_P0_m	non_high_conf_aim6a
5_29675268_+	PWK	PWK	bel_P0_m	PWK
5_29675635_+	PWK	PWK	bel_P0_m	PWK
5_3641438_-	PWK	PWK	bel_P0_m	PWK
5_3641449_-	PWK	PWK	bel_P0_m	PWK
5_36615716_-	C57	C57	bel_P0_m	C57
5_38527528_-	PWK	PWK	bel_P0_m	PWK
5_43758346_-	C57	C57	bel_P0_m	C57
5_73559831_+	C57	NOT	bel_P0_m	non_high_conf_aim6a
5_73559919_+	C57	C57	bel_P0_m	C57
5_73559945_+	C57	C57	bel_P0_m	C57
5_73559963_+	C57	C57	bel_P0_m	C57
5_75195519_+	C57	C57	bel_P0_m	C57
5_81794369_+	C57	C57	bel_P0_m	C57
5_81794387_+	C57	C57	bel_P0_m	C57
5_81794439_+	C57	C57	bel_P0_m	C57
5_92444241_-	PWK	PWK	bel_P0_m	PWK
5_92444251_-	PWK	PWK	bel_P0_m	PWK
6_107567300_+	C57	C57	bel_P0_m	C57
6_107567309_+	C57	NOT	bel_P0_m	non_high_conf_aim6a
6_107567327_+	C57	NOT	bel_P0_m	non_high_conf_aim6a
6_107567831_+	C57	C57	bel_P0_m	C57
6_107567865_+	C57	C57	bel_P0_m	C57
6_107567871_+	C57	C57	bel_P0_m	C57
6_112718355_-	C57	C57	bel_P0_m	C57
6_113171745_-	C57	C57	bel_P0_m	C57
6_113171760_-	C57	NOT	bel_P0_m	non_high_conf_aim6a
6_113171849_-	C57	C57	bel_P0_m	C57
6_113171864_-	C57	C57	bel_P0_m	C57
6_113389262_+	C57	C57	bel_P0_m	C57
6_113389325_+	C57	C57	bel_P0_m	C57
6_120931962_-	MAT	NOT	bel_P0_m	non_high_conf_aim6a
6_122453333_-	PAT	NOT	bel_P0_m	non_high_conf_aim6a
6_122456212_-	PWK	PWK	bel_P0_m	PWK
6_122456237_-	PWK	PWK	bel_P0_m	PWK
6_122456459_-	PWK	PWK	bel_P0_m	PWK
6_124841517_-	C57	C57	bel_P0_m	C57
6_124841538_-	C57	NOT	bel_P0_m	non_high_conf_aim6a
6_124841563_-	C57	NOT	bel_P0_m	non_high_conf_aim6a
6_129541198_+	C57	C57	bel_P0_m	C57
6_129541281_+	C57	C57	bel_P0_m	C57
6_13084379_+	PWK	PWK	bel_P0_m	PWK
6_13084409_+	PWK	PWK	bel_P0_m	PWK
6_13084492_+	PWK	PWK	bel_P0_m	PWK
6_133105770_+	PWK	PWK	bel_P0_m	PWK
6_143205264_+	C57	C57	bel_P0_m	C57
6_143205475_+	C57	C57	bel_P0_m	C57
6_23001919_+	C57	C57	bel_P0_m	C57
6_23001940_+	C57	C57	bel_P0_m	C57
6_23001954_+	C57	C57	bel_P0_m	C57
6_23002213_+	C57	NOT	bel_P0_m	non_high_conf_aim6a
6_23002593_+	PWK	PWK	bel_P0_m	PWK
6_23002633_+	PWK	PWK	bel_P0_m	PWK
6_35261557_+	C57	C57	bel_P0_m	C57
6_39337003_-	PWK	MAT	bel_P0_m	non_high_conf_aim6a
6_39337036_-	PWK	NOT	bel_P0_m	non_high_conf_aim6a
6_42686748_-	C57	C57	bel_P0_m	C57
6_5159846_+	PWK	PWK	bel_P0_m	PWK
6_5159881_+	PWK	PWK	bel_P0_m	PWK
6_5159897_+	PWK	PWK	bel_P0_m	PWK
6_5161180_+	C57	C57	bel_P0_m	non_high_conf_aim6a
6_55498214_+	MAT	NOT	bel_P0_m	non_high_conf_aim6a
6_71807976_+	PWK	PWK	bel_P0_m	PWK
6_72142439_+	PWK	PWK	bel_P0_m	PWK
6_84619596_-	C57	C57	bel_P0_m	C57
6_84619613_-	C57	C57	bel_P0_m	C57
6_86369807_+	PWK	PWK	bel_P0_m	PWK
6_87912947_+	PWK	PWK	bel_P0_m	PWK
6_87913007_+	PWK	PWK	bel_P0_m	PWK
6_87913024_+	PWK	PWK	bel_P0_m	PWK
6_9247236_+	C57	NOT	bel_P0_m	non_high_conf_aim6a
6_93682649_-	C57	NOT	bel_P0_m	non_high_conf_aim6a
6_93682659_-	C57	NOT	bel_P0_m	non_high_conf_aim6a
6_99694271_+	PWK	PWK	bel_P0_m	PWK
6_99694325_+	PWK	PWK	bel_P0_m	PWK
6_99694348_+	PWK	PWK	bel_P0_m	PWK
7_100837335_+	C57	NOT	bel_P0_m	non_high_conf_aim6a
7_105636167_-	PWK	PWK	bel_P0_m	PWK
7_109736060_-	C57	C57	bel_P0_m	C57
7_109736075_-	C57	C57	bel_P0_m	C57
7_109736081_-	C57	NOT	bel_P0_m	non_high_conf_aim6a
7_110308614_-	C57	C57	bel_P0_m	C57
7_110308665_-	C57	C57	bel_P0_m	C57
7_110308850_-	C57	C57	bel_P0_m	C57
7_118434290_-	PWK	PWK	bel_P0_m	PWK
7_127193689_-	C57	C57	bel_P0_m	C57
7_127194537_-	C57	C57	bel_P0_m	C57
7_127559948_+	PWK	PWK	bel_P0_m	PWK
7_127559987_+	PWK	PWK	bel_P0_m	PWK
7_138836703_-	PWK	NOT	bel_P0_m	non_high_conf_aim6a
7_138836897_-	C57	C57	bel_P0_m	C57
7_16886903_+	C57	C57	bel_P0_m	C57
7_16946711_+	PAT	PAT	bel_P0_m	PAT
7_28459919_+	C57	C57	bel_P0_m	C57
7_28459953_+	C57	C57	bel_P0_m	C57
7_44250890_+	C57	C57	bel_P0_m	C57
7_44250928_+	C57	C57	bel_P0_m	C57
7_44251615_+	C57	C57	bel_P0_m	C57
7_44251641_+	C57	C57	bel_P0_m	C57
7_44251647_+	C57	C57	bel_P0_m	C57
7_4426470_-	PWK	PWK	bel_P0_m	PWK
7_4426492_-	PWK	PWK	bel_P0_m	non_high_conf_aim6a
7_44357146_+	MAT	NOT	bel_P0_m	non_high_conf_aim6a
7_44829923_+	PWK	PWK	bel_P0_m	PWK
7_44830401_+	C57	C57	bel_P0_m	C57
7_44854791_+	C57	C57	bel_P0_m	C57
7_46823069_+	PWK	PWK	bel_P0_m	PWK
7_4992932_-	PWK	PWK	bel_P0_m	PWK
7_4992933_-	PWK	PWK	bel_P0_m	PWK
7_4992951_-	PWK	NOT	bel_P0_m	non_high_conf_aim6a
7_4992958_-	PWK	NOT	bel_P0_m	non_high_conf_aim6a
7_4992997_-	PWK	NOT	bel_P0_m	non_high_conf_aim6a
7_4993060_-	PWK	NOT	bel_P0_m	non_high_conf_aim6a
7_4993067_-	PWK	NOT	bel_P0_m	non_high_conf_aim6a
7_55979272_-	C57	C57	bel_P0_m	C57
7_55979288_-	C57	C57	bel_P0_m	C57
7_55979312_-	C57	C57	bel_P0_m	C57
7_55979396_-	C57	NOT	bel_P0_m	non_high_conf_aim6a
7_64695885_+	PWK	PWK	bel_P0_m	PWK
7_64695903_+	PWK	PWK	bel_P0_m	PWK
7_80350723_-	PWK	PWK	bel_P0_m	PWK
7_80351580_-	PWK	PWK	bel_P0_m	PWK
7_80351626_-	PWK	PWK	bel_P0_m	PWK
7_80351636_-	PWK	PWK	bel_P0_m	PWK
7_80351655_-	PWK	PWK	bel_P0_m	PWK
7_81885685_-	PWK	PWK	bel_P0_m	PWK
7_81885713_-	PWK	PWK	bel_P0_m	PWK
7_84110077_-	C57	C57	bel_P0_m	C57
7_84110135_-	C57	NOT	bel_P0_m	non_high_conf_aim6a
7_84110187_-	C57	C57	bel_P0_m	C57
7_93080862_+	PWK	PWK	bel_P0_m	PWK
8_10570458_+	PWK	PWK	bel_P0_m	PWK
8_10570479_+	PWK	PWK	bel_P0_m	PWK
8_106197182_+	C57	C57	bel_P0_m	C57
8_106197205_+	C57	C57	bel_P0_m	C57
8_107058485_+	C57	C57	bel_P0_m	C57
8_107058533_+	C57	C57	bel_P0_m	C57
8_107412824_-	PWK	PWK	bel_P0_m	PWK
8_109671930_-	C57	NOT	bel_P0_m	non_high_conf_aim6a
8_109671936_-	C57	NOT	bel_P0_m	non_high_conf_aim6a
8_109672244_-	PWK	PWK	bel_P0_m	PWK
8_109672258_-	PWK	PWK	bel_P0_m	PWK
8_110739258_+	C57	C57	bel_P0_m	C57
8_110970346_+	C57	C57	bel_P0_m	C57
8_111623506_+	C57	C57	bel_P0_m	C57
8_111624490_+	PWK	PWK	bel_P0_m	PWK
8_112018659_+	PWK	PWK	bel_P0_m	PWK
8_112018686_+	PWK	PWK	bel_P0_m	PWK
8_112018705_+	PWK	PWK	bel_P0_m	PWK
8_112018782_+	PWK	PWK	bel_P0_m	PWK
8_112018805_+	PWK	PWK	bel_P0_m	PWK
8_116957532_+	PWK	PWK	bel_P0_m	PWK
8_116959330_+	PWK	PWK	bel_P0_m	PWK
8_11833097_+	C57	C57	bel_P0_m	C57
8_11833176_+	C57	C57	bel_P0_m	C57
8_119562271_-	PWK	PWK	bel_P0_m	PWK
8_119562277_-	PWK	PWK	bel_P0_m	PWK
8_122891875_-	PWK	PWK	bel_P0_m	PWK
8_123204706_-	C57	C57	bel_P0_m	C57
8_123205400_-	PWK	PWK	bel_P0_m	PWK
8_123205434_-	PWK	PWK	bel_P0_m	PWK
8_123205531_-	PWK	PWK	bel_P0_m	PWK
8_123205594_-	PWK	PWK	bel_P0_m	PWK
8_123506582_-	C57	C57	bel_P0_m	C57
8_124794094_+	C57	C57	bel_P0_m	C57
8_124830011_+	C57	C57	bel_P0_m	C57
8_124830060_+	C57	C57	bel_P0_m	C57
8_22789107_-	MAT	MAT	bel_P0_m	MAT
8_4246005_+	PWK	NOT	bel_P0_m	non_high_conf_aim6a
8_46639044_+	PWK	PWK	bel_P0_m	PWK
8_46639350_+	PWK	PWK	bel_P0_m	PWK
8_47288602_-	C57	C57	bel_P0_m	C57
8_61226043_+	PAT	NOT	bel_P0_m	non_high_conf_aim6a
8_61393924_+	PWK	PWK	bel_P0_m	non_high_conf_aim6a
8_66468588_+	C57	NOT	bel_P0_m	non_high_conf_aim6a
8_70107557_-	PWK	PWK	bel_P0_m	PWK
8_70107565_-	PWK	PWK	bel_P0_m	PWK
8_72815390_-	MAT	MAT	bel_P0_m	MAT
8_72815402_-	MAT	NOT	bel_P0_m	non_high_conf_aim6a
8_72815412_-	MAT	NOT	bel_P0_m	non_high_conf_aim6a
8_72815422_-	MAT	NOT	bel_P0_m	non_high_conf_aim6a
8_72815431_-	MAT	NOT	bel_P0_m	non_high_conf_aim6a
8_72815436_-	MAT	NOT	bel_P0_m	non_high_conf_aim6a
8_85539124_-	PWK	PWK	bel_P0_m	PWK
8_85539132_-	PWK	PWK	bel_P0_m	PWK
8_85539243_-	PWK	PWK	bel_P0_m	PWK
8_94865121_-	PWK	NOT	bel_P0_m	non_high_conf_aim6a
9_102732705_+	MAT	NOT	bel_P0_m	non_high_conf_aim6a
9_104047529_-	C57	C57	bel_P0_m	C57
9_104047538_-	C57	C57	bel_P0_m	C57
9_104047547_-	C57	C57	bel_P0_m	C57
9_108110317_-	C57	C57	bel_P0_m	C57
9_108112447_-	MAT	NOT	bel_P0_m	non_high_conf_aim6a
9_108392189_+	C57	C57	bel_P0_m	C57
9_108392201_+	C57	C57	bel_P0_m	C57
9_108463536_+	C57	C57	bel_P0_m	C57
9_108463549_+	C57	C57	bel_P0_m	C57
9_109118643_+	PWK	PWK	bel_P0_m	PWK
9_110247294_+	C57	C57	bel_P0_m	C57
9_110247336_+	C57	C57	bel_P0_m	C57
9_110247372_+	C57	C57	bel_P0_m	C57
9_110387131_-	PWK	PWK	bel_P0_m	PWK
9_110573898_+	PWK	PWK	bel_P0_m	PWK
9_111272818_+	MAT	MAT	bel_P0_m	MAT
9_111272891_+	C57	NOT	bel_P0_m	non_high_conf_aim6a
9_111272930_+	C57	C57	bel_P0_m	C57
9_111272968_+	C57	C57	bel_P0_m	C57
9_111272979_+	C57	NOT	bel_P0_m	non_high_conf_aim6a
9_111273010_+	C57	C57	bel_P0_m	C57
9_114723916_+	PWK	PWK	bel_P0_m	PWK
9_114723919_+	PWK	PWK	bel_P0_m	PWK
9_118062152_+	C57	NOT	bel_P0_m	non_high_conf_aim6a
9_118062158_+	C57	NOT	bel_P0_m	non_high_conf_aim6a
9_119462923_+	PWK	PWK	bel_P0_m	PWK
9_121474707_+	PWK	PWK	bel_P0_m	PWK
9_121474715_+	PWK	PWK	bel_P0_m	PWK
9_15007951_-	PWK	PWK	bel_P0_m	PWK
9_26759288_+	PWK	PWK	bel_P0_m	PWK
9_26759356_+	PWK	PWK	bel_P0_m	PWK
9_26759491_+	PWK	PWK	bel_P0_m	PWK
9_26759549_+	PWK	PWK	bel_P0_m	PWK
9_26759595_+	PWK	PWK	bel_P0_m	PWK
9_26761117_+	PWK	PWK	bel_P0_m	PWK
9_28922192_+	C57	C57	bel_P0_m	C57
9_28922214_+	C57	C57	bel_P0_m	C57
9_28922239_+	C57	C57	bel_P0_m	C57
9_28922247_+	C57	C57	bel_P0_m	C57
9_28994982_-	PWK	PWK	bel_P0_m	PWK
9_32261458_+	PWK	PWK	bel_P0_m	non_high_conf_aim6a
9_35035846_+	C57	C57	bel_P0_m	C57
9_35036053_+	C57	C57	bel_P0_m	C57
9_35036094_+	C57	C57	bel_P0_m	C57
9_40288520_+	PWK	PWK	bel_P0_m	non_high_conf_aim6a
9_40783849_+	PWK	PWK	bel_P0_m	PWK
9_40783864_+	PWK	PWK	bel_P0_m	PWK
9_44636701_+	PAT	PAT	bel_P0_m	PAT
9_56938186_+	PAT	PAT	bel_P0_m	PAT
9_57061149_+	C57	C57	bel_P0_m	C57
9_57061159_+	C57	C57	bel_P0_m	C57
9_58488605_+	PWK	NOT	bel_P0_m	non_high_conf_aim6a
9_58524994_-	C57	C57	bel_P0_m	non_high_conf_aim6a
9_79769431_-	C57	C57	bel_P0_m	C57
9_95404677_-	C57	C57	bel_P0_m	C57
10_110944211_-	PWK	PWK	bel_P7_f	PWK
10_110944216_-	PWK	PWK	bel_P7_f	PWK
10_112927384_-	C57	C57	bel_P7_f	C57
10_112927608_-	PWK	NOT	bel_P7_f	non_high_conf_aim6a
10_117215489_-	C57	C57	bel_P7_f	C57
10_14149323_+	PWK	NOT	bel_P7_f	non_high_conf_aim6a
10_25170759_-	C57	NOT	bel_P7_f	non_high_conf_aim6a
10_29227455_+	C57	NOT	bel_P7_f	non_high_conf_aim6a
10_34300923_+	C57	C57	bel_P7_f	C57
10_34300933_+	C57	C57	bel_P7_f	C57
10_60131596_+	PWK	PWK	bel_P7_f	PWK
10_60133246_+	C57	C57	bel_P7_f	C57
10_62108843_-	C57	C57	bel_P7_f	C57
10_67547983_-	MAT	NOT	bel_P7_f	non_high_conf_aim6a
10_70024284_+	PWK	PWK	bel_P7_f	PWK
10_70024286_+	PWK	PWK	bel_P7_f	PWK
10_79675974_+	C57	C57	bel_P7_f	C57
10_79675989_+	C57	C57	bel_P7_f	C57
10_80131063_-	C57	C57	bel_P7_f	C57
10_80131068_-	C57	C57	bel_P7_f	C57
10_80131099_-	C57	C57	bel_P7_f	C57
10_80316214_+	PWK	PWK	bel_P7_f	PWK
10_80316312_+	PWK	PWK	bel_P7_f	PWK
10_80316349_+	PWK	PWK	bel_P7_f	PWK
10_80316369_+	PWK	PWK	bel_P7_f	PWK
10_80316677_+	C57	C57	bel_P7_f	C57
10_80316692_+	C57	C57	bel_P7_f	C57
10_80382322_-	PWK	NOT	bel_P7_f	non_high_conf_aim6a
10_81206369_-	MAT	NOT	bel_P7_f	non_high_conf_aim6a
10_81461125_-	C57	C57	bel_P7_f	C57
10_82896292_+	PWK	PWK	bel_P7_f	PWK
10_84527669_-	PWK	NOT	bel_P7_f	non_high_conf_aim6a
10_86834379_+	PWK	PWK	bel_P7_f	PWK
11_101278249_-	MAT	MAT	bel_P7_f	MAT
11_102939686_-	C57	C57	bel_P7_f	C57
11_115430671_+	PWK	PWK	bel_P7_f	PWK
11_115430778_+	PWK	PWK	bel_P7_f	PWK
11_115430856_+	PWK	PWK	bel_P7_f	PWK
11_115430872_+	PWK	PWK	bel_P7_f	PWK
11_116338581_-	PWK	NOT	bel_P7_f	non_high_conf_aim6a
11_116338605_-	PWK	PWK	bel_P7_f	PWK
11_116338643_-	PWK	PWK	bel_P7_f	PWK
11_116985965_+	C57	C57	bel_P7_f	C57
11_120610367_-	C57	C57	bel_P7_f	C57
11_120780983_-	PWK	PWK	bel_P7_f	PWK
11_120780995_-	PWK	PWK	bel_P7_f	PWK
11_120781014_-	PWK	PWK	bel_P7_f	PWK
11_120781032_-	PWK	PWK	bel_P7_f	PWK
11_120963693_-	C57	NOT	bel_P7_f	non_high_conf_aim6a
11_121307164_+	C57	NOT	bel_P7_f	non_high_conf_aim6a
11_17078590_+	C57	C57	bel_P7_f	C57
11_20303639_-	C57	C57	bel_P7_f	C57
11_20303670_-	C57	C57	bel_P7_f	C57
11_20303685_-	C57	C57	bel_P7_f	C57
11_20303717_-	C57	C57	bel_P7_f	C57
11_20303720_-	C57	C57	bel_P7_f	C57
1_136175667_+	PAT	NOT	bel_P7_f	non_high_conf_aim6a
11_50171831_+	C57	C57	bel_P7_f	C57
11_51977095_+	PWK	PWK	bel_P7_f	PWK
1_156051549_+	MAT	NOT	bel_P7_f	non_high_conf_aim6a
1_156051572_+	MAT	NOT	bel_P7_f	non_high_conf_aim6a
11_58060451_+	C57	C57	bel_P7_f	C57
11_58060496_+	C57	C57	bel_P7_f	C57
1_158689953_+	C57	C57	bel_P7_f	C57
1_158690000_+	C57	C57	bel_P7_f	C57
11_60189336_+	MAT	NOT	bel_P7_f	non_high_conf_aim6a
11_61152823_-	PWK	PWK	bel_P7_f	PWK
11_61152837_-	PWK	PWK	bel_P7_f	PWK
1_16344706_-	C57	C57	bel_P7_f	C57
1_16344729_-	C57	C57	bel_P7_f	C57
1_16344750_-	C57	C57	bel_P7_f	C57
11_65689783_-	PWK	PWK	bel_P7_f	PWK
11_65689798_-	PWK	PWK	bel_P7_f	PWK
11_71759687_+	C57	C57	bel_P7_f	C57
1_172172688_+	PWK	PWK	bel_P7_f	PWK
11_77864907_+	C57	C57	bel_P7_f	C57
11_87227350_-	C57	C57	bel_P7_f	C57
11_98800191_+	PWK	PWK	bel_P7_f	PWK
11_98800204_+	PWK	PWK	bel_P7_f	PWK
1_20936796_+	PWK	NOT	bel_P7_f	non_high_conf_aim6a
1_20937223_+	PWK	PWK	bel_P7_f	PWK
1_20937251_+	PWK	PWK	bel_P7_f	PWK
1_20937479_+	PWK	PWK	bel_P7_f	PWK
1_20938113_+	MAT	NOT	bel_P7_f	non_high_conf_aim6a
1_20938241_+	C57	C57	bel_P7_f	C57
12_108539143_+	PWK	PWK	bel_P7_f	PWK
12_110666782_+	C57	C57	bel_P7_f	C57
12_112736627_+	C57	NOT	bel_P7_f	non_high_conf_aim6a
12_11326287_-	C57	C57	bel_P7_f	C57
12_11326320_-	C57	C57	bel_P7_f	C57
12_3962899_-	C57	C57	bel_P7_f	C57
12_3962909_-	C57	C57	bel_P7_f	C57
12_3966332_-	PWK	PWK	bel_P7_f	PWK
12_41453697_-	C57	C57	bel_P7_f	C57
12_41453703_-	C57	C57	bel_P7_f	C57
12_53142214_+	PWK	PWK	bel_P7_f	PWK
12_81996274_+	PWK	PWK	bel_P7_f	PWK
12_81996282_+	PWK	PWK	bel_P7_f	PWK
12_84919938_-	MAT	NOT	bel_P7_f	non_high_conf_aim6a
13_34180633_-	PWK	PWK	bel_P7_f	PWK
13_54107257_+	PWK	PWK	bel_P7_f	PWK
13_54107276_+	PWK	PWK	bel_P7_f	PWK
13_54107775_+	C57	NOT	bel_P7_f	non_high_conf_aim6a
13_54590959_+	PWK	PWK	bel_P7_f	PWK
13_54590984_+	PWK	PWK	bel_P7_f	PWK
13_54591024_+	PWK	PWK	bel_P7_f	PWK
13_54737377_-	C57	C57	bel_P7_f	C57
13_54737397_-	C57	C57	bel_P7_f	C57
13_54740383_-	C57	C57	bel_P7_f	C57
13_54740401_-	C57	C57	bel_P7_f	C57
13_55699409_+	C57	NOT	bel_P7_f	non_high_conf_aim6a
1_38864064_-	C57	C57	bel_P7_f	C57
1_38864072_-	C57	C57	bel_P7_f	C57
1_38864786_-	C57	C57	bel_P7_f	C57
1_38864851_-	C57	NOT	bel_P7_f	non_high_conf_aim6a
1_38864858_-	C57	C57	bel_P7_f	C57
1_38864986_-	PWK	PWK	bel_P7_f	PWK
1_38865010_-	PWK	PWK	bel_P7_f	PWK
1_38865086_-	PWK	PWK	bel_P7_f	PWK
1_38865109_-	PWK	PWK	bel_P7_f	PWK
1_38865117_-	PWK	PWK	bel_P7_f	PWK
13_96650407_-	PWK	PWK	bel_P7_f	PWK
13_96650431_-	PWK	PWK	bel_P7_f	PWK
13_96650534_-	PWK	NOT	bel_P7_f	non_high_conf_aim6a
14_119875487_+	PAT	NOT	bel_P7_f	non_high_conf_aim6a
14_31176801_-	PWK	PWK	bel_P7_f	PWK
14_31176831_-	PWK	PWK	bel_P7_f	PWK
14_63142701_+	C57	C57	bel_P7_f	C57
14_63142841_+	C57	C57	bel_P7_f	C57
14_63523964_-	PWK	PWK	bel_P7_f	PWK
14_65075994_-	PAT	NOT	bel_P7_f	non_high_conf_aim6a
15_36479003_-	PWK	PWK	bel_P7_f	PWK
15_36479093_-	PWK	PWK	bel_P7_f	PWK
15_36479115_-	PWK	PWK	bel_P7_f	PWK
15_37366644_-	C57	C57	bel_P7_f	C57
15_37366674_-	C57	C57	bel_P7_f	C57
15_37366860_-	C57	C57	bel_P7_f	C57
15_57871289_-	PWK	PWK	bel_P7_f	PWK
15_63930344_-	MAT	MAT	bel_P7_f	MAT
15_74750672_-	PWK	PWK	bel_P7_f	PWK
15_74750682_-	PWK	PWK	bel_P7_f	PWK
15_74751180_-	PWK	PWK	bel_P7_f	PWK
15_74751182_-	PWK	PWK	bel_P7_f	PWK
15_74751195_-	PWK	PWK	bel_P7_f	PWK
15_76070308_-	C57	C57	bel_P7_f	C57
15_76070328_-	C57	NOT	bel_P7_f	non_high_conf_aim6a
15_84554746_-	PWK	PWK	bel_P7_f	PWK
1_58903534_-	PWK	NOT	bel_P7_f	non_high_conf_aim6a
16_31947922_-	PWK	NOT	bel_P7_f	non_high_conf_aim6a
16_31947936_-	PWK	PWK	bel_P7_f	PWK
16_31947982_-	PWK	PWK	bel_P7_f	PWK
16_31948013_-	PWK	PWK	bel_P7_f	PWK
16_35697896_-	C57	NOT	bel_P7_f	non_high_conf_aim6a
16_8660390_-	C57	C57	bel_P7_f	C57
1_7169710_+	PWK	PWK	bel_P7_f	PWK
17_34119512_-	C57	C57	bel_P7_f	C57
17_34119543_-	C57	C57	bel_P7_f	C57
17_34934975_+	C57	NOT	bel_P7_f	non_high_conf_aim6a
17_37010401_+	MAT	NOT	bel_P7_f	non_high_conf_aim6a
17_37010517_+	MAT	MAT	bel_P7_f	MAT
17_37010528_+	MAT	MAT	bel_P7_f	MAT
17_51739677_-	C57	C57	bel_P7_f	C57
17_57081068_-	C57	C57	bel_P7_f	C57
17_57081091_-	C57	C57	bel_P7_f	C57
17_57081132_-	C57	C57	bel_P7_f	C57
18_25478533_-	PWK	PWK	bel_P7_f	PWK
18_25478558_-	PWK	PWK	bel_P7_f	PWK
18_31946512_-	C57	C57	bel_P7_f	C57
18_33195522_+	C57	NOT	bel_P7_f	non_high_conf_aim6a
18_34317908_+	C57	C57	bel_P7_f	C57
18_34318507_+	PWK	PWK	bel_P7_f	PWK
18_34846618_+	PWK	PWK	bel_P7_f	PWK
18_34847172_+	PWK	PWK	bel_P7_f	PWK
18_34847307_+	PWK	PWK	bel_P7_f	PWK
18_36766645_-	PWK	PWK	bel_P7_f	PWK
18_37808534_+	PWK	PWK	bel_P7_f	PWK
18_37808546_+	PWK	PWK	bel_P7_f	PWK
18_47247792_-	PWK	PWK	bel_P7_f	PWK
18_62997029_+	PWK	PWK	bel_P7_f	PWK
18_63777903_+	PWK	PWK	bel_P7_f	PWK
18_80212411_+	PWK	PWK	bel_P7_f	PWK
18_80212420_+	PWK	PWK	bel_P7_f	PWK
18_82584465_+	C57	C57	bel_P7_f	C57
1_90612514_+	PWK	PWK	bel_P7_f	PWK
19_16385239_+	C57	C57	bel_P7_f	C57
19_16385245_+	C57	C57	bel_P7_f	C57
19_16385254_+	C57	C57	bel_P7_f	C57
19_44303266_+	C57	C57	bel_P7_f	C57
19_44303306_+	C57	C57	bel_P7_f	C57
19_44303341_+	C57	C57	bel_P7_f	C57
19_44304355_+	PWK	PWK	bel_P7_f	PWK
19_44305713_+	PWK	PWK	bel_P7_f	PWK
19_44305729_+	PWK	PWK	bel_P7_f	PWK
19_44305775_+	PWK	PWK	bel_P7_f	PWK
19_47024882_+	C57	C57	bel_P7_f	C57
19_57037147_-	C57	C57	bel_P7_f	C57
19_57037167_-	C57	C57	bel_P7_f	C57
19_57037192_-	C57	C57	bel_P7_f	C57
19_58796778_-	C57	C57	bel_P7_f	C57
19_58796819_-	C57	C57	bel_P7_f	C57
19_58796881_-	C57	C57	bel_P7_f	C57
19_58797547_-	C57	C57	bel_P7_f	C57
2_102789484_+	C57	C57	bel_P7_f	C57
2_102789570_+	C57	C57	bel_P7_f	C57
2_102789609_+	C57	C57	bel_P7_f	C57
2_102789637_+	C57	C57	bel_P7_f	C57
2_102789915_+	C57	C57	bel_P7_f	C57
2_102789983_+	C57	C57	bel_P7_f	C57
2_102790023_+	C57	C57	bel_P7_f	C57
2_102790038_+	C57	C57	bel_P7_f	C57
2_104147661_-	PWK	NOT	bel_P7_f	non_high_conf_aim6a
2_115863601_-	C57	C57	bel_P7_f	C57
2_118793581_+	PWK	PWK	bel_P7_f	PWK
2_118793623_+	PWK	PWK	bel_P7_f	PWK
2_118793639_+	PWK	PWK	bel_P7_f	PWK
2_118793691_+	PWK	PWK	bel_P7_f	PWK
2_129630257_+	PWK	PWK	bel_P7_f	PWK
2_130708930_-	PWK	PWK	bel_P7_f	PWK
2_130708938_-	PWK	PWK	bel_P7_f	PWK
2_130709030_-	PWK	PWK	bel_P7_f	PWK
2_131026257_+	PWK	PWK	bel_P7_f	PWK
2_152311733_+	PWK	NOT	bel_P7_f	non_high_conf_aim6a
2_153402021_+	C57	C57	bel_P7_f	C57
2_156567455_+	PWK	PWK	bel_P7_f	PWK
2_157018260_-	PWK	PWK	bel_P7_f	PWK
2_165001688_-	PWK	NOT	bel_P7_f	non_high_conf_aim6a
2_165290164_-	PWK	PWK	bel_P7_f	PWK
2_167644021_-	C57	C57	bel_P7_f	C57
2_178335572_+	PWK	PWK	bel_P7_f	PWK
2_20849610_-	PWK	PWK	bel_P7_f	PWK
2_20849790_-	PWK	PWK	bel_P7_f	PWK
2_4611643_+	C57	NOT	bel_P7_f	non_high_conf_aim6a
2_91676226_-	C57	C57	bel_P7_f	C57
2_91918390_+	PWK	PWK	bel_P7_f	PWK
2_92953872_+	C57	C57	bel_P7_f	C57
2_92953887_+	C57	NOT	bel_P7_f	non_high_conf_aim6a
3_108412400_-	C57	C57	bel_P7_f	C57
3_116028110_+	PWK	PWK	bel_P7_f	PWK
3_144434449_-	PWK	PWK	bel_P7_f	PWK
3_55784519_+	PAT	NOT	bel_P7_f	non_high_conf_aim6a
3_88351168_+	C57	C57	bel_P7_f	C57
3_88351180_+	C57	C57	bel_P7_f	C57
3_88568336_+	C57	NOT	bel_P7_f	non_high_conf_aim6a
3_95255120_-	C57	C57	bel_P7_f	C57
3_96173919_+	PWK	PWK	bel_P7_f	PWK
4_107874046_+	PWK	PWK	bel_P7_f	PWK
4_107874114_+	PWK	PWK	bel_P7_f	PWK
4_107874152_+	PWK	PWK	bel_P7_f	PWK
4_11961664_-	C57	C57	bel_P7_f	C57
4_11961676_-	C57	C57	bel_P7_f	C57
4_126275340_+	PWK	NOT	bel_P7_f	non_high_conf_aim6a
4_126275348_+	PWK	NOT	bel_P7_f	non_high_conf_aim6a
4_126275356_+	PWK	NOT	bel_P7_f	non_high_conf_aim6a
4_126613754_+	PWK	PWK	bel_P7_f	PWK
4_130127863_+	C57	C57	bel_P7_f	C57
4_134526373_-	C57	C57	bel_P7_f	C57
4_134526391_-	C57	C57	bel_P7_f	C57
4_134526393_-	C57	C57	bel_P7_f	C57
4_134526398_-	C57	C57	bel_P7_f	C57
4_134526411_-	C57	C57	bel_P7_f	C57
4_137656537_+	PWK	PWK	bel_P7_f	PWK
4_137656548_+	PWK	PWK	bel_P7_f	PWK
4_137656891_+	C57	C57	bel_P7_f	C57
4_137656919_+	C57	NOT	bel_P7_f	non_high_conf_aim6a
4_137657342_+	PWK	PWK	bel_P7_f	PWK
4_137657350_+	PWK	PWK	bel_P7_f	PWK
4_137657359_+	PWK	PWK	bel_P7_f	PWK
4_138457488_+	C57	C57	bel_P7_f	C57
4_152284145_+	C57	C57	bel_P7_f	C57
4_156125716_+	C57	C57	bel_P7_f	C57
4_42957638_+	C57	C57	bel_P7_f	C57
4_42957682_+	C57	C57	bel_P7_f	C57
4_47470514_-	PWK	PWK	bel_P7_f	PWK
4_49513814_-	PWK	PWK	bel_P7_f	PWK
4_49585610_-	C57	C57	bel_P7_f	C57
4_49585629_-	C57	C57	bel_P7_f	C57
4_49587067_-	PWK	PWK	bel_P7_f	PWK
4_49587076_-	PWK	PWK	bel_P7_f	PWK
5_112214715_-	C57	C57	bel_P7_f	C57
5_112214719_-	C57	C57	bel_P7_f	C57
5_112214741_-	C57	C57	bel_P7_f	C57
5_112214772_-	C57	C57	bel_P7_f	C57
5_112391724_-	C57	C57	bel_P7_f	C57
5_112391823_-	C57	C57	bel_P7_f	C57
5_112391880_-	C57	C57	bel_P7_f	C57
5_112419526_-	PWK	NOT	bel_P7_f	non_high_conf_aim6a
5_115097597_+	PWK	PWK	bel_P7_f	PWK
5_118192796_-	PWK	PWK	bel_P7_f	PWK
5_123530890_-	C57	C57	bel_P7_f	C57
5_125017417_-	C57	C57	bel_P7_f	C57
5_129983135_+	C57	C57	bel_P7_f	C57
5_134490694_-	C57	C57	bel_P7_f	C57
5_134502779_-	PAT	NOT	bel_P7_f	non_high_conf_aim6a
5_135909120_-	PWK	PWK	bel_P7_f	PWK
5_135910763_-	C57	C57	bel_P7_f	C57
5_135910844_-	C57	C57	bel_P7_f	C57
5_135910871_-	C57	C57	bel_P7_f	C57
5_139272885_-	PWK	PWK	bel_P7_f	PWK
5_139272898_-	PWK	PWK	bel_P7_f	PWK
5_139272989_-	PWK	PWK	bel_P7_f	PWK
5_139273002_-	PWK	PWK	bel_P7_f	PWK
5_139473175_-	C57	NOT	bel_P7_f	non_high_conf_aim6a
5_140622607_-	C57	NOT	bel_P7_f	non_high_conf_aim6a
5_140758814_-	C57	C57	bel_P7_f	C57
5_140758899_-	C57	C57	bel_P7_f	C57
5_144859205_+	C57	C57	bel_P7_f	C57
5_144877818_-	C57	C57	bel_P7_f	C57
5_150496618_+	C57	C57	bel_P7_f	C57
5_150496628_+	C57	C57	bel_P7_f	C57
5_150496632_+	C57	C57	bel_P7_f	C57
5_150496636_+	C57	C57	bel_P7_f	C57
5_150807967_+	C57	NOT	bel_P7_f	non_high_conf_aim6a
5_30877238_+	PWK	NOT	bel_P7_f	non_high_conf_aim6a
5_36952626_+	PWK	NOT	bel_P7_f	non_high_conf_aim6a
5_36952632_+	PWK	NOT	bel_P7_f	non_high_conf_aim6a
5_36952638_+	PWK	NOT	bel_P7_f	non_high_conf_aim6a
5_36952681_+	PWK	NOT	bel_P7_f	non_high_conf_aim6a
5_75195507_+	C57	C57	bel_P7_f	C57
5_75195519_+	C57	C57	bel_P7_f	C57
5_92053066_-	C57	C57	bel_P7_f	C57
6_107567075_+	PWK	NOT	bel_P7_f	non_high_conf_aim6a
6_129541198_+	C57	C57	bel_P7_f	C57
6_13084492_+	PWK	PWK	bel_P7_f	PWK
6_133105770_+	PWK	PWK	bel_P7_f	PWK
6_135023521_+	PWK	NOT	bel_P7_f	non_high_conf_aim6a
6_135023546_+	PWK	PWK	bel_P7_f	PWK
6_143205264_+	C57	C57	bel_P7_f	C57
6_23000546_+	PWK	NOT	bel_P7_f	non_high_conf_aim6a
6_23000649_+	PWK	NOT	bel_P7_f	non_high_conf_aim6a
6_23002633_+	PWK	PWK	bel_P7_f	PWK
6_23002635_+	PWK	PWK	bel_P7_f	PWK
6_23002653_+	PWK	PWK	bel_P7_f	PWK
6_23002660_+	PWK	PWK	bel_P7_f	PWK
6_30214270_-	MAT	MAT	bel_P7_f	MAT
6_53817188_-	PAT	PAT	bel_P7_f	PAT
6_86120176_+	MAT	NOT	bel_P7_f	non_high_conf_aim6a
6_99694271_+	PWK	PWK	bel_P7_f	PWK
6_99694325_+	PWK	PWK	bel_P7_f	PWK
6_99694348_+	PWK	PWK	bel_P7_f	PWK
7_112093237_+	PWK	NOT	bel_P7_f	non_high_conf_aim6a
7_112093241_+	PWK	NOT	bel_P7_f	non_high_conf_aim6a
7_127559987_+	PWK	PWK	bel_P7_f	PWK
7_127583074_+	PWK	PWK	bel_P7_f	PWK
7_127583193_+	C57	C57	bel_P7_f	C57
7_138836897_-	C57	C57	bel_P7_f	C57
7_16887010_+	C57	C57	bel_P7_f	C57
7_16948554_+	C57	C57	bel_P7_f	C57
7_16948582_+	C57	C57	bel_P7_f	C57
7_16948633_+	C57	NOT	bel_P7_f	non_high_conf_aim6a
7_28268442_+	MAT	MAT	bel_P7_f	MAT
7_30162719_-	C57	C57	bel_P7_f	C57
7_35202207_-	MAT	NOT	bel_P7_f	non_high_conf_aim6a
7_35202221_-	MAT	NOT	bel_P7_f	non_high_conf_aim6a
7_44251615_+	C57	C57	bel_P7_f	C57
7_44251641_+	C57	C57	bel_P7_f	C57
7_44251647_+	C57	C57	bel_P7_f	C57
7_44830320_+	C57	C57	bel_P7_f	C57
7_45376802_-	PWK	PWK	bel_P7_f	PWK
7_55979272_-	C57	C57	bel_P7_f	C57
7_55979288_-	C57	C57	bel_P7_f	C57
7_93080862_+	PWK	PWK	bel_P7_f	PWK
8_107187005_+	PWK	PWK	bel_P7_f	PWK
8_110970346_+	C57	C57	bel_P7_f	C57
8_110970414_+	C57	C57	bel_P7_f	C57
8_112018659_+	PWK	PWK	bel_P7_f	PWK
8_123204696_-	C57	C57	bel_P7_f	C57
8_123204706_-	C57	C57	bel_P7_f	C57
8_123205400_-	PWK	PWK	bel_P7_f	PWK
8_123205434_-	PWK	PWK	bel_P7_f	PWK
8_85539124_-	PWK	PWK	bel_P7_f	PWK
8_85539132_-	PWK	PWK	bel_P7_f	PWK
8_93972996_-	PAT	PAT	bel_P7_f	PAT
8_94673181_+	C57	C57	bel_P7_f	C57
8_94673197_+	C57	C57	bel_P7_f	C57
8_94673199_+	C57	C57	bel_P7_f	C57
8_94673216_+	C57	C57	bel_P7_f	C57
8_94673274_+	C57	C57	bel_P7_f	C57
8_94673278_+	C57	C57	bel_P7_f	C57
8_94673301_+	C57	C57	bel_P7_f	C57
8_94779828_+	C57	NOT	bel_P7_f	non_high_conf_aim6a
8_94822855_-	PWK	PWK	bel_P7_f	PWK
9_104047529_-	C57	C57	bel_P7_f	C57
9_104047538_-	C57	C57	bel_P7_f	C57
9_104047547_-	C57	C57	bel_P7_f	C57
9_110088037_-	PWK	PWK	bel_P7_f	PWK
9_110247294_+	C57	C57	bel_P7_f	C57
9_110247336_+	C57	C57	bel_P7_f	C57
9_110247372_+	C57	C57	bel_P7_f	C57
9_113975670_+	MAT	NOT	bel_P7_f	non_high_conf_aim6a
9_114723805_+	PWK	PWK	bel_P7_f	PWK
9_114723883_+	PWK	PWK	bel_P7_f	PWK
9_114723897_+	PWK	PWK	bel_P7_f	PWK
9_114723901_+	PWK	PWK	bel_P7_f	PWK
9_114723916_+	PWK	PWK	bel_P7_f	PWK
9_114723919_+	PWK	PWK	bel_P7_f	PWK
9_14357733_-	C57	NOT	bel_P7_f	non_high_conf_aim6a
9_26759356_+	PWK	PWK	bel_P7_f	PWK
9_26759491_+	PWK	PWK	bel_P7_f	PWK
9_26759549_+	PWK	PWK	bel_P7_f	PWK
9_26759574_+	PWK	PWK	bel_P7_f	PWK
9_26759595_+	PWK	PWK	bel_P7_f	PWK
9_40293627_-	PAT	NOT	bel_P7_f	non_high_conf_aim6a
9_56495020_+	PWK	NOT	bel_P7_f	non_high_conf_aim6a
9_56495044_+	PWK	NOT	bel_P7_f	non_high_conf_aim6a
9_79769431_-	C57	C57	bel_P7_f	C57
9_79769465_-	C57	C57	bel_P7_f	C57
9_96333403_-	MAT	NOT	bel_P7_f	non_high_conf_aim6a
10_100096624_+	MAT	NOT	bel_P7_m	non_high_conf_aim6a
10_105413722_-	C57	C57	bel_P7_m	non_high_conf_aim6a
10_112927384_-	C57	C57	bel_P7_m	C57
10_112927431_-	C57	C57	bel_P7_m	non_high_conf_aim6a
10_116906931_-	PWK	PWK	bel_P7_m	PWK
10_117215489_-	C57	C57	bel_P7_m	C57
10_126996442_+	C57	C57	bel_P7_m	non_high_conf_aim6a
10_14655656_-	C57	C57	bel_P7_m	non_high_conf_aim6a
10_14655660_-	C57	C57	bel_P7_m	non_high_conf_aim6a
10_21368408_+	C57	C57	bel_P7_m	C57
10_25170723_-	MAT	NOT	bel_P7_m	non_high_conf_aim6a
10_34300923_+	C57	C57	bel_P7_m	C57
10_34300933_+	C57	C57	bel_P7_m	C57
10_34301154_+	C57	C57	bel_P7_m	C57
10_43004129_-	C57	NOT	bel_P7_m	non_high_conf_aim6a
10_43532967_-	C57	NOT	bel_P7_m	non_high_conf_aim6a
10_43533061_-	C57	C57	bel_P7_m	C57
10_45158678_+	PWK	NOT	bel_P7_m	non_high_conf_aim6a
10_56388835_+	PWK	NOT	bel_P7_m	non_high_conf_aim6a
10_60131596_+	PWK	PWK	bel_P7_m	PWK
10_61432023_-	PAT	PAT	bel_P7_m	non_high_conf_aim6a
10_61693178_+	C57	C57	bel_P7_m	C57
10_61693184_+	C57	C57	bel_P7_m	C57
10_75246244_+	C57	C57	bel_P7_m	C57
10_76207405_-	C57	C57	bel_P7_m	C57
10_76260655_+	PWK	PWK	bel_P7_m	PWK
10_76260687_+	PWK	PWK	bel_P7_m	non_high_conf_aim6a
10_76260734_+	PWK	PWK	bel_P7_m	non_high_conf_aim6a
10_76553391_+	PWK	PWK	bel_P7_m	PWK
10_79675974_+	C57	C57	bel_P7_m	C57
10_79675989_+	C57	C57	bel_P7_m	C57
10_80130958_-	C57	C57	bel_P7_m	C57
10_80131063_-	C57	C57	bel_P7_m	C57
10_80131068_-	C57	C57	bel_P7_m	C57
10_80131099_-	C57	C57	bel_P7_m	C57
10_80131898_-	PWK	PWK	bel_P7_m	PWK
10_80131928_-	PWK	PWK	bel_P7_m	PWK
10_80132033_-	PWK	NOT	bel_P7_m	non_high_conf_aim6a
10_80132060_-	PWK	NOT	bel_P7_m	non_high_conf_aim6a
10_80149907_+	C57	C57	bel_P7_m	C57
10_80149941_+	C57	C57	bel_P7_m	C57
10_80189227_+	C57	C57	bel_P7_m	C57
10_80316048_+	PWK	PWK	bel_P7_m	PWK
10_80316214_+	PWK	PWK	bel_P7_m	PWK
10_80316312_+	PWK	PWK	bel_P7_m	PWK
10_80316349_+	PWK	PWK	bel_P7_m	PWK
10_80316677_+	C57	C57	bel_P7_m	C57
10_80615173_+	PWK	PWK	bel_P7_m	PWK
10_80615204_+	PWK	PWK	bel_P7_m	PWK
10_81123793_+	C57	C57	bel_P7_m	C57
10_82896248_+	PWK	PWK	bel_P7_m	PWK
10_82896254_+	PWK	PWK	bel_P7_m	PWK
10_82896258_+	PWK	PWK	bel_P7_m	PWK
10_86049794_-	C57	C57	bel_P7_m	C57
10_86051648_-	C57	C57	bel_P7_m	C57
10_86051713_-	C57	C57	bel_P7_m	C57
10_86051736_-	C57	C57	bel_P7_m	C57
10_86834269_+	MAT	MAT	bel_P7_m	MAT
10_86834390_+	PWK	PWK	bel_P7_m	PWK
10_86835024_+	PWK	NOT	bel_P7_m	non_high_conf_aim6a
10_88446075_+	PWK	PWK	bel_P7_m	PWK
10_89805982_+	PWK	PWK	bel_P7_m	PWK
11_101126246_+	C57	C57	bel_P7_m	C57
11_102478977_-	PAT	NOT	bel_P7_m	non_high_conf_aim6a
11_102939686_-	C57	C57	bel_P7_m	C57
11_104330059_+	PWK	PWK	bel_P7_m	PWK
11_107167410_-	PWK	NOT	bel_P7_m	non_high_conf_aim6a
11_113625575_+	PAT	PAT	bel_P7_m	non_high_conf_aim6a
11_115430856_+	PWK	PWK	bel_P7_m	PWK
11_115607190_+	PWK	PWK	bel_P7_m	PWK
11_115607221_+	PWK	PWK	bel_P7_m	PWK
11_116288626_-	PWK	PWK	bel_P7_m	PWK
11_116985879_+	C57	C57	bel_P7_m	C57
11_116985965_+	C57	C57	bel_P7_m	C57
11_119143704_-	PWK	PWK	bel_P7_m	PWK
11_119143724_-	PWK	PWK	bel_P7_m	PWK
11_119898454_+	PWK	PWK	bel_P7_m	PWK
11_119898594_+	PWK	PWK	bel_P7_m	PWK
11_120104899_-	C57	C57	bel_P7_m	C57
11_120374266_-	C57	C57	bel_P7_m	C57
11_120488614_+	MAT	NOT	bel_P7_m	non_high_conf_aim6a
11_120610367_-	C57	C57	bel_P7_m	C57
11_120780912_-	PWK	PWK	bel_P7_m	PWK
11_120780925_-	PWK	PWK	bel_P7_m	PWK
11_120780983_-	PWK	PWK	bel_P7_m	PWK
11_120780995_-	PWK	PWK	bel_P7_m	PWK
11_120781014_-	PWK	PWK	bel_P7_m	PWK
11_121223008_-	C57	C57	bel_P7_m	C57
11_17078590_+	C57	C57	bel_P7_m	C57
11_17078603_+	C57	C57	bel_P7_m	C57
11_17078615_+	C57	NOT	bel_P7_m	non_high_conf_aim6a
11_20726787_-	PWK	PWK	bel_P7_m	PWK
11_20726792_-	PWK	PWK	bel_P7_m	PWK
11_21148496_+	C57	C57	bel_P7_m	C57
11_21148511_+	C57	C57	bel_P7_m	C57
11_21148519_+	C57	C57	bel_P7_m	C57
11_21148539_+	C57	C57	bel_P7_m	C57
1_121553927_-	C57	C57	bel_P7_m	non_high_conf_aim6a
1_121553961_-	C57	C57	bel_P7_m	C57
1_121553970_-	C57	C57	bel_P7_m	C57
1_121553974_-	C57	C57	bel_P7_m	C57
1_132361150_-	C57	C57	bel_P7_m	C57
1_132514175_-	C57	C57	bel_P7_m	non_high_conf_aim6a
11_3345283_-	MAT	NOT	bel_P7_m	non_high_conf_aim6a
1_136175565_+	PWK	PWK	bel_P7_m	PWK
1_136175987_+	C57	C57	bel_P7_m	C57
1_136176011_+	C57	C57	bel_P7_m	C57
1_136176029_+	C57	C57	bel_P7_m	C57
1_136176078_+	C57	C57	bel_P7_m	C57
1_136177050_+	C57	NOT	bel_P7_m	non_high_conf_aim6a
1_136177060_+	C57	C57	bel_P7_m	C57
1_136282236_-	PWK	PWK	bel_P7_m	PWK
1_136282241_-	PWK	PWK	bel_P7_m	PWK
11_3641146_-	PAT	NOT	bel_P7_m	non_high_conf_aim6a
11_49883327_+	C57	C57	bel_P7_m	C57
11_50171831_+	C57	C57	bel_P7_m	C57
11_51623982_-	PWK	PWK	bel_P7_m	PWK
11_51685780_-	PWK	NOT	bel_P7_m	non_high_conf_aim6a
11_51685930_-	PWK	PWK	bel_P7_m	non_high_conf_aim6a
11_53601217_+	PWK	PWK	bel_P7_m	PWK
11_54911100_-	C57	C57	bel_P7_m	C57
11_54911176_-	C57	C57	bel_P7_m	C57
11_54911185_-	C57	C57	bel_P7_m	C57
11_57531100_+	PAT	NOT	bel_P7_m	non_high_conf_aim6a
11_5800345_+	C57	C57	bel_P7_m	C57
11_58060338_+	C57	C57	bel_P7_m	C57
11_58060451_+	C57	C57	bel_P7_m	C57
11_58060496_+	C57	C57	bel_P7_m	C57
11_58331492_+	PWK	PWK	bel_P7_m	PWK
1_158689330_+	C57	C57	bel_P7_m	C57
1_158689394_+	C57	C57	bel_P7_m	C57
1_158689953_+	C57	C57	bel_P7_m	C57
1_158690000_+	C57	C57	bel_P7_m	C57
1_158690053_+	C57	C57	bel_P7_m	C57
11_58990636_+	PWK	PWK	bel_P7_m	non_high_conf_aim6a
11_58990684_+	PWK	NOT	bel_P7_m	non_high_conf_aim6a
11_5970186_-	C57	C57	bel_P7_m	C57
11_60229808_-	PAT	NOT	bel_P7_m	non_high_conf_aim6a
11_61152823_-	PWK	PWK	bel_P7_m	PWK
11_61152837_-	PWK	PWK	bel_P7_m	PWK
11_61152901_-	PWK	PWK	bel_P7_m	PWK
1_16344706_-	C57	C57	bel_P7_m	C57
1_16344729_-	C57	C57	bel_P7_m	C57
1_16344750_-	C57	C57	bel_P7_m	C57
1_16344761_-	C57	C57	bel_P7_m	C57
1_16344910_-	C57	C57	bel_P7_m	C57
11_6599807_-	C57	C57	bel_P7_m	C57
11_6601551_-	PWK	PWK	bel_P7_m	PWK
1_166399470_-	C57	NOT	bel_P7_m	non_high_conf_aim6a
1_167226282_-	PWK	PWK	bel_P7_m	PWK
1_171342372_-	PWK	PWK	bel_P7_m	PWK
11_7170805_+	C57	C57	bel_P7_m	C57
11_7170809_+	C57	C57	bel_P7_m	C57
11_7170842_+	C57	C57	bel_P7_m	C57
11_7170848_+	C57	C57	bel_P7_m	C57
11_7172365_+	C57	C57	bel_P7_m	C57
11_7172760_+	MAT	NOT	bel_P7_m	non_high_conf_aim6a
1_172172688_+	PWK	PWK	bel_P7_m	PWK
11_72926784_+	PWK	NOT	bel_P7_m	non_high_conf_aim6a
1_173332287_-	PWK	PWK	bel_P7_m	PWK
11_77864852_+	C57	C57	bel_P7_m	C57
11_78271811_+	PWK	PWK	bel_P7_m	PWK
11_78271822_+	PWK	PWK	bel_P7_m	PWK
11_78271876_+	PWK	NOT	bel_P7_m	non_high_conf_aim6a
11_78522341_+	C57	C57	bel_P7_m	C57
11_79578611_+	C57	C57	bel_P7_m	C57
11_82802203_+	PWK	PWK	bel_P7_m	PWK
11_84009239_+	PWK	PWK	bel_P7_m	PWK
11_84079484_-	C57	C57	bel_P7_m	C57
11_8433579_-	C57	C57	bel_P7_m	C57
11_8433591_-	C57	C57	bel_P7_m	C57
11_85190871_-	PAT	NOT	bel_P7_m	non_high_conf_aim6a
11_87121995_+	PWK	PWK	bel_P7_m	PWK
11_87122163_+	PWK	PWK	bel_P7_m	non_high_conf_aim6a
11_87227316_-	C57	C57	bel_P7_m	C57
11_87227320_-	C57	C57	bel_P7_m	C57
11_94659797_+	C57	C57	bel_P7_m	non_high_conf_aim6a
11_94659805_+	C57	C57	bel_P7_m	non_high_conf_aim6a
11_97048477_+	C57	C57	bel_P7_m	C57
11_97718367_-	C57	C57	bel_P7_m	C57
11_97718405_-	C57	C57	bel_P7_m	C57
11_97718426_-	C57	C57	bel_P7_m	C57
11_97718566_-	C57	C57	bel_P7_m	C57
11_98800130_+	PWK	PWK	bel_P7_m	PWK
1_20935764_+	PWK	NOT	bel_P7_m	non_high_conf_aim6a
1_20937443_+	PWK	PWK	bel_P7_m	PWK
1_20937479_+	PWK	PWK	bel_P7_m	PWK
1_20937491_+	PWK	PWK	bel_P7_m	PWK
12_101834995_-	PWK	NOT	bel_P7_m	non_high_conf_aim6a
12_108539143_+	PWK	PWK	bel_P7_m	PWK
12_108539173_+	PWK	PWK	bel_P7_m	PWK
12_108539191_+	PWK	PWK	bel_P7_m	PWK
12_110666618_+	C57	C57	bel_P7_m	C57
12_110666698_+	C57	C57	bel_P7_m	C57
12_110666782_+	C57	C57	bel_P7_m	C57
12_11326320_-	C57	C57	bel_P7_m	C57
12_3962899_-	C57	C57	bel_P7_m	C57
12_3962909_-	C57	C57	bel_P7_m	C57
12_3963013_-	C57	C57	bel_P7_m	C57
12_3966184_-	C57	NOT	bel_P7_m	non_high_conf_aim6a
12_3966200_-	C57	C57	bel_P7_m	C57
12_3966227_-	C57	C57	bel_P7_m	C57
1_24029031_-	PAT	PAT	bel_P7_m	PAT
12_44598816_+	C57	C57	bel_P7_m	C57
12_71123398_-	C57	C57	bel_P7_m	C57
12_71123430_-	C57	C57	bel_P7_m	C57
12_72794237_+	C57	C57	bel_P7_m	C57
12_72794272_+	C57	C57	bel_P7_m	C57
12_72794274_+	C57	C57	bel_P7_m	C57
12_78964379_-	C57	NOT	bel_P7_m	non_high_conf_aim6a
12_81198934_-	PAT	NOT	bel_P7_m	non_high_conf_aim6a
12_81198938_-	PAT	NOT	bel_P7_m	non_high_conf_aim6a
12_81996274_+	PWK	PWK	bel_P7_m	PWK
12_81996282_+	PWK	PWK	bel_P7_m	PWK
12_84918994_-	C57	C57	bel_P7_m	C57
12_84919064_-	C57	C57	bel_P7_m	C57
12_84919074_-	C57	C57	bel_P7_m	C57
12_84919097_-	C57	NOT	bel_P7_m	non_high_conf_aim6a
12_84919099_-	C57	C57	bel_P7_m	C57
12_85015354_+	MAT	C57	bel_P7_m	non_high_conf_aim6a
12_85136046_-	PWK	PWK	bel_P7_m	PWK
12_85343348_-	PWK	NOT	bel_P7_m	non_high_conf_aim6a
12_86288977_+	C57	C57	bel_P7_m	C57
12_86961926_+	C57	C57	bel_P7_m	non_high_conf_aim6a
12_91808994_-	C57	C57	bel_P7_m	C57
12_91809001_-	C57	C57	bel_P7_m	C57
12_91809013_-	C57	C57	bel_P7_m	C57
13_111487621_-	MAT	NOT	bel_P7_m	non_high_conf_aim6a
13_111487630_-	MAT	NOT	bel_P7_m	non_high_conf_aim6a
13_112505540_+	PAT	PAT	bel_P7_m	non_high_conf_aim6a
13_113592950_-	PWK	PWK	bel_P7_m	non_high_conf_aim6a
13_17718557_-	C57	NOT	bel_P7_m	non_high_conf_aim6a
13_19150353_+	PWK	PWK	bel_P7_m	PWK
13_19150389_+	PWK	PWK	bel_P7_m	PWK
13_19150688_+	PWK	PWK	bel_P7_m	PWK
13_19150751_+	PWK	PWK	bel_P7_m	non_high_conf_aim6a
13_24990003_-	C57	C57	bel_P7_m	C57
13_34977849_-	C57	C57	bel_P7_m	non_high_conf_aim6a
13_51424666_-	C57	C57	bel_P7_m	C57
13_52504587_-	C57	C57	bel_P7_m	C57
13_52504605_-	C57	C57	bel_P7_m	C57
13_52504617_-	C57	C57	bel_P7_m	C57
13_52504632_-	C57	C57	bel_P7_m	C57
13_54590939_+	PWK	PWK	bel_P7_m	PWK
13_54590959_+	PWK	PWK	bel_P7_m	PWK
13_54590984_+	PWK	PWK	bel_P7_m	PWK
13_54591024_+	PWK	PWK	bel_P7_m	PWK
13_54737377_-	C57	C57	bel_P7_m	C57
13_54737397_-	C57	C57	bel_P7_m	C57
13_54737502_-	C57	C57	bel_P7_m	C57
13_54740383_-	C57	C57	bel_P7_m	C57
13_59128415_+	PAT	NOT	bel_P7_m	non_high_conf_aim6a
13_59128423_+	PAT	NOT	bel_P7_m	non_high_conf_aim6a
1_36424008_-	C57	C57	bel_P7_m	C57
13_66997142_+	C57	C57	bel_P7_m	C57
13_69815771_+	C57	C57	bel_P7_m	C57
13_70606283_-	PWK	PWK	bel_P7_m	PWK
13_70606297_-	PWK	PWK	bel_P7_m	PWK
1_38864064_-	C57	C57	bel_P7_m	C57
1_38864072_-	C57	C57	bel_P7_m	C57
1_38864959_-	PWK	PWK	bel_P7_m	PWK
1_38864986_-	PWK	PWK	bel_P7_m	PWK
1_38865010_-	PWK	PWK	bel_P7_m	PWK
1_38865086_-	PWK	PWK	bel_P7_m	PWK
1_38865109_-	PWK	PWK	bel_P7_m	PWK
1_38865117_-	PWK	PWK	bel_P7_m	PWK
13_93940650_+	C57	C57	bel_P7_m	C57
13_97246016_+	MAT	NOT	bel_P7_m	non_high_conf_aim6a
14_119875515_+	PWK	NOT	bel_P7_m	non_high_conf_aim6a
1_42699331_+	C57	NOT	bel_P7_m	non_high_conf_aim6a
1_42699448_+	C57	NOT	bel_P7_m	non_high_conf_aim6a
14_45135586_-	C57	C57	bel_P7_m	C57
14_50765701_-	C57	C57	bel_P7_m	C57
14_50765710_-	C57	NOT	bel_P7_m	non_high_conf_aim6a
14_50765823_-	C57	C57	bel_P7_m	C57
14_50765845_-	C57	C57	bel_P7_m	non_high_conf_aim6a
14_52198434_-	C57	C57	bel_P7_m	C57
14_55056162_+	PWK	PWK	bel_P7_m	non_high_conf_aim6a
14_57834843_-	C57	C57	bel_P7_m	C57
14_57834851_-	C57	C57	bel_P7_m	C57
14_63142677_+	C57	C57	bel_P7_m	C57
14_63142685_+	C57	C57	bel_P7_m	C57
14_63142701_+	C57	C57	bel_P7_m	C57
14_63142716_+	C57	C57	bel_P7_m	C57
14_63142841_+	C57	C57	bel_P7_m	C57
14_63142901_+	C57	NOT	bel_P7_m	non_high_conf_aim6a
14_65054367_-	C57	C57	bel_P7_m	C57
14_65054376_-	C57	NOT	bel_P7_m	non_high_conf_aim6a
15_100478079_+	PWK	PWK	bel_P7_m	PWK
15_100576556_-	MAT	MAT	bel_P7_m	MAT
15_36479003_-	PWK	PWK	bel_P7_m	PWK
15_36479093_-	PWK	PWK	bel_P7_m	PWK
15_36479115_-	PWK	PWK	bel_P7_m	PWK
15_37366636_-	C57	C57	bel_P7_m	C57
15_37366644_-	C57	C57	bel_P7_m	C57
15_37366674_-	C57	C57	bel_P7_m	C57
15_58944005_-	C57	NOT	bel_P7_m	non_high_conf_aim6a
15_63930282_-	MAT	MAT	bel_P7_m	MAT
15_73205666_-	PWK	PWK	bel_P7_m	PWK
15_73205715_-	PWK	PWK	bel_P7_m	PWK
15_73205721_-	PWK	PWK	bel_P7_m	PWK
15_73205727_-	PWK	PWK	bel_P7_m	PWK
15_74751086_-	PWK	PWK	bel_P7_m	PWK
15_74751180_-	PWK	PWK	bel_P7_m	PWK
15_74751182_-	PWK	PWK	bel_P7_m	PWK
15_74751195_-	PWK	PWK	bel_P7_m	PWK
15_75625053_+	C57	C57	bel_P7_m	C57
15_76853180_-	C57	C57	bel_P7_m	C57
15_77082722_-	PWK	PWK	bel_P7_m	PWK
15_77082758_-	PWK	PWK	bel_P7_m	PWK
15_79686981_-	PWK	NOT	bel_P7_m	non_high_conf_aim6a
15_79687032_-	PWK	PWK	bel_P7_m	PWK
15_81950067_+	PWK	PWK	bel_P7_m	PWK
15_84554746_-	PWK	PWK	bel_P7_m	PWK
15_84935073_+	C57	C57	bel_P7_m	non_high_conf_aim6a
15_84948210_-	C57	C57	bel_P7_m	C57
15_89068743_+	PWK	PWK	bel_P7_m	PWK
15_89288838_-	C57	C57	bel_P7_m	C57
15_89457427_+	PWK	PWK	bel_P7_m	PWK
16_10542361_-	C57	NOT	bel_P7_m	non_high_conf_aim6a
16_10542392_-	C57	NOT	bel_P7_m	non_high_conf_aim6a
16_10743987_+	C57	C57	bel_P7_m	C57
16_11193141_-	PWK	PWK	bel_P7_m	PWK
16_11193149_-	PWK	PWK	bel_P7_m	PWK
16_11193187_-	PWK	PWK	bel_P7_m	PWK
16_11193218_-	PWK	PWK	bel_P7_m	non_high_conf_aim6a
16_17902111_-	MAT	NOT	bel_P7_m	non_high_conf_aim6a
16_30514052_-	PWK	PWK	bel_P7_m	PWK
16_30514084_-	PWK	PWK	bel_P7_m	PWK
16_30514278_-	MAT	NOT	bel_P7_m	non_high_conf_aim6a
16_30957054_-	C57	C57	bel_P7_m	C57
16_31456721_+	PWK	PWK	bel_P7_m	PWK
16_31456781_+	PWK	PWK	bel_P7_m	PWK
16_31456874_+	PWK	PWK	bel_P7_m	PWK
16_31947887_-	PWK	NOT	bel_P7_m	non_high_conf_aim6a
16_31947922_-	PWK	NOT	bel_P7_m	non_high_conf_aim6a
16_31947936_-	PWK	PWK	bel_P7_m	PWK
16_31947982_-	PWK	PWK	bel_P7_m	PWK
16_31948013_-	PWK	PWK	bel_P7_m	PWK
16_31948043_-	PWK	PWK	bel_P7_m	PWK
16_32019904_-	PWK	NOT	bel_P7_m	non_high_conf_aim6a
16_32019965_-	PWK	NOT	bel_P7_m	non_high_conf_aim6a
16_35663934_+	PWK	PWK	bel_P7_m	PWK
16_38525538_-	C57	C57	bel_P7_m	C57
16_38525547_-	C57	C57	bel_P7_m	C57
16_38526037_-	PWK	PWK	bel_P7_m	non_high_conf_aim6a
16_38526043_-	PWK	PWK	bel_P7_m	non_high_conf_aim6a
16_64855751_+	PWK	PWK	bel_P7_m	PWK
16_64855768_+	PWK	PWK	bel_P7_m	PWK
16_75757762_-	PWK	NOT	bel_P7_m	non_high_conf_aim6a
16_8660490_-	C57	C57	bel_P7_m	C57
16_94498287_-	C57	C57	bel_P7_m	C57
16_94498568_-	C57	C57	bel_P7_m	C57
16_94498574_-	C57	C57	bel_P7_m	C57
16_94498636_-	C57	C57	bel_P7_m	C57
16_94498643_-	C57	C57	bel_P7_m	C57
16_95720773_+	C57	C57	bel_P7_m	C57
17_24883132_-	PWK	NOT	bel_P7_m	non_high_conf_aim6a
17_25567102_-	C57	NOT	bel_P7_m	non_high_conf_aim6a
17_25567118_-	C57	NOT	bel_P7_m	non_high_conf_aim6a
17_25567170_-	C57	C57	bel_P7_m	C57
17_25964328_-	C57	C57	bel_P7_m	C57
17_25964348_-	C57	C57	bel_P7_m	C57
17_25964457_-	PWK	PWK	bel_P7_m	PWK
17_26792222_+	PWK	NOT	bel_P7_m	non_high_conf_aim6a
17_28060828_+	MAT	MAT	bel_P7_m	MAT
1_72858904_-	PWK	PWK	bel_P7_m	PWK
17_28971949_-	PWK	PWK	bel_P7_m	PWK
17_28971955_-	PWK	PWK	bel_P7_m	PWK
17_28972060_-	PWK	PWK	bel_P7_m	PWK
17_28972219_-	PWK	PWK	bel_P7_m	PWK
17_3197021_+	C57	NOT	bel_P7_m	non_high_conf_aim6a
17_3197033_+	C57	NOT	bel_P7_m	non_high_conf_aim6a
17_3197049_+	C57	NOT	bel_P7_m	non_high_conf_aim6a
17_34119512_-	C57	C57	bel_P7_m	C57
17_34119543_-	C57	C57	bel_P7_m	C57
17_45392138_-	PWK	PWK	bel_P7_m	PWK
17_45545554_-	C57	C57	bel_P7_m	C57
17_46674970_-	PWK	NOT	bel_P7_m	non_high_conf_aim6a
17_46928754_-	PWK	PWK	bel_P7_m	PWK
17_47623224_+	C57	C57	bel_P7_m	C57
17_51739677_-	C57	C57	bel_P7_m	C57
17_51739709_-	C57	C57	bel_P7_m	C57
17_51739724_-	C57	C57	bel_P7_m	C57
17_51739780_-	C57	C57	bel_P7_m	non_high_conf_aim6a
17_56258728_+	C57	C57	bel_P7_m	non_high_conf_aim6a
17_56401967_+	C57	C57	bel_P7_m	C57
17_57081015_-	C57	C57	bel_P7_m	C57
17_57081068_-	C57	C57	bel_P7_m	C57
17_57081091_-	C57	C57	bel_P7_m	C57
17_57081132_-	C57	C57	bel_P7_m	C57
17_65967770_-	C57	C57	bel_P7_m	C57
17_66495109_-	C57	NOT	bel_P7_m	non_high_conf_aim6a
17_83477866_+	PWK	NOT	bel_P7_m	non_high_conf_aim6a
17_83477920_+	PWK	PWK	bel_P7_m	PWK
18_15393312_-	MAT	MAT	bel_P7_m	non_high_conf_aim6a
18_24284858_+	MAT	NOT	bel_P7_m	non_high_conf_aim6a
18_24285914_+	PWK	PWK	bel_P7_m	PWK
18_24601505_-	C57	C57	bel_P7_m	C57
18_25478533_-	PWK	PWK	bel_P7_m	PWK
18_34314457_+	PWK	PWK	bel_P7_m	PWK
18_34314985_+	PWK	NOT	bel_P7_m	non_high_conf_aim6a
18_34315475_+	MAT	MAT	bel_P7_m	MAT
18_34318507_+	PWK	PWK	bel_P7_m	PWK
18_34318595_+	PWK	PWK	bel_P7_m	PWK
18_34318639_+	PWK	NOT	bel_P7_m	non_high_conf_aim6a
18_34633258_-	PWK	PWK	bel_P7_m	non_high_conf_aim6a
18_34633284_-	PWK	PWK	bel_P7_m	non_high_conf_aim6a
18_34633374_-	PWK	PWK	bel_P7_m	PWK
18_35671454_-	PWK	PWK	bel_P7_m	PWK
18_35671520_-	PWK	PWK	bel_P7_m	PWK
18_36766609_-	PWK	PWK	bel_P7_m	PWK
18_36766645_-	PWK	PWK	bel_P7_m	PWK
18_36791264_+	PWK	PWK	bel_P7_m	PWK
18_36791283_+	PWK	PWK	bel_P7_m	PWK
18_36791291_+	PWK	PWK	bel_P7_m	PWK
18_37817129_+	PWK	NOT	bel_P7_m	non_high_conf_aim6a
18_38198198_-	MAT	NOT	bel_P7_m	non_high_conf_aim6a
18_38198204_-	MAT	NOT	bel_P7_m	non_high_conf_aim6a
18_47247769_-	PWK	PWK	bel_P7_m	PWK
18_58677955_+	C57	C57	bel_P7_m	C57
18_58677989_+	C57	C57	bel_P7_m	C57
18_60707901_-	MAT	MAT	bel_P7_m	MAT
18_60713015_-	PAT	C57	bel_P7_m	non_high_conf_aim6a
18_60713537_-	MAT	NOT	bel_P7_m	non_high_conf_aim6a
18_61715808_-	PWK	PWK	bel_P7_m	non_high_conf_aim6a
18_63777903_+	PWK	PWK	bel_P7_m	PWK
18_65623355_+	MAT	NOT	bel_P7_m	non_high_conf_aim6a
18_65623365_+	MAT	NOT	bel_P7_m	non_high_conf_aim6a
18_67479776_+	PWK	NOT	bel_P7_m	non_high_conf_aim6a
18_67479801_+	PWK	NOT	bel_P7_m	non_high_conf_aim6a
18_6788715_+	C57	C57	bel_P7_m	C57
1_87450332_+	C57	C57	bel_P7_m	C57
1_87450338_+	C57	C57	bel_P7_m	C57
18_80119298_+	C57	C57	bel_P7_m	C57
18_82584465_+	C57	C57	bel_P7_m	C57
1_89143793_+	C57	C57	bel_P7_m	non_high_conf_aim6a
1_89144534_+	PWK	PWK	bel_P7_m	non_high_conf_aim6a
1_89890640_+	MAT	C57	bel_P7_m	non_high_conf_aim6a
1_90612471_+	PWK	PWK	bel_P7_m	PWK
1_90612502_+	PWK	PWK	bel_P7_m	PWK
1_90612507_+	PWK	PWK	bel_P7_m	PWK
1_90612514_+	PWK	PWK	bel_P7_m	PWK
19_11774517_+	PWK	PWK	bel_P7_m	PWK
19_11774578_+	PWK	PWK	bel_P7_m	non_high_conf_aim6a
19_11774742_+	PWK	PWK	bel_P7_m	non_high_conf_aim6a
19_15905747_-	C57	C57	bel_P7_m	C57
19_16385186_+	C57	C57	bel_P7_m	C57
19_16385239_+	C57	C57	bel_P7_m	C57
19_16385245_+	C57	C57	bel_P7_m	C57
19_16385254_+	C57	C57	bel_P7_m	C57
19_21857865_+	PWK	PWK	bel_P7_m	PWK
19_21857875_+	PWK	PWK	bel_P7_m	PWK
19_21857886_+	PWK	PWK	bel_P7_m	non_high_conf_aim6a
19_29022183_-	PWK	PWK	bel_P7_m	PWK
1_93622166_-	C57	C57	bel_P7_m	C57
19_3815613_+	PWK	NOT	bel_P7_m	non_high_conf_aim6a
19_40550938_-	PWK	PWK	bel_P7_m	non_high_conf_aim6a
19_40551033_-	PWK	PWK	bel_P7_m	non_high_conf_aim6a
19_42121126_+	C57	C57	bel_P7_m	C57
19_43500010_-	C57	C57	bel_P7_m	C57
19_43500182_-	C57	C57	bel_P7_m	C57
19_44303266_+	C57	C57	bel_P7_m	C57
19_44303302_+	C57	C57	bel_P7_m	non_high_conf_aim6a
19_44303306_+	C57	C57	bel_P7_m	C57
19_44303341_+	C57	C57	bel_P7_m	C57
19_44304355_+	PWK	PWK	bel_P7_m	PWK
19_44305713_+	PWK	PWK	bel_P7_m	PWK
19_44305729_+	PWK	PWK	bel_P7_m	PWK
19_44305775_+	PWK	PWK	bel_P7_m	PWK
19_44305984_+	PWK	PWK	bel_P7_m	PWK
19_45529183_+	PWK	PWK	bel_P7_m	PWK
19_45529267_+	MAT	NOT	bel_P7_m	non_high_conf_aim6a
19_46084349_+	PAT	NOT	bel_P7_m	non_high_conf_aim6a
19_46515648_+	C57	C57	bel_P7_m	C57
19_47023988_+	PWK	NOT	bel_P7_m	non_high_conf_aim6a
19_47024012_+	PWK	NOT	bel_P7_m	non_high_conf_aim6a
19_47024882_+	C57	C57	bel_P7_m	C57
19_47024959_+	C57	C57	bel_P7_m	C57
19_47024961_+	C57	C57	bel_P7_m	C57
19_47257508_+	C57	C57	bel_P7_m	C57
19_55298515_-	PWK	PWK	bel_P7_m	non_high_conf_aim6a
19_5647376_+	PWK	PWK	bel_P7_m	PWK
19_5647382_+	PWK	PWK	bel_P7_m	PWK
19_57033645_-	PWK	PWK	bel_P7_m	PWK
19_57033752_-	PWK	PWK	bel_P7_m	PWK
19_57033793_-	PWK	PWK	bel_P7_m	PWK
19_57033907_-	PWK	PWK	bel_P7_m	PWK
19_57037147_-	C57	C57	bel_P7_m	C57
19_57037167_-	C57	C57	bel_P7_m	C57
19_57037192_-	C57	C57	bel_P7_m	C57
19_57037233_-	C57	C57	bel_P7_m	C57
19_58796778_-	C57	C57	bel_P7_m	C57
19_58796819_-	C57	C57	bel_P7_m	C57
19_58796881_-	C57	C57	bel_P7_m	C57
19_58797547_-	C57	C57	bel_P7_m	C57
19_6052998_+	C57	C57	bel_P7_m	C57
19_6053016_+	C57	C57	bel_P7_m	C57
19_6053064_+	C57	C57	bel_P7_m	C57
19_6053074_+	C57	C57	bel_P7_m	C57
1_97645743_-	PWK	NOT	bel_P7_m	non_high_conf_aim6a
1_97707678_-	PWK	PWK	bel_P7_m	non_high_conf_aim6a
2_102789408_+	C57	C57	bel_P7_m	non_high_conf_aim6a
2_102789455_+	C57	C57	bel_P7_m	C57
2_102789463_+	C57	C57	bel_P7_m	C57
2_102789484_+	C57	C57	bel_P7_m	C57
2_102789570_+	C57	C57	bel_P7_m	C57
2_102789609_+	C57	C57	bel_P7_m	C57
2_102789637_+	C57	C57	bel_P7_m	C57
2_102789789_+	C57	C57	bel_P7_m	C57
2_102789804_+	C57	C57	bel_P7_m	C57
2_102789915_+	C57	C57	bel_P7_m	C57
2_102789983_+	C57	C57	bel_P7_m	C57
2_102790023_+	C57	C57	bel_P7_m	C57
2_104146703_-	C57	C57	bel_P7_m	non_high_conf_aim6a
2_104148332_-	MAT	MAT	bel_P7_m	non_high_conf_aim6a
2_104148337_-	MAT	MAT	bel_P7_m	non_high_conf_aim6a
2_11790122_+	C57	C57	bel_P7_m	C57
2_11790129_+	C57	C57	bel_P7_m	C57
2_118791899_+	PWK	NOT	bel_P7_m	non_high_conf_aim6a
2_118793581_+	PWK	PWK	bel_P7_m	PWK
2_118793623_+	PWK	PWK	bel_P7_m	PWK
2_118793639_+	PWK	PWK	bel_P7_m	PWK
2_127259201_+	MAT	MAT	bel_P7_m	MAT
2_129092956_+	PWK	NOT	bel_P7_m	non_high_conf_aim6a
2_129198147_-	C57	NOT	bel_P7_m	non_high_conf_aim6a
2_129630047_+	PWK	NOT	bel_P7_m	non_high_conf_aim6a
2_130708930_-	PWK	PWK	bel_P7_m	PWK
2_130708938_-	PWK	PWK	bel_P7_m	PWK
2_130709030_-	PWK	PWK	bel_P7_m	PWK
2_131026257_+	PWK	PWK	bel_P7_m	PWK
2_131026313_+	PWK	PWK	bel_P7_m	PWK
2_131296595_+	C57	C57	bel_P7_m	C57
2_131296625_+	C57	C57	bel_P7_m	C57
2_131995242_-	C57	C57	bel_P7_m	C57
2_131996209_-	PWK	PWK	bel_P7_m	PWK
2_131996227_-	PWK	PWK	bel_P7_m	PWK
2_131996242_-	PWK	PWK	bel_P7_m	PWK
2_151594402_-	C57	NOT	bel_P7_m	non_high_conf_aim6a
2_152109611_+	C57	NOT	bel_P7_m	non_high_conf_aim6a
2_153330798_+	PWK	PWK	bel_P7_m	PWK
2_153401552_+	PWK	PWK	bel_P7_m	PWK
2_153401561_+	PWK	PWK	bel_P7_m	PWK
2_153402021_+	C57	C57	bel_P7_m	C57
2_153402034_+	C57	C57	bel_P7_m	C57
2_156567455_+	PWK	PWK	bel_P7_m	PWK
2_157018260_-	PWK	PWK	bel_P7_m	PWK
2_157018314_-	PWK	PWK	bel_P7_m	PWK
2_160762343_+	C57	C57	bel_P7_m	C57
2_160762348_+	C57	NOT	bel_P7_m	non_high_conf_aim6a
2_163615945_+	PWK	PWK	bel_P7_m	non_high_conf_aim6a
2_165290333_-	PWK	NOT	bel_P7_m	non_high_conf_aim6a
2_165785009_-	C57	C57	bel_P7_m	non_high_conf_aim6a
2_165785024_-	C57	NOT	bel_P7_m	non_high_conf_aim6a
2_167643923_-	C57	C57	bel_P7_m	C57
2_167644021_-	C57	C57	bel_P7_m	C57
2_167977494_+	PWK	PWK	bel_P7_m	PWK
2_167977513_+	PWK	NOT	bel_P7_m	non_high_conf_aim6a
2_174097220_+	PWK	PWK	bel_P7_m	PWK
2_174097242_+	PWK	PWK	bel_P7_m	PWK
2_178334123_+	PWK	PWK	bel_P7_m	PWK
2_178335572_+	PWK	PWK	bel_P7_m	PWK
2_178335586_+	PWK	PWK	bel_P7_m	PWK
2_178335713_+	PWK	PWK	bel_P7_m	PWK
2_178335742_+	PWK	PWK	bel_P7_m	PWK
2_178335758_+	PWK	PWK	bel_P7_m	PWK
2_179913000_-	PWK	PWK	bel_P7_m	PWK
2_20849610_-	PWK	PWK	bel_P7_m	PWK
2_20849790_-	PWK	PWK	bel_P7_m	PWK
2_20881109_-	C57	C57	bel_P7_m	C57
2_20881147_-	C57	C57	bel_P7_m	C57
2_20881161_-	C57	C57	bel_P7_m	C57
2_25505437_+	MAT	MAT	bel_P7_m	MAT
2_25575796_-	PWK	PWK	bel_P7_m	PWK
2_26636179_+	C57	C57	bel_P7_m	C57
2_27019265_+	PWK	PWK	bel_P7_m	PWK
2_28566416_-	C57	C57	bel_P7_m	C57
2_28824644_-	PWK	NOT	bel_P7_m	non_high_conf_aim6a
2_30822841_+	PWK	PWK	bel_P7_m	PWK
2_30822855_+	PWK	PWK	bel_P7_m	PWK
2_3225598_+	MAT	NOT	bel_P7_m	non_high_conf_aim6a
2_3225609_+	MAT	NOT	bel_P7_m	non_high_conf_aim6a
2_33137668_-	PWK	PWK	bel_P7_m	PWK
2_33732506_-	PAT	NOT	bel_P7_m	non_high_conf_aim6a
2_37570039_-	MAT	NOT	bel_P7_m	non_high_conf_aim6a
2_4612875_+	PWK	PWK	bel_P7_m	PWK
2_4908217_+	PWK	PWK	bel_P7_m	PWK
2_4908345_+	PWK	PWK	bel_P7_m	PWK
2_49771692_+	C57	C57	bel_P7_m	C57
2_49771785_+	C57	C57	bel_P7_m	C57
2_70713989_-	C57	C57	bel_P7_m	C57
2_91918127_+	PWK	PWK	bel_P7_m	PWK
2_91933092_-	C57	C57	bel_P7_m	C57
2_94412006_-	C57	C57	bel_P7_m	C57
3_101462796_+	C57	C57	bel_P7_m	C57
3_105678974_-	PWK	PWK	bel_P7_m	non_high_conf_aim6a
3_105718913_+	PWK	PWK	bel_P7_m	PWK
3_107471232_-	PWK	PWK	bel_P7_m	PWK
3_108412421_-	C57	C57	bel_P7_m	C57
3_108414314_-	PWK	PWK	bel_P7_m	PWK
3_116028110_+	PWK	PWK	bel_P7_m	PWK
3_129983892_-	PWK	NOT	bel_P7_m	non_high_conf_aim6a
3_131643061_+	C57	C57	bel_P7_m	C57
3_144688545_-	PWK	PWK	bel_P7_m	PWK
3_144688575_-	PWK	PWK	bel_P7_m	PWK
3_27241456_+	C57	C57	bel_P7_m	C57
3_36090983_+	PWK	PWK	bel_P7_m	non_high_conf_aim6a
3_36091004_+	PWK	PWK	bel_P7_m	non_high_conf_aim6a
3_51250495_+	PWK	NOT	bel_P7_m	non_high_conf_aim6a
3_80688245_-	PWK	NOT	bel_P7_m	non_high_conf_aim6a
3_80688289_-	PWK	NOT	bel_P7_m	non_high_conf_aim6a
3_80688296_-	PWK	NOT	bel_P7_m	non_high_conf_aim6a
3_81954452_+	PAT	PAT	bel_P7_m	non_high_conf_aim6a
3_84165140_-	PWK	NOT	bel_P7_m	non_high_conf_aim6a
3_87987880_-	C57	C57	bel_P7_m	C57
3_89755303_-	C57	C57	bel_P7_m	C57
3_90487792_+	C57	C57	bel_P7_m	C57
3_94881918_+	C57	C57	bel_P7_m	C57
3_96560878_+	C57	C57	bel_P7_m	C57
3_96643868_+	PWK	PWK	bel_P7_m	PWK
3_96643872_+	PWK	PWK	bel_P7_m	PWK
3_97690556_-	MAT	NOT	bel_P7_m	non_high_conf_aim6a
4_107874046_+	PWK	PWK	bel_P7_m	PWK
4_107874114_+	PWK	PWK	bel_P7_m	PWK
4_107874152_+	PWK	PWK	bel_P7_m	PWK
4_107874169_+	PWK	PWK	bel_P7_m	PWK
4_107874174_+	PWK	PWK	bel_P7_m	PWK
4_107874185_+	PWK	PWK	bel_P7_m	PWK
4_107874461_+	C57	NOT	bel_P7_m	non_high_conf_aim6a
4_119467216_-	PWK	NOT	bel_P7_m	non_high_conf_aim6a
4_119467235_-	PWK	NOT	bel_P7_m	non_high_conf_aim6a
4_119467901_-	C57	NOT	bel_P7_m	non_high_conf_aim6a
4_124856283_-	C57	C57	bel_P7_m	C57
4_125709133_+	PAT	NOT	bel_P7_m	non_high_conf_aim6a
4_126613754_+	PWK	PWK	bel_P7_m	PWK
4_128565969_+	MAT	MAT	bel_P7_m	MAT
4_128910557_+	C57	C57	bel_P7_m	C57
4_128910744_+	C57	C57	bel_P7_m	C57
4_128910757_+	C57	C57	bel_P7_m	C57
4_128910763_+	C57	C57	bel_P7_m	C57
4_128910769_+	C57	C57	bel_P7_m	C57
4_129608230_+	PWK	NOT	bel_P7_m	non_high_conf_aim6a
4_129608241_+	PWK	NOT	bel_P7_m	non_high_conf_aim6a
4_133062043_+	PAT	NOT	bel_P7_m	non_high_conf_aim6a
4_134526373_-	C57	C57	bel_P7_m	C57
4_134526391_-	C57	C57	bel_P7_m	C57
4_134526393_-	C57	C57	bel_P7_m	C57
4_134526398_-	C57	C57	bel_P7_m	C57
4_134526411_-	C57	C57	bel_P7_m	C57
4_134538173_-	PWK	PWK	bel_P7_m	PWK
4_136654618_-	C57	C57	bel_P7_m	C57
[truncated: 2,693 more rows]
