# Supplementary material for: Sequence and parent-of-origin dependent m6A contribute to allele-specific gene expression
Source: EMBO J. 2025 Jun 3;44(14):4120–49. doi: 10.1038/s44318-025-00476-3 (PMC12264043; doi:10.1038/s44318-025-00476-3)
Supplement: Supplementary file 8 — Source data Fig. 4 [file 44318_2025_476_MOESM8_ESM.zip]

Archive with 9 entries (4 files):
- Figure 4/
- Figure 4/4A/
- Figure 4/4A/EMBOJ-2024-118564_SourceDataForFigure4A.xls
- Figure 4/4B/
- Figure 4/4B/EMBOJ-2024-118564_SourceDataForFigure4B.xls
- Figure 4/4D/
- Figure 4/4D/EMBOJ-2024-118564_SourceDataForFigure4D.xls
- Figure 4/4E/
- Figure 4/4E/EMBOJ-2024-118564_SourceDataForFigure4E.xls
