# Supplementary material for: Sequence and parent-of-origin dependent m6A contribute to allele-specific gene expression
Source: EMBO J. 2025 Jun 3;44(14):4120–49. doi: 10.1038/s44318-025-00476-3 (PMC12264043; doi:10.1038/s44318-025-00476-3)
Supplement: Supplementary file 8 — Source data Fig. 4 [file 44318_2025_476_MOESM8_ESM.zip › Figure 4/4A/EMBOJ-2024-118564_SourceDataForFigure4A.xls]

## Sheet: allelic_read_ratio
site	C57_allelic_read_ratio	input_bias	sample_id	sample_type
10_100096176_+	0.55	C57	bel_P0_m_F1i	Input
10_100096247_+	0.568627	C57	bel_P0_m_F1i	Input
10_100096253_+	0.565217	C57	bel_P0_m_F1i	Input
10_100096390_+	0.451613	PWK	bel_P0_m_F1i	Input
10_100096431_+	0.535714	C57	bel_P0_m_F1i	Input
10_100096444_+	0.551724	C57	bel_P0_m_F1i	Input
10_100096449_+	0.535714	C57	bel_P0_m_F1i	Input
10_100096454_+	0.535714	C57	bel_P0_m_F1i	Input
10_100096460_+	0.533333	C57	bel_P0_m_F1i	Input
10_100096477_+	0.555556	C57	bel_P0_m_F1i	Input
10_100096486_+	0.551724	C57	bel_P0_m_F1i	Input
10_100096497_+	0.580645	C57	bel_P0_m_F1i	Input
10_100096585_+	0.510204	C57	bel_P0_m_F1i	Input
10_100096624_+	0.428571	PWK	bel_P0_m_F1i	Input
10_100096667_+	0.387097	PWK	bel_P0_m_F1i	Input
10_100096697_+	0.37037	PWK	bel_P0_m_F1i	Input
10_100096801_+	0.435897	PWK	bel_P0_m_F1i	Input
10_103418334_+	0.597222	C57	bel_P0_m_F1i	Input
10_110944211_-	0.758621	C57	bel_P0_m_F1i	Input
10_110944216_-	0.741935	C57	bel_P0_m_F1i	Input
10_110944242_-	0.777778	C57	bel_P0_m_F1i	Input
10_110944262_-	0.740741	C57	bel_P0_m_F1i	Input
10_110944295_-	0.677419	C57	bel_P0_m_F1i	Input
10_110944342_-	0.566038	C57	bel_P0_m_F1i	Input
10_110944457_-	0.516129	C57	bel_P0_m_F1i	Input
10_111508162_+	0.641509	C57	bel_P0_m_F1i	Input
10_112926538_-	0.579125	C57	bel_P0_m_F1i	Input
10_112927110_-	0.540541	C57	bel_P0_m_F1i	Input
10_112927196_-	0.495575	PWK	bel_P0_m_F1i	Input
10_112927223_-	0.507937	C57	bel_P0_m_F1i	Input
10_112927251_-	0.505415	C57	bel_P0_m_F1i	Input
10_112927272_-	0.514881	C57	bel_P0_m_F1i	Input
10_112927384_-	0.674603	C57	bel_P0_m_F1i	Input
10_112927431_-	0.853933	C57	bel_P0_m_F1i	Input
10_112927556_-	0.925676	C57	bel_P0_m_F1i	Input
10_112927563_-	0.896104	C57	bel_P0_m_F1i	Input
10_112927583_-	0.728324	C57	bel_P0_m_F1i	Input
10_112927608_-	0.615385	C57	bel_P0_m_F1i	Input
10_112927674_-	0.558376	C57	bel_P0_m_F1i	Input
10_112927717_-	0.558333	C57	bel_P0_m_F1i	Input
10_112927746_-	0.54386	C57	bel_P0_m_F1i	Input
10_112927853_-	0.494024	PWK	bel_P0_m_F1i	Input
10_112927861_-	0.481061	PWK	bel_P0_m_F1i	Input
10_112927926_-	0.546763	C57	bel_P0_m_F1i	Input
10_112928075_-	0.583333	C57	bel_P0_m_F1i	Input
10_112928082_-	0.583333	C57	bel_P0_m_F1i	Input
10_112928382_-	0.52	C57	bel_P0_m_F1i	Input
10_112928394_-	0.492958	PWK	bel_P0_m_F1i	Input
10_112928526_-	0.490141	PWK	bel_P0_m_F1i	Input
10_112928568_-	0.482866	PWK	bel_P0_m_F1i	Input
10_112928652_-	0.452555	PWK	bel_P0_m_F1i	Input
10_115290710_-	0.541667	C57	bel_P0_m_F1i	Input
10_115290738_-	0.576923	C57	bel_P0_m_F1i	Input
10_116417993_-	0.6	C57	bel_P0_m_F1i	Input
10_116417997_-	0.666667	C57	bel_P0_m_F1i	Input
10_116906931_-	0.590909	C57	bel_P0_m_F1i	Input
10_117073559_-	0.625	C57	bel_P0_m_F1i	Input
10_117073578_-	0.580645	C57	bel_P0_m_F1i	Input
10_117073776_-	0.52381	C57	bel_P0_m_F1i	Input
10_117215489_-	0.606742	C57	bel_P0_m_F1i	Input
10_117215543_-	0.564356	C57	bel_P0_m_F1i	Input
10_117215725_-	0.561404	C57	bel_P0_m_F1i	Input
10_117735320_-	0.555556	C57	bel_P0_m_F1i	Input
10_117735332_-	0.458333	PWK	bel_P0_m_F1i	Input
10_121265606_-	0.545455	C57	bel_P0_m_F1i	Input
10_121265634_-	0.588235	C57	bel_P0_m_F1i	Input
10_121265703_-	0.571429	C57	bel_P0_m_F1i	Input
10_121265738_-	0.555556	C57	bel_P0_m_F1i	Input
10_121265857_-	0.466667	PWK	bel_P0_m_F1i	Input
10_121265863_-	0.454545	PWK	bel_P0_m_F1i	Input
10_121265915_-	0.47619	PWK	bel_P0_m_F1i	Input
10_121265985_-	0.536585	C57	bel_P0_m_F1i	Input
10_121265987_-	0.512821	C57	bel_P0_m_F1i	Input
10_121266025_-	0.448276	PWK	bel_P0_m_F1i	Input
10_121266392_-	0.535714	C57	bel_P0_m_F1i	Input
10_121266503_-	0.5	C57	bel_P0_m_F1i	Input
10_121266555_-	0.424242	PWK	bel_P0_m_F1i	Input
10_121266566_-	0.393939	PWK	bel_P0_m_F1i	Input
10_121266634_-	0.37931	PWK	bel_P0_m_F1i	Input
10_121266643_-	0.37931	PWK	bel_P0_m_F1i	Input
10_121266748_-	0.404255	PWK	bel_P0_m_F1i	Input
10_121266892_-	0.568627	C57	bel_P0_m_F1i	Input
10_121266905_-	0.577778	C57	bel_P0_m_F1i	Input
10_121267020_-	0.783784	C57	bel_P0_m_F1i	Input
10_121267031_-	0.794118	C57	bel_P0_m_F1i	Input
10_121267424_-	0.416667	PWK	bel_P0_m_F1i	Input
10_121267456_-	0.516129	C57	bel_P0_m_F1i	Input
10_121395249_+	0.43662	PWK	bel_P0_m_F1i	Input
10_121395258_+	0.424242	PWK	bel_P0_m_F1i	Input
10_121785663_-	0.507692	C57	bel_P0_m_F1i	Input
10_121785684_-	0.484848	PWK	bel_P0_m_F1i	Input
10_122081441_-	0.433333	PWK	bel_P0_m_F1i	Input
10_122941363_+	0.423077	PWK	bel_P0_m_F1i	Input
10_122995532_-	0.583333	C57	bel_P0_m_F1i	Input
10_122995584_-	0.547619	C57	bel_P0_m_F1i	Input
10_122995600_-	0.520833	C57	bel_P0_m_F1i	Input
10_123013763_-	0.441176	PWK	bel_P0_m_F1i	Input
10_123013858_-	0.608696	C57	bel_P0_m_F1i	Input
10_123264274_+	0.681818	C57	bel_P0_m_F1i	Input
10_123264939_+	0.510638	C57	bel_P0_m_F1i	Input
10_123265229_+	0.544304	C57	bel_P0_m_F1i	Input
10_123265231_+	0.52381	C57	bel_P0_m_F1i	Input
10_123265259_+	0.509615	C57	bel_P0_m_F1i	Input
10_123265388_+	0.521127	C57	bel_P0_m_F1i	Input
10_123265402_+	0.507692	C57	bel_P0_m_F1i	Input
10_123738972_+	0.464286	PWK	bel_P0_m_F1i	Input
10_123738977_+	0.45283	PWK	bel_P0_m_F1i	Input
10_123739020_+	0.384615	PWK	bel_P0_m_F1i	Input
10_123739076_+	0.444444	PWK	bel_P0_m_F1i	Input
10_123739082_+	0.484848	PWK	bel_P0_m_F1i	Input
10_123739104_+	0.5	C57	bel_P0_m_F1i	Input
10_123739136_+	0.549451	C57	bel_P0_m_F1i	Input
10_123739140_+	0.556701	C57	bel_P0_m_F1i	Input
10_123739227_+	0.511364	C57	bel_P0_m_F1i	Input
10_123739261_+	0.538462	C57	bel_P0_m_F1i	Input
10_123739295_+	0.534247	C57	bel_P0_m_F1i	Input
10_123739346_+	0.54386	C57	bel_P0_m_F1i	Input
10_123739380_+	0.548387	C57	bel_P0_m_F1i	Input
10_126996523_+	0.8125	C57	bel_P0_m_F1i	Input
10_127055408_-	0.394737	PWK	bel_P0_m_F1i	Input
10_127067720_-	0.6	C57	bel_P0_m_F1i	Input
10_127067732_-	0.581818	C57	bel_P0_m_F1i	Input
10_127095733_-	0.530612	C57	bel_P0_m_F1i	Input
10_127095950_-	0.625	C57	bel_P0_m_F1i	Input
10_127095960_-	0.65625	C57	bel_P0_m_F1i	Input
10_127171632_+	0.549296	C57	bel_P0_m_F1i	Input
10_127171763_+	0.579365	C57	bel_P0_m_F1i	Input
10_127171814_+	0.553846	C57	bel_P0_m_F1i	Input
10_127190596_-	0.528	C57	bel_P0_m_F1i	Input
10_127190672_-	0.527675	C57	bel_P0_m_F1i	Input
10_127526868_-	0.430556	PWK	bel_P0_m_F1i	Input
10_127605549_-	0.491525	PWK	bel_P0_m_F1i	Input
10_128327118_+	0.61194	C57	bel_P0_m_F1i	Input
10_128327159_+	0.541667	C57	bel_P0_m_F1i	Input
10_128438236_+	0.43299	PWK	bel_P0_m_F1i	Input
10_128438279_+	0.377049	PWK	bel_P0_m_F1i	Input
10_128438301_+	0.408163	PWK	bel_P0_m_F1i	Input
10_128438373_+	0.55	C57	bel_P0_m_F1i	Input
10_128544174_-	0.590909	C57	bel_P0_m_F1i	Input
10_128544179_-	0.6	C57	bel_P0_m_F1i	Input
10_128544550_-	0.5	C57	bel_P0_m_F1i	Input
10_128557887_-	0.444444	PWK	bel_P0_m_F1i	Input
10_128677815_-	0.45977	PWK	bel_P0_m_F1i	Input
10_128677817_-	0.466667	PWK	bel_P0_m_F1i	Input
10_128806738_+	0.541667	C57	bel_P0_m_F1i	Input
10_13515370_+	0.581395	C57	bel_P0_m_F1i	Input
10_13515386_+	0.564103	C57	bel_P0_m_F1i	Input
10_14127500_+	0.619048	C57	bel_P0_m_F1i	Input
10_14149316_+	0.411765	PWK	bel_P0_m_F1i	Input
10_14149323_+	0.4	PWK	bel_P0_m_F1i	Input
10_14149333_+	0.424242	PWK	bel_P0_m_F1i	Input
10_14149377_+	0.454545	PWK	bel_P0_m_F1i	Input
10_14150694_+	0.454545	PWK	bel_P0_m_F1i	Input
10_14150871_+	0.428571	PWK	bel_P0_m_F1i	Input
10_14150947_+	0.538462	C57	bel_P0_m_F1i	Input
10_17915219_-	0.5	C57	bel_P0_m_F1i	Input
10_17915251_-	0.5	C57	bel_P0_m_F1i	Input
10_17915261_-	0.428571	PWK	bel_P0_m_F1i	Input
10_17915474_-	0.541667	C57	bel_P0_m_F1i	Input
10_17915558_-	0.37931	PWK	bel_P0_m_F1i	Input
10_17915567_-	0.333333	PWK	bel_P0_m_F1i	Input
10_21368408_+	0.508197	C57	bel_P0_m_F1i	Input
10_21368494_+	0.54	C57	bel_P0_m_F1i	Input
10_21368546_+	0.586957	C57	bel_P0_m_F1i	Input
10_21368567_+	0.591837	C57	bel_P0_m_F1i	Input
10_21368574_+	0.6	C57	bel_P0_m_F1i	Input
10_21368583_+	0.6	C57	bel_P0_m_F1i	Input
10_25170702_-	0.538462	C57	bel_P0_m_F1i	Input
10_25170723_-	0.475	PWK	bel_P0_m_F1i	Input
10_25170759_-	0.491228	PWK	bel_P0_m_F1i	Input
10_25170892_-	0.533333	C57	bel_P0_m_F1i	Input
10_25993230_-	0.391304	PWK	bel_P0_m_F1i	Input
10_25993624_-	0.409091	PWK	bel_P0_m_F1i	Input
10_25993848_-	0.428571	PWK	bel_P0_m_F1i	Input
10_25994008_-	0.428571	PWK	bel_P0_m_F1i	Input
10_26275202_-	0.444444	PWK	bel_P0_m_F1i	Input
10_26275877_-	0.419355	PWK	bel_P0_m_F1i	Input
10_26275891_-	0.416667	PWK	bel_P0_m_F1i	Input
10_26275924_-	0.363636	PWK	bel_P0_m_F1i	Input
10_26275935_-	0.375	PWK	bel_P0_m_F1i	Input
10_29197001_+	0.45	PWK	bel_P0_m_F1i	Input
10_29197157_+	0.56	C57	bel_P0_m_F1i	Input
10_29197259_+	0.606299	C57	bel_P0_m_F1i	Input
10_29197269_+	0.617647	C57	bel_P0_m_F1i	Input
10_29199198_+	0.827586	C57	bel_P0_m_F1i	Input
10_29199221_+	0.83871	C57	bel_P0_m_F1i	Input
10_29224514_+	0.459459	PWK	bel_P0_m_F1i	Input
10_29224523_+	0.488372	PWK	bel_P0_m_F1i	Input
10_29224619_+	0.444444	PWK	bel_P0_m_F1i	Input
10_29224729_+	0.5	C57	bel_P0_m_F1i	Input
10_29224864_+	0.451613	PWK	bel_P0_m_F1i	Input
10_29225098_+	0.438596	PWK	bel_P0_m_F1i	Input
10_29225106_+	0.453125	PWK	bel_P0_m_F1i	Input
10_29225128_+	0.5	C57	bel_P0_m_F1i	Input
10_29225179_+	0.496183	PWK	bel_P0_m_F1i	Input
10_29225208_+	0.518868	C57	bel_P0_m_F1i	Input
10_29225397_+	0.5	C57	bel_P0_m_F1i	Input
10_29227299_+	0.403101	PWK	bel_P0_m_F1i	Input
10_29227330_+	0.423841	PWK	bel_P0_m_F1i	Input
10_29227360_+	0.466019	PWK	bel_P0_m_F1i	Input
10_29227394_+	0.4875	PWK	bel_P0_m_F1i	Input
10_29227402_+	0.526316	C57	bel_P0_m_F1i	Input
10_29227431_+	0.52381	C57	bel_P0_m_F1i	Input
10_29227455_+	0.534247	C57	bel_P0_m_F1i	Input
10_29227485_+	0.473684	PWK	bel_P0_m_F1i	Input
10_29227494_+	0.472727	PWK	bel_P0_m_F1i	Input
10_29227513_+	0.471698	PWK	bel_P0_m_F1i	Input
10_29227613_+	0.491525	PWK	bel_P0_m_F1i	Input
10_29346898_-	0.506329	C57	bel_P0_m_F1i	Input
10_29346928_-	0.5	C57	bel_P0_m_F1i	Input
10_29346953_-	0.533333	C57	bel_P0_m_F1i	Input
10_29347789_-	0.516129	C57	bel_P0_m_F1i	Input
10_29347806_-	0.485714	PWK	bel_P0_m_F1i	Input
10_30690889_-	0.333333	PWK	bel_P0_m_F1i	Input
10_30690966_-	0.375	PWK	bel_P0_m_F1i	Input
10_31691009_-	0.64	C57	bel_P0_m_F1i	Input
10_31691030_-	0.62963	C57	bel_P0_m_F1i	Input
10_31691092_-	0.541667	C57	bel_P0_m_F1i	Input
10_33513109_-	0.636364	C57	bel_P0_m_F1i	Input
10_33513256_-	0.727273	C57	bel_P0_m_F1i	Input
10_33513263_-	0.73913	C57	bel_P0_m_F1i	Input
10_34283254_+	0.6	C57	bel_P0_m_F1i	Input
10_34283275_+	0.653061	C57	bel_P0_m_F1i	Input
10_34283354_+	0.560606	C57	bel_P0_m_F1i	Input
10_34283447_+	0.554455	C57	bel_P0_m_F1i	Input
10_34283516_+	0.596774	C57	bel_P0_m_F1i	Input
10_34283539_+	0.56338	C57	bel_P0_m_F1i	Input
10_34283562_+	0.555556	C57	bel_P0_m_F1i	Input
10_34283567_+	0.542169	C57	bel_P0_m_F1i	Input
10_34283663_+	0.490566	PWK	bel_P0_m_F1i	Input
10_34283695_+	0.5	C57	bel_P0_m_F1i	Input
10_34283748_+	0.615385	C57	bel_P0_m_F1i	Input
10_34283792_+	0.590909	C57	bel_P0_m_F1i	Input
10_34298103_+	0.445652	PWK	bel_P0_m_F1i	Input
10_34298176_+	0.529412	C57	bel_P0_m_F1i	Input
10_34298310_+	0.489655	PWK	bel_P0_m_F1i	Input
10_34298833_+	0.68	C57	bel_P0_m_F1i	Input
10_34298874_+	0.722222	C57	bel_P0_m_F1i	Input
10_34298968_+	0.549708	C57	bel_P0_m_F1i	Input
10_34299003_+	0.560311	C57	bel_P0_m_F1i	Input
10_34299038_+	0.56229	C57	bel_P0_m_F1i	Input
10_34299094_+	0.537634	C57	bel_P0_m_F1i	Input
10_34299111_+	0.5625	C57	bel_P0_m_F1i	Input
10_34299156_+	0.491803	PWK	bel_P0_m_F1i	Input
10_34299166_+	0.505208	C57	bel_P0_m_F1i	Input
10_34299194_+	0.493274	PWK	bel_P0_m_F1i	Input
10_34299227_+	0.506579	C57	bel_P0_m_F1i	Input
10_34299246_+	0.505556	C57	bel_P0_m_F1i	Input
10_34300842_+	0.513587	C57	bel_P0_m_F1i	Input
10_34300923_+	0.490421	PWK	bel_P0_m_F1i	Input
10_34300933_+	0.477733	PWK	bel_P0_m_F1i	Input
10_34301154_+	0.532895	C57	bel_P0_m_F1i	Input
10_34301160_+	0.536585	C57	bel_P0_m_F1i	Input
10_37136009_-	0.44511	PWK	bel_P0_m_F1i	Input
10_37136027_-	0.43401	PWK	bel_P0_m_F1i	Input
10_37136041_-	0.429012	PWK	bel_P0_m_F1i	Input
10_37136080_-	0.393035	PWK	bel_P0_m_F1i	Input
10_37136143_-	0.415584	PWK	bel_P0_m_F1i	Input
10_37136478_-	0.455782	PWK	bel_P0_m_F1i	Input
10_39563827_+	0.454545	PWK	bel_P0_m_F1i	Input
10_39563923_+	0.430556	PWK	bel_P0_m_F1i	Input
10_39564089_+	0.532609	C57	bel_P0_m_F1i	Input
10_39564102_+	0.552632	C57	bel_P0_m_F1i	Input
10_39564124_+	0.557692	C57	bel_P0_m_F1i	Input
10_39622062_-	0.73913	C57	bel_P0_m_F1i	Input
10_39622584_-	0.594595	C57	bel_P0_m_F1i	Input
10_39622616_-	0.606061	C57	bel_P0_m_F1i	Input
10_39874209_+	0.479339	PWK	bel_P0_m_F1i	Input
10_39874214_+	0.482759	PWK	bel_P0_m_F1i	Input
10_40936441_+	0.45679	PWK	bel_P0_m_F1i	Input
10_41907621_+	0.375	PWK	bel_P0_m_F1i	Input
10_41907836_+	0.466667	PWK	bel_P0_m_F1i	Input
10_41907841_+	0.44	PWK	bel_P0_m_F1i	Input
10_42196550_-	0.4	PWK	bel_P0_m_F1i	Input
10_42196574_-	0.347826	PWK	bel_P0_m_F1i	Input
10_43002834_-	0.454545	PWK	bel_P0_m_F1i	Input
10_43002875_-	0.581818	C57	bel_P0_m_F1i	Input
10_43003021_-	0.59434	C57	bel_P0_m_F1i	Input
10_43003484_-	0.535714	C57	bel_P0_m_F1i	Input
10_43003553_-	0.596774	C57	bel_P0_m_F1i	Input
10_43003571_-	0.56338	C57	bel_P0_m_F1i	Input
10_43003637_-	0.630435	C57	bel_P0_m_F1i	Input
10_43003670_-	0.59375	C57	bel_P0_m_F1i	Input
10_43003679_-	0.555556	C57	bel_P0_m_F1i	Input
10_43003917_-	0.595745	C57	bel_P0_m_F1i	Input
10_43003977_-	0.613333	C57	bel_P0_m_F1i	Input
10_43004010_-	0.56383	C57	bel_P0_m_F1i	Input
10_43004087_-	0.527559	C57	bel_P0_m_F1i	Input
10_43004129_-	0.553191	C57	bel_P0_m_F1i	Input
10_43004146_-	0.607595	C57	bel_P0_m_F1i	Input
10_43004154_-	0.621622	C57	bel_P0_m_F1i	Input
10_43004212_-	0.626263	C57	bel_P0_m_F1i	Input
10_43004294_-	0.618182	C57	bel_P0_m_F1i	Input
10_43004307_-	0.634146	C57	bel_P0_m_F1i	Input
10_43021048_-	0.55102	C57	bel_P0_m_F1i	Input
10_43021831_-	0.41791	PWK	bel_P0_m_F1i	Input
10_43021851_-	0.384615	PWK	bel_P0_m_F1i	Input
10_43021926_-	0.548387	C57	bel_P0_m_F1i	Input
10_43021948_-	0.5	C57	bel_P0_m_F1i	Input
10_43021967_-	0.5	C57	bel_P0_m_F1i	Input
10_43021973_-	0.5	C57	bel_P0_m_F1i	Input
10_43022260_-	0.404494	PWK	bel_P0_m_F1i	Input
10_43022346_-	0.423729	PWK	bel_P0_m_F1i	Input
10_43022642_-	0.456522	PWK	bel_P0_m_F1i	Input
10_43022695_-	0.459184	PWK	bel_P0_m_F1i	Input
10_43022737_-	0.443299	PWK	bel_P0_m_F1i	Input
10_43022789_-	0.423077	PWK	bel_P0_m_F1i	Input
10_43022806_-	0.421053	PWK	bel_P0_m_F1i	Input
10_43022837_-	0.347826	PWK	bel_P0_m_F1i	Input
10_43022845_-	0.347826	PWK	bel_P0_m_F1i	Input
10_43532883_-	0.227273	PWK	bel_P0_m_F1i	Input
10_43533061_-	0.318182	PWK	bel_P0_m_F1i	Input
10_4356322_+	0.470588	PWK	bel_P0_m_F1i	Input
10_4356367_+	0.47191	PWK	bel_P0_m_F1i	Input
10_4356373_+	0.483146	PWK	bel_P0_m_F1i	Input
10_43582910_+	0.498182	PWK	bel_P0_m_F1i	Input
10_43582929_+	0.488722	PWK	bel_P0_m_F1i	Input
10_43582956_+	0.502128	C57	bel_P0_m_F1i	Input
10_43583000_+	0.483871	PWK	bel_P0_m_F1i	Input
10_43583051_+	0.425325	PWK	bel_P0_m_F1i	Input
10_43583060_+	0.409639	PWK	bel_P0_m_F1i	Input
10_4427368_-	0.521739	C57	bel_P0_m_F1i	Input
10_45158417_+	0.5	C57	bel_P0_m_F1i	Input
10_45158532_+	0.567568	C57	bel_P0_m_F1i	Input
10_45158553_+	0.534884	C57	bel_P0_m_F1i	Input
10_45158588_+	0.507246	C57	bel_P0_m_F1i	Input
10_45158596_+	0.52	C57	bel_P0_m_F1i	Input
10_45158646_+	0.529412	C57	bel_P0_m_F1i	Input
10_45158666_+	0.574074	C57	bel_P0_m_F1i	Input
10_45158678_+	0.627451	C57	bel_P0_m_F1i	Input
10_49100932_-	0.391304	PWK	bel_P0_m_F1i	Input
10_49101053_-	0.441176	PWK	bel_P0_m_F1i	Input
10_49101079_-	0.40625	PWK	bel_P0_m_F1i	Input
10_5021188_-	0.521739	C57	bel_P0_m_F1i	Input
10_5021303_-	0.47619	PWK	bel_P0_m_F1i	Input
10_52339595_-	0.625	C57	bel_P0_m_F1i	Input
10_52339701_-	0.571429	C57	bel_P0_m_F1i	Input
10_52438470_+	0.545455	C57	bel_P0_m_F1i	Input
10_52438489_+	0.540541	C57	bel_P0_m_F1i	Input
10_52438664_+	0.441176	PWK	bel_P0_m_F1i	Input
10_53108480_+	0.526316	C57	bel_P0_m_F1i	Input
10_53108495_+	0.510638	C57	bel_P0_m_F1i	Input
10_53108533_+	0.522388	C57	bel_P0_m_F1i	Input
10_53108554_+	0.538462	C57	bel_P0_m_F1i	Input
10_56387661_+	0.47619	PWK	bel_P0_m_F1i	Input
10_56387690_+	0.491228	PWK	bel_P0_m_F1i	Input
10_56387710_+	0.469697	PWK	bel_P0_m_F1i	Input
10_56388798_+	0.431818	PWK	bel_P0_m_F1i	Input
10_56388835_+	0.5	C57	bel_P0_m_F1i	Input
10_59864032_+	0.540541	C57	bel_P0_m_F1i	Input
10_59897548_+	0.380952	PWK	bel_P0_m_F1i	Input
10_59897593_+	0.481481	PWK	bel_P0_m_F1i	Input
10_59897630_+	0.410256	PWK	bel_P0_m_F1i	Input
10_59950371_-	0.480519	PWK	bel_P0_m_F1i	Input
10_59950416_-	0.445378	PWK	bel_P0_m_F1i	Input
10_59950436_-	0.443182	PWK	bel_P0_m_F1i	Input
10_59950535_-	0.580645	C57	bel_P0_m_F1i	Input
10_59950575_-	0.565217	C57	bel_P0_m_F1i	Input
10_59950645_-	0.583333	C57	bel_P0_m_F1i	Input
10_59950690_-	0.588235	C57	bel_P0_m_F1i	Input
10_60131360_+	0.520833	C57	bel_P0_m_F1i	Input
10_60131549_+	0.531148	C57	bel_P0_m_F1i	Input
10_60131596_+	0.734767	C57	bel_P0_m_F1i	Input
10_60133246_+	0.668874	C57	bel_P0_m_F1i	Input
10_61100727_-	0.428571	PWK	bel_P0_m_F1i	Input
10_61100780_-	0.486486	PWK	bel_P0_m_F1i	Input
10_61100803_-	0.477273	PWK	bel_P0_m_F1i	Input
10_61100867_-	0.392857	PWK	bel_P0_m_F1i	Input
10_61580682_+	0.3	PWK	bel_P0_m_F1i	Input
10_61691397_+	0.466667	PWK	bel_P0_m_F1i	Input
10_61691409_+	0.5	C57	bel_P0_m_F1i	Input
10_61691438_+	0.472727	PWK	bel_P0_m_F1i	Input
10_61691466_+	0.441176	PWK	bel_P0_m_F1i	Input
10_61693178_+	0.434343	PWK	bel_P0_m_F1i	Input
10_61693184_+	0.455556	PWK	bel_P0_m_F1i	Input
10_61702318_+	0.423077	PWK	bel_P0_m_F1i	Input
10_61702324_+	0.392857	PWK	bel_P0_m_F1i	Input
10_61702398_+	0.48	PWK	bel_P0_m_F1i	Input
10_61739224_-	0.503676	C57	bel_P0_m_F1i	Input
10_61739307_-	0.462185	PWK	bel_P0_m_F1i	Input
10_62108843_-	0.455285	PWK	bel_P0_m_F1i	Input
10_62269299_-	0.458333	PWK	bel_P0_m_F1i	Input
10_62269413_-	0.45283	PWK	bel_P0_m_F1i	Input
10_62269420_-	0.456311	PWK	bel_P0_m_F1i	Input
10_62269460_-	0.506667	C57	bel_P0_m_F1i	Input
10_62269470_-	0.492754	PWK	bel_P0_m_F1i	Input
10_62269557_-	0.395604	PWK	bel_P0_m_F1i	Input
10_62269618_-	0.457447	PWK	bel_P0_m_F1i	Input
10_62269687_-	0.47351	PWK	bel_P0_m_F1i	Input
10_62269916_-	0.531773	C57	bel_P0_m_F1i	Input
10_62559378_-	0.581395	C57	bel_P0_m_F1i	Input
10_62559384_-	0.590909	C57	bel_P0_m_F1i	Input
10_62559417_-	0.557377	C57	bel_P0_m_F1i	Input
10_62559495_-	0.53125	C57	bel_P0_m_F1i	Input
10_62559502_-	0.516129	C57	bel_P0_m_F1i	Input
10_63930080_-	0.533333	C57	bel_P0_m_F1i	Input
10_63930087_-	0.518519	C57	bel_P0_m_F1i	Input
10_64088152_-	0.653846	C57	bel_P0_m_F1i	Input
10_64088162_-	0.666667	C57	bel_P0_m_F1i	Input
10_64088769_-	0.65	C57	bel_P0_m_F1i	Input
10_67547649_-	0.52	C57	bel_P0_m_F1i	Input
10_67547681_-	0.366667	PWK	bel_P0_m_F1i	Input
10_67547716_-	0.28	PWK	bel_P0_m_F1i	Input
10_67547983_-	0.516129	C57	bel_P0_m_F1i	Input
10_69987905_+	0.4	PWK	bel_P0_m_F1i	Input
10_69987922_+	0.428571	PWK	bel_P0_m_F1i	Input
10_69987964_+	0.452381	PWK	bel_P0_m_F1i	Input
10_69988017_+	0.481481	PWK	bel_P0_m_F1i	Input
10_69988116_+	0.47619	PWK	bel_P0_m_F1i	Input
10_69988122_+	0.482759	PWK	bel_P0_m_F1i	Input
10_69989703_+	0.554217	C57	bel_P0_m_F1i	Input
10_69989795_+	0.460674	PWK	bel_P0_m_F1i	Input
10_69989838_+	0.436364	PWK	bel_P0_m_F1i	Input
10_69990060_+	0.366667	PWK	bel_P0_m_F1i	Input
10_69990115_+	0.461538	PWK	bel_P0_m_F1i	Input
10_69990147_+	0.413793	PWK	bel_P0_m_F1i	Input
10_69990155_+	0.392857	PWK	bel_P0_m_F1i	Input
10_69990163_+	0.433333	PWK	bel_P0_m_F1i	Input
10_69990311_+	0.519481	C57	bel_P0_m_F1i	Input
10_69990324_+	0.514286	C57	bel_P0_m_F1i	Input
10_69991153_+	0.513889	C57	bel_P0_m_F1i	Input
10_69991178_+	0.492958	PWK	bel_P0_m_F1i	Input
10_69991291_+	0.510638	C57	bel_P0_m_F1i	Input
10_69991304_+	0.534884	C57	bel_P0_m_F1i	Input
10_69992920_+	0.603448	C57	bel_P0_m_F1i	Input
10_69992961_+	0.582278	C57	bel_P0_m_F1i	Input
10_70024189_+	0.75	C57	bel_P0_m_F1i	Input
10_70024211_+	0.703704	C57	bel_P0_m_F1i	Input
10_70024259_+	0.8	C57	bel_P0_m_F1i	Input
10_70024269_+	0.809524	C57	bel_P0_m_F1i	Input
10_70024284_+	0.820896	C57	bel_P0_m_F1i	Input
10_70024286_+	0.823529	C57	bel_P0_m_F1i	Input
10_70027042_+	0.62069	C57	bel_P0_m_F1i	Input
10_70027048_+	0.603774	C57	bel_P0_m_F1i	Input
10_71228296_-	0.35	PWK	bel_P0_m_F1i	Input
10_71228365_-	0.384615	PWK	bel_P0_m_F1i	Input
10_71255490_-	0.548387	C57	bel_P0_m_F1i	Input
10_71255508_-	0.586207	C57	bel_P0_m_F1i	Input
10_71255532_-	0.545455	C57	bel_P0_m_F1i	Input
10_71255549_-	0.592593	C57	bel_P0_m_F1i	Input
10_71255554_-	0.576923	C57	bel_P0_m_F1i	Input
10_71255561_-	0.576923	C57	bel_P0_m_F1i	Input
10_71255582_-	0.576923	C57	bel_P0_m_F1i	Input
10_71255590_-	0.6	C57	bel_P0_m_F1i	Input
10_71255653_-	0.6	C57	bel_P0_m_F1i	Input
10_71255674_-	0.522727	C57	bel_P0_m_F1i	Input
10_71255798_-	0.506173	C57	bel_P0_m_F1i	Input
10_72674499_+	0.47482	PWK	bel_P0_m_F1i	Input
10_72674535_+	0.480447	PWK	bel_P0_m_F1i	Input
10_72674561_+	0.456	PWK	bel_P0_m_F1i	Input
10_72674575_+	0.462264	PWK	bel_P0_m_F1i	Input
10_72674584_+	0.431818	PWK	bel_P0_m_F1i	Input
10_72674603_+	0.470588	PWK	bel_P0_m_F1i	Input
10_74991077_+	0.447368	PWK	bel_P0_m_F1i	Input
10_74991110_+	0.481132	PWK	bel_P0_m_F1i	Input
10_74991232_+	0.480769	PWK	bel_P0_m_F1i	Input
10_74991243_+	0.5	C57	bel_P0_m_F1i	Input
10_74991342_+	0.436364	PWK	bel_P0_m_F1i	Input
10_74991522_+	0.392857	PWK	bel_P0_m_F1i	Input
10_74991541_+	0.291667	PWK	bel_P0_m_F1i	Input
10_74991956_+	0.470588	PWK	bel_P0_m_F1i	Input
10_74991980_+	0.489362	PWK	bel_P0_m_F1i	Input
10_74992019_+	0.468354	PWK	bel_P0_m_F1i	Input
10_75014962_+	0.453333	PWK	bel_P0_m_F1i	Input
10_75015073_+	0.45	PWK	bel_P0_m_F1i	Input
10_75015100_+	0.423729	PWK	bel_P0_m_F1i	Input
10_75015139_+	0.377778	PWK	bel_P0_m_F1i	Input
10_75015165_+	0.444444	PWK	bel_P0_m_F1i	Input
10_75015184_+	0.424242	PWK	bel_P0_m_F1i	Input
10_75015246_+	0.26087	PWK	bel_P0_m_F1i	Input
10_75015494_+	0.495327	PWK	bel_P0_m_F1i	Input
10_75015618_+	0.511628	C57	bel_P0_m_F1i	Input
10_75015709_+	0.445783	PWK	bel_P0_m_F1i	Input
10_75015793_+	0.451613	PWK	bel_P0_m_F1i	Input
10_75015810_+	0.470588	PWK	bel_P0_m_F1i	Input
10_75015824_+	0.492063	PWK	bel_P0_m_F1i	Input
10_75015831_+	0.534483	C57	bel_P0_m_F1i	Input
10_75015858_+	0.642857	C57	bel_P0_m_F1i	Input
10_75015907_+	0.48	PWK	bel_P0_m_F1i	Input
10_75016662_+	0.406593	PWK	bel_P0_m_F1i	Input
10_75053025_+	0.32	PWK	bel_P0_m_F1i	Input
10_75053032_+	0.363636	PWK	bel_P0_m_F1i	Input
10_75182650_+	0.575	C57	bel_P0_m_F1i	Input
10_75182729_+	0.594595	C57	bel_P0_m_F1i	Input
10_75182765_+	0.589744	C57	bel_P0_m_F1i	Input
10_75184673_+	0.567568	C57	bel_P0_m_F1i	Input
10_75184757_+	0.555556	C57	bel_P0_m_F1i	Input
10_75245386_+	0.434783	PWK	bel_P0_m_F1i	Input
10_75245778_+	0.628571	C57	bel_P0_m_F1i	Input
10_75245802_+	0.534884	C57	bel_P0_m_F1i	Input
10_75245811_+	0.55814	C57	bel_P0_m_F1i	Input
10_75246244_+	0.304348	PWK	bel_P0_m_F1i	Input
10_75309866_+	0.4375	PWK	bel_P0_m_F1i	Input
10_75309910_+	0.531915	C57	bel_P0_m_F1i	Input
10_75309918_+	0.520833	C57	bel_P0_m_F1i	Input
10_75309930_+	0.509434	C57	bel_P0_m_F1i	Input
10_75309951_+	0.585366	C57	bel_P0_m_F1i	Input
10_75309970_+	0.55	C57	bel_P0_m_F1i	Input
10_75310812_+	0.56	C57	bel_P0_m_F1i	Input
10_75310972_+	0.529412	C57	bel_P0_m_F1i	Input
10_75311020_+	0.590909	C57	bel_P0_m_F1i	Input
10_75311036_+	0.583333	C57	bel_P0_m_F1i	Input
10_75552004_-	0.472222	PWK	bel_P0_m_F1i	Input
10_75552114_-	0.435897	PWK	bel_P0_m_F1i	Input
10_75552143_-	0.416667	PWK	bel_P0_m_F1i	Input
10_75553326_-	0.653846	C57	bel_P0_m_F1i	Input
10_75553333_-	0.655172	C57	bel_P0_m_F1i	Input
10_75553511_-	0.532258	C57	bel_P0_m_F1i	Input
10_75553565_-	0.434783	PWK	bel_P0_m_F1i	Input
10_75553781_-	0.481481	PWK	bel_P0_m_F1i	Input
10_75553842_-	0.520548	C57	bel_P0_m_F1i	Input
10_75657145_-	0.729167	C57	bel_P0_m_F1i	Input
10_76207405_-	0.512397	C57	bel_P0_m_F1i	Input
10_7624453_+	0.47561	PWK	bel_P0_m_F1i	Input
10_76471060_+	0.5	C57	bel_P0_m_F1i	Input
10_76553263_+	0.488889	PWK	bel_P0_m_F1i	Input
10_76553391_+	0.451613	PWK	bel_P0_m_F1i	Input
10_77269196_+	0.465116	PWK	bel_P0_m_F1i	Input
10_77644703_+	0.551724	C57	bel_P0_m_F1i	Input
10_77644736_+	0.666667	C57	bel_P0_m_F1i	Input
10_7768203_-	0.6	C57	bel_P0_m_F1i	Input
10_77899859_-	0.380952	PWK	bel_P0_m_F1i	Input
10_77899864_-	0.380952	PWK	bel_P0_m_F1i	Input
10_78162483_-	0.37037	PWK	bel_P0_m_F1i	Input
10_78187732_-	0.531915	C57	bel_P0_m_F1i	Input
10_78187758_-	0.5	C57	bel_P0_m_F1i	Input
10_78269694_-	0.681818	C57	bel_P0_m_F1i	Input
10_78269741_-	0.666667	C57	bel_P0_m_F1i	Input
10_78269749_-	0.7	C57	bel_P0_m_F1i	Input
10_78400600_-	0.625	C57	bel_P0_m_F1i	Input
10_78400667_-	0.581152	C57	bel_P0_m_F1i	Input
10_7906230_-	0.478261	PWK	bel_P0_m_F1i	Input
10_7906236_-	0.5	C57	bel_P0_m_F1i	Input
10_7906277_-	0.5	C57	bel_P0_m_F1i	Input
10_7906324_-	0.522388	C57	bel_P0_m_F1i	Input
10_7906424_-	0.581818	C57	bel_P0_m_F1i	Input
10_79065043_-	0.7	C57	bel_P0_m_F1i	Input
10_79065154_-	0.72	C57	bel_P0_m_F1i	Input
10_79065173_-	0.772727	C57	bel_P0_m_F1i	Input
10_79065244_-	0.653846	C57	bel_P0_m_F1i	Input
10_79065249_-	0.608696	C57	bel_P0_m_F1i	Input
10_79066094_-	0.48	PWK	bel_P0_m_F1i	Input
10_79066102_-	0.478261	PWK	bel_P0_m_F1i	Input
10_79066107_-	0.478261	PWK	bel_P0_m_F1i	Input
10_7907035_-	0.576923	C57	bel_P0_m_F1i	Input
10_7907042_-	0.56	C57	bel_P0_m_F1i	Input
10_7907279_-	0.583333	C57	bel_P0_m_F1i	Input
10_7919212_-	0.469697	PWK	bel_P0_m_F1i	Input
10_7919259_-	0.552632	C57	bel_P0_m_F1i	Input
10_79541712_-	0.5	C57	bel_P0_m_F1i	Input
10_79618283_-	0.565217	C57	bel_P0_m_F1i	Input
10_79618750_-	0.25	PWK	bel_P0_m_F1i	Input
10_79675974_+	0.5125	C57	bel_P0_m_F1i	Input
10_79675989_+	0.533333	C57	bel_P0_m_F1i	Input
10_79676045_+	0.485714	PWK	bel_P0_m_F1i	Input
10_79724510_+	0.46875	PWK	bel_P0_m_F1i	Input
10_79724528_+	0.529412	C57	bel_P0_m_F1i	Input
10_79724540_+	0.507246	C57	bel_P0_m_F1i	Input
10_79758995_-	0.421053	PWK	bel_P0_m_F1i	Input
10_79865077_-	0.576	C57	bel_P0_m_F1i	Input
10_79865759_-	0.478261	PWK	bel_P0_m_F1i	Input
10_79865833_-	0.531008	C57	bel_P0_m_F1i	Input
10_79865943_-	0.551282	C57	bel_P0_m_F1i	Input
10_79865983_-	0.569231	C57	bel_P0_m_F1i	Input
10_79977444_-	0.357143	PWK	bel_P0_m_F1i	Input
10_79977465_-	0.26087	PWK	bel_P0_m_F1i	Input
10_80036060_-	0.525641	C57	bel_P0_m_F1i	Input
10_80036100_-	0.485294	PWK	bel_P0_m_F1i	Input
10_80130636_-	0.42654	PWK	bel_P0_m_F1i	Input
10_80130701_-	0.440678	PWK	bel_P0_m_F1i	Input
10_80130710_-	0.441176	PWK	bel_P0_m_F1i	Input
10_80130883_-	0.471831	PWK	bel_P0_m_F1i	Input
10_80130958_-	0.489552	PWK	bel_P0_m_F1i	Input
10_80131063_-	0.494595	PWK	bel_P0_m_F1i	Input
10_80131068_-	0.497312	PWK	bel_P0_m_F1i	Input
10_80131099_-	0.489051	PWK	bel_P0_m_F1i	Input
10_80131275_-	0.5	C57	bel_P0_m_F1i	Input
10_80131280_-	0.5	C57	bel_P0_m_F1i	Input
10_80131559_-	0.519481	C57	bel_P0_m_F1i	Input
10_80131645_-	0.516746	C57	bel_P0_m_F1i	Input
10_80131715_-	0.53528	C57	bel_P0_m_F1i	Input
10_80131757_-	0.525974	C57	bel_P0_m_F1i	Input
10_80131763_-	0.52349	C57	bel_P0_m_F1i	Input
10_80131846_-	0.520325	C57	bel_P0_m_F1i	Input
10_80131898_-	0.501695	C57	bel_P0_m_F1i	Input
10_80131928_-	0.504425	C57	bel_P0_m_F1i	Input
10_80132033_-	0.458333	PWK	bel_P0_m_F1i	Input
10_80132060_-	0.465116	PWK	bel_P0_m_F1i	Input
10_80149907_+	0.378947	PWK	bel_P0_m_F1i	Input
10_80149941_+	0.387097	PWK	bel_P0_m_F1i	Input
10_80149963_+	0.45045	PWK	bel_P0_m_F1i	Input
10_80171399_+	0.487395	PWK	bel_P0_m_F1i	Input
10_80188984_+	0.475	PWK	bel_P0_m_F1i	Input
10_80189042_+	0.557377	C57	bel_P0_m_F1i	Input
10_80189078_+	0.546875	C57	bel_P0_m_F1i	Input
10_80189090_+	0.529412	C57	bel_P0_m_F1i	Input
10_80189227_+	0.528571	C57	bel_P0_m_F1i	Input
10_80312274_+	0.574713	C57	bel_P0_m_F1i	Input
10_80312299_+	0.583333	C57	bel_P0_m_F1i	Input
10_80312439_+	0.476471	PWK	bel_P0_m_F1i	Input
10_80312445_+	0.46	PWK	bel_P0_m_F1i	Input
10_80312619_+	0.608696	C57	bel_P0_m_F1i	Input
10_80312895_+	0.571429	C57	bel_P0_m_F1i	Input
10_80313001_+	0.421488	PWK	bel_P0_m_F1i	Input
10_80313164_+	0.493506	PWK	bel_P0_m_F1i	Input
10_80313168_+	0.489933	PWK	bel_P0_m_F1i	Input
10_80313175_+	0.488189	PWK	bel_P0_m_F1i	Input
10_80314034_+	0.727273	C57	bel_P0_m_F1i	Input
10_80314155_+	0.562914	C57	bel_P0_m_F1i	Input
10_80314191_+	0.548246	C57	bel_P0_m_F1i	Input
10_80314371_+	0.514451	C57	bel_P0_m_F1i	Input
10_80314483_+	0.494048	PWK	bel_P0_m_F1i	Input
10_80314487_+	0.48125	PWK	bel_P0_m_F1i	Input
10_80314543_+	0.426667	PWK	bel_P0_m_F1i	Input
10_80314571_+	0.454545	PWK	bel_P0_m_F1i	Input
10_80314595_+	0.555556	C57	bel_P0_m_F1i	Input
10_80315160_+	0.470588	PWK	bel_P0_m_F1i	Input
10_80315203_+	0.434783	PWK	bel_P0_m_F1i	Input
10_80315332_+	0.478947	PWK	bel_P0_m_F1i	Input
10_80315383_+	0.498282	PWK	bel_P0_m_F1i	Input
10_80315393_+	0.491228	PWK	bel_P0_m_F1i	Input
10_80315637_+	0.5	C57	bel_P0_m_F1i	Input
10_80315651_+	0.535714	C57	bel_P0_m_F1i	Input
10_80315666_+	0.5	C57	bel_P0_m_F1i	Input
10_80315694_+	0.5	C57	bel_P0_m_F1i	Input
10_80315931_+	0.521739	C57	bel_P0_m_F1i	Input
10_80315973_+	0.40625	PWK	bel_P0_m_F1i	Input
10_80316048_+	0.455696	PWK	bel_P0_m_F1i	Input
10_80316214_+	0.498433	PWK	bel_P0_m_F1i	Input
10_80316312_+	0.498182	PWK	bel_P0_m_F1i	Input
10_80316349_+	0.471264	PWK	bel_P0_m_F1i	Input
10_80316369_+	0.518657	C57	bel_P0_m_F1i	Input
10_80316500_+	0.558824	C57	bel_P0_m_F1i	Input
10_80316677_+	0.503311	C57	bel_P0_m_F1i	Input
10_80316692_+	0.503356	C57	bel_P0_m_F1i	Input
10_80316812_+	0.525773	C57	bel_P0_m_F1i	Input
10_80316953_+	0.474138	PWK	bel_P0_m_F1i	Input
10_80316996_+	0.477099	PWK	bel_P0_m_F1i	Input
10_80317007_+	0.466192	PWK	bel_P0_m_F1i	Input
10_80317469_+	0.441077	PWK	bel_P0_m_F1i	Input
10_80317617_+	0.523256	C57	bel_P0_m_F1i	Input
10_80317852_+	0.501742	C57	bel_P0_m_F1i	Input
10_80381007_-	0.666667	C57	bel_P0_m_F1i	Input
10_80381277_-	0.456311	PWK	bel_P0_m_F1i	Input
10_80381282_-	0.452632	PWK	bel_P0_m_F1i	Input
10_80381313_-	0.385965	PWK	bel_P0_m_F1i	Input
10_80382126_-	0.65	C57	bel_P0_m_F1i	Input
10_80382159_-	0.655738	C57	bel_P0_m_F1i	Input
10_80382177_-	0.579545	C57	bel_P0_m_F1i	Input
10_80382234_-	0.520661	C57	bel_P0_m_F1i	Input
10_80382292_-	0.427083	PWK	bel_P0_m_F1i	Input
10_80382310_-	0.404255	PWK	bel_P0_m_F1i	Input
10_80382322_-	0.367816	PWK	bel_P0_m_F1i	Input
10_80392640_-	0.530612	C57	bel_P0_m_F1i	Input
10_80392760_-	0.434483	PWK	bel_P0_m_F1i	Input
10_80392792_-	0.397727	PWK	bel_P0_m_F1i	Input
10_80392873_-	0.46875	PWK	bel_P0_m_F1i	Input
10_80392880_-	0.517241	C57	bel_P0_m_F1i	Input
10_80392992_-	0.303571	PWK	bel_P0_m_F1i	Input
10_80549595_-	0.59375	C57	bel_P0_m_F1i	Input
10_80549607_-	0.564103	C57	bel_P0_m_F1i	Input
10_80549699_-	0.617021	C57	bel_P0_m_F1i	Input
10_80549739_-	0.657895	C57	bel_P0_m_F1i	Input
10_80549932_-	0.586957	C57	bel_P0_m_F1i	Input
10_80550390_-	0.428571	PWK	bel_P0_m_F1i	Input
10_80583914_-	0.502618	C57	bel_P0_m_F1i	Input
10_80615173_+	0.552632	C57	bel_P0_m_F1i	Input
10_80615204_+	0.547619	C57	bel_P0_m_F1i	Input
10_80615396_+	0.605263	C57	bel_P0_m_F1i	Input
10_80615417_+	0.628571	C57	bel_P0_m_F1i	Input
10_80615522_+	0.642857	C57	bel_P0_m_F1i	Input
10_80687001_-	0.47619	PWK	bel_P0_m_F1i	Input
10_80687014_-	0.52	C57	bel_P0_m_F1i	Input
10_80790722_+	0.56	C57	bel_P0_m_F1i	Input
10_80790967_+	0.446809	PWK	bel_P0_m_F1i	Input
10_80833384_-	0.478261	PWK	bel_P0_m_F1i	Input
10_80834195_-	0.380952	PWK	bel_P0_m_F1i	Input
10_80867708_+	0.478261	PWK	bel_P0_m_F1i	Input
10_80900121_-	0.565217	C57	bel_P0_m_F1i	Input
10_81020732_-	0.466667	PWK	bel_P0_m_F1i	Input
10_81020783_-	0.466165	PWK	bel_P0_m_F1i	Input
10_81020792_-	0.446429	PWK	bel_P0_m_F1i	Input
10_81020851_-	0.45283	PWK	bel_P0_m_F1i	Input
10_81021358_-	0.457143	PWK	bel_P0_m_F1i	Input
10_81021364_-	0.45	PWK	bel_P0_m_F1i	Input
10_81021432_-	0.536364	C57	bel_P0_m_F1i	Input
10_81021445_-	0.511628	C57	bel_P0_m_F1i	Input
10_81030291_-	0.473684	PWK	bel_P0_m_F1i	Input
10_81030302_-	0.477273	PWK	bel_P0_m_F1i	Input
10_81030317_-	0.488889	PWK	bel_P0_m_F1i	Input
10_81030342_-	0.474576	PWK	bel_P0_m_F1i	Input
10_81030815_-	0.428571	PWK	bel_P0_m_F1i	Input
10_81030828_-	0.45614	PWK	bel_P0_m_F1i	Input
10_81030830_-	0.465517	PWK	bel_P0_m_F1i	Input
10_81030919_-	0.508772	C57	bel_P0_m_F1i	Input
10_81030938_-	0.5	C57	bel_P0_m_F1i	Input
10_81044525_-	0.556818	C57	bel_P0_m_F1i	Input
10_81044544_-	0.551515	C57	bel_P0_m_F1i	Input
10_81044557_-	0.542683	C57	bel_P0_m_F1i	Input
10_81044672_-	0.548193	C57	bel_P0_m_F1i	Input
10_81044685_-	0.52795	C57	bel_P0_m_F1i	Input
10_81044857_-	0.586957	C57	bel_P0_m_F1i	Input
10_81044905_-	0.557823	C57	bel_P0_m_F1i	Input
10_81044932_-	0.550562	C57	bel_P0_m_F1i	Input
10_81123793_+	0.514706	C57	bel_P0_m_F1i	Input
10_81182072_+	0.493023	PWK	bel_P0_m_F1i	Input
10_81182076_+	0.486022	PWK	bel_P0_m_F1i	Input
10_81182139_+	0.491046	PWK	bel_P0_m_F1i	Input
10_81182260_+	0.49697	PWK	bel_P0_m_F1i	Input
10_81182266_+	0.495826	PWK	bel_P0_m_F1i	Input
10_81204601_-	0.391304	PWK	bel_P0_m_F1i	Input
10_81204609_-	0.359375	PWK	bel_P0_m_F1i	Input
10_81205074_-	0.512077	C57	bel_P0_m_F1i	Input
10_81206089_-	0.409091	PWK	bel_P0_m_F1i	Input
10_81206147_-	0.490566	PWK	bel_P0_m_F1i	Input
10_81206183_-	0.5	C57	bel_P0_m_F1i	Input
10_81206199_-	0.522523	C57	bel_P0_m_F1i	Input
10_81206230_-	0.482759	PWK	bel_P0_m_F1i	Input
10_81206362_-	0.504065	C57	bel_P0_m_F1i	Input
10_81206369_-	0.496	PWK	bel_P0_m_F1i	Input
10_81206385_-	0.447154	PWK	bel_P0_m_F1i	Input
10_81206451_-	0.502488	C57	bel_P0_m_F1i	Input
10_81206513_-	0.47	PWK	bel_P0_m_F1i	Input
10_81317907_+	0.494505	PWK	bel_P0_m_F1i	Input
10_81318028_+	0.514286	C57	bel_P0_m_F1i	Input
10_81318063_+	0.465517	PWK	bel_P0_m_F1i	Input
10_81318071_+	0.442623	PWK	bel_P0_m_F1i	Input
10_81318137_+	0.538922	C57	bel_P0_m_F1i	Input
10_81318146_+	0.544444	C57	bel_P0_m_F1i	Input
10_81318179_+	0.537383	C57	bel_P0_m_F1i	Input
10_81318302_+	0.496063	PWK	bel_P0_m_F1i	Input
10_81318318_+	0.508333	C57	bel_P0_m_F1i	Input
10_81318368_+	0.489362	PWK	bel_P0_m_F1i	Input
10_81318383_+	0.453488	PWK	bel_P0_m_F1i	Input
10_81318401_+	0.402597	PWK	bel_P0_m_F1i	Input
10_81318481_+	0.478261	PWK	bel_P0_m_F1i	Input
10_81318570_+	0.44	PWK	bel_P0_m_F1i	Input
10_81318604_+	0.444444	PWK	bel_P0_m_F1i	Input
10_81318641_+	0.464286	PWK	bel_P0_m_F1i	Input
10_81318660_+	0.538462	C57	bel_P0_m_F1i	Input
10_81367114_-	0.484536	PWK	bel_P0_m_F1i	Input
10_81367132_-	0.491228	PWK	bel_P0_m_F1i	Input
10_81367153_-	0.492308	PWK	bel_P0_m_F1i	Input
10_81367175_-	0.496689	PWK	bel_P0_m_F1i	Input
10_81367279_-	0.324324	PWK	bel_P0_m_F1i	Input
10_81367317_-	0.478261	PWK	bel_P0_m_F1i	Input
10_81367333_-	0.5	C57	bel_P0_m_F1i	Input
10_81460651_-	0.486239	PWK	bel_P0_m_F1i	Input
10_81460933_-	0.54321	C57	bel_P0_m_F1i	Input
10_81460962_-	0.639024	C57	bel_P0_m_F1i	Input
10_81461068_-	0.561905	C57	bel_P0_m_F1i	Input
10_81461105_-	0.475806	PWK	bel_P0_m_F1i	Input
10_81461115_-	0.486486	PWK	bel_P0_m_F1i	Input
10_81461125_-	0.488462	PWK	bel_P0_m_F1i	Input
10_81461473_-	0.461538	PWK	bel_P0_m_F1i	Input
10_81461507_-	0.513514	C57	bel_P0_m_F1i	Input
10_81461512_-	0.525	C57	bel_P0_m_F1i	Input
10_81461571_-	0.505051	C57	bel_P0_m_F1i	Input
10_81461573_-	0.514851	C57	bel_P0_m_F1i	Input
10_81461575_-	0.5	C57	bel_P0_m_F1i	Input
10_81461673_-	0.517391	C57	bel_P0_m_F1i	Input
10_81461728_-	0.53012	C57	bel_P0_m_F1i	Input
10_81461749_-	0.50566	C57	bel_P0_m_F1i	Input
10_81461780_-	0.449799	PWK	bel_P0_m_F1i	Input
10_82896248_+	0.484536	PWK	bel_P0_m_F1i	Input
10_82896254_+	0.505155	C57	bel_P0_m_F1i	Input
10_82896258_+	0.536082	C57	bel_P0_m_F1i	Input
10_82896292_+	0.494118	PWK	bel_P0_m_F1i	Input
10_83762076_+	0.532468	C57	bel_P0_m_F1i	Input
10_84527408_-	0.875	C57	bel_P0_m_F1i	Input
10_84527426_-	0.808511	C57	bel_P0_m_F1i	Input
10_84527465_-	0.627451	C57	bel_P0_m_F1i	Input
10_84527606_-	0.411111	PWK	bel_P0_m_F1i	Input
10_84527616_-	0.390805	PWK	bel_P0_m_F1i	Input
10_84527633_-	0.440476	PWK	bel_P0_m_F1i	Input
10_84527669_-	0.485714	PWK	bel_P0_m_F1i	Input
10_84527683_-	0.525641	C57	bel_P0_m_F1i	Input
10_84527687_-	0.5	C57	bel_P0_m_F1i	Input
10_84527696_-	0.47561	PWK	bel_P0_m_F1i	Input
10_84528074_-	0.561404	C57	bel_P0_m_F1i	Input
10_85015116_+	0.5625	C57	bel_P0_m_F1i	Input
10_85015183_+	0.576271	C57	bel_P0_m_F1i	Input
10_85015653_+	0.488372	PWK	bel_P0_m_F1i	Input
10_85658418_+	0.625	C57	bel_P0_m_F1i	Input
10_85658426_+	0.625	C57	bel_P0_m_F1i	Input
10_85658452_+	0.625	C57	bel_P0_m_F1i	Input
10_85658502_+	0.606061	C57	bel_P0_m_F1i	Input
10_85658719_+	0.382353	PWK	bel_P0_m_F1i	Input
10_85658750_+	0.416667	PWK	bel_P0_m_F1i	Input
10_85892119_-	0.378378	PWK	bel_P0_m_F1i	Input
10_85893001_-	0.55	C57	bel_P0_m_F1i	Input
10_85893015_-	0.571429	C57	bel_P0_m_F1i	Input
10_85893102_-	0.594595	C57	bel_P0_m_F1i	Input
10_85907557_-	0.285714	PWK	bel_P0_m_F1i	Input
10_85907689_-	0.37931	PWK	bel_P0_m_F1i	Input
10_85938954_-	0.483871	PWK	bel_P0_m_F1i	Input
10_85938976_-	0.520325	C57	bel_P0_m_F1i	Input
10_86049337_-	0.671875	C57	bel_P0_m_F1i	Input
10_86049352_-	0.64	C57	bel_P0_m_F1i	Input
10_86049380_-	0.550562	C57	bel_P0_m_F1i	Input
10_86049430_-	0.541667	C57	bel_P0_m_F1i	Input
10_86049531_-	0.630137	C57	bel_P0_m_F1i	Input
10_86049794_-	0.569767	C57	bel_P0_m_F1i	Input
10_86049879_-	0.724138	C57	bel_P0_m_F1i	Input
10_86050176_-	0.488636	PWK	bel_P0_m_F1i	Input
10_86050668_-	0.529412	C57	bel_P0_m_F1i	Input
10_86050684_-	0.557692	C57	bel_P0_m_F1i	Input
10_86050818_-	0.542373	C57	bel_P0_m_F1i	Input
10_86050833_-	0.515625	C57	bel_P0_m_F1i	Input
10_86051033_-	0.595745	C57	bel_P0_m_F1i	Input
10_86051056_-	0.653333	C57	bel_P0_m_F1i	Input
10_86051252_-	0.72	C57	bel_P0_m_F1i	Input
10_86051505_-	0.703704	C57	bel_P0_m_F1i	Input
10_86051551_-	0.607843	C57	bel_P0_m_F1i	Input
10_86051648_-	0.545455	C57	bel_P0_m_F1i	Input
10_86051713_-	0.54023	C57	bel_P0_m_F1i	Input
10_86051736_-	0.521127	C57	bel_P0_m_F1i	Input
10_86051766_-	0.454545	PWK	bel_P0_m_F1i	Input
10_86051923_-	0.603774	C57	bel_P0_m_F1i	Input
10_86051929_-	0.603448	C57	bel_P0_m_F1i	Input
10_86052417_-	0.4375	PWK	bel_P0_m_F1i	Input
10_86052471_-	0.5	C57	bel_P0_m_F1i	Input
10_86052944_-	0.527273	C57	bel_P0_m_F1i	Input
10_86052976_-	0.527273	C57	bel_P0_m_F1i	Input
10_86052982_-	0.516667	C57	bel_P0_m_F1i	Input
10_86053017_-	0.52381	C57	bel_P0_m_F1i	Input
10_86053499_-	0.54878	C57	bel_P0_m_F1i	Input
10_86053512_-	0.54321	C57	bel_P0_m_F1i	Input
10_86053964_-	0.533333	C57	bel_P0_m_F1i	Input
10_86054009_-	0.494505	PWK	bel_P0_m_F1i	Input
10_86054059_-	0.552239	C57	bel_P0_m_F1i	Input
10_86054114_-	0.58	C57	bel_P0_m_F1i	Input
10_86054160_-	0.5	C57	bel_P0_m_F1i	Input
10_86054176_-	0.463415	PWK	bel_P0_m_F1i	Input
10_86054192_-	0.444444	PWK	bel_P0_m_F1i	Input
10_86054383_-	0.642857	C57	bel_P0_m_F1i	Input
10_86054391_-	0.583333	C57	bel_P0_m_F1i	Input
10_86054398_-	0.615385	C57	bel_P0_m_F1i	Input
10_86054402_-	0.615385	C57	bel_P0_m_F1i	Input
10_86054439_-	0.641509	C57	bel_P0_m_F1i	Input
10_86054468_-	0.672727	C57	bel_P0_m_F1i	Input
10_86054560_-	0.75	C57	bel_P0_m_F1i	Input
10_86054833_-	0.508475	C57	bel_P0_m_F1i	Input
10_86055354_-	0.666667	C57	bel_P0_m_F1i	Input
10_86055372_-	0.727273	C57	bel_P0_m_F1i	Input
10_86055393_-	0.717949	C57	bel_P0_m_F1i	Input
10_86055410_-	0.6875	C57	bel_P0_m_F1i	Input
10_86055536_-	0.590909	C57	bel_P0_m_F1i	Input
10_86834062_+	0.542169	C57	bel_P0_m_F1i	Input
10_86834097_+	0.524272	C57	bel_P0_m_F1i	Input
10_86834131_+	0.511628	C57	bel_P0_m_F1i	Input
10_86834269_+	0.539683	C57	bel_P0_m_F1i	Input
10_86834296_+	0.534247	C57	bel_P0_m_F1i	Input
10_86834303_+	0.54878	C57	bel_P0_m_F1i	Input
10_86834305_+	0.547619	C57	bel_P0_m_F1i	Input
10_86834379_+	0.626374	C57	bel_P0_m_F1i	Input
10_86834390_+	0.613636	C57	bel_P0_m_F1i	Input
10_86834504_+	0.647059	C57	bel_P0_m_F1i	Input
10_86834524_+	0.693878	C57	bel_P0_m_F1i	Input
10_86834557_+	0.649123	C57	bel_P0_m_F1i	Input
10_86834661_+	0.519481	C57	bel_P0_m_F1i	Input
10_86834696_+	0.5	C57	bel_P0_m_F1i	Input
10_86834838_+	0.606383	C57	bel_P0_m_F1i	Input
10_86834859_+	0.63	C57	bel_P0_m_F1i	Input
10_86835024_+	0.634615	C57	bel_P0_m_F1i	Input
10_86835051_+	0.625	C57	bel_P0_m_F1i	Input
10_8724975_-	0.565217	C57	bel_P0_m_F1i	Input
10_8725009_-	0.619048	C57	bel_P0_m_F1i	Input
10_8725010_-	0.619048	C57	bel_P0_m_F1i	Input
10_8725014_-	0.619048	C57	bel_P0_m_F1i	Input
10_8725026_-	0.65	C57	bel_P0_m_F1i	Input
10_8725060_-	0.545455	C57	bel_P0_m_F1i	Input
10_8725074_-	0.5	C57	bel_P0_m_F1i	Input
10_8725085_-	0.458333	PWK	bel_P0_m_F1i	Input
10_8725225_-	0.6	C57	bel_P0_m_F1i	Input
10_8725234_-	0.55814	C57	bel_P0_m_F1i	Input
10_8725274_-	0.413043	PWK	bel_P0_m_F1i	Input
10_8729936_-	0.558824	C57	bel_P0_m_F1i	Input
10_88433672_+	0.48	PWK	bel_P0_m_F1i	Input
10_88433683_+	0.545455	C57	bel_P0_m_F1i	Input
10_88433696_+	0.547619	C57	bel_P0_m_F1i	Input
10_88433897_+	0.47541	PWK	bel_P0_m_F1i	Input
10_88433913_+	0.481481	PWK	bel_P0_m_F1i	Input
10_88445998_+	0.619048	C57	bel_P0_m_F1i	Input
10_88446024_+	0.634146	C57	bel_P0_m_F1i	Input
10_88446052_+	0.533333	C57	bel_P0_m_F1i	Input
10_88446063_+	0.5	C57	bel_P0_m_F1i	Input
10_88446075_+	0.571429	C57	bel_P0_m_F1i	Input
10_88446093_+	0.6	C57	bel_P0_m_F1i	Input
10_88446095_+	0.6	C57	bel_P0_m_F1i	Input
10_88446132_+	0.553191	C57	bel_P0_m_F1i	Input
10_88446139_+	0.574468	C57	bel_P0_m_F1i	Input
10_88446263_+	0.75	C57	bel_P0_m_F1i	Input
10_89640252_-	0.540541	C57	bel_P0_m_F1i	Input
10_89640270_-	0.564103	C57	bel_P0_m_F1i	Input
10_89640362_-	0.487805	PWK	bel_P0_m_F1i	Input
10_89640382_-	0.461538	PWK	bel_P0_m_F1i	Input
10_89640413_-	0.388889	PWK	bel_P0_m_F1i	Input
10_89805982_+	0.542857	C57	bel_P0_m_F1i	Input
10_90969828_+	0.375	PWK	bel_P0_m_F1i	Input
10_90970085_+	0.5	C57	bel_P0_m_F1i	Input
10_9760740_-	0.575	C57	bel_P0_m_F1i	Input
10_9760749_-	0.564103	C57	bel_P0_m_F1i	Input
10_9760777_-	0.645161	C57	bel_P0_m_F1i	Input
10_9760787_-	0.6	C57	bel_P0_m_F1i	Input
10_9760801_-	0.538462	C57	bel_P0_m_F1i	Input
10_9760817_-	0.612903	C57	bel_P0_m_F1i	Input
10_98968963_+	0.689655	C57	bel_P0_m_F1i	Input
10_98968993_+	0.651163	C57	bel_P0_m_F1i	Input
10_99023016_+	0.439024	PWK	bel_P0_m_F1i	Input
10_99023058_+	0.382353	PWK	bel_P0_m_F1i	Input
10_99023137_+	0.464286	PWK	bel_P0_m_F1i	Input
10_99023141_+	0.471698	PWK	bel_P0_m_F1i	Input
10_99023161_+	0.538462	C57	bel_P0_m_F1i	Input
10_99023171_+	0.552632	C57	bel_P0_m_F1i	Input
1_105277884_-	0.529412	C57	bel_P0_m_F1i	Input
1_105283143_-	0.576923	C57	bel_P0_m_F1i	Input
1_105283200_-	0.543478	C57	bel_P0_m_F1i	Input
1_105283294_-	0.586957	C57	bel_P0_m_F1i	Input
1_105284035_-	0.422222	PWK	bel_P0_m_F1i	Input
1_105284075_-	0.5	C57	bel_P0_m_F1i	Input
1_105284092_-	0.571429	C57	bel_P0_m_F1i	Input
1_105284417_-	0.48	PWK	bel_P0_m_F1i	Input
1_105284552_-	0.761905	C57	bel_P0_m_F1i	Input
1_105284799_-	0.5	C57	bel_P0_m_F1i	Input
1_105284824_-	0.441176	PWK	bel_P0_m_F1i	Input
1_105284844_-	0.512195	C57	bel_P0_m_F1i	Input
11_100348751_-	0.522124	C57	bel_P0_m_F1i	Input
11_100349087_-	0.473684	PWK	bel_P0_m_F1i	Input
11_100349320_-	0.4375	PWK	bel_P0_m_F1i	Input
11_100705120_-	0.627907	C57	bel_P0_m_F1i	Input
11_100705129_-	0.608696	C57	bel_P0_m_F1i	Input
11_100705136_-	0.622222	C57	bel_P0_m_F1i	Input
11_100705163_-	0.57377	C57	bel_P0_m_F1i	Input
11_101062544_+	0.508143	C57	bel_P0_m_F1i	Input
11_101062590_+	0.492823	PWK	bel_P0_m_F1i	Input
11_101062612_+	0.507853	C57	bel_P0_m_F1i	Input
11_101126246_+	0.339286	PWK	bel_P0_m_F1i	Input
11_101278104_-	0.579545	C57	bel_P0_m_F1i	Input
11_101278220_-	0.404762	PWK	bel_P0_m_F1i	Input
11_101278249_-	0.409091	PWK	bel_P0_m_F1i	Input
11_101278320_-	0.431655	PWK	bel_P0_m_F1i	Input
11_101278331_-	0.445122	PWK	bel_P0_m_F1i	Input
11_101278340_-	0.455696	PWK	bel_P0_m_F1i	Input
11_101433880_+	0.5	C57	bel_P0_m_F1i	Input
11_101580987_+	0.272727	PWK	bel_P0_m_F1i	Input
11_101580992_+	0.28	PWK	bel_P0_m_F1i	Input
11_101581030_+	0.297297	PWK	bel_P0_m_F1i	Input
11_101767258_+	0.727273	C57	bel_P0_m_F1i	Input
11_101767261_+	0.727273	C57	bel_P0_m_F1i	Input
11_102000453_-	0.455696	PWK	bel_P0_m_F1i	Input
11_102000523_-	0.357143	PWK	bel_P0_m_F1i	Input
11_102287546_+	0.5	C57	bel_P0_m_F1i	Input
11_102291454_-	0.363636	PWK	bel_P0_m_F1i	Input
11_102291575_-	0.445545	PWK	bel_P0_m_F1i	Input
11_102291655_-	0.431579	PWK	bel_P0_m_F1i	Input
11_102291711_-	0.43617	PWK	bel_P0_m_F1i	Input
11_102291741_-	0.466667	PWK	bel_P0_m_F1i	Input
11_102306375_-	0.65625	C57	bel_P0_m_F1i	Input
11_102402157_+	0.46789	PWK	bel_P0_m_F1i	Input
11_102402164_+	0.470852	PWK	bel_P0_m_F1i	Input
11_102402168_+	0.469027	PWK	bel_P0_m_F1i	Input
11_102402214_+	0.507772	C57	bel_P0_m_F1i	Input
11_102437560_-	0.5	C57	bel_P0_m_F1i	Input
11_102437617_-	0.515152	C57	bel_P0_m_F1i	Input
11_102437961_-	0.495536	PWK	bel_P0_m_F1i	Input
11_102437965_-	0.492958	PWK	bel_P0_m_F1i	Input
11_102438003_-	0.496124	PWK	bel_P0_m_F1i	Input
11_102438009_-	0.516667	C57	bel_P0_m_F1i	Input
11_102438445_-	0.415584	PWK	bel_P0_m_F1i	Input
11_102438452_-	0.430233	PWK	bel_P0_m_F1i	Input
11_102438715_-	0.44375	PWK	bel_P0_m_F1i	Input
11_102478965_-	0.5	C57	bel_P0_m_F1i	Input
11_102478977_-	0.516129	C57	bel_P0_m_F1i	Input
11_102479010_-	0.479167	PWK	bel_P0_m_F1i	Input
11_102479091_-	0.592593	C57	bel_P0_m_F1i	Input
11_102481835_-	0.482759	PWK	bel_P0_m_F1i	Input
11_102778434_+	0.52	C57	bel_P0_m_F1i	Input
11_102939686_-	0.347826	PWK	bel_P0_m_F1i	Input
11_102994483_-	0.417526	PWK	bel_P0_m_F1i	Input
11_102994550_-	0.467949	PWK	bel_P0_m_F1i	Input
11_102994784_-	0.685714	C57	bel_P0_m_F1i	Input
11_102994792_-	0.725	C57	bel_P0_m_F1i	Input
11_103065884_+	0.666667	C57	bel_P0_m_F1i	Input
11_103138575_+	0.548387	C57	bel_P0_m_F1i	Input
11_103138988_+	0.608696	C57	bel_P0_m_F1i	Input
11_103139091_+	0.56	C57	bel_P0_m_F1i	Input
11_103139100_+	0.56	C57	bel_P0_m_F1i	Input
11_103679075_-	0.5	C57	bel_P0_m_F1i	Input
11_103679116_-	0.483333	PWK	bel_P0_m_F1i	Input
11_103679142_-	0.462963	PWK	bel_P0_m_F1i	Input
11_103679214_-	0.5	C57	bel_P0_m_F1i	Input
11_104328123_+	0.533722	C57	bel_P0_m_F1i	Input
11_104328361_+	0.444724	PWK	bel_P0_m_F1i	Input
11_104330059_+	0.64467	C57	bel_P0_m_F1i	Input
11_104330134_+	0.590348	C57	bel_P0_m_F1i	Input
11_104330246_+	0.552279	C57	bel_P0_m_F1i	Input
11_104330283_+	0.548193	C57	bel_P0_m_F1i	Input
11_104330292_+	0.535679	C57	bel_P0_m_F1i	Input
11_104330299_+	0.522749	C57	bel_P0_m_F1i	Input
11_104330305_+	0.533636	C57	bel_P0_m_F1i	Input
11_104330321_+	0.531148	C57	bel_P0_m_F1i	Input
11_104330363_+	0.528314	C57	bel_P0_m_F1i	Input
11_104330475_+	0.518519	C57	bel_P0_m_F1i	Input
11_104330485_+	0.522459	C57	bel_P0_m_F1i	Input
11_104330509_+	0.532847	C57	bel_P0_m_F1i	Input
11_104330607_+	0.590116	C57	bel_P0_m_F1i	Input
11_104330619_+	0.594142	C57	bel_P0_m_F1i	Input
11_104330640_+	0.605747	C57	bel_P0_m_F1i	Input
11_104330685_+	0.624402	C57	bel_P0_m_F1i	Input
11_104330776_+	0.981997	C57	bel_P0_m_F1i	Input
11_104330822_+	0.868545	C57	bel_P0_m_F1i	Input
11_104424105_-	0.440678	PWK	bel_P0_m_F1i	Input
11_104424113_-	0.464286	PWK	bel_P0_m_F1i	Input
11_105921957_+	0.321429	PWK	bel_P0_m_F1i	Input
11_105921969_+	0.37931	PWK	bel_P0_m_F1i	Input
11_105921994_+	0.413793	PWK	bel_P0_m_F1i	Input
11_105923002_+	0.571429	C57	bel_P0_m_F1i	Input
11_105923045_+	0.586207	C57	bel_P0_m_F1i	Input
11_105923129_+	0.621622	C57	bel_P0_m_F1i	Input
11_105923873_+	0.521739	C57	bel_P0_m_F1i	Input
11_105923902_+	0.586207	C57	bel_P0_m_F1i	Input
11_105924003_+	0.520833	C57	bel_P0_m_F1i	Input
11_105924007_+	0.545455	C57	bel_P0_m_F1i	Input
11_105927540_+	0.62963	C57	bel_P0_m_F1i	Input
11_105927580_+	0.469388	PWK	bel_P0_m_F1i	Input
11_105927764_+	0.478261	PWK	bel_P0_m_F1i	Input
11_105928227_+	0.428571	PWK	bel_P0_m_F1i	Input
11_105928377_+	0.444444	PWK	bel_P0_m_F1i	Input
11_105928419_+	0.47619	PWK	bel_P0_m_F1i	Input
11_105928447_+	0.485714	PWK	bel_P0_m_F1i	Input
11_106154106_+	0.619048	C57	bel_P0_m_F1i	Input
11_106247682_+	0.6	C57	bel_P0_m_F1i	Input
11_106247711_+	0.541667	C57	bel_P0_m_F1i	Input
11_106247734_+	0.564103	C57	bel_P0_m_F1i	Input
11_106567087_-	0.510204	C57	bel_P0_m_F1i	Input
11_106567349_-	0.393939	PWK	bel_P0_m_F1i	Input
11_107072982_-	0.344828	PWK	bel_P0_m_F1i	Input
11_107072998_-	0.34375	PWK	bel_P0_m_F1i	Input
11_107111443_-	0.428571	PWK	bel_P0_m_F1i	Input
11_107167410_-	0.461538	PWK	bel_P0_m_F1i	Input
11_107167503_-	0.666667	C57	bel_P0_m_F1i	Input
11_107212331_-	0.64	C57	bel_P0_m_F1i	Input
11_107212342_-	0.666667	C57	bel_P0_m_F1i	Input
11_107212395_-	0.727273	C57	bel_P0_m_F1i	Input
11_107212434_-	0.782609	C57	bel_P0_m_F1i	Input
11_107212463_-	0.653846	C57	bel_P0_m_F1i	Input
11_107732433_-	0.555556	C57	bel_P0_m_F1i	Input
11_107732528_-	0.533898	C57	bel_P0_m_F1i	Input
11_107732533_-	0.540984	C57	bel_P0_m_F1i	Input
11_107732578_-	0.520661	C57	bel_P0_m_F1i	Input
11_107732600_-	0.510345	C57	bel_P0_m_F1i	Input
11_107732741_-	0.578475	C57	bel_P0_m_F1i	Input
11_107732821_-	0.543478	C57	bel_P0_m_F1i	Input
11_107733302_-	0.56213	C57	bel_P0_m_F1i	Input
11_107733327_-	0.552326	C57	bel_P0_m_F1i	Input
11_107733347_-	0.560811	C57	bel_P0_m_F1i	Input
11_107733409_-	0.439189	PWK	bel_P0_m_F1i	Input
11_107733426_-	0.426752	PWK	bel_P0_m_F1i	Input
11_107733473_-	0.449198	PWK	bel_P0_m_F1i	Input
11_107733573_-	0.469828	PWK	bel_P0_m_F1i	Input
11_107733589_-	0.524444	C57	bel_P0_m_F1i	Input
11_107733988_-	0.653846	C57	bel_P0_m_F1i	Input
11_107734046_-	0.470588	PWK	bel_P0_m_F1i	Input
11_107734077_-	0.5	C57	bel_P0_m_F1i	Input
11_107734085_-	0.52514	C57	bel_P0_m_F1i	Input
11_107734223_-	0.515625	C57	bel_P0_m_F1i	Input
11_107734260_-	0.348837	PWK	bel_P0_m_F1i	Input
11_107734378_-	0.40625	PWK	bel_P0_m_F1i	Input
11_107734396_-	0.540541	C57	bel_P0_m_F1i	Input
11_107734536_-	0.512315	C57	bel_P0_m_F1i	Input
11_107734582_-	0.5	C57	bel_P0_m_F1i	Input
11_107734698_-	0.385714	PWK	bel_P0_m_F1i	Input
11_107734722_-	0.478873	PWK	bel_P0_m_F1i	Input
11_107734729_-	0.493333	PWK	bel_P0_m_F1i	Input
11_107734835_-	0.5	C57	bel_P0_m_F1i	Input
11_107734874_-	0.5	C57	bel_P0_m_F1i	Input
11_107936533_-	0.55	C57	bel_P0_m_F1i	Input
11_107937020_-	0.681818	C57	bel_P0_m_F1i	Input
11_109396494_+	0.375	PWK	bel_P0_m_F1i	Input
11_109436718_+	0.472	PWK	bel_P0_m_F1i	Input
11_109436735_+	0.462585	PWK	bel_P0_m_F1i	Input
11_109436747_+	0.473373	PWK	bel_P0_m_F1i	Input
11_109437703_+	0.527559	C57	bel_P0_m_F1i	Input
11_109437739_+	0.576471	C57	bel_P0_m_F1i	Input
11_112785707_+	0.571429	C57	bel_P0_m_F1i	Input
11_112785715_+	0.571429	C57	bel_P0_m_F1i	Input
11_113663255_-	0.727273	C57	bel_P0_m_F1i	Input
11_113663260_-	0.68	C57	bel_P0_m_F1i	Input
11_113663274_-	0.607143	C57	bel_P0_m_F1i	Input
11_113663279_-	0.62963	C57	bel_P0_m_F1i	Input
11_113688803_+	0.363636	PWK	bel_P0_m_F1i	Input
11_113727735_-	0.645161	C57	bel_P0_m_F1i	Input
11_113727978_-	0.43662	PWK	bel_P0_m_F1i	Input
11_113728276_-	0.446154	PWK	bel_P0_m_F1i	Input
11_113728306_-	0.440678	PWK	bel_P0_m_F1i	Input
11_113728312_-	0.440678	PWK	bel_P0_m_F1i	Input
11_113728416_-	0.532258	C57	bel_P0_m_F1i	Input
11_113728421_-	0.57377	C57	bel_P0_m_F1i	Input
11_113728428_-	0.612903	C57	bel_P0_m_F1i	Input
11_113728668_-	0.481013	PWK	bel_P0_m_F1i	Input
11_113728914_-	0.463415	PWK	bel_P0_m_F1i	Input
11_113729240_-	0.361111	PWK	bel_P0_m_F1i	Input
11_113729247_-	0.325	PWK	bel_P0_m_F1i	Input
11_113729526_-	0.457143	PWK	bel_P0_m_F1i	Input
11_114791459_-	0.5	C57	bel_P0_m_F1i	Input
11_115180491_+	0.619048	C57	bel_P0_m_F1i	Input
11_115180790_+	0.542373	C57	bel_P0_m_F1i	Input
11_115180838_+	0.46875	PWK	bel_P0_m_F1i	Input
11_115394220_+	0.631579	C57	bel_P0_m_F1i	Input
11_115394237_+	0.611111	C57	bel_P0_m_F1i	Input
11_115395646_+	0.62963	C57	bel_P0_m_F1i	Input
11_115395687_+	0.708333	C57	bel_P0_m_F1i	Input
11_115395817_+	0.695652	C57	bel_P0_m_F1i	Input
11_115395934_+	0.53125	C57	bel_P0_m_F1i	Input
11_115430587_+	0.48	PWK	bel_P0_m_F1i	Input
11_115430671_+	0.509804	C57	bel_P0_m_F1i	Input
11_115430778_+	0.472727	PWK	bel_P0_m_F1i	Input
11_115430820_+	0.45	PWK	bel_P0_m_F1i	Input
11_115430856_+	0.370968	PWK	bel_P0_m_F1i	Input
11_115430872_+	0.357143	PWK	bel_P0_m_F1i	Input
11_115431125_+	0.54	C57	bel_P0_m_F1i	Input
11_115431130_+	0.54	C57	bel_P0_m_F1i	Input
11_115431144_+	0.488372	PWK	bel_P0_m_F1i	Input
11_115490529_-	0.567568	C57	bel_P0_m_F1i	Input
11_115490560_-	0.537037	C57	bel_P0_m_F1i	Input
11_115607141_+	0.472222	PWK	bel_P0_m_F1i	Input
11_115607190_+	0.53125	C57	bel_P0_m_F1i	Input
11_115607221_+	0.586207	C57	bel_P0_m_F1i	Input
11_115607255_+	0.625	C57	bel_P0_m_F1i	Input
11_115607267_+	0.645161	C57	bel_P0_m_F1i	Input
11_115607272_+	0.645161	C57	bel_P0_m_F1i	Input
11_115607284_+	0.678571	C57	bel_P0_m_F1i	Input
11_115615148_-	0.55	C57	bel_P0_m_F1i	Input
11_115615347_-	0.583333	C57	bel_P0_m_F1i	Input
11_115645628_-	0.515873	C57	bel_P0_m_F1i	Input
11_115645671_-	0.518219	C57	bel_P0_m_F1i	Input
11_115645729_-	0.535032	C57	bel_P0_m_F1i	Input
11_115645737_-	0.544828	C57	bel_P0_m_F1i	Input
11_115645782_-	0.6	C57	bel_P0_m_F1i	Input
11_115645860_-	0.54321	C57	bel_P0_m_F1i	Input
11_115645881_-	0.553398	C57	bel_P0_m_F1i	Input
11_116167705_-	0.730769	C57	bel_P0_m_F1i	Input
11_116167958_-	0.472222	PWK	bel_P0_m_F1i	Input
11_116167989_-	0.516129	C57	bel_P0_m_F1i	Input
11_116173263_-	0.5	C57	bel_P0_m_F1i	Input
11_116173336_-	0.530612	C57	bel_P0_m_F1i	Input
11_116288626_-	0.340909	PWK	bel_P0_m_F1i	Input
11_116288811_-	0.347826	PWK	bel_P0_m_F1i	Input
11_116289069_-	0.370968	PWK	bel_P0_m_F1i	Input
11_116289075_-	0.372881	PWK	bel_P0_m_F1i	Input
11_116289131_-	0.375	PWK	bel_P0_m_F1i	Input
11_116338214_-	0.601351	C57	bel_P0_m_F1i	Input
11_116338261_-	0.58156	C57	bel_P0_m_F1i	Input
11_116338302_-	0.590476	C57	bel_P0_m_F1i	Input
11_116338313_-	0.621053	C57	bel_P0_m_F1i	Input
11_116338319_-	0.602273	C57	bel_P0_m_F1i	Input
11_116338324_-	0.576923	C57	bel_P0_m_F1i	Input
11_116338334_-	0.553846	C57	bel_P0_m_F1i	Input
11_116338342_-	0.545455	C57	bel_P0_m_F1i	Input
11_116338361_-	0.510638	C57	bel_P0_m_F1i	Input
11_116338397_-	0.52381	C57	bel_P0_m_F1i	Input
11_116338473_-	0.5	C57	bel_P0_m_F1i	Input
11_116338514_-	0.57732	C57	bel_P0_m_F1i	Input
11_116338581_-	0.588235	C57	bel_P0_m_F1i	Input
11_116338605_-	0.505618	C57	bel_P0_m_F1i	Input
11_116338613_-	0.505495	C57	bel_P0_m_F1i	Input
11_116338643_-	0.549451	C57	bel_P0_m_F1i	Input
11_116344227_-	0.545455	C57	bel_P0_m_F1i	Input
11_116471416_-	0.526316	C57	bel_P0_m_F1i	Input
11_116539384_-	0.493976	PWK	bel_P0_m_F1i	Input
11_116539392_-	0.453608	PWK	bel_P0_m_F1i	Input
11_116539426_-	0.503597	C57	bel_P0_m_F1i	Input
11_116539633_-	0.481481	PWK	bel_P0_m_F1i	Input
11_116541666_-	0.416667	PWK	bel_P0_m_F1i	Input
11_116541671_-	0.418919	PWK	bel_P0_m_F1i	Input
11_116874319_+	0.548387	C57	bel_P0_m_F1i	Input
11_116985639_+	0.395683	PWK	bel_P0_m_F1i	Input
11_116985705_+	0.478992	PWK	bel_P0_m_F1i	Input
11_116985879_+	0.596639	C57	bel_P0_m_F1i	Input
11_116985965_+	0.556452	C57	bel_P0_m_F1i	Input
11_116986585_+	0.451613	PWK	bel_P0_m_F1i	Input
11_117157240_+	0.565217	C57	bel_P0_m_F1i	Input
11_117157265_+	0.571429	C57	bel_P0_m_F1i	Input
11_117157287_+	0.571429	C57	bel_P0_m_F1i	Input
11_117157422_+	0.341463	PWK	bel_P0_m_F1i	Input
11_117361908_+	0.583333	C57	bel_P0_m_F1i	Input
11_117361982_+	0.567568	C57	bel_P0_m_F1i	Input
11_117721093_+	0.4	PWK	bel_P0_m_F1i	Input
11_117721133_+	0.454545	PWK	bel_P0_m_F1i	Input
11_117721160_+	0.484848	PWK	bel_P0_m_F1i	Input
11_117721216_+	0.6	C57	bel_P0_m_F1i	Input
11_117721516_+	0.434783	PWK	bel_P0_m_F1i	Input
11_117721657_+	0.341463	PWK	bel_P0_m_F1i	Input
11_117721700_+	0.409091	PWK	bel_P0_m_F1i	Input
11_117721716_+	0.410256	PWK	bel_P0_m_F1i	Input
11_117721724_+	0.428571	PWK	bel_P0_m_F1i	Input
11_117721739_+	0.464286	PWK	bel_P0_m_F1i	Input
11_117721771_+	0.428571	PWK	bel_P0_m_F1i	Input
11_117722772_+	0.5	C57	bel_P0_m_F1i	Input
11_117722783_+	0.521739	C57	bel_P0_m_F1i	Input
11_117722848_+	0.538462	C57	bel_P0_m_F1i	Input
11_117722864_+	0.606061	C57	bel_P0_m_F1i	Input
11_117762405_+	0.428571	PWK	bel_P0_m_F1i	Input
11_117762414_+	0.453333	PWK	bel_P0_m_F1i	Input
11_117762980_+	0.477273	PWK	bel_P0_m_F1i	Input
11_117763052_+	0.536585	C57	bel_P0_m_F1i	Input
11_118260709_-	0.64	C57	bel_P0_m_F1i	Input
11_118260729_-	0.555556	C57	bel_P0_m_F1i	Input
11_118261286_-	0.37931	PWK	bel_P0_m_F1i	Input
11_118261371_-	0.5	C57	bel_P0_m_F1i	Input
11_118406492_-	0.558824	C57	bel_P0_m_F1i	Input
11_118407668_-	0.45614	PWK	bel_P0_m_F1i	Input
11_118411143_-	0.421053	PWK	bel_P0_m_F1i	Input
11_118411189_-	0.416667	PWK	bel_P0_m_F1i	Input
11_118490455_-	0.421053	PWK	bel_P0_m_F1i	Input
11_118490549_-	0.55	C57	bel_P0_m_F1i	Input
11_118490656_-	0.458333	PWK	bel_P0_m_F1i	Input
11_119080654_-	0.633333	C57	bel_P0_m_F1i	Input
11_119080677_-	0.571429	C57	bel_P0_m_F1i	Input
11_119080681_-	0.565217	C57	bel_P0_m_F1i	Input
11_119080690_-	0.553571	C57	bel_P0_m_F1i	Input
11_119080709_-	0.588235	C57	bel_P0_m_F1i	Input
11_119080793_-	0.615385	C57	bel_P0_m_F1i	Input
11_119080803_-	0.636364	C57	bel_P0_m_F1i	Input
11_119080867_-	0.769231	C57	bel_P0_m_F1i	Input
11_119080932_-	0.684211	C57	bel_P0_m_F1i	Input
11_119081139_-	0.375	PWK	bel_P0_m_F1i	Input
11_119081147_-	0.384615	PWK	bel_P0_m_F1i	Input
11_119081163_-	0.433962	PWK	bel_P0_m_F1i	Input
11_119081349_-	0.409091	PWK	bel_P0_m_F1i	Input
11_119081430_-	0.428571	PWK	bel_P0_m_F1i	Input
11_119143704_-	0.513089	C57	bel_P0_m_F1i	Input
11_119143724_-	0.532895	C57	bel_P0_m_F1i	Input
11_119143768_-	0.5	C57	bel_P0_m_F1i	Input
11_119143781_-	0.50495	C57	bel_P0_m_F1i	Input
11_119147146_-	0.55	C57	bel_P0_m_F1i	Input
11_119147158_-	0.68	C57	bel_P0_m_F1i	Input
11_119147229_-	0.565657	C57	bel_P0_m_F1i	Input
11_119147412_-	0.506494	C57	bel_P0_m_F1i	Input
11_119147416_-	0.49375	PWK	bel_P0_m_F1i	Input
11_119147738_-	0.493827	PWK	bel_P0_m_F1i	Input
11_119208864_-	0.513514	C57	bel_P0_m_F1i	Input
11_119208870_-	0.540541	C57	bel_P0_m_F1i	Input
11_119209002_-	0.507042	C57	bel_P0_m_F1i	Input
11_119209131_-	0.526316	C57	bel_P0_m_F1i	Input
11_119270161_+	0.603175	C57	bel_P0_m_F1i	Input
11_119270196_+	0.58427	C57	bel_P0_m_F1i	Input
11_119270260_+	0.587302	C57	bel_P0_m_F1i	Input
11_119270276_+	0.607843	C57	bel_P0_m_F1i	Input
11_119507616_+	0.4	PWK	bel_P0_m_F1i	Input
11_119507628_+	0.391304	PWK	bel_P0_m_F1i	Input
11_119898454_+	0.519231	C57	bel_P0_m_F1i	Input
11_119898594_+	0.555556	C57	bel_P0_m_F1i	Input
11_119898691_+	0.481481	PWK	bel_P0_m_F1i	Input
11_119918870_+	0.44898	PWK	bel_P0_m_F1i	Input
11_120001551_+	0.434783	PWK	bel_P0_m_F1i	Input
11_120001565_+	0.48	PWK	bel_P0_m_F1i	Input
11_120010702_-	0.5625	C57	bel_P0_m_F1i	Input
11_120010810_-	0.514286	C57	bel_P0_m_F1i	Input
11_120010819_-	0.492857	PWK	bel_P0_m_F1i	Input
11_120011839_-	0.470588	PWK	bel_P0_m_F1i	Input
11_120011890_-	0.478261	PWK	bel_P0_m_F1i	Input
11_120012154_-	0.481481	PWK	bel_P0_m_F1i	Input
11_120104625_-	0.375	PWK	bel_P0_m_F1i	Input
11_120104656_-	0.407407	PWK	bel_P0_m_F1i	Input
11_120104721_-	0.460674	PWK	bel_P0_m_F1i	Input
11_120104763_-	0.512195	C57	bel_P0_m_F1i	Input
11_120104810_-	0.458824	PWK	bel_P0_m_F1i	Input
11_120104840_-	0.448598	PWK	bel_P0_m_F1i	Input
11_120104899_-	0.484536	PWK	bel_P0_m_F1i	Input
11_120105088_-	0.549451	C57	bel_P0_m_F1i	Input
11_120105143_-	0.542373	C57	bel_P0_m_F1i	Input
11_120105238_-	0.54023	C57	bel_P0_m_F1i	Input
11_120105301_-	0.545455	C57	bel_P0_m_F1i	Input
11_120105312_-	0.576923	C57	bel_P0_m_F1i	Input
11_120105430_-	0.533333	C57	bel_P0_m_F1i	Input
11_120105470_-	0.555556	C57	bel_P0_m_F1i	Input
11_120105841_-	0.543689	C57	bel_P0_m_F1i	Input
11_120374266_-	0.388235	PWK	bel_P0_m_F1i	Input
11_120374342_-	0.384615	PWK	bel_P0_m_F1i	Input
11_120374346_-	0.36036	PWK	bel_P0_m_F1i	Input
11_120374380_-	0.381579	PWK	bel_P0_m_F1i	Input
11_120374431_-	0.428571	PWK	bel_P0_m_F1i	Input
11_120374463_-	0.450704	PWK	bel_P0_m_F1i	Input
11_120376753_-	0.647059	C57	bel_P0_m_F1i	Input
11_120376828_-	0.514286	C57	bel_P0_m_F1i	Input
11_120376838_-	0.52	C57	bel_P0_m_F1i	Input
11_120376843_-	0.518072	C57	bel_P0_m_F1i	Input
11_120377023_-	0.608696	C57	bel_P0_m_F1i	Input
11_120377031_-	0.65	C57	bel_P0_m_F1i	Input
11_120382198_-	0.37931	PWK	bel_P0_m_F1i	Input
11_120382244_-	0.396552	PWK	bel_P0_m_F1i	Input
11_120382518_-	0.54386	C57	bel_P0_m_F1i	Input
11_120483826_+	0.460317	PWK	bel_P0_m_F1i	Input
11_120483830_+	0.42623	PWK	bel_P0_m_F1i	Input
11_120488450_+	0.393443	PWK	bel_P0_m_F1i	Input
11_120488458_+	0.423729	PWK	bel_P0_m_F1i	Input
11_120488536_+	0.551724	C57	bel_P0_m_F1i	Input
11_120488614_+	0.645833	C57	bel_P0_m_F1i	Input
11_120488650_+	0.633333	C57	bel_P0_m_F1i	Input
11_120560518_-	0.509615	C57	bel_P0_m_F1i	Input
11_120560544_-	0.541667	C57	bel_P0_m_F1i	Input
11_120780912_-	0.442177	PWK	bel_P0_m_F1i	Input
11_120780925_-	0.442857	PWK	bel_P0_m_F1i	Input
11_120780983_-	0.43299	PWK	bel_P0_m_F1i	Input
11_120780995_-	0.421053	PWK	bel_P0_m_F1i	Input
11_120781014_-	0.451613	PWK	bel_P0_m_F1i	Input
11_120781032_-	0.414894	PWK	bel_P0_m_F1i	Input
11_120963684_-	0.513514	C57	bel_P0_m_F1i	Input
11_120963693_-	0.5	C57	bel_P0_m_F1i	Input
11_120963699_-	0.484536	PWK	bel_P0_m_F1i	Input
11_120963782_-	0.477612	PWK	bel_P0_m_F1i	Input
11_120963853_-	0.411765	PWK	bel_P0_m_F1i	Input
11_121222449_+	0.61039	C57	bel_P0_m_F1i	Input
11_121222550_+	0.676471	C57	bel_P0_m_F1i	Input
11_121222556_+	0.645161	C57	bel_P0_m_F1i	Input
11_121223008_-	0.761905	C57	bel_P0_m_F1i	Input
11_121223523_-	0.291667	PWK	bel_P0_m_F1i	Input
11_121223586_-	0.464286	PWK	bel_P0_m_F1i	Input
11_121223682_-	0.666667	C57	bel_P0_m_F1i	Input
11_121306811_+	0.472222	PWK	bel_P0_m_F1i	Input
11_121306840_+	0.490066	PWK	bel_P0_m_F1i	Input
11_121306960_+	0.492537	PWK	bel_P0_m_F1i	Input
11_121306974_+	0.492958	PWK	bel_P0_m_F1i	Input
11_121306987_+	0.493976	PWK	bel_P0_m_F1i	Input
11_121306993_+	0.488095	PWK	bel_P0_m_F1i	Input
11_121307103_+	0.5	C57	bel_P0_m_F1i	Input
11_121307118_+	0.471429	PWK	bel_P0_m_F1i	Input
11_121307125_+	0.465753	PWK	bel_P0_m_F1i	Input
11_121307131_+	0.449275	PWK	bel_P0_m_F1i	Input
11_121307148_+	0.477612	PWK	bel_P0_m_F1i	Input
11_121307164_+	0.481928	PWK	bel_P0_m_F1i	Input
11_121307179_+	0.466667	PWK	bel_P0_m_F1i	Input
11_121307183_+	0.46789	PWK	bel_P0_m_F1i	Input
11_121307294_+	0.434783	PWK	bel_P0_m_F1i	Input
11_121307312_+	0.419355	PWK	bel_P0_m_F1i	Input
11_121307358_+	0.241379	PWK	bel_P0_m_F1i	Input
11_121307642_+	0.558824	C57	bel_P0_m_F1i	Input
11_121328358_-	0.453333	PWK	bel_P0_m_F1i	Input
11_12237456_-	0.5625	C57	bel_P0_m_F1i	Input
11_12237805_-	0.375	PWK	bel_P0_m_F1i	Input
11_12237844_-	0.352941	PWK	bel_P0_m_F1i	Input
11_12237859_-	0.4	PWK	bel_P0_m_F1i	Input
11_12253277_-	0.377778	PWK	bel_P0_m_F1i	Input
11_12253298_-	0.444444	PWK	bel_P0_m_F1i	Input
11_12253346_-	0.537037	C57	bel_P0_m_F1i	Input
11_12253423_-	0.676471	C57	bel_P0_m_F1i	Input
11_17078590_+	0.385185	PWK	bel_P0_m_F1i	Input
11_17078603_+	0.40411	PWK	bel_P0_m_F1i	Input
11_17078607_+	0.401408	PWK	bel_P0_m_F1i	Input
11_17078615_+	0.407407	PWK	bel_P0_m_F1i	Input
11_17078670_+	0.45098	PWK	bel_P0_m_F1i	Input
11_17078687_+	0.463415	PWK	bel_P0_m_F1i	Input
11_17078701_+	0.407895	PWK	bel_P0_m_F1i	Input
1_118332992_+	0.487179	PWK	bel_P0_m_F1i	Input
1_118333037_+	0.466667	PWK	bel_P0_m_F1i	Input
1_118333090_+	0.461538	PWK	bel_P0_m_F1i	Input
1_118333095_+	0.52	C57	bel_P0_m_F1i	Input
1_118419594_+	0.431373	PWK	bel_P0_m_F1i	Input
1_118419801_+	0.547619	C57	bel_P0_m_F1i	Input
1_118419809_+	0.477273	PWK	bel_P0_m_F1i	Input
1_118608700_+	0.53125	C57	bel_P0_m_F1i	Input
1_118608780_+	0.461538	PWK	bel_P0_m_F1i	Input
1_118608827_+	0.470085	PWK	bel_P0_m_F1i	Input
1_118608857_+	0.5	C57	bel_P0_m_F1i	Input
1_118608876_+	0.541667	C57	bel_P0_m_F1i	Input
1_118608902_+	0.533333	C57	bel_P0_m_F1i	Input
1_118608949_+	0.47973	PWK	bel_P0_m_F1i	Input
1_118608988_+	0.4	PWK	bel_P0_m_F1i	Input
1_118609169_+	0.520548	C57	bel_P0_m_F1i	Input
1_118609182_+	0.533333	C57	bel_P0_m_F1i	Input
1_118609191_+	0.506667	C57	bel_P0_m_F1i	Input
1_118609196_+	0.526316	C57	bel_P0_m_F1i	Input
11_20020982_+	0.4	PWK	bel_P0_m_F1i	Input
11_20020988_+	0.37037	PWK	bel_P0_m_F1i	Input
11_20020996_+	0.384615	PWK	bel_P0_m_F1i	Input
11_20021002_+	0.375	PWK	bel_P0_m_F1i	Input
11_20021017_+	0.52381	C57	bel_P0_m_F1i	Input
11_20224924_+	0.48	PWK	bel_P0_m_F1i	Input
11_20239322_-	0.454545	PWK	bel_P0_m_F1i	Input
11_20239380_-	0.65	C57	bel_P0_m_F1i	Input
11_20239441_-	0.545455	C57	bel_P0_m_F1i	Input
11_20239470_-	0.423077	PWK	bel_P0_m_F1i	Input
11_20239498_-	0.333333	PWK	bel_P0_m_F1i	Input
11_20240267_-	0.56	C57	bel_P0_m_F1i	Input
11_20240371_-	0.454545	PWK	bel_P0_m_F1i	Input
11_20302837_-	0.617886	C57	bel_P0_m_F1i	Input
11_20302841_-	0.611111	C57	bel_P0_m_F1i	Input
11_20302915_-	0.583333	C57	bel_P0_m_F1i	Input
11_20303033_-	0.653061	C57	bel_P0_m_F1i	Input
11_20303051_-	0.642857	C57	bel_P0_m_F1i	Input
11_20303112_-	0.689655	C57	bel_P0_m_F1i	Input
11_20303159_-	0.73913	C57	bel_P0_m_F1i	Input
11_20303169_-	0.666667	C57	bel_P0_m_F1i	Input
11_20303207_-	0.655172	C57	bel_P0_m_F1i	Input
11_20303426_-	0.620438	C57	bel_P0_m_F1i	Input
11_20303517_-	0.643678	C57	bel_P0_m_F1i	Input
11_20303579_-	0.602151	C57	bel_P0_m_F1i	Input
11_20303618_-	0.607477	C57	bel_P0_m_F1i	Input
11_20303639_-	0.603604	C57	bel_P0_m_F1i	Input
11_20303666_-	0.589744	C57	bel_P0_m_F1i	Input
11_20303670_-	0.576271	C57	bel_P0_m_F1i	Input
11_20303685_-	0.59292	C57	bel_P0_m_F1i	Input
11_20303717_-	0.592593	C57	bel_P0_m_F1i	Input
11_20303720_-	0.571429	C57	bel_P0_m_F1i	Input
11_20303957_-	0.538462	C57	bel_P0_m_F1i	Input
11_20331967_-	0.62069	C57	bel_P0_m_F1i	Input
1_120607138_+	0.44	PWK	bel_P0_m_F1i	Input
1_120607170_+	0.56	C57	bel_P0_m_F1i	Input
11_20726787_-	0.416667	PWK	bel_P0_m_F1i	Input
11_20726792_-	0.4	PWK	bel_P0_m_F1i	Input
11_21148082_+	0.477273	PWK	bel_P0_m_F1i	Input
11_21148178_+	0.4	PWK	bel_P0_m_F1i	Input
11_21148389_+	0.466667	PWK	bel_P0_m_F1i	Input
11_21148496_+	0.542857	C57	bel_P0_m_F1i	Input
11_21148511_+	0.545455	C57	bel_P0_m_F1i	Input
11_21148519_+	0.542857	C57	bel_P0_m_F1i	Input
11_21148539_+	0.625	C57	bel_P0_m_F1i	Input
1_121553961_-	0.428571	PWK	bel_P0_m_F1i	Input
1_121553970_-	0.4	PWK	bel_P0_m_F1i	Input
1_121553974_-	0.4	PWK	bel_P0_m_F1i	Input
11_22006664_-	0.424242	PWK	bel_P0_m_F1i	Input
11_22006702_-	0.388889	PWK	bel_P0_m_F1i	Input
11_22006717_-	0.409091	PWK	bel_P0_m_F1i	Input
11_22006779_-	0.444444	PWK	bel_P0_m_F1i	Input
11_22006782_-	0.45283	PWK	bel_P0_m_F1i	Input
11_22095560_-	0.44186	PWK	bel_P0_m_F1i	Input
11_22095625_-	0.568182	C57	bel_P0_m_F1i	Input
11_22095633_-	0.55814	C57	bel_P0_m_F1i	Input
11_22095640_-	0.536585	C57	bel_P0_m_F1i	Input
11_22095779_-	0.48	PWK	bel_P0_m_F1i	Input
1_123334110_-	0.527027	C57	bel_P0_m_F1i	Input
1_123334117_-	0.541667	C57	bel_P0_m_F1i	Input
1_123334188_-	0.692308	C57	bel_P0_m_F1i	Input
1_123334201_-	0.65	C57	bel_P0_m_F1i	Input
11_23464447_+	0.545455	C57	bel_P0_m_F1i	Input
11_23464451_+	0.515152	C57	bel_P0_m_F1i	Input
11_23464468_+	0.517241	C57	bel_P0_m_F1i	Input
11_23488710_+	0.227273	PWK	bel_P0_m_F1i	Input
11_23488725_+	0.285714	PWK	bel_P0_m_F1i	Input
11_23488748_+	0.366667	PWK	bel_P0_m_F1i	Input
11_23488755_+	0.34375	PWK	bel_P0_m_F1i	Input
11_23488861_+	0.403509	PWK	bel_P0_m_F1i	Input
11_23488869_+	0.425532	PWK	bel_P0_m_F1i	Input
11_23488887_+	0.463415	PWK	bel_P0_m_F1i	Input
11_23488905_+	0.4375	PWK	bel_P0_m_F1i	Input
11_23489897_-	0.464286	PWK	bel_P0_m_F1i	Input
11_23489917_-	0.473684	PWK	bel_P0_m_F1i	Input
11_23489958_-	0.4	PWK	bel_P0_m_F1i	Input
11_24172976_+	0.560976	C57	bel_P0_m_F1i	Input
11_24173002_+	0.550459	C57	bel_P0_m_F1i	Input
11_24173035_+	0.582524	C57	bel_P0_m_F1i	Input
11_24173093_+	0.435897	PWK	bel_P0_m_F1i	Input
1_127482805_+	0.48	PWK	bel_P0_m_F1i	Input
1_127491328_-	0.460784	PWK	bel_P0_m_F1i	Input
1_127491392_-	0.363636	PWK	bel_P0_m_F1i	Input
1_127491429_-	0.352941	PWK	bel_P0_m_F1i	Input
1_127802571_+	0.347826	PWK	bel_P0_m_F1i	Input
1_127802730_+	0.275	PWK	bel_P0_m_F1i	Input
1_127802764_+	0.30303	PWK	bel_P0_m_F1i	Input
1_127803108_+	0.47619	PWK	bel_P0_m_F1i	Input
11_28576728_-	0.471429	PWK	bel_P0_m_F1i	Input
11_28576783_-	0.5	C57	bel_P0_m_F1i	Input
11_28576794_-	0.5	C57	bel_P0_m_F1i	Input
11_28576803_-	0.509434	C57	bel_P0_m_F1i	Input
11_28576823_-	0.6	C57	bel_P0_m_F1i	Input
11_28576851_-	0.590909	C57	bel_P0_m_F1i	Input
11_29507903_+	0.56	C57	bel_P0_m_F1i	Input
11_29507939_+	0.538462	C57	bel_P0_m_F1i	Input
11_29507956_+	0.5	C57	bel_P0_m_F1i	Input
11_29706889_+	0.478261	PWK	bel_P0_m_F1i	Input
11_29706896_+	0.5	C57	bel_P0_m_F1i	Input
11_29706989_+	0.525424	C57	bel_P0_m_F1i	Input
11_29707049_+	0.542986	C57	bel_P0_m_F1i	Input
11_29708018_+	0.505155	C57	bel_P0_m_F1i	Input
11_29708110_+	0.523077	C57	bel_P0_m_F1i	Input
11_29708139_+	0.50566	C57	bel_P0_m_F1i	Input
11_29708254_+	0.455882	PWK	bel_P0_m_F1i	Input
11_30117795_-	0.512097	C57	bel_P0_m_F1i	Input
11_30117906_-	0.383838	PWK	bel_P0_m_F1i	Input
11_30117921_-	0.428571	PWK	bel_P0_m_F1i	Input
11_30136995_-	0.461268	PWK	bel_P0_m_F1i	Input
11_30137070_-	0.453416	PWK	bel_P0_m_F1i	Input
11_30137172_-	0.47541	PWK	bel_P0_m_F1i	Input
11_30137191_-	0.472973	PWK	bel_P0_m_F1i	Input
11_30137223_-	0.488889	PWK	bel_P0_m_F1i	Input
11_30137229_-	0.46888	PWK	bel_P0_m_F1i	Input
11_30137427_-	0.5	C57	bel_P0_m_F1i	Input
11_30137443_-	0.5	C57	bel_P0_m_F1i	Input
11_30139255_-	0.559322	C57	bel_P0_m_F1i	Input
11_30139257_-	0.57377	C57	bel_P0_m_F1i	Input
11_30139259_-	0.555556	C57	bel_P0_m_F1i	Input
1_131286684_-	0.528302	C57	bel_P0_m_F1i	Input
1_131286702_-	0.485294	PWK	bel_P0_m_F1i	Input
1_131286720_-	0.423529	PWK	bel_P0_m_F1i	Input
1_131286771_-	0.429825	PWK	bel_P0_m_F1i	Input
1_131286836_-	0.528302	C57	bel_P0_m_F1i	Input
1_131286922_-	0.528	C57	bel_P0_m_F1i	Input
1_131287239_-	0.521739	C57	bel_P0_m_F1i	Input
1_131287244_-	0.5	C57	bel_P0_m_F1i	Input
11_3128990_+	0.149068	PWK	bel_P0_m_F1i	Input
11_3128997_+	0.142857	PWK	bel_P0_m_F1i	Input
11_3129043_+	0.113043	PWK	bel_P0_m_F1i	Input
11_3130940_+	0.024417	PWK	bel_P0_m_F1i	Input
1_13142646_-	0.407407	PWK	bel_P0_m_F1i	Input
11_31665581_-	0.496	PWK	bel_P0_m_F1i	Input
11_31665595_-	0.510791	C57	bel_P0_m_F1i	Input
11_31665643_-	0.506944	C57	bel_P0_m_F1i	Input
11_31665689_-	0.496183	PWK	bel_P0_m_F1i	Input
11_31665713_-	0.495935	PWK	bel_P0_m_F1i	Input
11_31665759_-	0.527559	C57	bel_P0_m_F1i	Input
11_31665826_-	0.481132	PWK	bel_P0_m_F1i	Input
1_132304871_+	0.7	C57	bel_P0_m_F1i	Input
1_132357227_-	0.434109	PWK	bel_P0_m_F1i	Input
1_132357392_-	0.422222	PWK	bel_P0_m_F1i	Input
1_132357408_-	0.460674	PWK	bel_P0_m_F1i	Input
1_132360317_-	0.592593	C57	bel_P0_m_F1i	Input
1_132360391_-	0.5	C57	bel_P0_m_F1i	Input
1_132360407_-	0.556604	C57	bel_P0_m_F1i	Input
1_132360530_-	0.570248	C57	bel_P0_m_F1i	Input
1_132360601_-	0.592357	C57	bel_P0_m_F1i	Input
1_132360617_-	0.578035	C57	bel_P0_m_F1i	Input
1_132360867_-	0.459854	PWK	bel_P0_m_F1i	Input
1_132360898_-	0.503759	C57	bel_P0_m_F1i	Input
1_132361150_-	0.464912	PWK	bel_P0_m_F1i	Input
1_132380793_-	0.492063	PWK	bel_P0_m_F1i	Input
1_132380796_-	0.465517	PWK	bel_P0_m_F1i	Input
11_32423260_+	0.542857	C57	bel_P0_m_F1i	Input
11_32423790_+	0.580645	C57	bel_P0_m_F1i	Input
11_32423807_+	0.6	C57	bel_P0_m_F1i	Input
11_32423836_+	0.5625	C57	bel_P0_m_F1i	Input
11_32423851_+	0.555556	C57	bel_P0_m_F1i	Input
11_32423873_+	0.58	C57	bel_P0_m_F1i	Input
11_32423913_+	0.589286	C57	bel_P0_m_F1i	Input
11_32423931_+	0.583333	C57	bel_P0_m_F1i	Input
11_32423944_+	0.555556	C57	bel_P0_m_F1i	Input
11_32424015_+	0.410714	PWK	bel_P0_m_F1i	Input
11_32424097_+	0.387097	PWK	bel_P0_m_F1i	Input
11_32424121_+	0.419355	PWK	bel_P0_m_F1i	Input
11_32424601_+	0.543478	C57	bel_P0_m_F1i	Input
11_32499415_+	0.581395	C57	bel_P0_m_F1i	Input
11_3250078_-	0.5	C57	bel_P0_m_F1i	Input
11_3250142_-	0.470588	PWK	bel_P0_m_F1i	Input
11_3250151_-	0.493976	PWK	bel_P0_m_F1i	Input
11_3250163_-	0.5	C57	bel_P0_m_F1i	Input
11_3250177_-	0.512195	C57	bel_P0_m_F1i	Input
11_3250220_-	0.587629	C57	bel_P0_m_F1i	Input
1_132514377_-	0.433333	PWK	bel_P0_m_F1i	Input
1_132514429_-	0.457143	PWK	bel_P0_m_F1i	Input
1_132514503_-	0.482143	PWK	bel_P0_m_F1i	Input
1_132514512_-	0.5625	C57	bel_P0_m_F1i	Input
1_132514989_-	0.295455	PWK	bel_P0_m_F1i	Input
1_132515079_-	0.363636	PWK	bel_P0_m_F1i	Input
1_132515125_-	0.32	PWK	bel_P0_m_F1i	Input
1_132515485_-	0.394737	PWK	bel_P0_m_F1i	Input
1_132515487_-	0.4	PWK	bel_P0_m_F1i	Input
1_132515503_-	0.413043	PWK	bel_P0_m_F1i	Input
1_132564815_-	0.527778	C57	bel_P0_m_F1i	Input
1_132564823_-	0.488889	PWK	bel_P0_m_F1i	Input
1_132564839_-	0.451613	PWK	bel_P0_m_F1i	Input
1_132568689_-	0.492754	PWK	bel_P0_m_F1i	Input
1_132569298_-	0.518519	C57	bel_P0_m_F1i	Input
1_132569304_-	0.508772	C57	bel_P0_m_F1i	Input
1_132569700_-	0.48	PWK	bel_P0_m_F1i	Input
1_132569710_-	0.466667	PWK	bel_P0_m_F1i	Input
1_132569742_-	0.395833	PWK	bel_P0_m_F1i	Input
1_132569911_-	0.630435	C57	bel_P0_m_F1i	Input
1_132570322_-	0.478261	PWK	bel_P0_m_F1i	Input
11_3290807_+	0.5	C57	bel_P0_m_F1i	Input
1_132937048_+	0.574074	C57	bel_P0_m_F1i	Input
1_132937099_+	0.485714	PWK	bel_P0_m_F1i	Input
1_132937173_+	0.48	PWK	bel_P0_m_F1i	Input
1_132937415_+	0.548387	C57	bel_P0_m_F1i	Input
1_132937457_+	0.540541	C57	bel_P0_m_F1i	Input
1_132937527_+	0.5	C57	bel_P0_m_F1i	Input
1_132937705_+	0.55	C57	bel_P0_m_F1i	Input
1_132937733_+	0.551724	C57	bel_P0_m_F1i	Input
1_132937815_+	0.444444	PWK	bel_P0_m_F1i	Input
1_132937821_+	0.478261	PWK	bel_P0_m_F1i	Input
1_132937887_+	0.540984	C57	bel_P0_m_F1i	Input
1_132937903_+	0.539474	C57	bel_P0_m_F1i	Input
1_132938037_+	0.518519	C57	bel_P0_m_F1i	Input
1_132938065_+	0.553191	C57	bel_P0_m_F1i	Input
1_132938071_+	0.54023	C57	bel_P0_m_F1i	Input
1_132938089_+	0.5	C57	bel_P0_m_F1i	Input
1_132938145_+	0.5	C57	bel_P0_m_F1i	Input
1_132938524_+	0.494949	PWK	bel_P0_m_F1i	Input
1_132938554_+	0.5	C57	bel_P0_m_F1i	Input
1_132938700_+	0.530303	C57	bel_P0_m_F1i	Input
1_132938776_+	0.419355	PWK	bel_P0_m_F1i	Input
1_132938782_+	0.466667	PWK	bel_P0_m_F1i	Input
1_132938895_+	0.551724	C57	bel_P0_m_F1i	Input
1_132938946_+	0.537037	C57	bel_P0_m_F1i	Input
1_132938976_+	0.486842	PWK	bel_P0_m_F1i	Input
1_132939041_+	0.466019	PWK	bel_P0_m_F1i	Input
1_132939371_+	0.54386	C57	bel_P0_m_F1i	Input
1_132939377_+	0.528302	C57	bel_P0_m_F1i	Input
1_132939380_+	0.519231	C57	bel_P0_m_F1i	Input
1_132939397_+	0.522727	C57	bel_P0_m_F1i	Input
1_132939707_+	0.45	PWK	bel_P0_m_F1i	Input
1_132939879_+	0.521739	C57	bel_P0_m_F1i	Input
11_3308101_+	0.387755	PWK	bel_P0_m_F1i	Input
1_133132330_+	0.428571	PWK	bel_P0_m_F1i	Input
1_133133110_+	0.409091	PWK	bel_P0_m_F1i	Input
1_133133350_+	0.346154	PWK	bel_P0_m_F1i	Input
1_133133365_+	0.409091	PWK	bel_P0_m_F1i	Input
1_133299831_+	0.528571	C57	bel_P0_m_F1i	Input
1_133299926_+	0.532258	C57	bel_P0_m_F1i	Input
1_133300030_+	0.5625	C57	bel_P0_m_F1i	Input
1_133301093_+	0.387755	PWK	bel_P0_m_F1i	Input
1_133301105_+	0.386364	PWK	bel_P0_m_F1i	Input
1_133301126_+	0.314286	PWK	bel_P0_m_F1i	Input
1_133380092_+	0.727273	C57	bel_P0_m_F1i	Input
11_3345142_-	0.446429	PWK	bel_P0_m_F1i	Input
11_3345167_-	0.44186	PWK	bel_P0_m_F1i	Input
11_3345283_-	0.571429	C57	bel_P0_m_F1i	Input
11_3345318_-	0.511628	C57	bel_P0_m_F1i	Input
11_3345395_-	0.526316	C57	bel_P0_m_F1i	Input
11_3345428_-	0.543478	C57	bel_P0_m_F1i	Input
11_3345434_-	0.559524	C57	bel_P0_m_F1i	Input
11_3345444_-	0.558442	C57	bel_P0_m_F1i	Input
11_3345454_-	0.5	C57	bel_P0_m_F1i	Input
1_133620540_-	0.416667	PWK	bel_P0_m_F1i	Input
1_133621341_-	0.454545	PWK	bel_P0_m_F1i	Input
1_133621380_-	0.405405	PWK	bel_P0_m_F1i	Input
1_133621477_-	0.52381	C57	bel_P0_m_F1i	Input
1_133621482_-	0.55	C57	bel_P0_m_F1i	Input
1_133621719_-	0.512195	C57	bel_P0_m_F1i	Input
1_133626986_-	0.485714	PWK	bel_P0_m_F1i	Input
1_133626997_-	0.463768	PWK	bel_P0_m_F1i	Input
11_33630063_-	0.470588	PWK	bel_P0_m_F1i	Input
11_33630123_-	0.535714	C57	bel_P0_m_F1i	Input
11_33630414_-	0.603448	C57	bel_P0_m_F1i	Input
11_33630456_-	0.540541	C57	bel_P0_m_F1i	Input
11_33630520_-	0.580645	C57	bel_P0_m_F1i	Input
11_33630544_-	0.5	C57	bel_P0_m_F1i	Input
1_133706533_-	0.535714	C57	bel_P0_m_F1i	Input
1_133706543_-	0.53125	C57	bel_P0_m_F1i	Input
1_133706563_-	0.564103	C57	bel_P0_m_F1i	Input
1_133706577_-	0.547619	C57	bel_P0_m_F1i	Input
1_133706617_-	0.6	C57	bel_P0_m_F1i	Input
1_133706625_-	0.588235	C57	bel_P0_m_F1i	Input
1_133753486_-	0.521739	C57	bel_P0_m_F1i	Input
1_134199430_-	0.454545	PWK	bel_P0_m_F1i	Input
1_134202122_-	0.428571	PWK	bel_P0_m_F1i	Input
1_134202135_-	0.46875	PWK	bel_P0_m_F1i	Input
1_134202154_-	0.485714	PWK	bel_P0_m_F1i	Input
1_134202189_-	0.472222	PWK	bel_P0_m_F1i	Input
1_134202207_-	0.441176	PWK	bel_P0_m_F1i	Input
1_134202830_-	0.458333	PWK	bel_P0_m_F1i	Input
1_134298364_-	0.478261	PWK	bel_P0_m_F1i	Input
1_134298380_-	0.52381	C57	bel_P0_m_F1i	Input
1_134754861_-	0.547619	C57	bel_P0_m_F1i	Input
1_135301765_-	0.416667	PWK	bel_P0_m_F1i	Input
1_135301795_-	0.48	PWK	bel_P0_m_F1i	Input
1_135438340_-	0.5	C57	bel_P0_m_F1i	Input
1_135438367_-	0.487805	PWK	bel_P0_m_F1i	Input
1_135439282_-	0.653846	C57	bel_P0_m_F1i	Input
1_135439318_-	0.586957	C57	bel_P0_m_F1i	Input
1_135439335_-	0.507463	C57	bel_P0_m_F1i	Input
1_135441176_-	0.592	C57	bel_P0_m_F1i	Input
1_135441234_-	0.607143	C57	bel_P0_m_F1i	Input
1_135441279_-	0.566667	C57	bel_P0_m_F1i	Input
1_135768644_+	0.59375	C57	bel_P0_m_F1i	Input
11_36023324_-	0.511111	C57	bel_P0_m_F1i	Input
11_36023431_-	0.465517	PWK	bel_P0_m_F1i	Input
11_36023444_-	0.44	PWK	bel_P0_m_F1i	Input
11_36046780_-	0.474138	PWK	bel_P0_m_F1i	Input
11_36046814_-	0.471154	PWK	bel_P0_m_F1i	Input
11_36046821_-	0.447619	PWK	bel_P0_m_F1i	Input
11_36046834_-	0.46	PWK	bel_P0_m_F1i	Input
11_36046854_-	0.464646	PWK	bel_P0_m_F1i	Input
11_36046953_-	0.458333	PWK	bel_P0_m_F1i	Input
11_36047031_-	0.388889	PWK	bel_P0_m_F1i	Input
11_36047037_-	0.375	PWK	bel_P0_m_F1i	Input
11_36047047_-	0.354839	PWK	bel_P0_m_F1i	Input
11_36047193_-	0.493333	PWK	bel_P0_m_F1i	Input
11_36047244_-	0.489362	PWK	bel_P0_m_F1i	Input
11_36047313_-	0.493333	PWK	bel_P0_m_F1i	Input
11_36047319_-	0.478873	PWK	bel_P0_m_F1i	Input
11_36047474_-	0.505051	C57	bel_P0_m_F1i	Input
1_136175277_+	0.468354	PWK	bel_P0_m_F1i	Input
1_136175309_+	0.497041	PWK	bel_P0_m_F1i	Input
1_136175346_+	0.510309	C57	bel_P0_m_F1i	Input
1_136175415_+	0.532609	C57	bel_P0_m_F1i	Input
1_136175565_+	0.508547	C57	bel_P0_m_F1i	Input
1_136175667_+	0.508197	C57	bel_P0_m_F1i	Input
1_136175721_+	0.565217	C57	bel_P0_m_F1i	Input
1_136175786_+	0.515152	C57	bel_P0_m_F1i	Input
1_136175831_+	0.55	C57	bel_P0_m_F1i	Input
1_136175848_+	0.55102	C57	bel_P0_m_F1i	Input
1_136175960_+	0.542857	C57	bel_P0_m_F1i	Input
1_136175987_+	0.510638	C57	bel_P0_m_F1i	Input
1_136176011_+	0.486957	PWK	bel_P0_m_F1i	Input
1_136176029_+	0.517007	C57	bel_P0_m_F1i	Input
1_136176078_+	0.533654	C57	bel_P0_m_F1i	Input
1_136176232_+	0.496	PWK	bel_P0_m_F1i	Input
1_136176237_+	0.51004	C57	bel_P0_m_F1i	Input
1_136176580_+	0.491667	PWK	bel_P0_m_F1i	Input
1_136176612_+	0.465909	PWK	bel_P0_m_F1i	Input
1_136176899_+	0.609195	C57	bel_P0_m_F1i	Input
1_136176955_+	0.483871	PWK	bel_P0_m_F1i	Input
1_136177050_+	0.431818	PWK	bel_P0_m_F1i	Input
1_136177060_+	0.46875	PWK	bel_P0_m_F1i	Input
1_136270551_-	0.474747	PWK	bel_P0_m_F1i	Input
1_136270576_-	0.443478	PWK	bel_P0_m_F1i	Input
1_136270730_-	0.344828	PWK	bel_P0_m_F1i	Input
1_136270735_-	0.366667	PWK	bel_P0_m_F1i	Input
1_136270798_-	0.342857	PWK	bel_P0_m_F1i	Input
1_136270817_-	0.333333	PWK	bel_P0_m_F1i	Input
1_136270863_-	0.307692	PWK	bel_P0_m_F1i	Input
1_136270881_-	0.372881	PWK	bel_P0_m_F1i	Input
1_136270940_-	0.382353	PWK	bel_P0_m_F1i	Input
1_136270972_-	0.4	PWK	bel_P0_m_F1i	Input
1_136280839_-	0.617647	C57	bel_P0_m_F1i	Input
1_136280916_-	0.5	C57	bel_P0_m_F1i	Input
1_136281154_-	0.348837	PWK	bel_P0_m_F1i	Input
1_136282236_-	0.423077	PWK	bel_P0_m_F1i	Input
1_136282241_-	0.423077	PWK	bel_P0_m_F1i	Input
11_3640417_-	0.3125	PWK	bel_P0_m_F1i	Input
11_3640445_-	0.348837	PWK	bel_P0_m_F1i	Input
11_3640450_-	0.363636	PWK	bel_P0_m_F1i	Input
11_3640485_-	0.489362	PWK	bel_P0_m_F1i	Input
11_3640506_-	0.480769	PWK	bel_P0_m_F1i	Input
11_3640525_-	0.454545	PWK	bel_P0_m_F1i	Input
11_3640537_-	0.444444	PWK	bel_P0_m_F1i	Input
11_3640619_-	0.5	C57	bel_P0_m_F1i	Input
11_3640653_-	0.421053	PWK	bel_P0_m_F1i	Input
11_3640716_-	0.333333	PWK	bel_P0_m_F1i	Input
11_3640764_-	0.342105	PWK	bel_P0_m_F1i	Input
11_3640840_-	0.294118	PWK	bel_P0_m_F1i	Input
11_3640867_-	0.29703	PWK	bel_P0_m_F1i	Input
11_3640876_-	0.3	PWK	bel_P0_m_F1i	Input
11_3640898_-	0.302326	PWK	bel_P0_m_F1i	Input
11_3641116_-	0.491228	PWK	bel_P0_m_F1i	Input
11_3641122_-	0.491525	PWK	bel_P0_m_F1i	Input
11_3641146_-	0.483871	PWK	bel_P0_m_F1i	Input
11_3641226_-	0.5	C57	bel_P0_m_F1i	Input
11_3642735_-	0.369565	PWK	bel_P0_m_F1i	Input
11_3642744_-	0.404255	PWK	bel_P0_m_F1i	Input
11_3642800_-	0.425532	PWK	bel_P0_m_F1i	Input
11_3645376_-	0.489362	PWK	bel_P0_m_F1i	Input
11_3645447_-	0.468085	PWK	bel_P0_m_F1i	Input
11_3646849_-	0.5	C57	bel_P0_m_F1i	Input
11_3646910_-	0.510204	C57	bel_P0_m_F1i	Input
11_3646966_-	0.5	C57	bel_P0_m_F1i	Input
11_3646976_-	0.483871	PWK	bel_P0_m_F1i	Input
11_3689042_+	0.48	PWK	bel_P0_m_F1i	Input
11_3689081_+	0.5	C57	bel_P0_m_F1i	Input
11_3689185_+	0.44186	PWK	bel_P0_m_F1i	Input
11_3689212_+	0.433333	PWK	bel_P0_m_F1i	Input
1_139451686_+	0.384615	PWK	bel_P0_m_F1i	Input
1_139451705_+	0.514286	C57	bel_P0_m_F1i	Input
1_139451740_+	0.558824	C57	bel_P0_m_F1i	Input
1_139451760_+	0.634146	C57	bel_P0_m_F1i	Input
1_139451827_+	0.606061	C57	bel_P0_m_F1i	Input
11_42627247_+	0.285714	PWK	bel_P0_m_F1i	Input
11_42627304_+	0.45	PWK	bel_P0_m_F1i	Input
11_42627324_+	0.545455	C57	bel_P0_m_F1i	Input
11_42627345_+	0.5	C57	bel_P0_m_F1i	Input
11_42627364_+	0.515152	C57	bel_P0_m_F1i	Input
11_42627468_+	0.703704	C57	bel_P0_m_F1i	Input
11_43446185_+	0.512195	C57	bel_P0_m_F1i	Input
11_43446191_+	0.564103	C57	bel_P0_m_F1i	Input
11_43446206_+	0.482759	PWK	bel_P0_m_F1i	Input
1_143646368_+	0.5	C57	bel_P0_m_F1i	Input
1_143646395_+	0.541667	C57	bel_P0_m_F1i	Input
1_143646468_+	0.428571	PWK	bel_P0_m_F1i	Input
1_143646509_+	0.409091	PWK	bel_P0_m_F1i	Input
1_143646514_+	0.409091	PWK	bel_P0_m_F1i	Input
1_143646522_+	0.35	PWK	bel_P0_m_F1i	Input
11_44561642_+	0.532468	C57	bel_P0_m_F1i	Input
11_44561736_+	0.564103	C57	bel_P0_m_F1i	Input
11_44564032_+	0.515789	C57	bel_P0_m_F1i	Input
11_44564051_+	0.563492	C57	bel_P0_m_F1i	Input
11_44564058_+	0.564885	C57	bel_P0_m_F1i	Input
11_44564131_+	0.571429	C57	bel_P0_m_F1i	Input
11_44564186_+	0.604938	C57	bel_P0_m_F1i	Input
11_44564386_+	0.371429	PWK	bel_P0_m_F1i	Input
11_44564391_+	0.370968	PWK	bel_P0_m_F1i	Input
11_44564425_+	0.388889	PWK	bel_P0_m_F1i	Input
11_44564476_+	0.389831	PWK	bel_P0_m_F1i	Input
11_44564537_+	0.518987	C57	bel_P0_m_F1i	Input
11_44564584_+	0.6	C57	bel_P0_m_F1i	Input
11_44564813_+	0.533898	C57	bel_P0_m_F1i	Input
11_44564821_+	0.542636	C57	bel_P0_m_F1i	Input
11_46196204_-	0.434783	PWK	bel_P0_m_F1i	Input
11_46196215_-	0.447368	PWK	bel_P0_m_F1i	Input
11_46196370_-	0.508772	C57	bel_P0_m_F1i	Input
11_46196374_-	0.535714	C57	bel_P0_m_F1i	Input
11_46196397_-	0.547945	C57	bel_P0_m_F1i	Input
11_46196421_-	0.555556	C57	bel_P0_m_F1i	Input
11_49262003_+	0.551724	C57	bel_P0_m_F1i	Input
11_49262009_+	0.571429	C57	bel_P0_m_F1i	Input
11_4939048_-	0.5	C57	bel_P0_m_F1i	Input
11_49883268_+	0.532258	C57	bel_P0_m_F1i	Input
11_49883327_+	0.504762	C57	bel_P0_m_F1i	Input
11_49883381_+	0.513514	C57	bel_P0_m_F1i	Input
11_50119708_+	0.631579	C57	bel_P0_m_F1i	Input
11_50119786_+	0.716418	C57	bel_P0_m_F1i	Input
11_50119824_+	0.618421	C57	bel_P0_m_F1i	Input
11_50119840_+	0.590361	C57	bel_P0_m_F1i	Input
11_50119927_+	0.483871	PWK	bel_P0_m_F1i	Input
11_50120220_+	0.64	C57	bel_P0_m_F1i	Input
11_50120229_+	0.633333	C57	bel_P0_m_F1i	Input
11_50120396_+	0.518519	C57	bel_P0_m_F1i	Input
11_50120437_+	0.432432	PWK	bel_P0_m_F1i	Input
11_50120622_+	0.5	C57	bel_P0_m_F1i	Input
11_50121304_+	0.5	C57	bel_P0_m_F1i	Input
11_50121398_+	0.486842	PWK	bel_P0_m_F1i	Input
11_50121420_+	0.5	C57	bel_P0_m_F1i	Input
11_50121500_+	0.481481	PWK	bel_P0_m_F1i	Input
11_50121503_+	0.5	C57	bel_P0_m_F1i	Input
11_50121508_+	0.5	C57	bel_P0_m_F1i	Input
11_50121519_+	0.428571	PWK	bel_P0_m_F1i	Input
11_50121649_+	0.541667	C57	bel_P0_m_F1i	Input
11_50121699_+	0.538462	C57	bel_P0_m_F1i	Input
11_50121723_+	0.517241	C57	bel_P0_m_F1i	Input
11_50121792_+	0.52	C57	bel_P0_m_F1i	Input
11_50122362_+	0.522727	C57	bel_P0_m_F1i	Input
11_50122459_+	0.447368	PWK	bel_P0_m_F1i	Input
11_50170929_+	0.489362	PWK	bel_P0_m_F1i	Input
11_50171743_+	0.47619	PWK	bel_P0_m_F1i	Input
11_50171831_+	0.490909	PWK	bel_P0_m_F1i	Input
11_50199867_+	0.404255	PWK	bel_P0_m_F1i	Input
11_50234893_+	0.448598	PWK	bel_P0_m_F1i	Input
11_50814983_-	0.333333	PWK	bel_P0_m_F1i	Input
11_50815017_-	0.375	PWK	bel_P0_m_F1i	Input
11_50815038_-	0.409091	PWK	bel_P0_m_F1i	Input
11_50815206_-	0.68	C57	bel_P0_m_F1i	Input
11_50815228_-	0.642857	C57	bel_P0_m_F1i	Input
11_50815285_-	0.444444	PWK	bel_P0_m_F1i	Input
11_50815599_-	0.6	C57	bel_P0_m_F1i	Input
11_50815605_-	0.615385	C57	bel_P0_m_F1i	Input
11_50815642_-	0.516129	C57	bel_P0_m_F1i	Input
11_50815719_-	0.4	PWK	bel_P0_m_F1i	Input
11_50815766_-	0.458333	PWK	bel_P0_m_F1i	Input
11_50815856_-	0.468085	PWK	bel_P0_m_F1i	Input
11_50815931_-	0.409091	PWK	bel_P0_m_F1i	Input
11_50900798_-	0.5	C57	bel_P0_m_F1i	Input
11_50901057_-	0.545455	C57	bel_P0_m_F1i	Input
11_51623982_-	0.472222	PWK	bel_P0_m_F1i	Input
11_51624073_-	0.6	C57	bel_P0_m_F1i	Input
11_51685780_-	0.555556	C57	bel_P0_m_F1i	Input
11_51685876_-	0.594595	C57	bel_P0_m_F1i	Input
11_51685883_-	0.6	C57	bel_P0_m_F1i	Input
11_51685891_-	0.533333	C57	bel_P0_m_F1i	Input
11_51685930_-	0.45	PWK	bel_P0_m_F1i	Input
1_151818396_+	0.535714	C57	bel_P0_m_F1i	Input
1_151818466_+	0.45	PWK	bel_P0_m_F1i	Input
1_151818500_+	0.483871	PWK	bel_P0_m_F1i	Input
1_151819006_+	0.375	PWK	bel_P0_m_F1i	Input
1_151819014_+	0.375	PWK	bel_P0_m_F1i	Input
1_151819118_+	0.589744	C57	bel_P0_m_F1i	Input
1_151819164_+	0.580645	C57	bel_P0_m_F1i	Input
1_151819167_+	0.555556	C57	bel_P0_m_F1i	Input
1_151819206_+	0.4	PWK	bel_P0_m_F1i	Input
1_151893164_-	0.4	PWK	bel_P0_m_F1i	Input
11_51976850_+	0.523256	C57	bel_P0_m_F1i	Input
11_51976890_+	0.541176	C57	bel_P0_m_F1i	Input
11_51977053_+	0.636364	C57	bel_P0_m_F1i	Input
11_51977095_+	0.608108	C57	bel_P0_m_F1i	Input
1_153115772_+	0.486842	PWK	bel_P0_m_F1i	Input
1_153221531_-	0.296296	PWK	bel_P0_m_F1i	Input
11_53400135_+	0.576923	C57	bel_P0_m_F1i	Input
11_53601064_+	0.575221	C57	bel_P0_m_F1i	Input
11_53601116_+	0.54955	C57	bel_P0_m_F1i	Input
11_53601138_+	0.504762	C57	bel_P0_m_F1i	Input
11_53601184_+	0.518182	C57	bel_P0_m_F1i	Input
11_53601217_+	0.510638	C57	bel_P0_m_F1i	Input
1_153695669_+	0.517241	C57	bel_P0_m_F1i	Input
1_153695755_+	0.563636	C57	bel_P0_m_F1i	Input
1_153696105_+	0.474747	PWK	bel_P0_m_F1i	Input
1_153696461_+	0.44	PWK	bel_P0_m_F1i	Input
1_153696522_+	0.519231	C57	bel_P0_m_F1i	Input
1_154398004_-	0.419355	PWK	bel_P0_m_F1i	Input
11_54697261_+	0.48	PWK	bel_P0_m_F1i	Input
11_54697270_+	0.47619	PWK	bel_P0_m_F1i	Input
11_54697908_+	0.525	C57	bel_P0_m_F1i	Input
11_54697912_+	0.538462	C57	bel_P0_m_F1i	Input
11_54911100_-	0.392857	PWK	bel_P0_m_F1i	Input
11_54911153_-	0.37037	PWK	bel_P0_m_F1i	Input
11_54911176_-	0.416667	PWK	bel_P0_m_F1i	Input
11_55109621_+	0.435484	PWK	bel_P0_m_F1i	Input
11_55233697_+	0.375	PWK	bel_P0_m_F1i	Input
11_55233712_+	0.35	PWK	bel_P0_m_F1i	Input
11_55233785_+	0.416667	PWK	bel_P0_m_F1i	Input
11_55499769_+	0.550725	C57	bel_P0_m_F1i	Input
11_55499784_+	0.563636	C57	bel_P0_m_F1i	Input
11_55499879_+	0.640625	C57	bel_P0_m_F1i	Input
11_55499942_+	0.5625	C57	bel_P0_m_F1i	Input
11_55499947_+	0.583333	C57	bel_P0_m_F1i	Input
11_55500032_+	0.547945	C57	bel_P0_m_F1i	Input
11_55500045_+	0.564516	C57	bel_P0_m_F1i	Input
11_55500128_+	0.545455	C57	bel_P0_m_F1i	Input
1_156051549_+	0.566038	C57	bel_P0_m_F1i	Input
1_156051572_+	0.55814	C57	bel_P0_m_F1i	Input
1_156642219_+	0.5	C57	bel_P0_m_F1i	Input
1_156642770_+	0.565217	C57	bel_P0_m_F1i	Input
1_156681027_-	0.463415	PWK	bel_P0_m_F1i	Input
1_156681052_-	0.513889	C57	bel_P0_m_F1i	Input
1_156681075_-	0.567568	C57	bel_P0_m_F1i	Input
1_156681088_-	0.522388	C57	bel_P0_m_F1i	Input
1_156681388_-	0.480769	PWK	bel_P0_m_F1i	Input
1_156681514_-	0.469697	PWK	bel_P0_m_F1i	Input
1_156681523_-	0.477612	PWK	bel_P0_m_F1i	Input
1_156681618_-	0.526316	C57	bel_P0_m_F1i	Input
11_57328183_+	0.507246	C57	bel_P0_m_F1i	Input
11_57328191_+	0.468354	PWK	bel_P0_m_F1i	Input
11_57328258_+	0.504854	C57	bel_P0_m_F1i	Input
11_57328327_+	0.536232	C57	bel_P0_m_F1i	Input
11_57328392_+	0.506667	C57	bel_P0_m_F1i	Input
11_57329656_+	0.607143	C57	bel_P0_m_F1i	Input
11_57329705_+	0.569231	C57	bel_P0_m_F1i	Input
11_57329710_+	0.6	C57	bel_P0_m_F1i	Input
11_57329839_+	0.595745	C57	bel_P0_m_F1i	Input
11_57483694_-	0.75	C57	bel_P0_m_F1i	Input
11_57483721_-	0.791667	C57	bel_P0_m_F1i	Input
11_57531376_+	0.565217	C57	bel_P0_m_F1i	Input
11_57531389_+	0.481481	PWK	bel_P0_m_F1i	Input
11_5800096_+	0.356164	PWK	bel_P0_m_F1i	Input
11_5800113_+	0.345679	PWK	bel_P0_m_F1i	Input
11_5800345_+	0.307692	PWK	bel_P0_m_F1i	Input
11_58058716_+	0.525	C57	bel_P0_m_F1i	Input
11_58058743_+	0.546875	C57	bel_P0_m_F1i	Input
11_58058751_+	0.533333	C57	bel_P0_m_F1i	Input
11_58060008_+	0.655172	C57	bel_P0_m_F1i	Input
11_58060338_+	0.472222	PWK	bel_P0_m_F1i	Input
11_58060451_+	0.460938	PWK	bel_P0_m_F1i	Input
11_58060496_+	0.491071	PWK	bel_P0_m_F1i	Input
1_158245775_-	0.440678	PWK	bel_P0_m_F1i	Input
1_158245962_-	0.5	C57	bel_P0_m_F1i	Input
1_158246094_-	0.657895	C57	bel_P0_m_F1i	Input
1_158246363_-	0.588235	C57	bel_P0_m_F1i	Input
1_158246367_-	0.606061	C57	bel_P0_m_F1i	Input
1_158246376_-	0.6	C57	bel_P0_m_F1i	Input
1_158246393_-	0.625	C57	bel_P0_m_F1i	Input
1_158246572_-	0.444444	PWK	bel_P0_m_F1i	Input
1_158246622_-	0.526316	C57	bel_P0_m_F1i	Input
1_158246629_-	0.5	C57	bel_P0_m_F1i	Input
1_158246641_-	0.5	C57	bel_P0_m_F1i	Input
1_158246652_-	0.540984	C57	bel_P0_m_F1i	Input
1_158246662_-	0.553846	C57	bel_P0_m_F1i	Input
1_158246668_-	0.513514	C57	bel_P0_m_F1i	Input
1_158246673_-	0.525641	C57	bel_P0_m_F1i	Input
1_158246814_-	0.474359	PWK	bel_P0_m_F1i	Input
11_58331492_+	0.4	PWK	bel_P0_m_F1i	Input
1_158355925_-	0.586207	C57	bel_P0_m_F1i	Input
1_158688725_+	0.566667	C57	bel_P0_m_F1i	Input
1_158688734_+	0.545455	C57	bel_P0_m_F1i	Input
1_158688755_+	0.590909	C57	bel_P0_m_F1i	Input
1_158688760_+	0.6	C57	bel_P0_m_F1i	Input
1_158688771_+	0.574074	C57	bel_P0_m_F1i	Input
1_158688823_+	0.636364	C57	bel_P0_m_F1i	Input
1_158688831_+	0.626374	C57	bel_P0_m_F1i	Input
1_158688846_+	0.6	C57	bel_P0_m_F1i	Input
1_158689177_+	0.605839	C57	bel_P0_m_F1i	Input
1_158689187_+	0.632	C57	bel_P0_m_F1i	Input
1_158689330_+	0.583333	C57	bel_P0_m_F1i	Input
1_158689394_+	0.594595	C57	bel_P0_m_F1i	Input
1_158689953_+	0.384181	PWK	bel_P0_m_F1i	Input
1_158690000_+	0.445255	PWK	bel_P0_m_F1i	Input
1_158690053_+	0.544554	C57	bel_P0_m_F1i	Input
1_158690093_+	0.714286	C57	bel_P0_m_F1i	Input
11_58954960_+	0.534091	C57	bel_P0_m_F1i	Input
11_58955154_+	0.439024	PWK	bel_P0_m_F1i	Input
11_58955164_+	0.418605	PWK	bel_P0_m_F1i	Input
11_58955258_+	0.508197	C57	bel_P0_m_F1i	Input
11_58955417_+	0.486486	PWK	bel_P0_m_F1i	Input
11_58990684_+	0.478261	PWK	bel_P0_m_F1i	Input
1_159344985_+	0.410256	PWK	bel_P0_m_F1i	Input
1_159345024_+	0.388889	PWK	bel_P0_m_F1i	Input
1_159345031_+	0.371429	PWK	bel_P0_m_F1i	Input
11_59455909_+	0.6	C57	bel_P0_m_F1i	Input
11_59486985_-	0.4375	PWK	bel_P0_m_F1i	Input
11_59487023_-	0.413793	PWK	bel_P0_m_F1i	Input
11_59487149_-	0.4	PWK	bel_P0_m_F1i	Input
11_59487160_-	0.458333	PWK	bel_P0_m_F1i	Input
11_5970171_-	0.714286	C57	bel_P0_m_F1i	Input
11_5970186_-	0.688889	C57	bel_P0_m_F1i	Input
11_59752642_+	0.52	C57	bel_P0_m_F1i	Input
11_59752720_+	0.493827	PWK	bel_P0_m_F1i	Input
11_59752855_+	0.421053	PWK	bel_P0_m_F1i	Input
11_59775631_+	0.555556	C57	bel_P0_m_F1i	Input
11_59775686_+	0.496403	PWK	bel_P0_m_F1i	Input
11_59775710_+	0.518868	C57	bel_P0_m_F1i	Input
11_59791949_-	0.518519	C57	bel_P0_m_F1i	Input
11_59792489_-	0.432432	PWK	bel_P0_m_F1i	Input
11_59876003_+	0.454545	PWK	bel_P0_m_F1i	Input
11_59876067_+	0.455696	PWK	bel_P0_m_F1i	Input
11_60185651_+	0.555556	C57	bel_P0_m_F1i	Input
11_60186166_+	0.333333	PWK	bel_P0_m_F1i	Input
11_60187606_+	0.446429	PWK	bel_P0_m_F1i	Input
11_60187615_+	0.470588	PWK	bel_P0_m_F1i	Input
11_60187688_+	0.415094	PWK	bel_P0_m_F1i	Input
11_60187726_+	0.396226	PWK	bel_P0_m_F1i	Input
11_60188128_+	0.6	C57	bel_P0_m_F1i	Input
11_60189283_+	0.52381	C57	bel_P0_m_F1i	Input
[truncated: 63,536 more rows]
