# Supplementary material for: Sequence and parent-of-origin dependent m6A contribute to allele-specific gene expression
Source: EMBO J. 2025 Jun 3;44(14):4120–49. doi: 10.1038/s44318-025-00476-3 (PMC12264043; doi:10.1038/s44318-025-00476-3)
Supplement: Supplementary file 8 — Source data Fig. 4 [file 44318_2025_476_MOESM8_ESM.zip › Figure 4/4B/EMBOJ-2024-118564_SourceDataForFigure4B.xls]

## Sheet: allelic_read_ratio_difference
site	C57_allelic_read_ratio	input_bias	sample_id	read_ratio_difference	sample_type
10_100096176_+	0.55	C57	bel_P0_m_F1i	-0.155263	Input
10_100096247_+	0.568627	C57	bel_P0_m_F1i	-0.122299	Input
10_100096253_+	0.565217	C57	bel_P0_m_F1i	-0.123357	Input
10_100096390_+	0.451613	PWK	bel_P0_m_F1i	0.035566	Input
10_100096431_+	0.535714	C57	bel_P0_m_F1i	-0.076595	Input
10_100096444_+	0.551724	C57	bel_P0_m_F1i	-0.068769	Input
10_100096449_+	0.535714	C57	bel_P0_m_F1i	-0.044385	Input
10_100096454_+	0.535714	C57	bel_P0_m_F1i	-0.047342	Input
10_100096460_+	0.533333	C57	bel_P0_m_F1i	-0.04867	Input
10_100096477_+	0.555556	C57	bel_P0_m_F1i	-0.084127	Input
10_100096486_+	0.551724	C57	bel_P0_m_F1i	-0.089037	Input
10_100096497_+	0.580645	C57	bel_P0_m_F1i	-0.104083	Input
10_100096585_+	0.510204	C57	bel_P0_m_F1i	0.037873	Input
10_100096624_+	0.428571	PWK	bel_P0_m_F1i	0.101864	Input
10_100096667_+	0.387097	PWK	bel_P0_m_F1i	0.180211	Input
10_100096697_+	0.37037	PWK	bel_P0_m_F1i	0.148149	Input
10_100096801_+	0.435897	PWK	bel_P0_m_F1i	0.041376	Input
10_103418334_+	0.597222	C57	bel_P0_m_F1i	-0.114463	Input
10_110944211_-	0.758621	C57	bel_P0_m_F1i	-0.287653	Input
10_110944216_-	0.741935	C57	bel_P0_m_F1i	-0.265464	Input
10_110944242_-	0.777778	C57	bel_P0_m_F1i	-0.268224	Input
10_110944262_-	0.740741	C57	bel_P0_m_F1i	-0.237515	Input
10_110944295_-	0.677419	C57	bel_P0_m_F1i	-0.131201	Input
10_110944342_-	0.566038	C57	bel_P0_m_F1i	0.021462	Input
10_110944457_-	0.516129	C57	bel_P0_m_F1i	-0.064516	Input
10_111508162_+	0.641509	C57	bel_P0_m_F1i	-0.106625	Input
10_112926538_-	0.579125	C57	bel_P0_m_F1i	0.052454	Input
10_112927110_-	0.540541	C57	bel_P0_m_F1i	-0.058398	Input
10_112927196_-	0.495575	PWK	bel_P0_m_F1i	0.01981	Input
10_112927223_-	0.507937	C57	bel_P0_m_F1i	0.048881	Input
10_112927251_-	0.505415	C57	bel_P0_m_F1i	0.08282	Input
10_112927272_-	0.514881	C57	bel_P0_m_F1i	0.080625	Input
10_112927384_-	0.674603	C57	bel_P0_m_F1i	0.187466	Input
10_112927431_-	0.853933	C57	bel_P0_m_F1i	0.107972	Input
10_112927556_-	0.925676	C57	bel_P0_m_F1i	0.002218	Input
10_112927563_-	0.896104	C57	bel_P0_m_F1i	0.012478	Input
10_112927583_-	0.728324	C57	bel_P0_m_F1i	0.045942	Input
10_112927608_-	0.615385	C57	bel_P0_m_F1i	0.040795	Input
10_112927674_-	0.558376	C57	bel_P0_m_F1i	0.015394	Input
10_112927717_-	0.558333	C57	bel_P0_m_F1i	-0.026266	Input
10_112927746_-	0.54386	C57	bel_P0_m_F1i	-0.013446	Input
10_112927853_-	0.494024	PWK	bel_P0_m_F1i	0.02073	Input
10_112927861_-	0.481061	PWK	bel_P0_m_F1i	0.033135	Input
10_112927926_-	0.546763	C57	bel_P0_m_F1i	-0.066965	Input
10_112928075_-	0.583333	C57	bel_P0_m_F1i	-0.109649	Input
10_112928082_-	0.583333	C57	bel_P0_m_F1i	-0.110606	Input
10_112928382_-	0.52	C57	bel_P0_m_F1i	0.0425	Input
10_112928394_-	0.492958	PWK	bel_P0_m_F1i	0.078471	Input
10_112928526_-	0.490141	PWK	bel_P0_m_F1i	0.090307	Input
10_112928568_-	0.482866	PWK	bel_P0_m_F1i	0.086546	Input
10_112928652_-	0.452555	PWK	bel_P0_m_F1i	0.035817	Input
10_115290710_-	0.541667	C57	bel_P0_m_F1i	-0.291667	Input
10_115290738_-	0.576923	C57	bel_P0_m_F1i	-0.312217	Input
10_116417993_-	0.6	C57	bel_P0_m_F1i	-0.216667	Input
10_116417997_-	0.666667	C57	bel_P0_m_F1i	-0.27957	Input
10_116906931_-	0.590909	C57	bel_P0_m_F1i	-0.305195	Input
10_117073559_-	0.625	C57	bel_P0_m_F1i	0.201087	Input
10_117073578_-	0.580645	C57	bel_P0_m_F1i	0.252688	Input
10_117073776_-	0.52381	C57	bel_P0_m_F1i	0.247619	Input
10_117215489_-	0.606742	C57	bel_P0_m_F1i	0.248097	Input
10_117215543_-	0.564356	C57	bel_P0_m_F1i	0.268977	Input
10_117215725_-	0.561404	C57	bel_P0_m_F1i	0.192833	Input
10_117735320_-	0.555556	C57	bel_P0_m_F1i	0.15873	Input
10_117735332_-	0.458333	PWK	bel_P0_m_F1i	0.24008	Input
10_121265606_-	0.545455	C57	bel_P0_m_F1i	-0.014205	Input
10_121265634_-	0.588235	C57	bel_P0_m_F1i	-0.064425	Input
10_121265703_-	0.571429	C57	bel_P0_m_F1i	0.020408	Input
10_121265738_-	0.555556	C57	bel_P0_m_F1i	0	Input
10_121265857_-	0.466667	PWK	bel_P0_m_F1i	0.058085	Input
10_121265863_-	0.454545	PWK	bel_P0_m_F1i	0.093532	Input
10_121265915_-	0.47619	PWK	bel_P0_m_F1i	0.080772	Input
10_121265985_-	0.536585	C57	bel_P0_m_F1i	0.04406	Input
10_121265987_-	0.512821	C57	bel_P0_m_F1i	0.064415	Input
10_121266025_-	0.448276	PWK	bel_P0_m_F1i	0.138681	Input
10_121266392_-	0.535714	C57	bel_P0_m_F1i	-0.035714	Input
10_121266503_-	0.5	C57	bel_P0_m_F1i	0.044304	Input
10_121266555_-	0.424242	PWK	bel_P0_m_F1i	0.165686	Input
10_121266566_-	0.393939	PWK	bel_P0_m_F1i	0.189394	Input
10_121266634_-	0.37931	PWK	bel_P0_m_F1i	0.192783	Input
10_121266643_-	0.37931	PWK	bel_P0_m_F1i	0.174803	Input
10_121266748_-	0.404255	PWK	bel_P0_m_F1i	0.291621	Input
10_121266892_-	0.568627	C57	bel_P0_m_F1i	0.057747	Input
10_121266905_-	0.577778	C57	bel_P0_m_F1i	0.011111	Input
10_121267020_-	0.783784	C57	bel_P0_m_F1i	-0.359784	Input
10_121267031_-	0.794118	C57	bel_P0_m_F1i	-0.352942	Input
10_121267424_-	0.416667	PWK	bel_P0_m_F1i	-0.039309	Input
10_121267456_-	0.516129	C57	bel_P0_m_F1i	-0.067853	Input
10_121395249_+	0.43662	PWK	bel_P0_m_F1i	0.101842	Input
10_121395258_+	0.424242	PWK	bel_P0_m_F1i	0.125758	Input
10_121785663_-	0.507692	C57	bel_P0_m_F1i	0.130239	Input
10_121785684_-	0.484848	PWK	bel_P0_m_F1i	0.151516	Input
10_122081441_-	0.433333	PWK	bel_P0_m_F1i	0.185715	Input
10_122941363_+	0.423077	PWK	bel_P0_m_F1i	0.076923	Input
10_122995532_-	0.583333	C57	bel_P0_m_F1i	0.002874	Input
10_122995584_-	0.547619	C57	bel_P0_m_F1i	0.02381	Input
10_122995600_-	0.520833	C57	bel_P0_m_F1i	0.050596	Input
10_123013763_-	0.441176	PWK	bel_P0_m_F1i	0.080563	Input
10_123013858_-	0.608696	C57	bel_P0_m_F1i	0	Input
10_123264274_+	0.681818	C57	bel_P0_m_F1i	0.234849	Input
10_123264939_+	0.510638	C57	bel_P0_m_F1i	-0.095253	Input
10_123265229_+	0.544304	C57	bel_P0_m_F1i	-0.094763	Input
10_123265231_+	0.52381	C57	bel_P0_m_F1i	-0.091378	Input
10_123265259_+	0.509615	C57	bel_P0_m_F1i	-0.124369	Input
10_123265388_+	0.521127	C57	bel_P0_m_F1i	0.018556	Input
10_123265402_+	0.507692	C57	bel_P0_m_F1i	0.039183	Input
10_123738972_+	0.464286	PWK	bel_P0_m_F1i	0.141964	Input
10_123738977_+	0.45283	PWK	bel_P0_m_F1i	0.15196	Input
10_123739020_+	0.384615	PWK	bel_P0_m_F1i	0.15052	Input
10_123739076_+	0.444444	PWK	bel_P0_m_F1i	0.07819	Input
10_123739082_+	0.484848	PWK	bel_P0_m_F1i	0.042075	Input
10_123739104_+	0.5	C57	bel_P0_m_F1i	0.025952	Input
10_123739136_+	0.549451	C57	bel_P0_m_F1i	-0.035519	Input
10_123739140_+	0.556701	C57	bel_P0_m_F1i	-0.043427	Input
10_123739227_+	0.511364	C57	bel_P0_m_F1i	0.024088	Input
10_123739261_+	0.538462	C57	bel_P0_m_F1i	-0.031831	Input
10_123739295_+	0.534247	C57	bel_P0_m_F1i	0.003424	Input
10_123739346_+	0.54386	C57	bel_P0_m_F1i	-0.026094	Input
10_123739380_+	0.548387	C57	bel_P0_m_F1i	0.041357	Input
10_126996523_+	0.8125	C57	bel_P0_m_F1i	0.120833	Input
10_127055408_-	0.394737	PWK	bel_P0_m_F1i	0.099887	Input
10_127067720_-	0.6	C57	bel_P0_m_F1i	-0.005405	Input
10_127067732_-	0.581818	C57	bel_P0_m_F1i	0.001515	Input
10_127095733_-	0.530612	C57	bel_P0_m_F1i	-0.111257	Input
10_127095950_-	0.625	C57	bel_P0_m_F1i	-0.125	Input
10_127095960_-	0.65625	C57	bel_P0_m_F1i	-0.15625	Input
10_127171632_+	0.549296	C57	bel_P0_m_F1i	-0.012711	Input
10_127171763_+	0.579365	C57	bel_P0_m_F1i	-0.086828	Input
10_127171814_+	0.553846	C57	bel_P0_m_F1i	-0.095513	Input
10_127190596_-	0.528	C57	bel_P0_m_F1i	-0.176649	Input
10_127190672_-	0.527675	C57	bel_P0_m_F1i	-0.194342	Input
10_127526868_-	0.430556	PWK	bel_P0_m_F1i	0.006944	Input
10_127605549_-	0.491525	PWK	bel_P0_m_F1i	-0.25343	Input
10_128327118_+	0.61194	C57	bel_P0_m_F1i	-0.147654	Input
10_128327159_+	0.541667	C57	bel_P0_m_F1i	-0.175	Input
10_128438236_+	0.43299	PWK	bel_P0_m_F1i	-0.014385	Input
10_128438279_+	0.377049	PWK	bel_P0_m_F1i	0.059926	Input
10_128438301_+	0.408163	PWK	bel_P0_m_F1i	0.038439	Input
10_128438373_+	0.55	C57	bel_P0_m_F1i	-0.15	Input
10_128544174_-	0.590909	C57	bel_P0_m_F1i	-0.12526	Input
10_128544179_-	0.6	C57	bel_P0_m_F1i	-0.115385	Input
10_128544550_-	0.5	C57	bel_P0_m_F1i	-0.005263	Input
10_128557887_-	0.444444	PWK	bel_P0_m_F1i	0.105556	Input
10_128677815_-	0.45977	PWK	bel_P0_m_F1i	-0.036693	Input
10_128677817_-	0.466667	PWK	bel_P0_m_F1i	-0.04359	Input
10_128806738_+	0.541667	C57	bel_P0_m_F1i	-0.166667	Input
10_13515370_+	0.581395	C57	bel_P0_m_F1i	-0.007711	Input
10_13515386_+	0.564103	C57	bel_P0_m_F1i	0.001611	Input
10_14127500_+	0.619048	C57	bel_P0_m_F1i	-0.212268	Input
10_14149316_+	0.411765	PWK	bel_P0_m_F1i	0.053147	Input
10_14149323_+	0.4	PWK	bel_P0_m_F1i	0.107692	Input
10_14149333_+	0.424242	PWK	bel_P0_m_F1i	0.061673	Input
10_14149377_+	0.454545	PWK	bel_P0_m_F1i	0.05806	Input
10_14150694_+	0.454545	PWK	bel_P0_m_F1i	0.078788	Input
10_14150871_+	0.428571	PWK	bel_P0_m_F1i	0.052345	Input
10_14150947_+	0.538462	C57	bel_P0_m_F1i	0.042183	Input
10_17915219_-	0.5	C57	bel_P0_m_F1i	-0.042373	Input
10_17915251_-	0.5	C57	bel_P0_m_F1i	-0.038462	Input
10_17915261_-	0.428571	PWK	bel_P0_m_F1i	0.042017	Input
10_17915474_-	0.541667	C57	bel_P0_m_F1i	-0.126282	Input
10_17915558_-	0.37931	PWK	bel_P0_m_F1i	0.054023	Input
10_17915567_-	0.333333	PWK	bel_P0_m_F1i	0.096419	Input
10_21368408_+	0.508197	C57	bel_P0_m_F1i	0.110851	Input
10_21368494_+	0.54	C57	bel_P0_m_F1i	-0.064752	Input
10_21368546_+	0.586957	C57	bel_P0_m_F1i	-0.159538	Input
10_21368567_+	0.591837	C57	bel_P0_m_F1i	-0.15382	Input
10_21368574_+	0.6	C57	bel_P0_m_F1i	-0.17265	Input
10_21368583_+	0.6	C57	bel_P0_m_F1i	-0.188235	Input
10_25170702_-	0.538462	C57	bel_P0_m_F1i	0.000545	Input
10_25170723_-	0.475	PWK	bel_P0_m_F1i	0.041746	Input
10_25170759_-	0.491228	PWK	bel_P0_m_F1i	0.058535	Input
10_25170892_-	0.533333	C57	bel_P0_m_F1i	0.047505	Input
10_25993230_-	0.391304	PWK	bel_P0_m_F1i	0.121517	Input
10_25993624_-	0.409091	PWK	bel_P0_m_F1i	0.248052	Input
10_25993848_-	0.428571	PWK	bel_P0_m_F1i	0.11197	Input
10_25994008_-	0.428571	PWK	bel_P0_m_F1i	-0.228571	Input
10_26275202_-	0.444444	PWK	bel_P0_m_F1i	-0.074074	Input
10_26275877_-	0.419355	PWK	bel_P0_m_F1i	0.103372	Input
10_26275891_-	0.416667	PWK	bel_P0_m_F1i	0.136524	Input
10_26275924_-	0.363636	PWK	bel_P0_m_F1i	0.22173	Input
10_26275935_-	0.375	PWK	bel_P0_m_F1i	0.192568	Input
10_29197001_+	0.45	PWK	bel_P0_m_F1i	0.007143	Input
10_29197157_+	0.56	C57	bel_P0_m_F1i	-0.191579	Input
10_29197259_+	0.606299	C57	bel_P0_m_F1i	-0.204237	Input
10_29197269_+	0.617647	C57	bel_P0_m_F1i	-0.21024	Input
10_29199198_+	0.827586	C57	bel_P0_m_F1i	-0.06288	Input
10_29199221_+	0.83871	C57	bel_P0_m_F1i	-0.081134	Input
10_29224514_+	0.459459	PWK	bel_P0_m_F1i	0.033962	Input
10_29224523_+	0.488372	PWK	bel_P0_m_F1i	-0.010665	Input
10_29224619_+	0.444444	PWK	bel_P0_m_F1i	0.06158	Input
10_29224729_+	0.5	C57	bel_P0_m_F1i	0.066667	Input
10_29224864_+	0.451613	PWK	bel_P0_m_F1i	0.048387	Input
10_29225098_+	0.438596	PWK	bel_P0_m_F1i	0.192983	Input
10_29225106_+	0.453125	PWK	bel_P0_m_F1i	0.195524	Input
10_29225128_+	0.5	C57	bel_P0_m_F1i	0.134146	Input
10_29225179_+	0.496183	PWK	bel_P0_m_F1i	0.11166	Input
10_29225208_+	0.518868	C57	bel_P0_m_F1i	0.028751	Input
10_29225397_+	0.5	C57	bel_P0_m_F1i	0	Input
10_29227299_+	0.403101	PWK	bel_P0_m_F1i	0.057076	Input
10_29227330_+	0.423841	PWK	bel_P0_m_F1i	0.058429	Input
10_29227360_+	0.466019	PWK	bel_P0_m_F1i	0.0695	Input
10_29227394_+	0.4875	PWK	bel_P0_m_F1i	0.043364	Input
10_29227402_+	0.526316	C57	bel_P0_m_F1i	-0.010056	Input
10_29227431_+	0.52381	C57	bel_P0_m_F1i	-0.007576	Input
10_29227455_+	0.534247	C57	bel_P0_m_F1i	-0.009599	Input
10_29227485_+	0.473684	PWK	bel_P0_m_F1i	0.00855	Input
10_29227494_+	0.472727	PWK	bel_P0_m_F1i	0.018702	Input
10_29227513_+	0.471698	PWK	bel_P0_m_F1i	0.001029	Input
10_29227613_+	0.491525	PWK	bel_P0_m_F1i	0.008475	Input
10_29346898_-	0.506329	C57	bel_P0_m_F1i	0.07311	Input
10_29346928_-	0.5	C57	bel_P0_m_F1i	0.06535	Input
10_29346953_-	0.533333	C57	bel_P0_m_F1i	0.022223	Input
10_29347789_-	0.516129	C57	bel_P0_m_F1i	-0.036129	Input
10_29347806_-	0.485714	PWK	bel_P0_m_F1i	0.074286	Input
10_30690889_-	0.333333	PWK	bel_P0_m_F1i	0	Input
10_30690966_-	0.375	PWK	bel_P0_m_F1i	0.017157	Input
10_31691009_-	0.64	C57	bel_P0_m_F1i	0.127442	Input
10_31691030_-	0.62963	C57	bel_P0_m_F1i	0.150858	Input
10_31691092_-	0.541667	C57	bel_P0_m_F1i	0.172619	Input
10_33513109_-	0.636364	C57	bel_P0_m_F1i	0.008797	Input
10_33513256_-	0.727273	C57	bel_P0_m_F1i	-0.204196	Input
10_33513263_-	0.73913	C57	bel_P0_m_F1i	-0.247605	Input
10_34283254_+	0.6	C57	bel_P0_m_F1i	-0.166038	Input
10_34283275_+	0.653061	C57	bel_P0_m_F1i	-0.15991	Input
10_34283354_+	0.560606	C57	bel_P0_m_F1i	0.036168	Input
10_34283447_+	0.554455	C57	bel_P0_m_F1i	0.06415	Input
10_34283516_+	0.596774	C57	bel_P0_m_F1i	-0.024283	Input
10_34283539_+	0.56338	C57	bel_P0_m_F1i	-0.019262	Input
10_34283562_+	0.555556	C57	bel_P0_m_F1i	-0.004061	Input
10_34283567_+	0.542169	C57	bel_P0_m_F1i	0.002385	Input
10_34283663_+	0.490566	PWK	bel_P0_m_F1i	0.059822	Input
10_34283695_+	0.5	C57	bel_P0_m_F1i	0	Input
10_34283748_+	0.615385	C57	bel_P0_m_F1i	-0.079671	Input
10_34283792_+	0.590909	C57	bel_P0_m_F1i	0.117424	Input
10_34298103_+	0.445652	PWK	bel_P0_m_F1i	0.063439	Input
10_34298176_+	0.529412	C57	bel_P0_m_F1i	0.042017	Input
10_34298310_+	0.489655	PWK	bel_P0_m_F1i	0.048807	Input
10_34298833_+	0.68	C57	bel_P0_m_F1i	-0.153684	Input
10_34298874_+	0.722222	C57	bel_P0_m_F1i	-0.150793	Input
10_34298968_+	0.549708	C57	bel_P0_m_F1i	0.000824	Input
10_34299003_+	0.560311	C57	bel_P0_m_F1i	-0.034538	Input
10_34299038_+	0.56229	C57	bel_P0_m_F1i	-0.026189	Input
10_34299094_+	0.537634	C57	bel_P0_m_F1i	0.004238	Input
10_34299111_+	0.5625	C57	bel_P0_m_F1i	-0.024843	Input
10_34299156_+	0.491803	PWK	bel_P0_m_F1i	0.032536	Input
10_34299166_+	0.505208	C57	bel_P0_m_F1i	0.013509	Input
10_34299194_+	0.493274	PWK	bel_P0_m_F1i	0.041068	Input
10_34299227_+	0.506579	C57	bel_P0_m_F1i	0.029215	Input
10_34299246_+	0.505556	C57	bel_P0_m_F1i	0.025009	Input
10_34300842_+	0.513587	C57	bel_P0_m_F1i	-0.203242	Input
10_34300923_+	0.490421	PWK	bel_P0_m_F1i	0.176246	Input
10_34300933_+	0.477733	PWK	bel_P0_m_F1i	0.251434	Input
10_34301154_+	0.532895	C57	bel_P0_m_F1i	0.191243	Input
10_34301160_+	0.536585	C57	bel_P0_m_F1i	0.163415	Input
10_37136009_-	0.44511	PWK	bel_P0_m_F1i	0.06144	Input
10_37136027_-	0.43401	PWK	bel_P0_m_F1i	0.077201	Input
10_37136041_-	0.429012	PWK	bel_P0_m_F1i	0.085139	Input
10_37136080_-	0.393035	PWK	bel_P0_m_F1i	0.13671	Input
10_37136143_-	0.415584	PWK	bel_P0_m_F1i	0.114178	Input
10_37136478_-	0.455782	PWK	bel_P0_m_F1i	0.037176	Input
10_39563827_+	0.454545	PWK	bel_P0_m_F1i	0.045455	Input
10_39563923_+	0.430556	PWK	bel_P0_m_F1i	-0.030556	Input
10_39564089_+	0.532609	C57	bel_P0_m_F1i	-0.02885	Input
10_39564102_+	0.552632	C57	bel_P0_m_F1i	-0.043703	Input
10_39564124_+	0.557692	C57	bel_P0_m_F1i	-0.033882	Input
10_39622062_-	0.73913	C57	bel_P0_m_F1i	-0.31413	Input
10_39622584_-	0.594595	C57	bel_P0_m_F1i	0.033976	Input
10_39622616_-	0.606061	C57	bel_P0_m_F1i	0.023569	Input
10_39874209_+	0.479339	PWK	bel_P0_m_F1i	-0.131513	Input
10_39874214_+	0.482759	PWK	bel_P0_m_F1i	-0.134933	Input
10_40936441_+	0.45679	PWK	bel_P0_m_F1i	0.14321	Input
10_41907621_+	0.375	PWK	bel_P0_m_F1i	0.06162	Input
10_41907836_+	0.466667	PWK	bel_P0_m_F1i	-0.055953	Input
10_41907841_+	0.44	PWK	bel_P0_m_F1i	-0.032593	Input
10_42196550_-	0.4	PWK	bel_P0_m_F1i	0.064646	Input
10_42196574_-	0.347826	PWK	bel_P0_m_F1i	0.111358	Input
10_43002834_-	0.454545	PWK	bel_P0_m_F1i	0.081169	Input
10_43002875_-	0.581818	C57	bel_P0_m_F1i	-0.00098	Input
10_43003021_-	0.59434	C57	bel_P0_m_F1i	0.040114	Input
10_43003484_-	0.535714	C57	bel_P0_m_F1i	0.103175	Input
10_43003553_-	0.596774	C57	bel_P0_m_F1i	-0.083731	Input
10_43003571_-	0.56338	C57	bel_P0_m_F1i	-0.051185	Input
10_43003637_-	0.630435	C57	bel_P0_m_F1i	-0.119071	Input
10_43003670_-	0.59375	C57	bel_P0_m_F1i	-0.102841	Input
10_43003679_-	0.555556	C57	bel_P0_m_F1i	-0.097223	Input
10_43003917_-	0.595745	C57	bel_P0_m_F1i	-0.04502	Input
10_43003977_-	0.613333	C57	bel_P0_m_F1i	-0.031515	Input
10_43004010_-	0.56383	C57	bel_P0_m_F1i	-0.034235	Input
10_43004087_-	0.527559	C57	bel_P0_m_F1i	-0.008874	Input
10_43004129_-	0.553191	C57	bel_P0_m_F1i	-0.044549	Input
10_43004146_-	0.607595	C57	bel_P0_m_F1i	-0.099616	Input
10_43004154_-	0.621622	C57	bel_P0_m_F1i	-0.11492	Input
10_43004212_-	0.626263	C57	bel_P0_m_F1i	-0.126263	Input
10_43004294_-	0.618182	C57	bel_P0_m_F1i	-0.064336	Input
10_43004307_-	0.634146	C57	bel_P0_m_F1i	-0.072742	Input
10_43021048_-	0.55102	C57	bel_P0_m_F1i	-0.161485	Input
10_43021831_-	0.41791	PWK	bel_P0_m_F1i	0.237262	Input
10_43021851_-	0.384615	PWK	bel_P0_m_F1i	0.26707	Input
10_43021926_-	0.548387	C57	bel_P0_m_F1i	0.039848	Input
10_43021948_-	0.5	C57	bel_P0_m_F1i	0	Input
10_43021967_-	0.5	C57	bel_P0_m_F1i	0.045455	Input
10_43021973_-	0.5	C57	bel_P0_m_F1i	0.066667	Input
10_43022260_-	0.404494	PWK	bel_P0_m_F1i	0.212527	Input
10_43022346_-	0.423729	PWK	bel_P0_m_F1i	0.22333	Input
10_43022642_-	0.456522	PWK	bel_P0_m_F1i	0.031081	Input
10_43022695_-	0.459184	PWK	bel_P0_m_F1i	-0.001557	Input
10_43022737_-	0.443299	PWK	bel_P0_m_F1i	0.044043	Input
10_43022789_-	0.423077	PWK	bel_P0_m_F1i	0.041835	Input
10_43022806_-	0.421053	PWK	bel_P0_m_F1i	0.051474	Input
10_43022837_-	0.347826	PWK	bel_P0_m_F1i	0.071529	Input
10_43022845_-	0.347826	PWK	bel_P0_m_F1i	0.110507	Input
10_43532883_-	0.227273	PWK	bel_P0_m_F1i	0.272727	Input
10_43533061_-	0.318182	PWK	bel_P0_m_F1i	0.498145	Input
10_4356322_+	0.470588	PWK	bel_P0_m_F1i	0.196079	Input
10_4356367_+	0.47191	PWK	bel_P0_m_F1i	0.155209	Input
10_4356373_+	0.483146	PWK	bel_P0_m_F1i	0.143973	Input
10_43582910_+	0.498182	PWK	bel_P0_m_F1i	-0.066364	Input
10_43582929_+	0.488722	PWK	bel_P0_m_F1i	-0.097418	Input
10_43582956_+	0.502128	C57	bel_P0_m_F1i	-0.096598	Input
10_43583000_+	0.483871	PWK	bel_P0_m_F1i	-0.06663	Input
10_43583051_+	0.425325	PWK	bel_P0_m_F1i	-0.030881	Input
10_43583060_+	0.409639	PWK	bel_P0_m_F1i	-0.016318	Input
10_4427368_-	0.521739	C57	bel_P0_m_F1i	-0.064596	Input
10_45158417_+	0.5	C57	bel_P0_m_F1i	0.078947	Input
10_45158532_+	0.567568	C57	bel_P0_m_F1i	0.022908	Input
10_45158553_+	0.534884	C57	bel_P0_m_F1i	0.057424	Input
10_45158588_+	0.507246	C57	bel_P0_m_F1i	0.099235	Input
10_45158596_+	0.52	C57	bel_P0_m_F1i	0.074262	Input
10_45158646_+	0.529412	C57	bel_P0_m_F1i	0.055773	Input
10_45158666_+	0.574074	C57	bel_P0_m_F1i	0.023582	Input
10_45158678_+	0.627451	C57	bel_P0_m_F1i	-0.044491	Input
10_49100932_-	0.391304	PWK	bel_P0_m_F1i	0.117625	Input
10_49101053_-	0.441176	PWK	bel_P0_m_F1i	-0.116176	Input
10_49101079_-	0.40625	PWK	bel_P0_m_F1i	-0.08625	Input
10_5021188_-	0.521739	C57	bel_P0_m_F1i	-0.137124	Input
10_5021303_-	0.47619	PWK	bel_P0_m_F1i	-0.127133	Input
10_52339595_-	0.625	C57	bel_P0_m_F1i	-0.166667	Input
10_52339701_-	0.571429	C57	bel_P0_m_F1i	-0.083624	Input
10_52438470_+	0.545455	C57	bel_P0_m_F1i	0.150974	Input
10_52438489_+	0.540541	C57	bel_P0_m_F1i	0.166356	Input
10_52438664_+	0.441176	PWK	bel_P0_m_F1i	0.035014	Input
10_53108480_+	0.526316	C57	bel_P0_m_F1i	-0.16268	Input
10_53108495_+	0.510638	C57	bel_P0_m_F1i	-0.117781	Input
10_53108533_+	0.522388	C57	bel_P0_m_F1i	-0.128449	Input
10_53108554_+	0.538462	C57	bel_P0_m_F1i	-0.181319	Input
10_56387661_+	0.47619	PWK	bel_P0_m_F1i	-0.19619	Input
10_56387690_+	0.491228	PWK	bel_P0_m_F1i	-0.194932	Input
10_56387710_+	0.469697	PWK	bel_P0_m_F1i	-0.183983	Input
10_56388798_+	0.431818	PWK	bel_P0_m_F1i	0.046443	Input
10_56388835_+	0.5	C57	bel_P0_m_F1i	0.012605	Input
10_59864032_+	0.540541	C57	bel_P0_m_F1i	-0.332208	Input
10_59897548_+	0.380952	PWK	bel_P0_m_F1i	0.083615	Input
10_59897593_+	0.481481	PWK	bel_P0_m_F1i	-0.029868	Input
10_59897630_+	0.410256	PWK	bel_P0_m_F1i	0.015276	Input
10_59950371_-	0.480519	PWK	bel_P0_m_F1i	-0.00922	Input
10_59950416_-	0.445378	PWK	bel_P0_m_F1i	0.003937	Input
10_59950436_-	0.443182	PWK	bel_P0_m_F1i	0.011874	Input
10_59950535_-	0.580645	C57	bel_P0_m_F1i	-0.101306	Input
10_59950575_-	0.565217	C57	bel_P0_m_F1i	-0.111884	Input
10_59950645_-	0.583333	C57	bel_P0_m_F1i	-0.04096	Input
10_59950690_-	0.588235	C57	bel_P0_m_F1i	-0.019428	Input
10_60131360_+	0.520833	C57	bel_P0_m_F1i	-0.020833	Input
10_60131549_+	0.531148	C57	bel_P0_m_F1i	-0.046652	Input
10_60131596_+	0.734767	C57	bel_P0_m_F1i	-0.16955	Input
10_60133246_+	0.668874	C57	bel_P0_m_F1i	0.001339	Input
10_61100727_-	0.428571	PWK	bel_P0_m_F1i	-0.105042	Input
10_61100780_-	0.486486	PWK	bel_P0_m_F1i	-0.089427	Input
10_61100803_-	0.477273	PWK	bel_P0_m_F1i	-0.094557	Input
10_61100867_-	0.392857	PWK	bel_P0_m_F1i	0.02381	Input
10_61580682_+	0.3	PWK	bel_P0_m_F1i	0.245455	Input
10_61691397_+	0.466667	PWK	bel_P0_m_F1i	-0.003031	Input
10_61691409_+	0.5	C57	bel_P0_m_F1i	-0.057522	Input
10_61691438_+	0.472727	PWK	bel_P0_m_F1i	-0.004985	Input
10_61691466_+	0.441176	PWK	bel_P0_m_F1i	0.037816	Input
10_61693178_+	0.434343	PWK	bel_P0_m_F1i	0.472634	Input
10_61693184_+	0.455556	PWK	bel_P0_m_F1i	0.467521	Input
10_61702318_+	0.423077	PWK	bel_P0_m_F1i	0.141026	Input
10_61702324_+	0.392857	PWK	bel_P0_m_F1i	0.142027	Input
10_61702398_+	0.48	PWK	bel_P0_m_F1i	0.078824	Input
10_61739224_-	0.503676	C57	bel_P0_m_F1i	0.082531	Input
10_61739307_-	0.462185	PWK	bel_P0_m_F1i	0.050973	Input
10_62108843_-	0.455285	PWK	bel_P0_m_F1i	0.092908	Input
10_62269299_-	0.458333	PWK	bel_P0_m_F1i	0.075409	Input
10_62269413_-	0.45283	PWK	bel_P0_m_F1i	0.058721	Input
10_62269420_-	0.456311	PWK	bel_P0_m_F1i	0.053493	Input
10_62269460_-	0.506667	C57	bel_P0_m_F1i	-0.001875	Input
10_62269470_-	0.492754	PWK	bel_P0_m_F1i	0.024852	Input
10_62269557_-	0.395604	PWK	bel_P0_m_F1i	0.097547	Input
10_62269618_-	0.457447	PWK	bel_P0_m_F1i	0.073626	Input
10_62269687_-	0.47351	PWK	bel_P0_m_F1i	0.000909	Input
10_62269916_-	0.531773	C57	bel_P0_m_F1i	-0.022682	Input
10_62559378_-	0.581395	C57	bel_P0_m_F1i	-0.119857	Input
10_62559384_-	0.590909	C57	bel_P0_m_F1i	-0.10815	Input
10_62559417_-	0.557377	C57	bel_P0_m_F1i	-0.110948	Input
10_62559495_-	0.53125	C57	bel_P0_m_F1i	-0.13125	Input
10_62559502_-	0.516129	C57	bel_P0_m_F1i	-0.128374	Input
10_63930080_-	0.533333	C57	bel_P0_m_F1i	0.037288	Input
10_63930087_-	0.518519	C57	bel_P0_m_F1i	0.05458	Input
10_64088152_-	0.653846	C57	bel_P0_m_F1i	-0.233846	Input
10_64088162_-	0.666667	C57	bel_P0_m_F1i	-0.230303	Input
10_64088769_-	0.65	C57	bel_P0_m_F1i	-0.073077	Input
10_67547649_-	0.52	C57	bel_P0_m_F1i	-0.156364	Input
10_67547681_-	0.366667	PWK	bel_P0_m_F1i	0.008333	Input
10_67547716_-	0.28	PWK	bel_P0_m_F1i	0.115349	Input
10_67547983_-	0.516129	C57	bel_P0_m_F1i	-0.016129	Input
10_69987905_+	0.4	PWK	bel_P0_m_F1i	0.07619	Input
10_69987922_+	0.428571	PWK	bel_P0_m_F1i	0.04969	Input
10_69987964_+	0.452381	PWK	bel_P0_m_F1i	-0.004105	Input
10_69988017_+	0.481481	PWK	bel_P0_m_F1i	-0.092592	Input
10_69988116_+	0.47619	PWK	bel_P0_m_F1i	0.006569	Input
10_69988122_+	0.482759	PWK	bel_P0_m_F1i	-0.038315	Input
10_69989703_+	0.554217	C57	bel_P0_m_F1i	-0.082788	Input
10_69989795_+	0.460674	PWK	bel_P0_m_F1i	-0.036432	Input
10_69989838_+	0.436364	PWK	bel_P0_m_F1i	-0.079221	Input
10_69990060_+	0.366667	PWK	bel_P0_m_F1i	0.057991	Input
10_69990115_+	0.461538	PWK	bel_P0_m_F1i	-0.04249	Input
10_69990147_+	0.413793	PWK	bel_P0_m_F1i	0.045466	Input
10_69990155_+	0.392857	PWK	bel_P0_m_F1i	0.085084	Input
10_69990163_+	0.433333	PWK	bel_P0_m_F1i	0.059091	Input
10_69990311_+	0.519481	C57	bel_P0_m_F1i	-0.084698	Input
10_69990324_+	0.514286	C57	bel_P0_m_F1i	-0.023377	Input
10_69991153_+	0.513889	C57	bel_P0_m_F1i	0.054738	Input
10_69991178_+	0.492958	PWK	bel_P0_m_F1i	0.052497	Input
10_69991291_+	0.510638	C57	bel_P0_m_F1i	-0.042553	Input
10_69991304_+	0.534884	C57	bel_P0_m_F1i	-0.052531	Input
10_69992920_+	0.603448	C57	bel_P0_m_F1i	-0.120689	Input
10_69992961_+	0.582278	C57	bel_P0_m_F1i	-0.142278	Input
10_70024189_+	0.75	C57	bel_P0_m_F1i	-0.108974	Input
10_70024211_+	0.703704	C57	bel_P0_m_F1i	-0.04595	Input
10_70024259_+	0.8	C57	bel_P0_m_F1i	-0.093427	Input
10_70024269_+	0.809524	C57	bel_P0_m_F1i	-0.092375	Input
10_70024284_+	0.820896	C57	bel_P0_m_F1i	-0.098795	Input
10_70024286_+	0.823529	C57	bel_P0_m_F1i	-0.099616	Input
10_70027042_+	0.62069	C57	bel_P0_m_F1i	-0.096418	Input
10_70027048_+	0.603774	C57	bel_P0_m_F1i	-0.088923	Input
10_71228296_-	0.35	PWK	bel_P0_m_F1i	0.1125	Input
10_71228365_-	0.384615	PWK	bel_P0_m_F1i	0.10319	Input
10_71255490_-	0.548387	C57	bel_P0_m_F1i	0.023042	Input
10_71255508_-	0.586207	C57	bel_P0_m_F1i	0.038793	Input
10_71255532_-	0.545455	C57	bel_P0_m_F1i	0.108391	Input
10_71255549_-	0.592593	C57	bel_P0_m_F1i	0.074074	Input
10_71255554_-	0.576923	C57	bel_P0_m_F1i	0.089744	Input
10_71255561_-	0.576923	C57	bel_P0_m_F1i	0.104895	Input
10_71255582_-	0.576923	C57	bel_P0_m_F1i	0.089744	Input
10_71255590_-	0.6	C57	bel_P0_m_F1i	0.127273	Input
10_71255653_-	0.6	C57	bel_P0_m_F1i	0.053846	Input
10_71255674_-	0.522727	C57	bel_P0_m_F1i	0.097963	Input
10_71255798_-	0.506173	C57	bel_P0_m_F1i	0.093827	Input
10_72674499_+	0.47482	PWK	bel_P0_m_F1i	0.079234	Input
10_72674535_+	0.480447	PWK	bel_P0_m_F1i	0.059236	Input
10_72674561_+	0.456	PWK	bel_P0_m_F1i	0.026759	Input
10_72674575_+	0.462264	PWK	bel_P0_m_F1i	-0.004637	Input
10_72674584_+	0.431818	PWK	bel_P0_m_F1i	0.048951	Input
10_72674603_+	0.470588	PWK	bel_P0_m_F1i	0.004412	Input
10_74991077_+	0.447368	PWK	bel_P0_m_F1i	0.134643	Input
10_74991110_+	0.481132	PWK	bel_P0_m_F1i	0.089116	Input
10_74991232_+	0.480769	PWK	bel_P0_m_F1i	0.075411	Input
10_74991243_+	0.5	C57	bel_P0_m_F1i	0.049383	Input
10_74991342_+	0.436364	PWK	bel_P0_m_F1i	0.131636	Input
10_74991522_+	0.392857	PWK	bel_P0_m_F1i	0.214286	Input
10_74991541_+	0.291667	PWK	bel_P0_m_F1i	0.27355	Input
10_74991956_+	0.470588	PWK	bel_P0_m_F1i	-0.085973	Input
10_74991980_+	0.489362	PWK	bel_P0_m_F1i	-0.113124	Input
10_74992019_+	0.468354	PWK	bel_P0_m_F1i	-0.07811	Input
10_75014962_+	0.453333	PWK	bel_P0_m_F1i	0.055758	Input
10_75015073_+	0.45	PWK	bel_P0_m_F1i	0.088462	Input
10_75015100_+	0.423729	PWK	bel_P0_m_F1i	0.061119	Input
10_75015139_+	0.377778	PWK	bel_P0_m_F1i	0.130159	Input
10_75015165_+	0.444444	PWK	bel_P0_m_F1i	0.030132	Input
10_75015184_+	0.424242	PWK	bel_P0_m_F1i	0.022187	Input
10_75015246_+	0.26087	PWK	bel_P0_m_F1i	0.121483	Input
10_75015494_+	0.495327	PWK	bel_P0_m_F1i	0.088006	Input
10_75015618_+	0.511628	C57	bel_P0_m_F1i	0.022353	Input
10_75015709_+	0.445783	PWK	bel_P0_m_F1i	0.045716	Input
10_75015793_+	0.451613	PWK	bel_P0_m_F1i	0.053666	Input
10_75015810_+	0.470588	PWK	bel_P0_m_F1i	0.045707	Input
10_75015824_+	0.492063	PWK	bel_P0_m_F1i	0.043999	Input
10_75015831_+	0.534483	C57	bel_P0_m_F1i	0.025862	Input
10_75015858_+	0.642857	C57	bel_P0_m_F1i	0.022259	Input
10_75015907_+	0.48	PWK	bel_P0_m_F1i	0.286667	Input
10_75016662_+	0.406593	PWK	bel_P0_m_F1i	-0.046593	Input
10_75053025_+	0.32	PWK	bel_P0_m_F1i	-0.161463	Input
10_75053032_+	0.363636	PWK	bel_P0_m_F1i	-0.203636	Input
10_75182650_+	0.575	C57	bel_P0_m_F1i	-0.064796	Input
10_75182729_+	0.594595	C57	bel_P0_m_F1i	0.026095	Input
10_75182765_+	0.589744	C57	bel_P0_m_F1i	-0.111483	Input
10_75184673_+	0.567568	C57	bel_P0_m_F1i	-0.150901	Input
10_75184757_+	0.555556	C57	bel_P0_m_F1i	-0.022223	Input
10_75245386_+	0.434783	PWK	bel_P0_m_F1i	-0.06269	Input
10_75245778_+	0.628571	C57	bel_P0_m_F1i	0.01659	Input
10_75245802_+	0.534884	C57	bel_P0_m_F1i	0.078019	Input
10_75245811_+	0.55814	C57	bel_P0_m_F1i	0.013289	Input
10_75246244_+	0.304348	PWK	bel_P0_m_F1i	0.241107	Input
10_75309866_+	0.4375	PWK	bel_P0_m_F1i	0	Input
10_75309910_+	0.531915	C57	bel_P0_m_F1i	-0.116126	Input
10_75309918_+	0.520833	C57	bel_P0_m_F1i	-0.079085	Input
10_75309930_+	0.509434	C57	bel_P0_m_F1i	-0.053294	Input
10_75309951_+	0.585366	C57	bel_P0_m_F1i	-0.105661	Input
10_75309970_+	0.55	C57	bel_P0_m_F1i	-0.070767	Input
10_75310812_+	0.56	C57	bel_P0_m_F1i	-0.088302	Input
10_75310972_+	0.529412	C57	bel_P0_m_F1i	0.064338	Input
10_75311020_+	0.590909	C57	bel_P0_m_F1i	-0.002674	Input
10_75311036_+	0.583333	C57	bel_P0_m_F1i	0.008504	Input
10_75552004_-	0.472222	PWK	bel_P0_m_F1i	-0.112222	Input
10_75552114_-	0.435897	PWK	bel_P0_m_F1i	-0.015897	Input
10_75552143_-	0.416667	PWK	bel_P0_m_F1i	0.034313	Input
10_75553326_-	0.653846	C57	bel_P0_m_F1i	-0.074899	Input
10_75553333_-	0.655172	C57	bel_P0_m_F1i	-0.144061	Input
10_75553511_-	0.532258	C57	bel_P0_m_F1i	0.024789	Input
10_75553565_-	0.434783	PWK	bel_P0_m_F1i	0.076845	Input
10_75553781_-	0.481481	PWK	bel_P0_m_F1i	-0.009119	Input
10_75553842_-	0.520548	C57	bel_P0_m_F1i	-0.026536	Input
10_75657145_-	0.729167	C57	bel_P0_m_F1i	-0.388741	Input
10_76207405_-	0.512397	C57	bel_P0_m_F1i	0.369182	Input
10_7624453_+	0.47561	PWK	bel_P0_m_F1i	0.136635	Input
10_76471060_+	0.5	C57	bel_P0_m_F1i	0.071429	Input
10_76553263_+	0.488889	PWK	bel_P0_m_F1i	-0.148889	Input
10_76553391_+	0.451613	PWK	bel_P0_m_F1i	-0.153367	Input
10_77269196_+	0.465116	PWK	bel_P0_m_F1i	-0.062677	Input
10_77644703_+	0.551724	C57	bel_P0_m_F1i	0.103448	Input
10_77644736_+	0.666667	C57	bel_P0_m_F1i	-0.028736	Input
10_7768203_-	0.6	C57	bel_P0_m_F1i	0.095652	Input
10_77899859_-	0.380952	PWK	bel_P0_m_F1i	0.259048	Input
10_77899864_-	0.380952	PWK	bel_P0_m_F1i	0.27422	Input
10_78162483_-	0.37037	PWK	bel_P0_m_F1i	0.047212	Input
10_78187732_-	0.531915	C57	bel_P0_m_F1i	0.155585	Input
10_78187758_-	0.5	C57	bel_P0_m_F1i	0.180851	Input
10_78269694_-	0.681818	C57	bel_P0_m_F1i	-0.128627	Input
10_78269741_-	0.666667	C57	bel_P0_m_F1i	-0.126126	Input
10_78269749_-	0.7	C57	bel_P0_m_F1i	-0.10625	Input
10_78400600_-	0.625	C57	bel_P0_m_F1i	-0.079545	Input
10_78400667_-	0.581152	C57	bel_P0_m_F1i	-0.119614	Input
10_7906230_-	0.478261	PWK	bel_P0_m_F1i	-0.029985	Input
10_7906236_-	0.5	C57	bel_P0_m_F1i	-0.0625	Input
10_7906277_-	0.5	C57	bel_P0_m_F1i	-0.05	Input
10_7906324_-	0.522388	C57	bel_P0_m_F1i	-0.022388	Input
10_7906424_-	0.581818	C57	bel_P0_m_F1i	0.071243	Input
10_79065043_-	0.7	C57	bel_P0_m_F1i	-0.061702	Input
10_79065154_-	0.72	C57	bel_P0_m_F1i	-0.106364	Input
10_79065173_-	0.772727	C57	bel_P0_m_F1i	-0.182983	Input
10_79065244_-	0.653846	C57	bel_P0_m_F1i	0.012821	Input
10_79065249_-	0.608696	C57	bel_P0_m_F1i	0.043478	Input
10_79066094_-	0.48	PWK	bel_P0_m_F1i	-0.00381	Input
10_79066102_-	0.478261	PWK	bel_P0_m_F1i	0	Input
10_79066107_-	0.478261	PWK	bel_P0_m_F1i	-0.008564	Input
10_7907035_-	0.576923	C57	bel_P0_m_F1i	-0.188034	Input
10_7907042_-	0.56	C57	bel_P0_m_F1i	-0.181622	Input
10_7907279_-	0.583333	C57	bel_P0_m_F1i	-0.107143	Input
10_7919212_-	0.469697	PWK	bel_P0_m_F1i	0.045928	Input
10_7919259_-	0.552632	C57	bel_P0_m_F1i	-0.041994	Input
10_79541712_-	0.5	C57	bel_P0_m_F1i	0.065217	Input
10_79618283_-	0.565217	C57	bel_P0_m_F1i	0	Input
10_79618750_-	0.25	PWK	bel_P0_m_F1i	0.173077	Input
10_79675974_+	0.5125	C57	bel_P0_m_F1i	0.151532	Input
10_79675989_+	0.533333	C57	bel_P0_m_F1i	0.126241	Input
10_79676045_+	0.485714	PWK	bel_P0_m_F1i	0.10369	Input
10_79724510_+	0.46875	PWK	bel_P0_m_F1i	0.049907	Input
10_79724528_+	0.529412	C57	bel_P0_m_F1i	-0.019478	Input
10_79724540_+	0.507246	C57	bel_P0_m_F1i	0.004865	Input
10_79758995_-	0.421053	PWK	bel_P0_m_F1i	0.03609	Input
10_79865077_-	0.576	C57	bel_P0_m_F1i	-0.144627	Input
10_79865759_-	0.478261	PWK	bel_P0_m_F1i	0.009544	Input
10_79865833_-	0.531008	C57	bel_P0_m_F1i	-0.050239	Input
10_79865943_-	0.551282	C57	bel_P0_m_F1i	-0.07906	Input
10_79865983_-	0.569231	C57	bel_P0_m_F1i	-0.221405	Input
10_79977444_-	0.357143	PWK	bel_P0_m_F1i	0.402857	Input
10_79977465_-	0.26087	PWK	bel_P0_m_F1i	0.548654	Input
10_80036060_-	0.525641	C57	bel_P0_m_F1i	-0.058974	Input
10_80036100_-	0.485294	PWK	bel_P0_m_F1i	-0.000446	Input
10_80130636_-	0.42654	PWK	bel_P0_m_F1i	0.07346	Input
10_80130701_-	0.440678	PWK	bel_P0_m_F1i	0.090442	Input
10_80130710_-	0.441176	PWK	bel_P0_m_F1i	0.084569	Input
10_80130883_-	0.471831	PWK	bel_P0_m_F1i	0.128876	Input
10_80130958_-	0.489552	PWK	bel_P0_m_F1i	0.130657	Input
10_80131063_-	0.494595	PWK	bel_P0_m_F1i	0.149658	Input
10_80131068_-	0.497312	PWK	bel_P0_m_F1i	0.148554	Input
10_80131099_-	0.489051	PWK	bel_P0_m_F1i	0.145632	Input
10_80131275_-	0.5	C57	bel_P0_m_F1i	0.044402	Input
10_80131280_-	0.5	C57	bel_P0_m_F1i	0.03012	Input
10_80131559_-	0.519481	C57	bel_P0_m_F1i	-0.048217	Input
10_80131645_-	0.516746	C57	bel_P0_m_F1i	-0.023129	Input
10_80131715_-	0.53528	C57	bel_P0_m_F1i	-0.025038	Input
10_80131757_-	0.525974	C57	bel_P0_m_F1i	-0.053018	Input
10_80131763_-	0.52349	C57	bel_P0_m_F1i	-0.049938	Input
10_80131846_-	0.520325	C57	bel_P0_m_F1i	-0.09992	Input
10_80131898_-	0.501695	C57	bel_P0_m_F1i	-0.072759	Input
10_80131928_-	0.504425	C57	bel_P0_m_F1i	-0.050937	Input
10_80132033_-	0.458333	PWK	bel_P0_m_F1i	0.03592	Input
10_80132060_-	0.465116	PWK	bel_P0_m_F1i	0.02302	Input
10_80149907_+	0.378947	PWK	bel_P0_m_F1i	0.273831	Input
10_80149941_+	0.387097	PWK	bel_P0_m_F1i	0.28617	Input
10_80149963_+	0.45045	PWK	bel_P0_m_F1i	0.175813	Input
10_80171399_+	0.487395	PWK	bel_P0_m_F1i	-0.100298	Input
10_80188984_+	0.475	PWK	bel_P0_m_F1i	0.103947	Input
10_80189042_+	0.557377	C57	bel_P0_m_F1i	0.154161	Input
10_80189078_+	0.546875	C57	bel_P0_m_F1i	0.119792	Input
10_80189090_+	0.529412	C57	bel_P0_m_F1i	0.118475	Input
10_80189227_+	0.528571	C57	bel_P0_m_F1i	0.365547	Input
10_80312274_+	0.574713	C57	bel_P0_m_F1i	-0.170133	Input
10_80312299_+	0.583333	C57	bel_P0_m_F1i	-0.175049	Input
10_80312439_+	0.476471	PWK	bel_P0_m_F1i	0.023529	Input
10_80312445_+	0.46	PWK	bel_P0_m_F1i	0.028372	Input
10_80312619_+	0.608696	C57	bel_P0_m_F1i	-0.151553	Input
10_80312895_+	0.571429	C57	bel_P0_m_F1i	-0.120449	Input
10_80313001_+	0.421488	PWK	bel_P0_m_F1i	0.053196	Input
10_80313164_+	0.493506	PWK	bel_P0_m_F1i	-0.006827	Input
10_80313168_+	0.489933	PWK	bel_P0_m_F1i	-0.000763	Input
10_80313175_+	0.488189	PWK	bel_P0_m_F1i	0.008997	Input
10_80314034_+	0.727273	C57	bel_P0_m_F1i	-0.183795	Input
10_80314155_+	0.562914	C57	bel_P0_m_F1i	-0.072718	Input
10_80314191_+	0.548246	C57	bel_P0_m_F1i	-0.064119	Input
10_80314371_+	0.514451	C57	bel_P0_m_F1i	0.047347	Input
10_80314483_+	0.494048	PWK	bel_P0_m_F1i	-0.011814	Input
10_80314487_+	0.48125	PWK	bel_P0_m_F1i	0.001162	Input
10_80314543_+	0.426667	PWK	bel_P0_m_F1i	0.09307	Input
10_80314571_+	0.454545	PWK	bel_P0_m_F1i	0.073014	Input
10_80314595_+	0.555556	C57	bel_P0_m_F1i	-0.040705	Input
10_80315160_+	0.470588	PWK	bel_P0_m_F1i	-0.033088	Input
10_80315203_+	0.434783	PWK	bel_P0_m_F1i	-0.132457	Input
10_80315332_+	0.478947	PWK	bel_P0_m_F1i	-0.010197	Input
10_80315383_+	0.498282	PWK	bel_P0_m_F1i	-0.012568	Input
10_80315393_+	0.491228	PWK	bel_P0_m_F1i	-0.005616	Input
10_80315637_+	0.5	C57	bel_P0_m_F1i	0.048387	Input
10_80315651_+	0.535714	C57	bel_P0_m_F1i	-0.051843	Input
10_80315666_+	0.5	C57	bel_P0_m_F1i	-0.055556	Input
10_80315694_+	0.5	C57	bel_P0_m_F1i	-0.015152	Input
10_80315931_+	0.521739	C57	bel_P0_m_F1i	-0.077295	Input
10_80315973_+	0.40625	PWK	bel_P0_m_F1i	0.038194	Input
10_80316048_+	0.455696	PWK	bel_P0_m_F1i	-0.045291	Input
10_80316214_+	0.498433	PWK	bel_P0_m_F1i	-0.203561	Input
10_80316312_+	0.498182	PWK	bel_P0_m_F1i	-0.138544	Input
10_80316349_+	0.471264	PWK	bel_P0_m_F1i	-0.062646	Input
10_80316369_+	0.518657	C57	bel_P0_m_F1i	-0.066203	Input
10_80316500_+	0.558824	C57	bel_P0_m_F1i	0.007214	Input
10_80316677_+	0.503311	C57	bel_P0_m_F1i	0.170698	Input
10_80316692_+	0.503356	C57	bel_P0_m_F1i	0.156308	Input
10_80316812_+	0.525773	C57	bel_P0_m_F1i	-0.076954	Input
10_80316953_+	0.474138	PWK	bel_P0_m_F1i	-0.049138	Input
10_80316996_+	0.477099	PWK	bel_P0_m_F1i	-0.066694	Input
10_80317007_+	0.466192	PWK	bel_P0_m_F1i	-0.050987	Input
10_80317469_+	0.441077	PWK	bel_P0_m_F1i	-0.026443	Input
10_80317617_+	0.523256	C57	bel_P0_m_F1i	-0.106589	Input
10_80317852_+	0.501742	C57	bel_P0_m_F1i	-0.091742	Input
10_80381007_-	0.666667	C57	bel_P0_m_F1i	-0.14394	Input
10_80381277_-	0.456311	PWK	bel_P0_m_F1i	0.011638	Input
10_80381282_-	0.452632	PWK	bel_P0_m_F1i	0.017567	Input
10_80381313_-	0.385965	PWK	bel_P0_m_F1i	0.074467	Input
10_80382126_-	0.65	C57	bel_P0_m_F1i	-0.236957	Input
10_80382159_-	0.655738	C57	bel_P0_m_F1i	-0.249987	Input
10_80382177_-	0.579545	C57	bel_P0_m_F1i	-0.17286	Input
10_80382234_-	0.520661	C57	bel_P0_m_F1i	-0.101224	Input
10_80382292_-	0.427083	PWK	bel_P0_m_F1i	0.039843	Input
10_80382310_-	0.404255	PWK	bel_P0_m_F1i	0.056932	Input
10_80382322_-	0.367816	PWK	bel_P0_m_F1i	0.086238	Input
10_80392640_-	0.530612	C57	bel_P0_m_F1i	-0.013371	Input
10_80392760_-	0.434483	PWK	bel_P0_m_F1i	0.030485	Input
10_80392792_-	0.397727	PWK	bel_P0_m_F1i	0.043652	Input
10_80392873_-	0.46875	PWK	bel_P0_m_F1i	-0.102896	Input
10_80392880_-	0.517241	C57	bel_P0_m_F1i	-0.167241	Input
10_80392992_-	0.303571	PWK	bel_P0_m_F1i	-0.160714	Input
10_80549595_-	0.59375	C57	bel_P0_m_F1i	0.004076	Input
10_80549607_-	0.564103	C57	bel_P0_m_F1i	0.024607	Input
10_80549699_-	0.617021	C57	bel_P0_m_F1i	-0.025558	Input
10_80549739_-	0.657895	C57	bel_P0_m_F1i	-0.100203	Input
10_80549932_-	0.586957	C57	bel_P0_m_F1i	-0.276146	Input
10_80550390_-	0.428571	PWK	bel_P0_m_F1i	0.154762	Input
10_80583914_-	0.502618	C57	bel_P0_m_F1i	-0.097213	Input
10_80615173_+	0.552632	C57	bel_P0_m_F1i	-0.166667	Input
10_80615204_+	0.547619	C57	bel_P0_m_F1i	-0.130952	Input
10_80615396_+	0.605263	C57	bel_P0_m_F1i	-0.179457	Input
10_80615417_+	0.628571	C57	bel_P0_m_F1i	-0.197802	Input
10_80615522_+	0.642857	C57	bel_P0_m_F1i	-0.159711	Input
10_80687001_-	0.47619	PWK	bel_P0_m_F1i	0.102757	Input
10_80687014_-	0.52	C57	bel_P0_m_F1i	0.069286	Input
10_80790722_+	0.56	C57	bel_P0_m_F1i	-0.101667	Input
10_80790967_+	0.446809	PWK	bel_P0_m_F1i	0.031452	Input
10_80833384_-	0.478261	PWK	bel_P0_m_F1i	0.093168	Input
10_80834195_-	0.380952	PWK	bel_P0_m_F1i	0.02381	Input
10_80867708_+	0.478261	PWK	bel_P0_m_F1i	0.135184	Input
10_80900121_-	0.565217	C57	bel_P0_m_F1i	-0.019762	Input
10_81020732_-	0.466667	PWK	bel_P0_m_F1i	0.10264	Input
10_81020783_-	0.466165	PWK	bel_P0_m_F1i	0.078139	Input
10_81020792_-	0.446429	PWK	bel_P0_m_F1i	0.090052	Input
10_81020851_-	0.45283	PWK	bel_P0_m_F1i	0.10335	Input
10_81021358_-	0.457143	PWK	bel_P0_m_F1i	0.079442	Input
10_81021364_-	0.45	PWK	bel_P0_m_F1i	0.093478	Input
10_81021432_-	0.536364	C57	bel_P0_m_F1i	0.085683	Input
10_81021445_-	0.511628	C57	bel_P0_m_F1i	0.099059	Input
10_81030291_-	0.473684	PWK	bel_P0_m_F1i	-0.073684	Input
10_81030302_-	0.477273	PWK	bel_P0_m_F1i	-0.02566	Input
10_81030317_-	0.488889	PWK	bel_P0_m_F1i	-0.064647	Input
10_81030342_-	0.474576	PWK	bel_P0_m_F1i	-0.046005	Input
10_81030815_-	0.428571	PWK	bel_P0_m_F1i	0.142858	Input
10_81030828_-	0.45614	PWK	bel_P0_m_F1i	0.08386	Input
10_81030830_-	0.465517	PWK	bel_P0_m_F1i	0.072945	Input
10_81030919_-	0.508772	C57	bel_P0_m_F1i	0.017544	Input
10_81030938_-	0.5	C57	bel_P0_m_F1i	0.078947	Input
10_81044525_-	0.556818	C57	bel_P0_m_F1i	0.046357	Input
10_81044544_-	0.551515	C57	bel_P0_m_F1i	0.010529	Input
10_81044557_-	0.542683	C57	bel_P0_m_F1i	0.018128	Input
10_81044672_-	0.548193	C57	bel_P0_m_F1i	0.017923	Input
10_81044685_-	0.52795	C57	bel_P0_m_F1i	0.054328	Input
10_81044857_-	0.586957	C57	bel_P0_m_F1i	0.011257	Input
10_81044905_-	0.557823	C57	bel_P0_m_F1i	-0.017823	Input
10_81044932_-	0.550562	C57	bel_P0_m_F1i	-0.044233	Input
10_81123793_+	0.514706	C57	bel_P0_m_F1i	0.171861	Input
10_81182072_+	0.493023	PWK	bel_P0_m_F1i	-0.000795	Input
10_81182076_+	0.486022	PWK	bel_P0_m_F1i	0.012749	Input
10_81182139_+	0.491046	PWK	bel_P0_m_F1i	0.009589	Input
10_81182260_+	0.49697	PWK	bel_P0_m_F1i	-0.017085	Input
10_81182266_+	0.495826	PWK	bel_P0_m_F1i	-0.007874	Input
10_81204601_-	0.391304	PWK	bel_P0_m_F1i	0.108696	Input
10_81204609_-	0.359375	PWK	bel_P0_m_F1i	0.111213	Input
10_81205074_-	0.512077	C57	bel_P0_m_F1i	0.11583	Input
10_81206089_-	0.409091	PWK	bel_P0_m_F1i	0.001435	Input
10_81206147_-	0.490566	PWK	bel_P0_m_F1i	-0.05179	Input
10_81206183_-	0.5	C57	bel_P0_m_F1i	-0.015873	Input
10_81206199_-	0.522523	C57	bel_P0_m_F1i	-0.048013	Input
10_81206230_-	0.482759	PWK	bel_P0_m_F1i	0.017241	Input
10_81206362_-	0.504065	C57	bel_P0_m_F1i	0.025347	Input
10_81206369_-	0.496	PWK	bel_P0_m_F1i	0.020667	Input
10_81206385_-	0.447154	PWK	bel_P0_m_F1i	0.058109	Input
10_81206451_-	0.502488	C57	bel_P0_m_F1i	-0.079411	Input
10_81206513_-	0.47	PWK	bel_P0_m_F1i	-0.015455	Input
10_81317907_+	0.494505	PWK	bel_P0_m_F1i	-0.076138	Input
10_81318028_+	0.514286	C57	bel_P0_m_F1i	-0.078044	Input
10_81318063_+	0.465517	PWK	bel_P0_m_F1i	-0.026027	Input
10_81318071_+	0.442623	PWK	bel_P0_m_F1i	0.009184	Input
10_81318137_+	0.538922	C57	bel_P0_m_F1i	-0.042922	Input
10_81318146_+	0.544444	C57	bel_P0_m_F1i	-0.042585	Input
10_81318179_+	0.537383	C57	bel_P0_m_F1i	-0.053307	Input
10_81318302_+	0.496063	PWK	bel_P0_m_F1i	0.02101	Input
10_81318318_+	0.508333	C57	bel_P0_m_F1i	0.004793	Input
10_81318368_+	0.489362	PWK	bel_P0_m_F1i	0.005663	Input
10_81318383_+	0.453488	PWK	bel_P0_m_F1i	0.039349	Input
10_81318401_+	0.402597	PWK	bel_P0_m_F1i	0.094025	Input
10_81318481_+	0.478261	PWK	bel_P0_m_F1i	0.003667	Input
10_81318570_+	0.44	PWK	bel_P0_m_F1i	-0.059048	Input
10_81318604_+	0.444444	PWK	bel_P0_m_F1i	-0.05314	Input
10_81318641_+	0.464286	PWK	bel_P0_m_F1i	-0.107143	Input
10_81318660_+	0.538462	C57	bel_P0_m_F1i	-0.145605	Input
10_81367114_-	0.484536	PWK	bel_P0_m_F1i	0.075464	Input
10_81367132_-	0.491228	PWK	bel_P0_m_F1i	0.08324	Input
10_81367153_-	0.492308	PWK	bel_P0_m_F1i	0.067325	Input
10_81367175_-	0.496689	PWK	bel_P0_m_F1i	0.060273	Input
10_81367279_-	0.324324	PWK	bel_P0_m_F1i	0.189962	Input
10_81367317_-	0.478261	PWK	bel_P0_m_F1i	0.001191	Input
10_81367333_-	0.5	C57	bel_P0_m_F1i	0.04386	Input
10_81460651_-	0.486239	PWK	bel_P0_m_F1i	0.00195	Input
10_81460933_-	0.54321	C57	bel_P0_m_F1i	0.085205	Input
10_81460962_-	0.639024	C57	bel_P0_m_F1i	0.012661	Input
10_81461068_-	0.561905	C57	bel_P0_m_F1i	0.222015	Input
10_81461105_-	0.475806	PWK	bel_P0_m_F1i	0.265767	Input
10_81461115_-	0.486486	PWK	bel_P0_m_F1i	0.250769	Input
10_81461125_-	0.488462	PWK	bel_P0_m_F1i	0.246232	Input
10_81461473_-	0.461538	PWK	bel_P0_m_F1i	0.174826	Input
10_81461507_-	0.513514	C57	bel_P0_m_F1i	0.095861	Input
10_81461512_-	0.525	C57	bel_P0_m_F1i	0.087403	Input
10_81461571_-	0.505051	C57	bel_P0_m_F1i	0.083184	Input
10_81461573_-	0.514851	C57	bel_P0_m_F1i	0.067502	Input
10_81461575_-	0.5	C57	bel_P0_m_F1i	0.084795	Input
10_81461673_-	0.517391	C57	bel_P0_m_F1i	0.039259	Input
10_81461728_-	0.53012	C57	bel_P0_m_F1i	-0.01671	Input
10_81461749_-	0.50566	C57	bel_P0_m_F1i	-0.000284	Input
10_81461780_-	0.449799	PWK	bel_P0_m_F1i	0.03727	Input
10_82896248_+	0.484536	PWK	bel_P0_m_F1i	-0.184536	Input
10_82896254_+	0.505155	C57	bel_P0_m_F1i	-0.205155	Input
10_82896258_+	0.536082	C57	bel_P0_m_F1i	-0.23821	Input
10_82896292_+	0.494118	PWK	bel_P0_m_F1i	-0.107021	Input
10_83762076_+	0.532468	C57	bel_P0_m_F1i	-0.032468	Input
10_84527408_-	0.875	C57	bel_P0_m_F1i	-0.033537	Input
10_84527426_-	0.808511	C57	bel_P0_m_F1i	-0.106588	Input
10_84527465_-	0.627451	C57	bel_P0_m_F1i	-0.063348	Input
10_84527606_-	0.411111	PWK	bel_P0_m_F1i	0.083987	Input
10_84527616_-	0.390805	PWK	bel_P0_m_F1i	0.107628	Input
10_84527633_-	0.440476	PWK	bel_P0_m_F1i	0.049789	Input
10_84527669_-	0.485714	PWK	bel_P0_m_F1i	-0.020423	Input
10_84527683_-	0.525641	C57	bel_P0_m_F1i	-0.065324	Input
10_84527687_-	0.5	C57	bel_P0_m_F1i	-0.048276	Input
10_84527696_-	0.47561	PWK	bel_P0_m_F1i	-0.028427	Input
10_84528074_-	0.561404	C57	bel_P0_m_F1i	-0.031603	Input
10_85015116_+	0.5625	C57	bel_P0_m_F1i	-0.0125	Input
10_85015183_+	0.576271	C57	bel_P0_m_F1i	-0.131827	Input
10_85015653_+	0.488372	PWK	bel_P0_m_F1i	-0.024086	Input
10_85658418_+	0.625	C57	bel_P0_m_F1i	-0.204832	Input
10_85658426_+	0.625	C57	bel_P0_m_F1i	-0.185976	Input
10_85658452_+	0.625	C57	bel_P0_m_F1i	-0.190891	Input
10_85658502_+	0.606061	C57	bel_P0_m_F1i	-0.155679	Input
10_85658719_+	0.382353	PWK	bel_P0_m_F1i	0.120238	Input
10_85658750_+	0.416667	PWK	bel_P0_m_F1i	0.111995	Input
10_85892119_-	0.378378	PWK	bel_P0_m_F1i	0.090372	Input
10_85893001_-	0.55	C57	bel_P0_m_F1i	-0.033051	Input
10_85893015_-	0.571429	C57	bel_P0_m_F1i	-0.042443	Input
10_85893102_-	0.594595	C57	bel_P0_m_F1i	-0.080309	Input
10_85907557_-	0.285714	PWK	bel_P0_m_F1i	0.119691	Input
10_85907689_-	0.37931	PWK	bel_P0_m_F1i	0.150102	Input
10_85938954_-	0.483871	PWK	bel_P0_m_F1i	0.107433	Input
10_85938976_-	0.520325	C57	bel_P0_m_F1i	0.079675	Input
10_86049337_-	0.671875	C57	bel_P0_m_F1i	-0.114183	Input
10_86049352_-	0.64	C57	bel_P0_m_F1i	-0.100317	Input
10_86049380_-	0.550562	C57	bel_P0_m_F1i	-0.013249	Input
10_86049430_-	0.541667	C57	bel_P0_m_F1i	-0.013889	Input
10_86049531_-	0.630137	C57	bel_P0_m_F1i	0.071617	Input
10_86049794_-	0.569767	C57	bel_P0_m_F1i	0.134931	Input
10_86049879_-	0.724138	C57	bel_P0_m_F1i	-0.102926	Input
10_86050176_-	0.488636	PWK	bel_P0_m_F1i	0.069504	Input
10_86050668_-	0.529412	C57	bel_P0_m_F1i	0.137255	Input
10_86050684_-	0.557692	C57	bel_P0_m_F1i	0.090957	Input
10_86050818_-	0.542373	C57	bel_P0_m_F1i	0.096516	Input
10_86050833_-	0.515625	C57	bel_P0_m_F1i	0.167302	Input
10_86051033_-	0.595745	C57	bel_P0_m_F1i	0.192717	Input
10_86051056_-	0.653333	C57	bel_P0_m_F1i	0.133901	Input
10_86051252_-	0.72	C57	bel_P0_m_F1i	0.03	Input
10_86051505_-	0.703704	C57	bel_P0_m_F1i	0.046296	Input
10_86051551_-	0.607843	C57	bel_P0_m_F1i	0.134092	Input
10_86051648_-	0.545455	C57	bel_P0_m_F1i	0.238329	Input
10_86051713_-	0.54023	C57	bel_P0_m_F1i	0.190539	Input
10_86051736_-	0.521127	C57	bel_P0_m_F1i	0.216373	Input
10_86051766_-	0.454545	PWK	bel_P0_m_F1i	0.219874	Input
10_86051923_-	0.603774	C57	bel_P0_m_F1i	-0.153774	Input
10_86051929_-	0.603448	C57	bel_P0_m_F1i	-0.153448	Input
10_86052417_-	0.4375	PWK	bel_P0_m_F1i	-0.086149	Input
10_86052471_-	0.5	C57	bel_P0_m_F1i	-0.076923	Input
10_86052944_-	0.527273	C57	bel_P0_m_F1i	-0.165204	Input
10_86052976_-	0.527273	C57	bel_P0_m_F1i	-0.135969	Input
10_86052982_-	0.516667	C57	bel_P0_m_F1i	-0.122301	Input
10_86053017_-	0.52381	C57	bel_P0_m_F1i	-0.112851	Input
10_86053499_-	0.54878	C57	bel_P0_m_F1i	0.105066	Input
10_86053512_-	0.54321	C57	bel_P0_m_F1i	0.111335	Input
10_86053964_-	0.533333	C57	bel_P0_m_F1i	-0.013725	Input
10_86054009_-	0.494505	PWK	bel_P0_m_F1i	0.027234	Input
10_86054059_-	0.552239	C57	bel_P0_m_F1i	-0.000156	Input
10_86054114_-	0.58	C57	bel_P0_m_F1i	-0.133846	Input
10_86054160_-	0.5	C57	bel_P0_m_F1i	-0.089286	Input
10_86054176_-	0.463415	PWK	bel_P0_m_F1i	0.003252	Input
10_86054192_-	0.444444	PWK	bel_P0_m_F1i	0.010101	Input
10_86054383_-	0.642857	C57	bel_P0_m_F1i	-0.198413	Input
10_86054391_-	0.583333	C57	bel_P0_m_F1i	-0.144484	Input
10_86054398_-	0.615385	C57	bel_P0_m_F1i	-0.189268	Input
10_86054402_-	0.615385	C57	bel_P0_m_F1i	-0.185855	Input
10_86054439_-	0.641509	C57	bel_P0_m_F1i	-0.229368	Input
10_86054468_-	0.672727	C57	bel_P0_m_F1i	-0.274422	Input
10_86054560_-	0.75	C57	bel_P0_m_F1i	-0.504386	Input
10_86054833_-	0.508475	C57	bel_P0_m_F1i	-0.145461	Input
10_86055354_-	0.666667	C57	bel_P0_m_F1i	-0.187075	Input
10_86055372_-	0.727273	C57	bel_P0_m_F1i	-0.240787	Input
10_86055393_-	0.717949	C57	bel_P0_m_F1i	-0.22657	Input
10_86055410_-	0.6875	C57	bel_P0_m_F1i	-0.204449	Input
10_86055536_-	0.590909	C57	bel_P0_m_F1i	0.016234	Input
10_86834062_+	0.542169	C57	bel_P0_m_F1i	0.015208	Input
10_86834097_+	0.524272	C57	bel_P0_m_F1i	0.044149	Input
10_86834131_+	0.511628	C57	bel_P0_m_F1i	0.036759	Input
10_86834269_+	0.539683	C57	bel_P0_m_F1i	-0.039683	Input
10_86834296_+	0.534247	C57	bel_P0_m_F1i	-0.080759	Input
10_86834303_+	0.54878	C57	bel_P0_m_F1i	-0.106675	Input
10_86834305_+	0.547619	C57	bel_P0_m_F1i	-0.082973	Input
10_86834379_+	0.626374	C57	bel_P0_m_F1i	-0.200568	Input
10_86834390_+	0.613636	C57	bel_P0_m_F1i	-0.163019	Input
10_86834504_+	0.647059	C57	bel_P0_m_F1i	-0.143914	Input
10_86834524_+	0.693878	C57	bel_P0_m_F1i	-0.152702	Input
10_86834557_+	0.649123	C57	bel_P0_m_F1i	-0.051239	Input
10_86834661_+	0.519481	C57	bel_P0_m_F1i	0.037715	Input
10_86834696_+	0.5	C57	bel_P0_m_F1i	0.05873	Input
10_86834838_+	0.606383	C57	bel_P0_m_F1i	-0.109043	Input
10_86834859_+	0.63	C57	bel_P0_m_F1i	-0.128688	Input
10_86835024_+	0.634615	C57	bel_P0_m_F1i	-0.061444	Input
10_86835051_+	0.625	C57	bel_P0_m_F1i	-0.008333	Input
10_8724975_-	0.565217	C57	bel_P0_m_F1i	0.149069	Input
10_8725009_-	0.619048	C57	bel_P0_m_F1i	0.103174	Input
10_8725010_-	0.619048	C57	bel_P0_m_F1i	0.103174	Input
10_8725014_-	0.619048	C57	bel_P0_m_F1i	0.103174	Input
10_8725026_-	0.65	C57	bel_P0_m_F1i	0.025676	Input
10_8725060_-	0.545455	C57	bel_P0_m_F1i	0.063241	Input
10_8725074_-	0.5	C57	bel_P0_m_F1i	0.057692	Input
10_8725085_-	0.458333	PWK	bel_P0_m_F1i	0.077381	Input
10_8725225_-	0.6	C57	bel_P0_m_F1i	-0.118072	Input
10_8725234_-	0.55814	C57	bel_P0_m_F1i	-0.078548	Input
10_8725274_-	0.413043	PWK	bel_P0_m_F1i	0.073914	Input
10_8729936_-	0.558824	C57	bel_P0_m_F1i	-0.058824	Input
10_88433672_+	0.48	PWK	bel_P0_m_F1i	0.071724	Input
10_88433683_+	0.545455	C57	bel_P0_m_F1i	0.033492	Input
10_88433696_+	0.547619	C57	bel_P0_m_F1i	0.027381	Input
10_88433897_+	0.47541	PWK	bel_P0_m_F1i	0.07361	Input
10_88433913_+	0.481481	PWK	bel_P0_m_F1i	0.061997	Input
10_88445998_+	0.619048	C57	bel_P0_m_F1i	-0.085264	Input
10_88446024_+	0.634146	C57	bel_P0_m_F1i	-0.073608	Input
10_88446052_+	0.533333	C57	bel_P0_m_F1i	0.016312	Input
10_88446063_+	0.5	C57	bel_P0_m_F1i	0.034375	Input
10_88446075_+	0.571429	C57	bel_P0_m_F1i	-0.055606	Input
10_88446093_+	0.6	C57	bel_P0_m_F1i	-0.082085	Input
10_88446095_+	0.6	C57	bel_P0_m_F1i	-0.085246	Input
10_88446132_+	0.553191	C57	bel_P0_m_F1i	-0.062537	Input
10_88446139_+	0.574468	C57	bel_P0_m_F1i	-0.09467	Input
10_88446263_+	0.75	C57	bel_P0_m_F1i	0.113636	Input
10_89640252_-	0.540541	C57	bel_P0_m_F1i	-0.019708	Input
10_89640270_-	0.564103	C57	bel_P0_m_F1i	-0.050945	Input
10_89640362_-	0.487805	PWK	bel_P0_m_F1i	-0.011615	Input
10_89640382_-	0.461538	PWK	bel_P0_m_F1i	0.021455	Input
10_89640413_-	0.388889	PWK	bel_P0_m_F1i	0.062331	Input
10_89805982_+	0.542857	C57	bel_P0_m_F1i	-0.21677	Input
10_90969828_+	0.375	PWK	bel_P0_m_F1i	0	Input
10_90970085_+	0.5	C57	bel_P0_m_F1i	-0.050459	Input
10_9760740_-	0.575	C57	bel_P0_m_F1i	-0.064011	Input
10_9760749_-	0.564103	C57	bel_P0_m_F1i	-0.04931	Input
10_9760777_-	0.645161	C57	bel_P0_m_F1i	-0.085161	Input
10_9760787_-	0.6	C57	bel_P0_m_F1i	-0.038849	Input
10_9760801_-	0.538462	C57	bel_P0_m_F1i	0.040109	Input
10_9760817_-	0.612903	C57	bel_P0_m_F1i	-0.085344	Input
10_98968963_+	0.689655	C57	bel_P0_m_F1i	-0.064655	Input
10_98968993_+	0.651163	C57	bel_P0_m_F1i	0.027408	Input
10_99023016_+	0.439024	PWK	bel_P0_m_F1i	0.078217	Input
10_99023058_+	0.382353	PWK	bel_P0_m_F1i	0.153729	Input
10_99023137_+	0.464286	PWK	bel_P0_m_F1i	0.141775	Input
10_99023141_+	0.471698	PWK	bel_P0_m_F1i	0.128302	Input
10_99023161_+	0.538462	C57	bel_P0_m_F1i	0.074038	Input
10_99023171_+	0.552632	C57	bel_P0_m_F1i	0.078947	Input
1_105277884_-	0.529412	C57	bel_P0_m_F1i	0.152406	Input
1_105283143_-	0.576923	C57	bel_P0_m_F1i	-0.050607	Input
1_105283200_-	0.543478	C57	bel_P0_m_F1i	-0.014066	Input
1_105283294_-	0.586957	C57	bel_P0_m_F1i	-0.065218	Input
1_105284035_-	0.422222	PWK	bel_P0_m_F1i	0.085354	Input
1_105284075_-	0.5	C57	bel_P0_m_F1i	0.005618	Input
1_105284092_-	0.571429	C57	bel_P0_m_F1i	-0.05251	Input
1_105284417_-	0.48	PWK	bel_P0_m_F1i	0.116154	Input
1_105284552_-	0.761905	C57	bel_P0_m_F1i	-0.248391	Input
1_105284799_-	0.5	C57	bel_P0_m_F1i	0.071429	Input
1_105284824_-	0.441176	PWK	bel_P0_m_F1i	0.177872	Input
1_105284844_-	0.512195	C57	bel_P0_m_F1i	0.106853	Input
11_100348751_-	0.522124	C57	bel_P0_m_F1i	-0.291355	Input
11_100349087_-	0.473684	PWK	bel_P0_m_F1i	-0.023302	Input
11_100349320_-	0.4375	PWK	bel_P0_m_F1i	0.105978	Input
11_100705120_-	0.627907	C57	bel_P0_m_F1i	-0.066002	Input
11_100705129_-	0.608696	C57	bel_P0_m_F1i	-0.061328	Input
11_100705136_-	0.622222	C57	bel_P0_m_F1i	-0.084588	Input
11_100705163_-	0.57377	C57	bel_P0_m_F1i	-0.056529	Input
11_101062544_+	0.508143	C57	bel_P0_m_F1i	-0.048143	Input
11_101062590_+	0.492823	PWK	bel_P0_m_F1i	0.015949	Input
11_101062612_+	0.507853	C57	bel_P0_m_F1i	0.037602	Input
11_101126246_+	0.339286	PWK	bel_P0_m_F1i	0.142195	Input
11_101278104_-	0.579545	C57	bel_P0_m_F1i	-0.118007	Input
11_101278220_-	0.404762	PWK	bel_P0_m_F1i	0.116769	Input
11_101278249_-	0.409091	PWK	bel_P0_m_F1i	0.08458	Input
11_101278320_-	0.431655	PWK	bel_P0_m_F1i	0.055137	Input
11_101278331_-	0.445122	PWK	bel_P0_m_F1i	0.047684	Input
11_101278340_-	0.455696	PWK	bel_P0_m_F1i	0.032493	Input
11_101433880_+	0.5	C57	bel_P0_m_F1i	0.017241	Input
11_101580987_+	0.272727	PWK	bel_P0_m_F1i	0.095694	Input
11_101580992_+	0.28	PWK	bel_P0_m_F1i	0.104615	Input
11_101581030_+	0.297297	PWK	bel_P0_m_F1i	0.077703	Input
11_101767258_+	0.727273	C57	bel_P0_m_F1i	0.052727	Input
11_101767261_+	0.727273	C57	bel_P0_m_F1i	0.055336	Input
11_102000453_-	0.455696	PWK	bel_P0_m_F1i	-0.160241	Input
11_102000523_-	0.357143	PWK	bel_P0_m_F1i	-0.074534	Input
11_102287546_+	0.5	C57	bel_P0_m_F1i	-0.14	Input
11_102291454_-	0.363636	PWK	bel_P0_m_F1i	0.146168	Input
11_102291575_-	0.445545	PWK	bel_P0_m_F1i	0.079736	Input
11_102291655_-	0.431579	PWK	bel_P0_m_F1i	0.099081	Input
11_102291711_-	0.43617	PWK	bel_P0_m_F1i	0.110889	Input
11_102291741_-	0.466667	PWK	bel_P0_m_F1i	0.033333	Input
11_102306375_-	0.65625	C57	bel_P0_m_F1i	-0.10723	Input
11_102402157_+	0.46789	PWK	bel_P0_m_F1i	0.084742	Input
11_102402164_+	0.470852	PWK	bel_P0_m_F1i	0.104148	Input
11_102402168_+	0.469027	PWK	bel_P0_m_F1i	0.101285	Input
11_102402214_+	0.507772	C57	bel_P0_m_F1i	0.054728	Input
11_102437560_-	0.5	C57	bel_P0_m_F1i	-0.038462	Input
11_102437617_-	0.515152	C57	bel_P0_m_F1i	-0.004514	Input
11_102437961_-	0.495536	PWK	bel_P0_m_F1i	-0.054433	Input
11_102437965_-	0.492958	PWK	bel_P0_m_F1i	-0.050887	Input
11_102438003_-	0.496124	PWK	bel_P0_m_F1i	-0.055515	Input
11_102438009_-	0.516667	C57	bel_P0_m_F1i	-0.073886	Input
11_102438445_-	0.415584	PWK	bel_P0_m_F1i	-0.066747	Input
11_102438452_-	0.430233	PWK	bel_P0_m_F1i	-0.085405	Input
11_102438715_-	0.44375	PWK	bel_P0_m_F1i	0.077377	Input
11_102478965_-	0.5	C57	bel_P0_m_F1i	0.020548	Input
11_102478977_-	0.516129	C57	bel_P0_m_F1i	0.027349	Input
11_102479010_-	0.479167	PWK	bel_P0_m_F1i	0.044643	Input
11_102479091_-	0.592593	C57	bel_P0_m_F1i	-0.092593	Input
11_102481835_-	0.482759	PWK	bel_P0_m_F1i	0.017241	Input
11_102778434_+	0.52	C57	bel_P0_m_F1i	-0.011525	Input
11_102939686_-	0.347826	PWK	bel_P0_m_F1i	0.333992	Input
11_102994483_-	0.417526	PWK	bel_P0_m_F1i	0.116957	Input
11_102994550_-	0.467949	PWK	bel_P0_m_F1i	0.072051	Input
11_102994784_-	0.685714	C57	bel_P0_m_F1i	-0.054135	Input
11_102994792_-	0.725	C57	bel_P0_m_F1i	-0.093421	Input
11_103065884_+	0.666667	C57	bel_P0_m_F1i	-0.252874	Input
11_103138575_+	0.548387	C57	bel_P0_m_F1i	-0.215054	Input
11_103138988_+	0.608696	C57	bel_P0_m_F1i	-0.121517	Input
11_103139091_+	0.56	C57	bel_P0_m_F1i	-0.03561	Input
11_103139100_+	0.56	C57	bel_P0_m_F1i	-0.028354	Input
11_103679075_-	0.5	C57	bel_P0_m_F1i	-0.150794	Input
11_103679116_-	0.483333	PWK	bel_P0_m_F1i	-0.093859	Input
11_103679142_-	0.462963	PWK	bel_P0_m_F1i	-0.054361	Input
11_103679214_-	0.5	C57	bel_P0_m_F1i	-0.021739	Input
11_104328123_+	0.533722	C57	bel_P0_m_F1i	0.021117	Input
11_104328361_+	0.444724	PWK	bel_P0_m_F1i	0.03872	Input
11_104330059_+	0.64467	C57	bel_P0_m_F1i	-0.055925	Input
11_104330134_+	0.590348	C57	bel_P0_m_F1i	-0.06756	Input
11_104330246_+	0.552279	C57	bel_P0_m_F1i	-0.084706	Input
11_104330283_+	0.548193	C57	bel_P0_m_F1i	-0.07003	Input
11_104330292_+	0.535679	C57	bel_P0_m_F1i	-0.06232	Input
11_104330299_+	0.522749	C57	bel_P0_m_F1i	-0.049304	Input
11_104330305_+	0.533636	C57	bel_P0_m_F1i	-0.060571	Input
11_104330321_+	0.531148	C57	bel_P0_m_F1i	-0.054554	Input
11_104330363_+	0.528314	C57	bel_P0_m_F1i	-0.053405	Input
11_104330475_+	0.518519	C57	bel_P0_m_F1i	-0.0468	Input
11_104330485_+	0.522459	C57	bel_P0_m_F1i	-0.052368	Input
11_104330509_+	0.532847	C57	bel_P0_m_F1i	-0.059049	Input
11_104330607_+	0.590116	C57	bel_P0_m_F1i	-0.067346	Input
11_104330619_+	0.594142	C57	bel_P0_m_F1i	-0.06261	Input
11_104330640_+	0.605747	C57	bel_P0_m_F1i	-0.058174	Input
11_104330685_+	0.624402	C57	bel_P0_m_F1i	-0.03436	Input
11_104330776_+	0.981997	C57	bel_P0_m_F1i	-0.006387	Input
11_104330822_+	0.868545	C57	bel_P0_m_F1i	0.03793	Input
11_104424105_-	0.440678	PWK	bel_P0_m_F1i	0.136787	Input
11_104424113_-	0.464286	PWK	bel_P0_m_F1i	0.092857	Input
11_105921957_+	0.321429	PWK	bel_P0_m_F1i	0.228571	Input
11_105921969_+	0.37931	PWK	bel_P0_m_F1i	0.156404	Input
11_105921994_+	0.413793	PWK	bel_P0_m_F1i	0.086207	Input
11_105923002_+	0.571429	C57	bel_P0_m_F1i	-0.012605	Input
11_105923045_+	0.586207	C57	bel_P0_m_F1i	-0.086207	Input
11_105923129_+	0.621622	C57	bel_P0_m_F1i	-0.130713	Input
11_105923873_+	0.521739	C57	bel_P0_m_F1i	0.078261	Input
11_105923902_+	0.586207	C57	bel_P0_m_F1i	-0.002874	Input
11_105924003_+	0.520833	C57	bel_P0_m_F1i	0.024622	Input
11_105924007_+	0.545455	C57	bel_P0_m_F1i	0.021212	Input
11_105927540_+	0.62963	C57	bel_P0_m_F1i	0.29037	Input
11_105927580_+	0.469388	PWK	bel_P0_m_F1i	0.374362	Input
11_105927764_+	0.478261	PWK	bel_P0_m_F1i	0.214047	Input
11_105928227_+	0.428571	PWK	bel_P0_m_F1i	0	Input
11_105928377_+	0.444444	PWK	bel_P0_m_F1i	0.055556	Input
11_105928419_+	0.47619	PWK	bel_P0_m_F1i	0.062272	Input
11_105928447_+	0.485714	PWK	bel_P0_m_F1i	0.034286	Input
11_106154106_+	0.619048	C57	bel_P0_m_F1i	-0.219048	Input
11_106247682_+	0.6	C57	bel_P0_m_F1i	-0.175758	Input
11_106247711_+	0.541667	C57	bel_P0_m_F1i	-0.00463	Input
11_106247734_+	0.564103	C57	bel_P0_m_F1i	-0.039713	Input
11_106567087_-	0.510204	C57	bel_P0_m_F1i	-0.034014	Input
11_106567349_-	0.393939	PWK	bel_P0_m_F1i	0.129871	Input
11_107072982_-	0.344828	PWK	bel_P0_m_F1i	-0.011495	Input
11_107072998_-	0.34375	PWK	bel_P0_m_F1i	-0.03125	Input
11_107111443_-	0.428571	PWK	bel_P0_m_F1i	-0.132275	Input
11_107167410_-	0.461538	PWK	bel_P0_m_F1i	-0.107879	Input
11_107167503_-	0.666667	C57	bel_P0_m_F1i	-0.216932	Input
11_107212331_-	0.64	C57	bel_P0_m_F1i	-0.09	Input
11_107212342_-	0.666667	C57	bel_P0_m_F1i	-0.177778	Input
11_107212395_-	0.727273	C57	bel_P0_m_F1i	-0.197861	Input
11_107212434_-	0.782609	C57	bel_P0_m_F1i	-0.223785	Input
11_107212463_-	0.653846	C57	bel_P0_m_F1i	-0.073201	Input
11_107732433_-	0.555556	C57	bel_P0_m_F1i	-0.051131	Input
11_107732528_-	0.533898	C57	bel_P0_m_F1i	0.013161	Input
11_107732533_-	0.540984	C57	bel_P0_m_F1i	0.004855	Input
11_107732578_-	0.520661	C57	bel_P0_m_F1i	0.022791	Input
11_107732600_-	0.510345	C57	bel_P0_m_F1i	0.027756	Input
11_107732741_-	0.578475	C57	bel_P0_m_F1i	-0.095424	Input
11_107732821_-	0.543478	C57	bel_P0_m_F1i	-0.129685	Input
11_107733302_-	0.56213	C57	bel_P0_m_F1i	-0.089403	Input
11_107733327_-	0.552326	C57	bel_P0_m_F1i	-0.098303	Input
11_107733347_-	0.560811	C57	bel_P0_m_F1i	-0.128553	Input
11_107733409_-	0.439189	PWK	bel_P0_m_F1i	-0.047376	Input
11_107733426_-	0.426752	PWK	bel_P0_m_F1i	0.001083	Input
11_107733473_-	0.449198	PWK	bel_P0_m_F1i	0.007495	Input
11_107733573_-	0.469828	PWK	bel_P0_m_F1i	0.067649	Input
11_107733589_-	0.524444	C57	bel_P0_m_F1i	0.018675	Input
11_107733988_-	0.653846	C57	bel_P0_m_F1i	0.020067	Input
11_107734046_-	0.470588	PWK	bel_P0_m_F1i	0.050739	Input
11_107734077_-	0.5	C57	bel_P0_m_F1i	0.007853	Input
11_107734085_-	0.52514	C57	bel_P0_m_F1i	-0.009091	Input
11_107734223_-	0.515625	C57	bel_P0_m_F1i	0.044158	Input
11_107734260_-	0.348837	PWK	bel_P0_m_F1i	0.218471	Input
11_107734378_-	0.40625	PWK	bel_P0_m_F1i	0.014803	Input
11_107734396_-	0.540541	C57	bel_P0_m_F1i	-0.113712	Input
11_107734536_-	0.512315	C57	bel_P0_m_F1i	-0.066161	Input
11_107734582_-	0.5	C57	bel_P0_m_F1i	-0.069182	Input
11_107734698_-	0.385714	PWK	bel_P0_m_F1i	0.05368	Input
11_107734722_-	0.478873	PWK	bel_P0_m_F1i	-0.056016	Input
11_107734729_-	0.493333	PWK	bel_P0_m_F1i	-0.067297	Input
11_107734835_-	0.5	C57	bel_P0_m_F1i	-0.037143	Input
11_107734874_-	0.5	C57	bel_P0_m_F1i	-0.036585	Input
11_107936533_-	0.55	C57	bel_P0_m_F1i	-0.139744	Input
11_107937020_-	0.681818	C57	bel_P0_m_F1i	-0.115151	Input
11_109396494_+	0.375	PWK	bel_P0_m_F1i	0.190217	Input
11_109436718_+	0.472	PWK	bel_P0_m_F1i	-0.126545	Input
11_109436735_+	0.462585	PWK	bel_P0_m_F1i	-0.129252	Input
11_109436747_+	0.473373	PWK	bel_P0_m_F1i	-0.13439	Input
11_109437703_+	0.527559	C57	bel_P0_m_F1i	-0.027559	Input
11_109437739_+	0.576471	C57	bel_P0_m_F1i	-0.076471	Input
11_112785707_+	0.571429	C57	bel_P0_m_F1i	0.006111	Input
11_112785715_+	0.571429	C57	bel_P0_m_F1i	-0.001481	Input
11_113663255_-	0.727273	C57	bel_P0_m_F1i	-0.307918	Input
11_113663260_-	0.68	C57	bel_P0_m_F1i	-0.292903	Input
11_113663274_-	0.607143	C57	bel_P0_m_F1i	-0.243507	Input
11_113663279_-	0.62963	C57	bel_P0_m_F1i	-0.28588	Input
11_113688803_+	0.363636	PWK	bel_P0_m_F1i	0.121212	Input
11_113727735_-	0.645161	C57	bel_P0_m_F1i	-0.232463	Input
11_113727978_-	0.43662	PWK	bel_P0_m_F1i	0.006003	Input
11_113728276_-	0.446154	PWK	bel_P0_m_F1i	-0.020298	Input
11_113728306_-	0.440678	PWK	bel_P0_m_F1i	-0.043853	Input
11_113728312_-	0.440678	PWK	bel_P0_m_F1i	-0.045047	Input
11_113728416_-	0.532258	C57	bel_P0_m_F1i	0.02849	Input
11_113728421_-	0.57377	C57	bel_P0_m_F1i	0.00727	Input
11_113728428_-	0.612903	C57	bel_P0_m_F1i	-0.010862	Input
11_113728668_-	0.481013	PWK	bel_P0_m_F1i	0.018987	Input
11_113728914_-	0.463415	PWK	bel_P0_m_F1i	-0.035669	Input
11_113729240_-	0.361111	PWK	bel_P0_m_F1i	-0.127778	Input
11_113729247_-	0.325	PWK	bel_P0_m_F1i	-0.099194	Input
11_113729526_-	0.457143	PWK	bel_P0_m_F1i	0.02013	Input
11_114791459_-	0.5	C57	bel_P0_m_F1i	0.023077	Input
11_115180491_+	0.619048	C57	bel_P0_m_F1i	-0.099048	Input
11_115180790_+	0.542373	C57	bel_P0_m_F1i	0.007627	Input
11_115180838_+	0.46875	PWK	bel_P0_m_F1i	0.13125	Input
11_115394220_+	0.631579	C57	bel_P0_m_F1i	-0.131579	Input
11_115394237_+	0.611111	C57	bel_P0_m_F1i	-0.18254	Input
11_115395646_+	0.62963	C57	bel_P0_m_F1i	-0.089947	Input
11_115395687_+	0.708333	C57	bel_P0_m_F1i	-0.177721	Input
11_115395817_+	0.695652	C57	bel_P0_m_F1i	-0.124223	Input
11_115395934_+	0.53125	C57	bel_P0_m_F1i	0.01875	Input
11_115430587_+	0.48	PWK	bel_P0_m_F1i	-0.071837	Input
11_115430671_+	0.509804	C57	bel_P0_m_F1i	-0.140056	Input
11_115430778_+	0.472727	PWK	bel_P0_m_F1i	-0.005746	Input
11_115430820_+	0.45	PWK	bel_P0_m_F1i	-0.009091	Input
11_115430856_+	0.370968	PWK	bel_P0_m_F1i	0.046094	Input
11_115430872_+	0.357143	PWK	bel_P0_m_F1i	0.07764	Input
11_115431125_+	0.54	C57	bel_P0_m_F1i	0.081891	Input
11_115431130_+	0.54	C57	bel_P0_m_F1i	0.07809	Input
11_115431144_+	0.488372	PWK	bel_P0_m_F1i	0.119155	Input
11_115490529_-	0.567568	C57	bel_P0_m_F1i	0.057432	Input
11_115490560_-	0.537037	C57	bel_P0_m_F1i	-0.009259	Input
11_115607141_+	0.472222	PWK	bel_P0_m_F1i	0.046765	Input
11_115607190_+	0.53125	C57	bel_P0_m_F1i	-0.0362	Input
11_115607221_+	0.586207	C57	bel_P0_m_F1i	-0.091825	Input
11_115607255_+	0.625	C57	bel_P0_m_F1i	-0.14881	Input
11_115607267_+	0.645161	C57	bel_P0_m_F1i	-0.184635	Input
11_115607272_+	0.645161	C57	bel_P0_m_F1i	-0.179408	Input
11_115607284_+	0.678571	C57	bel_P0_m_F1i	-0.154761	Input
11_115615148_-	0.55	C57	bel_P0_m_F1i	-0.121429	Input
11_115615347_-	0.583333	C57	bel_P0_m_F1i	-0.16954	Input
11_115645628_-	0.515873	C57	bel_P0_m_F1i	0.029582	Input
11_115645671_-	0.518219	C57	bel_P0_m_F1i	0.058842	Input
11_115645729_-	0.535032	C57	bel_P0_m_F1i	0.0974	Input
11_115645737_-	0.544828	C57	bel_P0_m_F1i	0.087074	Input
11_115645782_-	0.6	C57	bel_P0_m_F1i	0.058824	Input
11_115645860_-	0.54321	C57	bel_P0_m_F1i	0.05679	Input
11_115645881_-	0.553398	C57	bel_P0_m_F1i	0.018031	Input
11_116167705_-	0.730769	C57	bel_P0_m_F1i	-0.024887	Input
11_116167958_-	0.472222	PWK	bel_P0_m_F1i	0.174837	Input
11_116167989_-	0.516129	C57	bel_P0_m_F1i	0.116224	Input
11_116173263_-	0.5	C57	bel_P0_m_F1i	0.080645	Input
11_116173336_-	0.530612	C57	bel_P0_m_F1i	0.076983	Input
11_116288626_-	0.340909	PWK	bel_P0_m_F1i	-0.295454	Input
11_116288811_-	0.347826	PWK	bel_P0_m_F1i	-0.201485	Input
11_116289069_-	0.370968	PWK	bel_P0_m_F1i	-0.165489	Input
11_116289075_-	0.372881	PWK	bel_P0_m_F1i	-0.18867	Input
11_116289131_-	0.375	PWK	bel_P0_m_F1i	-0.237069	Input
11_116338214_-	0.601351	C57	bel_P0_m_F1i	-0.126604	Input
11_116338261_-	0.58156	C57	bel_P0_m_F1i	-0.101138	Input
11_116338302_-	0.590476	C57	bel_P0_m_F1i	-0.103258	Input
11_116338313_-	0.621053	C57	bel_P0_m_F1i	-0.139458	Input
11_116338319_-	0.602273	C57	bel_P0_m_F1i	-0.107964	Input
11_116338324_-	0.576923	C57	bel_P0_m_F1i	-0.076923	Input
11_116338334_-	0.553846	C57	bel_P0_m_F1i	-0.062249	Input
11_116338342_-	0.545455	C57	bel_P0_m_F1i	-0.070515	Input
11_116338361_-	0.510638	C57	bel_P0_m_F1i	-0.030082	Input
11_116338397_-	0.52381	C57	bel_P0_m_F1i	-0.025642	Input
11_116338473_-	0.5	C57	bel_P0_m_F1i	0.027426	Input
11_116338514_-	0.57732	C57	bel_P0_m_F1i	-0.072497	Input
11_116338581_-	0.588235	C57	bel_P0_m_F1i	-0.10148	Input
11_116338605_-	0.505618	C57	bel_P0_m_F1i	-0.022993	Input
11_116338613_-	0.505495	C57	bel_P0_m_F1i	-0.039683	Input
11_116338643_-	0.549451	C57	bel_P0_m_F1i	-0.046183	Input
11_116344227_-	0.545455	C57	bel_P0_m_F1i	0.246212	Input
11_116471416_-	0.526316	C57	bel_P0_m_F1i	0.012146	Input
11_116539384_-	0.493976	PWK	bel_P0_m_F1i	-0.018	Input
11_116539392_-	0.453608	PWK	bel_P0_m_F1i	0.025206	Input
11_116539426_-	0.503597	C57	bel_P0_m_F1i	-0.027219	Input
11_116539633_-	0.481481	PWK	bel_P0_m_F1i	-0.004208	Input
11_116541666_-	0.416667	PWK	bel_P0_m_F1i	0.114583	Input
11_116541671_-	0.418919	PWK	bel_P0_m_F1i	0.112331	Input
11_116874319_+	0.548387	C57	bel_P0_m_F1i	-0.148387	Input
11_116985639_+	0.395683	PWK	bel_P0_m_F1i	0.043341	Input
11_116985705_+	0.478992	PWK	bel_P0_m_F1i	0.034522	Input
11_116985879_+	0.596639	C57	bel_P0_m_F1i	0.117647	Input
11_116985965_+	0.556452	C57	bel_P0_m_F1i	0.311473	Input
11_116986585_+	0.451613	PWK	bel_P0_m_F1i	-0.159946	Input
11_117157240_+	0.565217	C57	bel_P0_m_F1i	-0.065217	Input
11_117157265_+	0.571429	C57	bel_P0_m_F1i	-0.036946	Input
11_117157287_+	0.571429	C57	bel_P0_m_F1i	-0.023042	Input
11_117157422_+	0.341463	PWK	bel_P0_m_F1i	0.226105	Input
11_117361908_+	0.583333	C57	bel_P0_m_F1i	-0.159091	Input
11_117361982_+	0.567568	C57	bel_P0_m_F1i	-0.132785	Input
11_117721093_+	0.4	PWK	bel_P0_m_F1i	0.134884	Input
11_117721133_+	0.454545	PWK	bel_P0_m_F1i	0.073624	Input
11_117721160_+	0.484848	PWK	bel_P0_m_F1i	0.047862	Input
11_117721216_+	0.6	C57	bel_P0_m_F1i	-0.108772	Input
11_117721516_+	0.434783	PWK	bel_P0_m_F1i	0.152174	Input
11_117721657_+	0.341463	PWK	bel_P0_m_F1i	0.144251	Input
11_117721700_+	0.409091	PWK	bel_P0_m_F1i	0.094094	Input
11_117721716_+	0.410256	PWK	bel_P0_m_F1i	0.093012	Input
11_117721724_+	0.428571	PWK	bel_P0_m_F1i	0.071429	Input
11_117721739_+	0.464286	PWK	bel_P0_m_F1i	0.042658	Input
11_117721771_+	0.428571	PWK	bel_P0_m_F1i	0.067155	Input
11_117722772_+	0.5	C57	bel_P0_m_F1i	-0.00152	Input
11_117722783_+	0.521739	C57	bel_P0_m_F1i	-0.028862	Input
11_117722848_+	0.538462	C57	bel_P0_m_F1i	-0.043224	Input
11_117722864_+	0.606061	C57	bel_P0_m_F1i	-0.094433	Input
11_117762405_+	0.428571	PWK	bel_P0_m_F1i	0.001429	Input
11_117762414_+	0.453333	PWK	bel_P0_m_F1i	-0.051372	Input
11_117762980_+	0.477273	PWK	bel_P0_m_F1i	-0.133523	Input
11_117763052_+	0.536585	C57	bel_P0_m_F1i	-0.154232	Input
11_118260709_-	0.64	C57	bel_P0_m_F1i	-0.049091	Input
11_118260729_-	0.555556	C57	bel_P0_m_F1i	0.013071	Input
11_118261286_-	0.37931	PWK	bel_P0_m_F1i	0.1877	Input
11_118261371_-	0.5	C57	bel_P0_m_F1i	0.012195	Input
11_118406492_-	0.558824	C57	bel_P0_m_F1i	-0.290531	Input
11_118407668_-	0.45614	PWK	bel_P0_m_F1i	0.024629	Input
11_118411143_-	0.421053	PWK	bel_P0_m_F1i	-0.006639	Input
11_118411189_-	0.416667	PWK	bel_P0_m_F1i	0.016323	Input
11_118490455_-	0.421053	PWK	bel_P0_m_F1i	0.096188	Input
11_118490549_-	0.55	C57	bel_P0_m_F1i	-0.118966	Input
11_118490656_-	0.458333	PWK	bel_P0_m_F1i	-0.134804	Input
11_119080654_-	0.633333	C57	bel_P0_m_F1i	-0.117948	Input
11_119080677_-	0.571429	C57	bel_P0_m_F1i	-0.074496	Input
11_119080681_-	0.565217	C57	bel_P0_m_F1i	-0.062258	Input
11_119080690_-	0.553571	C57	bel_P0_m_F1i	-0.056396	Input
11_119080709_-	0.588235	C57	bel_P0_m_F1i	-0.09373	Input
11_119080793_-	0.615385	C57	bel_P0_m_F1i	-0.102564	Input
11_119080803_-	0.636364	C57	bel_P0_m_F1i	-0.106952	Input
11_119080867_-	0.769231	C57	bel_P0_m_F1i	-0.329671	Input
11_119080932_-	0.684211	C57	bel_P0_m_F1i	-0.276519	Input
11_119081139_-	0.375	PWK	bel_P0_m_F1i	0.102801	Input
11_119081147_-	0.384615	PWK	bel_P0_m_F1i	0.089505	Input
11_119081163_-	0.433962	PWK	bel_P0_m_F1i	0.038805	Input
11_119081349_-	0.409091	PWK	bel_P0_m_F1i	0.077751	Input
11_119081430_-	0.428571	PWK	bel_P0_m_F1i	0.165179	Input
11_119143704_-	0.513089	C57	bel_P0_m_F1i	-0.097596	Input
11_119143724_-	0.532895	C57	bel_P0_m_F1i	-0.121547	Input
11_119143768_-	0.5	C57	bel_P0_m_F1i	-0.103175	Input
11_119143781_-	0.50495	C57	bel_P0_m_F1i	-0.092913	Input
11_119147146_-	0.55	C57	bel_P0_m_F1i	0.174138	Input
11_119147158_-	0.68	C57	bel_P0_m_F1i	0.014444	Input
11_119147229_-	0.565657	C57	bel_P0_m_F1i	-0.026527	Input
11_119147412_-	0.506494	C57	bel_P0_m_F1i	0.008431	Input
11_119147416_-	0.49375	PWK	bel_P0_m_F1i	0.013342	Input
11_119147738_-	0.493827	PWK	bel_P0_m_F1i	0.015264	Input
11_119208864_-	0.513514	C57	bel_P0_m_F1i	0.001337	Input
11_119208870_-	0.540541	C57	bel_P0_m_F1i	-0.015789	Input
11_119209002_-	0.507042	C57	bel_P0_m_F1i	-0.034717	Input
11_119209131_-	0.526316	C57	bel_P0_m_F1i	0.010269	Input
11_119270161_+	0.603175	C57	bel_P0_m_F1i	0.120963	Input
11_119270196_+	0.58427	C57	bel_P0_m_F1i	0.121612	Input
11_119270260_+	0.587302	C57	bel_P0_m_F1i	0.092698	Input
11_119270276_+	0.607843	C57	bel_P0_m_F1i	0.112157	Input
11_119507616_+	0.4	PWK	bel_P0_m_F1i	0.043038	Input
11_119507628_+	0.391304	PWK	bel_P0_m_F1i	0.056972	Input
11_119898454_+	0.519231	C57	bel_P0_m_F1i	-0.348499	Input
11_119898594_+	0.555556	C57	bel_P0_m_F1i	-0.255556	Input
11_119898691_+	0.481481	PWK	bel_P0_m_F1i	-0.15495	Input
11_119918870_+	0.44898	PWK	bel_P0_m_F1i	0.033779	Input
11_120001551_+	0.434783	PWK	bel_P0_m_F1i	0.049088	Input
11_120001565_+	0.48	PWK	bel_P0_m_F1i	0.003871	Input
11_120010702_-	0.5625	C57	bel_P0_m_F1i	-0.156107	Input
11_120010810_-	0.514286	C57	bel_P0_m_F1i	-0.130474	Input
11_120010819_-	0.492857	PWK	bel_P0_m_F1i	-0.097135	Input
11_120011839_-	0.470588	PWK	bel_P0_m_F1i	0.00193	Input
11_120011890_-	0.478261	PWK	bel_P0_m_F1i	0.003	Input
11_120012154_-	0.481481	PWK	bel_P0_m_F1i	0.063162	Input
11_120104625_-	0.375	PWK	bel_P0_m_F1i	0.053571	Input
11_120104656_-	0.407407	PWK	bel_P0_m_F1i	0.138048	Input
11_120104721_-	0.460674	PWK	bel_P0_m_F1i	0.039326	Input
11_120104763_-	0.512195	C57	bel_P0_m_F1i	-0.029436	Input
11_120104810_-	0.458824	PWK	bel_P0_m_F1i	0.057305	Input
11_120104840_-	0.448598	PWK	bel_P0_m_F1i	0.173624	Input
11_120104899_-	0.484536	PWK	bel_P0_m_F1i	0.242737	Input
11_120105088_-	0.549451	C57	bel_P0_m_F1i	0.057692	Input
11_120105143_-	0.542373	C57	bel_P0_m_F1i	-0.008126	Input
11_120105238_-	0.54023	C57	bel_P0_m_F1i	0.029537	Input
11_120105301_-	0.545455	C57	bel_P0_m_F1i	-0.061939	Input
11_120105312_-	0.576923	C57	bel_P0_m_F1i	-0.082299	Input
11_120105430_-	0.533333	C57	bel_P0_m_F1i	0.032705	Input
11_120105470_-	0.555556	C57	bel_P0_m_F1i	0.002777	Input
11_120105841_-	0.543689	C57	bel_P0_m_F1i	0.026486	Input
11_120374266_-	0.388235	PWK	bel_P0_m_F1i	0.211765	Input
11_120374342_-	0.384615	PWK	bel_P0_m_F1i	0.204064	Input
11_120374346_-	0.36036	PWK	bel_P0_m_F1i	0.23351	Input
11_120374380_-	0.381579	PWK	bel_P0_m_F1i	0.162924	Input
11_120374431_-	0.428571	PWK	bel_P0_m_F1i	0.098311	Input
11_120374463_-	0.450704	PWK	bel_P0_m_F1i	-0.019935	Input
11_120376753_-	0.647059	C57	bel_P0_m_F1i	-0.291503	Input
11_120376828_-	0.514286	C57	bel_P0_m_F1i	-0.069286	Input
11_120376838_-	0.52	C57	bel_P0_m_F1i	-0.077143	Input
11_120376843_-	0.518072	C57	bel_P0_m_F1i	-0.060673	Input
11_120377023_-	0.608696	C57	bel_P0_m_F1i	-0.144696	Input
11_120377031_-	0.65	C57	bel_P0_m_F1i	-0.18913	Input
11_120382198_-	0.37931	PWK	bel_P0_m_F1i	0.147006	Input
11_120382244_-	0.396552	PWK	bel_P0_m_F1i	0.093244	Input
11_120382518_-	0.54386	C57	bel_P0_m_F1i	-0.07511	Input
11_120483826_+	0.460317	PWK	bel_P0_m_F1i	0.001221	Input
11_120483830_+	0.42623	PWK	bel_P0_m_F1i	0.07377	Input
11_120488450_+	0.393443	PWK	bel_P0_m_F1i	0.066327	Input
11_120488458_+	0.423729	PWK	bel_P0_m_F1i	0.037121	Input
11_120488536_+	0.551724	C57	bel_P0_m_F1i	-0.122835	Input
11_120488614_+	0.645833	C57	bel_P0_m_F1i	-0.131018	Input
11_120488650_+	0.633333	C57	bel_P0_m_F1i	-0.114249	Input
11_120560518_-	0.509615	C57	bel_P0_m_F1i	0.095648	Input
11_120560544_-	0.541667	C57	bel_P0_m_F1i	0.026515	Input
11_120780912_-	0.442177	PWK	bel_P0_m_F1i	-0.091579	Input
11_120780925_-	0.442857	PWK	bel_P0_m_F1i	-0.091005	Input
11_120780983_-	0.43299	PWK	bel_P0_m_F1i	-0.088162	Input
11_120780995_-	0.421053	PWK	bel_P0_m_F1i	-0.080428	Input
11_120781014_-	0.451613	PWK	bel_P0_m_F1i	-0.123537	Input
11_120781032_-	0.414894	PWK	bel_P0_m_F1i	-0.119979	Input
11_120963684_-	0.513514	C57	bel_P0_m_F1i	0.02301	Input
11_120963693_-	0.5	C57	bel_P0_m_F1i	0.039952	Input
11_120963699_-	0.484536	PWK	bel_P0_m_F1i	0.059199	Input
11_120963782_-	0.477612	PWK	bel_P0_m_F1i	0.075522	Input
11_120963853_-	0.411765	PWK	bel_P0_m_F1i	0.09671	Input
11_121222449_+	0.61039	C57	bel_P0_m_F1i	-0.049414	Input
11_121222550_+	0.676471	C57	bel_P0_m_F1i	-0.131016	Input
11_121222556_+	0.645161	C57	bel_P0_m_F1i	-0.087469	Input
11_121223008_-	0.761905	C57	bel_P0_m_F1i	-0.019048	Input
11_121223523_-	0.291667	PWK	bel_P0_m_F1i	-0.041667	Input
11_121223586_-	0.464286	PWK	bel_P0_m_F1i	-0.164286	Input
11_121223682_-	0.666667	C57	bel_P0_m_F1i	-0.166667	Input
11_121306811_+	0.472222	PWK	bel_P0_m_F1i	0.013889	Input
11_121306840_+	0.490066	PWK	bel_P0_m_F1i	-0.014818	Input
11_121306960_+	0.492537	PWK	bel_P0_m_F1i	-0.046992	Input
11_121306974_+	0.492958	PWK	bel_P0_m_F1i	-0.049506	Input
11_121306987_+	0.493976	PWK	bel_P0_m_F1i	-0.053976	Input
11_121306993_+	0.488095	PWK	bel_P0_m_F1i	-0.036007	Input
11_121307103_+	0.5	C57	bel_P0_m_F1i	-0.043086	Input
11_121307118_+	0.471429	PWK	bel_P0_m_F1i	-0.016527	Input
11_121307125_+	0.465753	PWK	bel_P0_m_F1i	-0.009479	Input
11_121307131_+	0.449275	PWK	bel_P0_m_F1i	0.003196	Input
11_121307148_+	0.477612	PWK	bel_P0_m_F1i	-0.034621	Input
11_121307164_+	0.481928	PWK	bel_P0_m_F1i	-0.055431	Input
11_121307179_+	0.466667	PWK	bel_P0_m_F1i	-0.050896	Input
11_121307183_+	0.46789	PWK	bel_P0_m_F1i	-0.051074	Input
11_121307294_+	0.434783	PWK	bel_P0_m_F1i	0.031604	Input
11_121307312_+	0.419355	PWK	bel_P0_m_F1i	0.060026	Input
11_121307358_+	0.241379	PWK	bel_P0_m_F1i	0.267096	Input
11_121307642_+	0.558824	C57	bel_P0_m_F1i	0.267263	Input
11_121328358_-	0.453333	PWK	bel_P0_m_F1i	-0.006904	Input
11_12237456_-	0.5625	C57	bel_P0_m_F1i	0.028409	Input
11_12237805_-	0.375	PWK	bel_P0_m_F1i	0.286972	Input
11_12237844_-	0.352941	PWK	bel_P0_m_F1i	0.317272	Input
11_12237859_-	0.4	PWK	bel_P0_m_F1i	0.266667	Input
11_12253277_-	0.377778	PWK	bel_P0_m_F1i	0.167677	Input
11_12253298_-	0.444444	PWK	bel_P0_m_F1i	0.103175	Input
11_12253346_-	0.537037	C57	bel_P0_m_F1i	0.003504	Input
11_12253423_-	0.676471	C57	bel_P0_m_F1i	-0.062185	Input
11_17078590_+	0.385185	PWK	bel_P0_m_F1i	0.182066	Input
11_17078603_+	0.40411	PWK	bel_P0_m_F1i	0.179223	Input
11_17078607_+	0.401408	PWK	bel_P0_m_F1i	0.179873	Input
11_17078615_+	0.407407	PWK	bel_P0_m_F1i	0.171273	Input
11_17078670_+	0.45098	PWK	bel_P0_m_F1i	0.104576	Input
11_17078687_+	0.463415	PWK	bel_P0_m_F1i	0.070936	Input
11_17078701_+	0.407895	PWK	bel_P0_m_F1i	0.129841	Input
1_118332992_+	0.487179	PWK	bel_P0_m_F1i	-0.055361	Input
1_118333037_+	0.466667	PWK	bel_P0_m_F1i	0.158333	Input
1_118333090_+	0.461538	PWK	bel_P0_m_F1i	0.159152	Input
1_118333095_+	0.52	C57	bel_P0_m_F1i	0.095385	Input
1_118419594_+	0.431373	PWK	bel_P0_m_F1i	0.068627	Input
1_118419801_+	0.547619	C57	bel_P0_m_F1i	-0.105311	Input
1_118419809_+	0.477273	PWK	bel_P0_m_F1i	-0.024443	Input
1_118608700_+	0.53125	C57	bel_P0_m_F1i	-0.062114	Input
1_118608780_+	0.461538	PWK	bel_P0_m_F1i	0.012272	Input
1_118608827_+	0.470085	PWK	bel_P0_m_F1i	0.02494	Input
1_118608857_+	0.5	C57	bel_P0_m_F1i	-0.006682	Input
1_118608876_+	0.541667	C57	bel_P0_m_F1i	-0.061852	Input
1_118608902_+	0.533333	C57	bel_P0_m_F1i	-0.055932	Input
1_118608949_+	0.47973	PWK	bel_P0_m_F1i	0.013228	Input
1_118608988_+	0.4	PWK	bel_P0_m_F1i	0.06875	Input
1_118609169_+	0.520548	C57	bel_P0_m_F1i	-0.084794	Input
1_118609182_+	0.533333	C57	bel_P0_m_F1i	-0.097689	Input
1_118609191_+	0.506667	C57	bel_P0_m_F1i	-0.074628	Input
1_118609196_+	0.526316	C57	bel_P0_m_F1i	-0.094943	Input
11_20020982_+	0.4	PWK	bel_P0_m_F1i	0.153571	Input
11_20020988_+	0.37037	PWK	bel_P0_m_F1i	0.225784	Input
11_20020996_+	0.384615	PWK	bel_P0_m_F1i	0.215385	Input
11_20021002_+	0.375	PWK	bel_P0_m_F1i	0.255435	Input
11_20021017_+	0.52381	C57	bel_P0_m_F1i	0.110336	Input
11_20224924_+	0.48	PWK	bel_P0_m_F1i	-0.070909	Input
11_20239322_-	0.454545	PWK	bel_P0_m_F1i	0.015152	Input
11_20239380_-	0.65	C57	bel_P0_m_F1i	-0.136111	Input
11_20239441_-	0.545455	C57	bel_P0_m_F1i	-0.038788	Input
11_20239470_-	0.423077	PWK	bel_P0_m_F1i	0.136447	Input
11_20239498_-	0.333333	PWK	bel_P0_m_F1i	0.195238	Input
11_20240267_-	0.56	C57	bel_P0_m_F1i	0.023333	Input
11_20240371_-	0.454545	PWK	bel_P0_m_F1i	0.212122	Input
11_20302837_-	0.617886	C57	bel_P0_m_F1i	0.005967	Input
11_20302841_-	0.611111	C57	bel_P0_m_F1i	0.022818	Input
11_20302915_-	0.583333	C57	bel_P0_m_F1i	0.095238	Input
11_20303033_-	0.653061	C57	bel_P0_m_F1i	-0.178061	Input
11_20303051_-	0.642857	C57	bel_P0_m_F1i	-0.142857	Input
11_20303112_-	0.689655	C57	bel_P0_m_F1i	-0.097062	Input
11_20303159_-	0.73913	C57	bel_P0_m_F1i	-0.093969	Input
11_20303169_-	0.666667	C57	bel_P0_m_F1i	-0.060606	Input
11_20303207_-	0.655172	C57	bel_P0_m_F1i	-0.044061	Input
11_20303426_-	0.620438	C57	bel_P0_m_F1i	-0.061996	Input
11_20303517_-	0.643678	C57	bel_P0_m_F1i	0.114655	Input
11_20303579_-	0.602151	C57	bel_P0_m_F1i	0.144042	Input
11_20303618_-	0.607477	C57	bel_P0_m_F1i	0.120634	Input
11_20303639_-	0.603604	C57	bel_P0_m_F1i	0.113989	Input
11_20303666_-	0.589744	C57	bel_P0_m_F1i	0.12707	Input
11_20303670_-	0.576271	C57	bel_P0_m_F1i	0.13282	Input
11_20303685_-	0.59292	C57	bel_P0_m_F1i	0.129568	Input
11_20303717_-	0.592593	C57	bel_P0_m_F1i	0.164351	Input
11_20303720_-	0.571429	C57	bel_P0_m_F1i	0.187436	Input
11_20303957_-	0.538462	C57	bel_P0_m_F1i	0.206219	Input
11_20331967_-	0.62069	C57	bel_P0_m_F1i	0.02931	Input
1_120607138_+	0.44	PWK	bel_P0_m_F1i	0.103689	Input
1_120607170_+	0.56	C57	bel_P0_m_F1i	-0.009367	Input
11_20726787_-	0.416667	PWK	bel_P0_m_F1i	-0.166667	Input
11_20726792_-	0.4	PWK	bel_P0_m_F1i	-0.15	Input
11_21148082_+	0.477273	PWK	bel_P0_m_F1i	-0.090176	Input
11_21148178_+	0.4	PWK	bel_P0_m_F1i	-0.033333	Input
11_21148389_+	0.466667	PWK	bel_P0_m_F1i	0.260606	Input
11_21148496_+	0.542857	C57	bel_P0_m_F1i	0.120301	Input
11_21148511_+	0.545455	C57	bel_P0_m_F1i	0.121212	Input
11_21148519_+	0.542857	C57	bel_P0_m_F1i	0.077396	Input
11_21148539_+	0.625	C57	bel_P0_m_F1i	0.069915	Input
1_121553961_-	0.428571	PWK	bel_P0_m_F1i	0.196429	Input
1_121553970_-	0.4	PWK	bel_P0_m_F1i	0.225	Input
1_121553974_-	0.4	PWK	bel_P0_m_F1i	0.225	Input
11_22006664_-	0.424242	PWK	bel_P0_m_F1i	0.109091	Input
11_22006702_-	0.388889	PWK	bel_P0_m_F1i	0.042145	Input
11_22006717_-	0.409091	PWK	bel_P0_m_F1i	0.067099	Input
11_22006779_-	0.444444	PWK	bel_P0_m_F1i	-0.003268	Input
11_22006782_-	0.45283	PWK	bel_P0_m_F1i	0.001715	Input
11_22095560_-	0.44186	PWK	bel_P0_m_F1i	0.135918	Input
11_22095625_-	0.568182	C57	bel_P0_m_F1i	-0.030682	Input
11_22095633_-	0.55814	C57	bel_P0_m_F1i	0.000302	Input
11_22095640_-	0.536585	C57	bel_P0_m_F1i	0.040338	Input
11_22095779_-	0.48	PWK	bel_P0_m_F1i	-0.038824	Input
1_123334110_-	0.527027	C57	bel_P0_m_F1i	-0.022354	Input
1_123334117_-	0.541667	C57	bel_P0_m_F1i	-0.027906	Input
1_123334188_-	0.692308	C57	bel_P0_m_F1i	-0.220398	Input
1_123334201_-	0.65	C57	bel_P0_m_F1i	-0.184247	Input
11_23464447_+	0.545455	C57	bel_P0_m_F1i	0.210101	Input
11_23464451_+	0.515152	C57	bel_P0_m_F1i	0.240404	Input
11_23464468_+	0.517241	C57	bel_P0_m_F1i	0.245917	Input
11_23488710_+	0.227273	PWK	bel_P0_m_F1i	0.257575	Input
11_23488725_+	0.285714	PWK	bel_P0_m_F1i	0.242064	Input
11_23488748_+	0.366667	PWK	bel_P0_m_F1i	0.151405	Input
11_23488755_+	0.34375	PWK	bel_P0_m_F1i	0.18006	Input
11_23488861_+	0.403509	PWK	bel_P0_m_F1i	0.144878	Input
11_23488869_+	0.425532	PWK	bel_P0_m_F1i	0.111968	Input
11_23488887_+	0.463415	PWK	bel_P0_m_F1i	0.069918	Input
11_23488905_+	0.4375	PWK	bel_P0_m_F1i	0.0625	Input
11_23489897_-	0.464286	PWK	bel_P0_m_F1i	-0.064286	Input
11_23489917_-	0.473684	PWK	bel_P0_m_F1i	-0.033684	Input
11_23489958_-	0.4	PWK	bel_P0_m_F1i	0.044444	Input
11_24172976_+	0.560976	C57	bel_P0_m_F1i	0.008255	Input
11_24173002_+	0.550459	C57	bel_P0_m_F1i	-0.014745	Input
11_24173035_+	0.582524	C57	bel_P0_m_F1i	-0.044788	Input
11_24173093_+	0.435897	PWK	bel_P0_m_F1i	-0.027734	Input
1_127482805_+	0.48	PWK	bel_P0_m_F1i	0.029317	Input
1_127491328_-	0.460784	PWK	bel_P0_m_F1i	-0.198489	Input
1_127491392_-	0.363636	PWK	bel_P0_m_F1i	-0.163636	Input
1_127491429_-	0.352941	PWK	bel_P0_m_F1i	-0.067227	Input
1_127802571_+	0.347826	PWK	bel_P0_m_F1i	0.052174	Input
1_127802730_+	0.275	PWK	bel_P0_m_F1i	0.115625	Input
1_127802764_+	0.30303	PWK	bel_P0_m_F1i	0.126795	Input
1_127803108_+	0.47619	PWK	bel_P0_m_F1i	0.04762	Input
11_28576728_-	0.471429	PWK	bel_P0_m_F1i	-0.123868	Input
11_28576783_-	0.5	C57	bel_P0_m_F1i	-0.155172	Input
11_28576794_-	0.5	C57	bel_P0_m_F1i	-0.155367	Input
11_28576803_-	0.509434	C57	bel_P0_m_F1i	-0.182274	Input
11_28576823_-	0.6	C57	bel_P0_m_F1i	-0.240625	Input
11_28576851_-	0.590909	C57	bel_P0_m_F1i	-0.257576	Input
11_29507903_+	0.56	C57	bel_P0_m_F1i	-0.006429	Input
11_29507939_+	0.538462	C57	bel_P0_m_F1i	-0.002748	Input
11_29507956_+	0.5	C57	bel_P0_m_F1i	0.05	Input
11_29706889_+	0.478261	PWK	bel_P0_m_F1i	0.074371	Input
11_29706896_+	0.5	C57	bel_P0_m_F1i	0.075	Input
11_29706989_+	0.525424	C57	bel_P0_m_F1i	0.13049	Input
11_29707049_+	0.542986	C57	bel_P0_m_F1i	0.13307	Input
11_29708018_+	0.505155	C57	bel_P0_m_F1i	-0.121593	Input
11_29708110_+	0.523077	C57	bel_P0_m_F1i	-0.174592	Input
11_29708139_+	0.50566	C57	bel_P0_m_F1i	-0.138571	Input
11_29708254_+	0.455882	PWK	bel_P0_m_F1i	-0.151534	Input
11_30117795_-	0.512097	C57	bel_P0_m_F1i	-0.041509	Input
11_30117906_-	0.383838	PWK	bel_P0_m_F1i	0.125777	Input
11_30117921_-	0.428571	PWK	bel_P0_m_F1i	0.048065	Input
11_30136995_-	0.461268	PWK	bel_P0_m_F1i	-0.056506	Input
11_30137070_-	0.453416	PWK	bel_P0_m_F1i	-0.008255	Input
11_30137172_-	0.47541	PWK	bel_P0_m_F1i	0.027236	Input
11_30137191_-	0.472973	PWK	bel_P0_m_F1i	0.029442	Input
11_30137223_-	0.488889	PWK	bel_P0_m_F1i	0.024385	Input
11_30137229_-	0.46888	PWK	bel_P0_m_F1i	0.042133	Input
11_30137427_-	0.5	C57	bel_P0_m_F1i	-0.016129	Input
11_30137443_-	0.5	C57	bel_P0_m_F1i	-0.045455	Input
11_30139255_-	0.559322	C57	bel_P0_m_F1i	-0.225989	Input
11_30139257_-	0.57377	C57	bel_P0_m_F1i	-0.21377	Input
11_30139259_-	0.555556	C57	bel_P0_m_F1i	-0.222223	Input
1_131286684_-	0.528302	C57	bel_P0_m_F1i	-0.101906	Input
1_131286702_-	0.485294	PWK	bel_P0_m_F1i	-0.061052	Input
1_131286720_-	0.423529	PWK	bel_P0_m_F1i	-0.020844	Input
1_131286771_-	0.429825	PWK	bel_P0_m_F1i	-0.013718	Input
1_131286836_-	0.528302	C57	bel_P0_m_F1i	-0.121603	Input
1_131286922_-	0.528	C57	bel_P0_m_F1i	-0.018909	Input
1_131287239_-	0.521739	C57	bel_P0_m_F1i	-0.084239	Input
1_131287244_-	0.5	C57	bel_P0_m_F1i	-0.0625	Input
11_3128990_+	0.149068	PWK	bel_P0_m_F1i	0.017599	Input
11_3128997_+	0.142857	PWK	bel_P0_m_F1i	0.006079	Input
11_3129043_+	0.113043	PWK	bel_P0_m_F1i	0.05717	Input
11_3130940_+	0.024417	PWK	bel_P0_m_F1i	-0.002772	Input
1_13142646_-	0.407407	PWK	bel_P0_m_F1i	0.228957	Input
11_31665581_-	0.496	PWK	bel_P0_m_F1i	0.008237	Input
11_31665595_-	0.510791	C57	bel_P0_m_F1i	0.002723	Input
11_31665643_-	0.506944	C57	bel_P0_m_F1i	0.002709	Input
11_31665689_-	0.496183	PWK	bel_P0_m_F1i	-0.017584	Input
11_31665713_-	0.495935	PWK	bel_P0_m_F1i	-0.000172	Input
11_31665759_-	0.527559	C57	bel_P0_m_F1i	-0.034138	Input
11_31665826_-	0.481132	PWK	bel_P0_m_F1i	-0.049033	Input
1_132304871_+	0.7	C57	bel_P0_m_F1i	-0.238462	Input
1_132357227_-	0.434109	PWK	bel_P0_m_F1i	0.119289	Input
1_132357392_-	0.422222	PWK	bel_P0_m_F1i	0.252197	Input
1_132357408_-	0.460674	PWK	bel_P0_m_F1i	0.195576	Input
1_132360317_-	0.592593	C57	bel_P0_m_F1i	-0.057593	Input
1_132360391_-	0.5	C57	bel_P0_m_F1i	0.007874	Input
1_132360407_-	0.556604	C57	bel_P0_m_F1i	-0.068232	Input
1_132360530_-	0.570248	C57	bel_P0_m_F1i	-0.074546	Input
1_132360601_-	0.592357	C57	bel_P0_m_F1i	-0.12967	Input
1_132360617_-	0.578035	C57	bel_P0_m_F1i	-0.121785	Input
1_132360867_-	0.459854	PWK	bel_P0_m_F1i	0.024521	Input
1_132360898_-	0.503759	C57	bel_P0_m_F1i	-0.031537	Input
1_132361150_-	0.464912	PWK	bel_P0_m_F1i	0.125252	Input
1_132380793_-	0.492063	PWK	bel_P0_m_F1i	0.126985	Input
1_132380796_-	0.465517	PWK	bel_P0_m_F1i	0.153531	Input
11_32423260_+	0.542857	C57	bel_P0_m_F1i	-0.056371	Input
11_32423790_+	0.580645	C57	bel_P0_m_F1i	0.009716	Input
11_32423807_+	0.6	C57	bel_P0_m_F1i	0.032479	Input
11_32423836_+	0.5625	C57	bel_P0_m_F1i	0.070479	Input
11_32423851_+	0.555556	C57	bel_P0_m_F1i	0.079958	Input
11_32423873_+	0.58	C57	bel_P0_m_F1i	0.057255	Input
11_32423913_+	0.589286	C57	bel_P0_m_F1i	-0.024351	Input
11_32423931_+	0.583333	C57	bel_P0_m_F1i	-0.022727	Input
11_32423944_+	0.555556	C57	bel_P0_m_F1i	0.037037	Input
11_32424015_+	0.410714	PWK	bel_P0_m_F1i	0.067547	Input
11_32424097_+	0.387097	PWK	bel_P0_m_F1i	-0.137097	Input
11_32424121_+	0.419355	PWK	bel_P0_m_F1i	-0.169355	Input
11_32424601_+	0.543478	C57	bel_P0_m_F1i	-0.117552	Input
11_32499415_+	0.581395	C57	bel_P0_m_F1i	-0.0692	Input
11_3250078_-	0.5	C57	bel_P0_m_F1i	0.015625	Input
11_3250142_-	0.470588	PWK	bel_P0_m_F1i	0.018048	Input
11_3250151_-	0.493976	PWK	bel_P0_m_F1i	-0.017232	Input
11_3250163_-	0.5	C57	bel_P0_m_F1i	-0.038462	Input
11_3250177_-	0.512195	C57	bel_P0_m_F1i	-0.047406	Input
11_3250220_-	0.587629	C57	bel_P0_m_F1i	-0.049167	Input
1_132514377_-	0.433333	PWK	bel_P0_m_F1i	0.164228	Input
1_132514429_-	0.457143	PWK	bel_P0_m_F1i	0.069173	Input
1_132514503_-	0.482143	PWK	bel_P0_m_F1i	-0.027598	Input
1_132514512_-	0.5625	C57	bel_P0_m_F1i	-0.099813	Input
1_132514989_-	0.295455	PWK	bel_P0_m_F1i	0.204545	Input
1_132515079_-	0.363636	PWK	bel_P0_m_F1i	0.108586	Input
1_132515125_-	0.32	PWK	bel_P0_m_F1i	0.055	Input
1_132515485_-	0.394737	PWK	bel_P0_m_F1i	0.17193	Input
1_132515487_-	0.4	PWK	bel_P0_m_F1i	0.166667	Input
1_132515503_-	0.413043	PWK	bel_P0_m_F1i	0.132412	Input
1_132564815_-	0.527778	C57	bel_P0_m_F1i	0.003868	Input
1_132564823_-	0.488889	PWK	bel_P0_m_F1i	0.050378	Input
1_132564839_-	0.451613	PWK	bel_P0_m_F1i	0.07575	Input
1_132568689_-	0.492754	PWK	bel_P0_m_F1i	-0.038209	Input
1_132569298_-	0.518519	C57	bel_P0_m_F1i	-0.038127	Input
1_132569304_-	0.508772	C57	bel_P0_m_F1i	-0.033044	Input
1_132569700_-	0.48	PWK	bel_P0_m_F1i	0.026329	Input
1_132569710_-	0.466667	PWK	bel_P0_m_F1i	0.004597	Input
1_132569742_-	0.395833	PWK	bel_P0_m_F1i	0.087683	Input
1_132569911_-	0.630435	C57	bel_P0_m_F1i	-0.121001	Input
1_132570322_-	0.478261	PWK	bel_P0_m_F1i	-0.054019	Input
11_3290807_+	0.5	C57	bel_P0_m_F1i	0.1	Input
1_132937048_+	0.574074	C57	bel_P0_m_F1i	0.087216	Input
1_132937099_+	0.485714	PWK	bel_P0_m_F1i	0.21799	Input
1_132937173_+	0.48	PWK	bel_P0_m_F1i	0.22	Input
1_132937415_+	0.548387	C57	bel_P0_m_F1i	-0.13172	Input
1_132937457_+	0.540541	C57	bel_P0_m_F1i	-0.197684	Input
1_132937527_+	0.5	C57	bel_P0_m_F1i	-0.210526	Input
1_132937705_+	0.55	C57	bel_P0_m_F1i	-0.230851	Input
1_132937733_+	0.551724	C57	bel_P0_m_F1i	-0.229502	Input
1_132937815_+	0.444444	PWK	bel_P0_m_F1i	-0.038383	Input
1_132937821_+	0.478261	PWK	bel_P0_m_F1i	-0.078261	Input
1_132937887_+	0.540984	C57	bel_P0_m_F1i	-0.113177	Input
1_132937903_+	0.539474	C57	bel_P0_m_F1i	-0.111667	Input
1_132938037_+	0.518519	C57	bel_P0_m_F1i	-0.074075	Input
1_132938065_+	0.553191	C57	bel_P0_m_F1i	-0.097967	Input
1_132938071_+	0.54023	C57	bel_P0_m_F1i	-0.075663	Input
1_132938089_+	0.5	C57	bel_P0_m_F1i	-0.029954	Input
1_132938145_+	0.5	C57	bel_P0_m_F1i	0.059524	Input
1_132938524_+	0.494949	PWK	bel_P0_m_F1i	-0.024361	Input
1_132938554_+	0.5	C57	bel_P0_m_F1i	-0.058442	Input
1_132938700_+	0.530303	C57	bel_P0_m_F1i	-0.048975	Input
1_132938776_+	0.419355	PWK	bel_P0_m_F1i	0.133718	Input
1_132938782_+	0.466667	PWK	bel_P0_m_F1i	0.065942	Input
1_132938895_+	0.551724	C57	bel_P0_m_F1i	-0.063352	Input
1_132938946_+	0.537037	C57	bel_P0_m_F1i	-0.015485	Input
1_132938976_+	0.486842	PWK	bel_P0_m_F1i	0.062866	Input
1_132939041_+	0.466019	PWK	bel_P0_m_F1i	0.080493	Input
1_132939371_+	0.54386	C57	bel_P0_m_F1i	-0.050298	Input
1_132939377_+	0.528302	C57	bel_P0_m_F1i	-0.034796	Input
1_132939380_+	0.519231	C57	bel_P0_m_F1i	-0.023617	Input
1_132939397_+	0.522727	C57	bel_P0_m_F1i	-0.017777	Input
1_132939707_+	0.45	PWK	bel_P0_m_F1i	0.05	Input
1_132939879_+	0.521739	C57	bel_P0_m_F1i	0.02588	Input
11_3308101_+	0.387755	PWK	bel_P0_m_F1i	0.183674	Input
1_133132330_+	0.428571	PWK	bel_P0_m_F1i	0.042858	Input
1_133133110_+	0.409091	PWK	bel_P0_m_F1i	0.05303	Input
1_133133350_+	0.346154	PWK	bel_P0_m_F1i	0.082417	Input
1_133133365_+	0.409091	PWK	bel_P0_m_F1i	0.046791	Input
1_133299831_+	0.528571	C57	bel_P0_m_F1i	-0.014285	Input
1_133299926_+	0.532258	C57	bel_P0_m_F1i	-0.138815	Input
1_133300030_+	0.5625	C57	bel_P0_m_F1i	-0.102183	Input
1_133301093_+	0.387755	PWK	bel_P0_m_F1i	-0.004034	Input
1_133301105_+	0.386364	PWK	bel_P0_m_F1i	-0.015994	Input
1_133301126_+	0.314286	PWK	bel_P0_m_F1i	0.060714	Input
1_133380092_+	0.727273	C57	bel_P0_m_F1i	-0.207273	Input
11_3345142_-	0.446429	PWK	bel_P0_m_F1i	0.203571	Input
11_3345167_-	0.44186	PWK	bel_P0_m_F1i	0.190793	Input
11_3345283_-	0.571429	C57	bel_P0_m_F1i	-0.039637	Input
11_3345318_-	0.511628	C57	bel_P0_m_F1i	0.028308	Input
11_3345395_-	0.526316	C57	bel_P0_m_F1i	0.010218	Input
11_3345428_-	0.543478	C57	bel_P0_m_F1i	-0.01584	Input
11_3345434_-	0.559524	C57	bel_P0_m_F1i	-0.03182	Input
11_3345444_-	0.558442	C57	bel_P0_m_F1i	-0.036096	Input
11_3345454_-	0.5	C57	bel_P0_m_F1i	0.02454	Input
1_133620540_-	0.416667	PWK	bel_P0_m_F1i	0.05	Input
1_133621341_-	0.454545	PWK	bel_P0_m_F1i	0.032412	Input
1_133621380_-	0.405405	PWK	bel_P0_m_F1i	0.101005	Input
1_133621477_-	0.52381	C57	bel_P0_m_F1i	-0.088516	Input
1_133621482_-	0.55	C57	bel_P0_m_F1i	-0.102941	Input
1_133621719_-	0.512195	C57	bel_P0_m_F1i	0.037805	Input
1_133626986_-	0.485714	PWK	bel_P0_m_F1i	-0.013492	Input
1_133626997_-	0.463768	PWK	bel_P0_m_F1i	-0.006625	Input
11_33630063_-	0.470588	PWK	bel_P0_m_F1i	-0.026144	Input
11_33630123_-	0.535714	C57	bel_P0_m_F1i	-0.14441	Input
11_33630414_-	0.603448	C57	bel_P0_m_F1i	-0.121967	Input
11_33630456_-	0.540541	C57	bel_P0_m_F1i	-0.060541	Input
11_33630520_-	0.580645	C57	bel_P0_m_F1i	-0.080645	Input
11_33630544_-	0.5	C57	bel_P0_m_F1i	0.041667	Input
1_133706533_-	0.535714	C57	bel_P0_m_F1i	-0.077381	Input
1_133706543_-	0.53125	C57	bel_P0_m_F1i	-0.138393	Input
1_133706563_-	0.564103	C57	bel_P0_m_F1i	-0.164103	Input
1_133706577_-	0.547619	C57	bel_P0_m_F1i	-0.138528	Input
1_133706617_-	0.6	C57	bel_P0_m_F1i	-0.174468	Input
1_133706625_-	0.588235	C57	bel_P0_m_F1i	-0.179144	Input
1_133753486_-	0.521739	C57	bel_P0_m_F1i	0.002071	Input
1_134199430_-	0.454545	PWK	bel_P0_m_F1i	-0.025974	Input
1_134202122_-	0.428571	PWK	bel_P0_m_F1i	0	Input
1_134202135_-	0.46875	PWK	bel_P0_m_F1i	-0.056379	Input
1_134202154_-	0.485714	PWK	bel_P0_m_F1i	-0.048932	Input
1_134202189_-	0.472222	PWK	bel_P0_m_F1i	0.006039	Input
1_134202207_-	0.441176	PWK	bel_P0_m_F1i	0.047954	Input
1_134202830_-	0.458333	PWK	bel_P0_m_F1i	-0.075354	Input
1_134298364_-	0.478261	PWK	bel_P0_m_F1i	0.218709	Input
1_134298380_-	0.52381	C57	bel_P0_m_F1i	0.142857	Input
1_134754861_-	0.547619	C57	bel_P0_m_F1i	-0.183983	Input
1_135301765_-	0.416667	PWK	bel_P0_m_F1i	-0.00926	Input
1_135301795_-	0.48	PWK	bel_P0_m_F1i	-0.088696	Input
1_135438340_-	0.5	C57	bel_P0_m_F1i	0.06	Input
1_135438367_-	0.487805	PWK	bel_P0_m_F1i	0.120891	Input
1_135439282_-	0.653846	C57	bel_P0_m_F1i	-0.22329	Input
1_135439318_-	0.586957	C57	bel_P0_m_F1i	-0.19986	Input
1_135439335_-	0.507463	C57	bel_P0_m_F1i	-0.117632	Input
1_135441176_-	0.592	C57	bel_P0_m_F1i	-0.095106	Input
1_135441234_-	0.607143	C57	bel_P0_m_F1i	-0.042328	Input
1_135441279_-	0.566667	C57	bel_P0_m_F1i	-0.035021	Input
1_135768644_+	0.59375	C57	bel_P0_m_F1i	0.153869	Input
11_36023324_-	0.511111	C57	bel_P0_m_F1i	0.191017	Input
11_36023431_-	0.465517	PWK	bel_P0_m_F1i	0.123769	Input
11_36023444_-	0.44	PWK	bel_P0_m_F1i	0.134074	Input
11_36046780_-	0.474138	PWK	bel_P0_m_F1i	0.048798	Input
11_36046814_-	0.471154	PWK	bel_P0_m_F1i	0.036199	Input
11_36046821_-	0.447619	PWK	bel_P0_m_F1i	0.066667	Input
11_36046834_-	0.46	PWK	bel_P0_m_F1i	0.061429	Input
11_36046854_-	0.464646	PWK	bel_P0_m_F1i	0.039004	Input
11_36046953_-	0.458333	PWK	bel_P0_m_F1i	0.067308	Input
11_36047031_-	0.388889	PWK	bel_P0_m_F1i	0.102636	Input
11_36047037_-	0.375	PWK	bel_P0_m_F1i	0.099576	Input
11_36047047_-	0.354839	PWK	bel_P0_m_F1i	0.117888	Input
11_36047193_-	0.493333	PWK	bel_P0_m_F1i	-0.104903	Input
11_36047244_-	0.489362	PWK	bel_P0_m_F1i	-0.116813	Input
11_36047313_-	0.493333	PWK	bel_P0_m_F1i	-0.109685	Input
11_36047319_-	0.478873	PWK	bel_P0_m_F1i	-0.086981	Input
11_36047474_-	0.505051	C57	bel_P0_m_F1i	0.026199	Input
1_136175277_+	0.468354	PWK	bel_P0_m_F1i	0.108569	Input
1_136175309_+	0.497041	PWK	bel_P0_m_F1i	-0.025041	Input
1_136175346_+	0.510309	C57	bel_P0_m_F1i	-0.05435	Input
1_136175415_+	0.532609	C57	bel_P0_m_F1i	-0.086722	Input
1_136175565_+	0.508547	C57	bel_P0_m_F1i	-0.136325	Input
1_136175667_+	0.508197	C57	bel_P0_m_F1i	-0.052445	Input
1_136175721_+	0.565217	C57	bel_P0_m_F1i	-0.096145	Input
1_136175786_+	0.515152	C57	bel_P0_m_F1i	-0.011655	Input
1_136175831_+	0.55	C57	bel_P0_m_F1i	-0.04505	Input
1_136175848_+	0.55102	C57	bel_P0_m_F1i	0.015245	Input
1_136175960_+	0.542857	C57	bel_P0_m_F1i	0.078261	Input
1_136175987_+	0.510638	C57	bel_P0_m_F1i	0.11553	Input
1_136176011_+	0.486957	PWK	bel_P0_m_F1i	0.165217	Input
1_136176029_+	0.517007	C57	bel_P0_m_F1i	0.121507	Input
1_136176078_+	0.533654	C57	bel_P0_m_F1i	0.084936	Input
1_136176232_+	0.496	PWK	bel_P0_m_F1i	0.096965	Input
1_136176237_+	0.51004	C57	bel_P0_m_F1i	0.084697	Input
1_136176580_+	0.491667	PWK	bel_P0_m_F1i	0.085256	Input
1_136176612_+	0.465909	PWK	bel_P0_m_F1i	0.117424	Input
1_136176899_+	0.609195	C57	bel_P0_m_F1i	0.004138	Input
1_136176955_+	0.483871	PWK	bel_P0_m_F1i	0.111717	Input
1_136177050_+	0.431818	PWK	bel_P0_m_F1i	0.191559	Input
1_136177060_+	0.46875	PWK	bel_P0_m_F1i	0.132876	Input
1_136270551_-	0.474747	PWK	bel_P0_m_F1i	-0.005997	Input
1_136270576_-	0.443478	PWK	bel_P0_m_F1i	0.008696	Input
1_136270730_-	0.344828	PWK	bel_P0_m_F1i	0.097032	Input
1_136270735_-	0.366667	PWK	bel_P0_m_F1i	0.095833	Input
1_136270798_-	0.342857	PWK	bel_P0_m_F1i	0.121932	Input
1_136270817_-	0.333333	PWK	bel_P0_m_F1i	0.09375	Input
1_136270863_-	0.307692	PWK	bel_P0_m_F1i	0.100354	Input
1_136270881_-	0.372881	PWK	bel_P0_m_F1i	0.018423	Input
1_136270940_-	0.382353	PWK	bel_P0_m_F1i	0.024624	Input
1_136270972_-	0.4	PWK	bel_P0_m_F1i	0.065116	Input
1_136280839_-	0.617647	C57	bel_P0_m_F1i	-0.093837	Input
1_136280916_-	0.5	C57	bel_P0_m_F1i	0.034884	Input
1_136281154_-	0.348837	PWK	bel_P0_m_F1i	-0.015504	Input
1_136282236_-	0.423077	PWK	bel_P0_m_F1i	-0.005167	Input
1_136282241_-	0.423077	PWK	bel_P0_m_F1i	-0.002787	Input
11_3640417_-	0.3125	PWK	bel_P0_m_F1i	0.267045	Input
11_3640445_-	0.348837	PWK	bel_P0_m_F1i	0.262674	Input
11_3640450_-	0.363636	PWK	bel_P0_m_F1i	0.259652	Input
11_3640485_-	0.489362	PWK	bel_P0_m_F1i	0.175344	Input
11_3640506_-	0.480769	PWK	bel_P0_m_F1i	0.133517	Input
11_3640525_-	0.454545	PWK	bel_P0_m_F1i	0.179714	Input
11_3640537_-	0.444444	PWK	bel_P0_m_F1i	0.19912	Input
11_3640619_-	0.5	C57	bel_P0_m_F1i	0.025424	Input
11_3640653_-	0.421053	PWK	bel_P0_m_F1i	0.117409	Input
11_3640716_-	0.333333	PWK	bel_P0_m_F1i	0.121212	Input
11_3640764_-	0.342105	PWK	bel_P0_m_F1i	0.179634	Input
11_3640840_-	0.294118	PWK	bel_P0_m_F1i	0.305882	Input
11_3640867_-	0.29703	PWK	bel_P0_m_F1i	0.369637	Input
11_3640876_-	0.3	PWK	bel_P0_m_F1i	0.382927	Input
11_3640898_-	0.302326	PWK	bel_P0_m_F1i	0.374145	Input
11_3641116_-	0.491228	PWK	bel_P0_m_F1i	0.103367	Input
11_3641122_-	0.491525	PWK	bel_P0_m_F1i	0.110101	Input
11_3641146_-	0.483871	PWK	bel_P0_m_F1i	0.113028	Input
11_3641226_-	0.5	C57	bel_P0_m_F1i	0.095238	Input
11_3642735_-	0.369565	PWK	bel_P0_m_F1i	-0.019565	Input
11_3642744_-	0.404255	PWK	bel_P0_m_F1i	-0.054255	Input
11_3642800_-	0.425532	PWK	bel_P0_m_F1i	-0.075532	Input
11_3645376_-	0.489362	PWK	bel_P0_m_F1i	-0.080271	Input
11_3645447_-	0.468085	PWK	bel_P0_m_F1i	-0.051418	Input
11_3646849_-	0.5	C57	bel_P0_m_F1i	0.02381	Input
11_3646910_-	0.510204	C57	bel_P0_m_F1i	0.013892	Input
11_3646966_-	0.5	C57	bel_P0_m_F1i	-0.003448	Input
11_3646976_-	0.483871	PWK	bel_P0_m_F1i	-0.007309	Input
11_3689042_+	0.48	PWK	bel_P0_m_F1i	0.158889	Input
11_3689081_+	0.5	C57	bel_P0_m_F1i	0.09375	Input
11_3689185_+	0.44186	PWK	bel_P0_m_F1i	0.256553	Input
11_3689212_+	0.433333	PWK	bel_P0_m_F1i	0.24375	Input
1_139451686_+	0.384615	PWK	bel_P0_m_F1i	0.079671	Input
1_139451705_+	0.514286	C57	bel_P0_m_F1i	-0.090044	Input
1_139451740_+	0.558824	C57	bel_P0_m_F1i	-0.108824	Input
1_139451760_+	0.634146	C57	bel_P0_m_F1i	-0.259146	Input
1_139451827_+	0.606061	C57	bel_P0_m_F1i	-0.242425	Input
11_42627247_+	0.285714	PWK	bel_P0_m_F1i	0.264286	Input
11_42627304_+	0.45	PWK	bel_P0_m_F1i	0.035714	Input
11_42627324_+	0.545455	C57	bel_P0_m_F1i	-0.085996	Input
11_42627345_+	0.5	C57	bel_P0_m_F1i	0.060976	Input
11_42627364_+	0.515152	C57	bel_P0_m_F1i	0.115283	Input
11_42627468_+	0.703704	C57	bel_P0_m_F1i	-0.049858	Input
11_43446185_+	0.512195	C57	bel_P0_m_F1i	-0.166041	Input
11_43446191_+	0.564103	C57	bel_P0_m_F1i	-0.217436	Input
11_43446206_+	0.482759	PWK	bel_P0_m_F1i	-0.144731	Input
1_143646368_+	0.5	C57	bel_P0_m_F1i	0.103774	Input
1_143646395_+	0.541667	C57	bel_P0_m_F1i	0.025497	Input
1_143646468_+	0.428571	PWK	bel_P0_m_F1i	0.092858	Input
1_143646509_+	0.409091	PWK	bel_P0_m_F1i	0.087259	Input
1_143646514_+	0.409091	PWK	bel_P0_m_F1i	0.08715	Input
1_143646522_+	0.35	PWK	bel_P0_m_F1i	0.131818	Input
11_44561642_+	0.532468	C57	bel_P0_m_F1i	0.038961	Input
11_44561736_+	0.564103	C57	bel_P0_m_F1i	-0.044103	Input
11_44564032_+	0.515789	C57	bel_P0_m_F1i	0.022932	Input
11_44564051_+	0.563492	C57	bel_P0_m_F1i	-0.03183	Input
11_44564058_+	0.564885	C57	bel_P0_m_F1i	-0.027572	Input
11_44564131_+	0.571429	C57	bel_P0_m_F1i	-0.02442	Input
11_44564186_+	0.604938	C57	bel_P0_m_F1i	-0.045918	Input
11_44564386_+	0.371429	PWK	bel_P0_m_F1i	0.16409	Input
11_44564391_+	0.370968	PWK	bel_P0_m_F1i	0.166175	Input
11_44564425_+	0.388889	PWK	bel_P0_m_F1i	0.155887	Input
11_44564476_+	0.389831	PWK	bel_P0_m_F1i	0.160731	Input
11_44564537_+	0.518987	C57	bel_P0_m_F1i	-0.035841	Input
11_44564584_+	0.6	C57	bel_P0_m_F1i	-0.061538	Input
11_44564813_+	0.533898	C57	bel_P0_m_F1i	0.039631	Input
11_44564821_+	0.542636	C57	bel_P0_m_F1i	0.037074	Input
11_46196204_-	0.434783	PWK	bel_P0_m_F1i	-0.018116	Input
11_46196215_-	0.447368	PWK	bel_P0_m_F1i	-0.060271	Input
11_46196370_-	0.508772	C57	bel_P0_m_F1i	0.110276	Input
11_46196374_-	0.535714	C57	bel_P0_m_F1i	0.083334	Input
11_46196397_-	0.547945	C57	bel_P0_m_F1i	0.023484	Input
11_46196421_-	0.555556	C57	bel_P0_m_F1i	-0.105556	Input
11_49262003_+	0.551724	C57	bel_P0_m_F1i	-0.11608	Input
11_49262009_+	0.571429	C57	bel_P0_m_F1i	-0.122449	Input
11_4939048_-	0.5	C57	bel_P0_m_F1i	0.080645	Input
11_49883268_+	0.532258	C57	bel_P0_m_F1i	0.016129	Input
11_49883327_+	0.504762	C57	bel_P0_m_F1i	0.161905	Input
11_49883381_+	0.513514	C57	bel_P0_m_F1i	0.089934	Input
11_50119708_+	0.631579	C57	bel_P0_m_F1i	-0.311579	Input
11_50119786_+	0.716418	C57	bel_P0_m_F1i	-0.244196	Input
11_50119824_+	0.618421	C57	bel_P0_m_F1i	-0.124168	Input
11_50119840_+	0.590361	C57	bel_P0_m_F1i	-0.07312	Input
11_50119927_+	0.483871	PWK	bel_P0_m_F1i	0.036129	Input
11_50120220_+	0.64	C57	bel_P0_m_F1i	-0.128889	Input
11_50120229_+	0.633333	C57	bel_P0_m_F1i	-0.102721	Input
11_50120396_+	0.518519	C57	bel_P0_m_F1i	0.094384	Input
11_50120437_+	0.432432	PWK	bel_P0_m_F1i	0.176264	Input
11_50120622_+	0.5	C57	bel_P0_m_F1i	-0.088235	Input
11_50121304_+	0.5	C57	bel_P0_m_F1i	0.193333	Input
11_50121398_+	0.486842	PWK	bel_P0_m_F1i	0.179825	Input
11_50121420_+	0.5	C57	bel_P0_m_F1i	0.148649	Input
11_50121500_+	0.481481	PWK	bel_P0_m_F1i	0.263617	Input
11_50121503_+	0.5	C57	bel_P0_m_F1i	0.245098	Input
11_50121508_+	0.5	C57	bel_P0_m_F1i	0.230769	Input
11_50121519_+	0.428571	PWK	bel_P0_m_F1i	0.257704	Input
11_50121649_+	0.541667	C57	bel_P0_m_F1i	0.034091	Input
11_50121699_+	0.538462	C57	bel_P0_m_F1i	0.034871	Input
11_50121723_+	0.517241	C57	bel_P0_m_F1i	0.032055	Input
11_50121792_+	0.52	C57	bel_P0_m_F1i	-0.006486	Input
11_50122362_+	0.522727	C57	bel_P0_m_F1i	-0.122727	Input
11_50122459_+	0.447368	PWK	bel_P0_m_F1i	0.039811	Input
11_50170929_+	0.489362	PWK	bel_P0_m_F1i	0.059025	Input
11_50171743_+	0.47619	PWK	bel_P0_m_F1i	0.29574	Input
11_50171831_+	0.490909	PWK	bel_P0_m_F1i	0.279091	Input
11_50199867_+	0.404255	PWK	bel_P0_m_F1i	0.187412	Input
11_50234893_+	0.448598	PWK	bel_P0_m_F1i	0.000677	Input
11_50814983_-	0.333333	PWK	bel_P0_m_F1i	0.09375	Input
11_50815017_-	0.375	PWK	bel_P0_m_F1i	0.065678	Input
11_50815038_-	0.409091	PWK	bel_P0_m_F1i	0.029004	Input
11_50815206_-	0.68	C57	bel_P0_m_F1i	-0.314146	Input
11_50815228_-	0.642857	C57	bel_P0_m_F1i	-0.253968	Input
11_50815285_-	0.444444	PWK	bel_P0_m_F1i	-0.044444	Input
11_50815599_-	0.6	C57	bel_P0_m_F1i	-0.121739	Input
11_50815605_-	0.615385	C57	bel_P0_m_F1i	-0.175385	Input
11_50815642_-	0.516129	C57	bel_P0_m_F1i	-0.093052	Input
11_50815719_-	0.4	PWK	bel_P0_m_F1i	0.16	Input
11_50815766_-	0.458333	PWK	bel_P0_m_F1i	0.225878	Input
11_50815856_-	0.468085	PWK	bel_P0_m_F1i	0.164568	Input
11_50815931_-	0.409091	PWK	bel_P0_m_F1i	0.36014	Input
11_50900798_-	0.5	C57	bel_P0_m_F1i	0.017241	Input
11_50901057_-	0.545455	C57	bel_P0_m_F1i	-0.077565	Input
11_51623982_-	0.472222	PWK	bel_P0_m_F1i	-0.023504	Input
11_51624073_-	0.6	C57	bel_P0_m_F1i	-0.177778	Input
11_51685780_-	0.555556	C57	bel_P0_m_F1i	-0.055556	Input
11_51685876_-	0.594595	C57	bel_P0_m_F1i	-0.207498	Input
11_51685883_-	0.6	C57	bel_P0_m_F1i	-0.221849	Input
11_51685891_-	0.533333	C57	bel_P0_m_F1i	-0.15098	Input
11_51685930_-	0.45	PWK	bel_P0_m_F1i	-0.015217	Input
1_151818396_+	0.535714	C57	bel_P0_m_F1i	-0.047909	Input
1_151818466_+	0.45	PWK	bel_P0_m_F1i	0.014286	Input
1_151818500_+	0.483871	PWK	bel_P0_m_F1i	-0.006598	Input
1_151819006_+	0.375	PWK	bel_P0_m_F1i	0.102778	Input
1_151819014_+	0.375	PWK	bel_P0_m_F1i	0.088415	Input
1_151819118_+	0.589744	C57	bel_P0_m_F1i	-0.193911	Input
1_151819164_+	0.580645	C57	bel_P0_m_F1i	-0.19603	Input
1_151819167_+	0.555556	C57	bel_P0_m_F1i	-0.170941	Input
1_151819206_+	0.4	PWK	bel_P0_m_F1i	-0.092308	Input
1_151893164_-	0.4	PWK	bel_P0_m_F1i	0.228571	Input
11_51976850_+	0.523256	C57	bel_P0_m_F1i	-0.043256	Input
11_51976890_+	0.541176	C57	bel_P0_m_F1i	-0.056027	Input
11_51977053_+	0.636364	C57	bel_P0_m_F1i	-0.279221	Input
11_51977095_+	0.608108	C57	bel_P0_m_F1i	-0.350965	Input
1_153115772_+	0.486842	PWK	bel_P0_m_F1i	-0.022556	Input
1_153221531_-	0.296296	PWK	bel_P0_m_F1i	0.16799	Input
11_53400135_+	0.576923	C57	bel_P0_m_F1i	-0.062637	Input
11_53601064_+	0.575221	C57	bel_P0_m_F1i	-0.163456	Input
11_53601116_+	0.54955	C57	bel_P0_m_F1i	0.044653	Input
11_53601138_+	0.504762	C57	bel_P0_m_F1i	0.084279	Input
11_53601184_+	0.518182	C57	bel_P0_m_F1i	0.047607	Input
11_53601217_+	0.510638	C57	bel_P0_m_F1i	0.049362	Input
1_153695669_+	0.517241	C57	bel_P0_m_F1i	-0.007174	Input
1_153695755_+	0.563636	C57	bel_P0_m_F1i	-0.039826	Input
1_153696105_+	0.474747	PWK	bel_P0_m_F1i	0.110359	Input
1_153696461_+	0.44	PWK	bel_P0_m_F1i	0.12391	Input
1_153696522_+	0.519231	C57	bel_P0_m_F1i	-0.019231	Input
1_154398004_-	0.419355	PWK	bel_P0_m_F1i	0.073603	Input
11_54697261_+	0.48	PWK	bel_P0_m_F1i	0.2	Input
11_54697270_+	0.47619	PWK	bel_P0_m_F1i	0.20381	Input
11_54697908_+	0.525	C57	bel_P0_m_F1i	0.189286	Input
11_54697912_+	0.538462	C57	bel_P0_m_F1i	0.211538	Input
11_54911100_-	0.392857	PWK	bel_P0_m_F1i	0.17381	Input
11_54911153_-	0.37037	PWK	bel_P0_m_F1i	0.136124	Input
11_54911176_-	0.416667	PWK	bel_P0_m_F1i	0.037878	Input
11_55109621_+	0.435484	PWK	bel_P0_m_F1i	0.260168	Input
11_55233697_+	0.375	PWK	bel_P0_m_F1i	0.164474	Input
11_55233712_+	0.35	PWK	bel_P0_m_F1i	0.183333	Input
11_55233785_+	0.416667	PWK	bel_P0_m_F1i	0.015151	Input
11_55499769_+	0.550725	C57	bel_P0_m_F1i	-0.074535	Input
11_55499784_+	0.563636	C57	bel_P0_m_F1i	-0.063636	Input
11_55499879_+	0.640625	C57	bel_P0_m_F1i	-0.078827	Input
11_55499942_+	0.5625	C57	bel_P0_m_F1i	-0.119812	Input
11_55499947_+	0.583333	C57	bel_P0_m_F1i	-0.153144	Input
11_55500032_+	0.547945	C57	bel_P0_m_F1i	-0.183815	Input
11_55500045_+	0.564516	C57	bel_P0_m_F1i	-0.172624	Input
11_55500128_+	0.545455	C57	bel_P0_m_F1i	-0.094475	Input
1_156051549_+	0.566038	C57	bel_P0_m_F1i	0.04666	Input
1_156051572_+	0.55814	C57	bel_P0_m_F1i	0.063219	Input
1_156642219_+	0.5	C57	bel_P0_m_F1i	0	Input
1_156642770_+	0.565217	C57	bel_P0_m_F1i	-0.015217	Input
1_156681027_-	0.463415	PWK	bel_P0_m_F1i	0.15197	Input
1_156681052_-	0.513889	C57	bel_P0_m_F1i	0.162582	Input
1_156681075_-	0.567568	C57	bel_P0_m_F1i	0.146718	Input
1_156681088_-	0.522388	C57	bel_P0_m_F1i	0.206779	Input
1_156681388_-	0.480769	PWK	bel_P0_m_F1i	0.009231	Input
1_156681514_-	0.469697	PWK	bel_P0_m_F1i	0.032894	Input
1_156681523_-	0.477612	PWK	bel_P0_m_F1i	0.022388	Input
1_156681618_-	0.526316	C57	bel_P0_m_F1i	-0.018853	Input
11_57328183_+	0.507246	C57	bel_P0_m_F1i	-0.111413	Input
11_57328191_+	0.468354	PWK	bel_P0_m_F1i	-0.047301	Input
11_57328258_+	0.504854	C57	bel_P0_m_F1i	-0.093089	Input
11_57328327_+	0.536232	C57	bel_P0_m_F1i	-0.069565	Input
11_57328392_+	0.506667	C57	bel_P0_m_F1i	-0.137102	Input
11_57329656_+	0.607143	C57	bel_P0_m_F1i	-0.069212	Input
11_57329705_+	0.569231	C57	bel_P0_m_F1i	-0.018742	Input
11_57329710_+	0.6	C57	bel_P0_m_F1i	-0.055414	Input
11_57329839_+	0.595745	C57	bel_P0_m_F1i	-0.034248	Input
11_57483694_-	0.75	C57	bel_P0_m_F1i	-0.111111	Input
11_57483721_-	0.791667	C57	bel_P0_m_F1i	-0.160088	Input
11_57531376_+	0.565217	C57	bel_P0_m_F1i	-0.155578	Input
11_57531389_+	0.481481	PWK	bel_P0_m_F1i	-0.034672	Input
11_5800096_+	0.356164	PWK	bel_P0_m_F1i	0.116058	Input
11_5800113_+	0.345679	PWK	bel_P0_m_F1i	0.112654	Input
11_5800345_+	0.307692	PWK	bel_P0_m_F1i	0.244032	Input
11_58058716_+	0.525	C57	bel_P0_m_F1i	0.115	Input
11_58058743_+	0.546875	C57	bel_P0_m_F1i	0.066028	Input
11_58058751_+	0.533333	C57	bel_P0_m_F1i	0.067894	Input
11_58060008_+	0.655172	C57	bel_P0_m_F1i	0.007166	Input
11_58060338_+	0.472222	PWK	bel_P0_m_F1i	0.351307	Input
11_58060451_+	0.460938	PWK	bel_P0_m_F1i	0.412301	Input
11_58060496_+	0.491071	PWK	bel_P0_m_F1i	0.38648	Input
1_158245775_-	0.440678	PWK	bel_P0_m_F1i	0.233741	Input
1_158245962_-	0.5	C57	bel_P0_m_F1i	0.058824	Input
1_158246094_-	0.657895	C57	bel_P0_m_F1i	-0.054954	Input
1_158246363_-	0.588235	C57	bel_P0_m_F1i	-0.266806	Input
1_158246367_-	0.606061	C57	bel_P0_m_F1i	-0.284632	Input
1_158246376_-	0.6	C57	bel_P0_m_F1i	-0.284211	Input
1_158246393_-	0.625	C57	bel_P0_m_F1i	-0.298913	Input
1_158246572_-	0.444444	PWK	bel_P0_m_F1i	-0.042735	Input
1_158246622_-	0.526316	C57	bel_P0_m_F1i	-0.07844	Input
1_158246629_-	0.5	C57	bel_P0_m_F1i	-0.043253	Input
1_158246641_-	0.5	C57	bel_P0_m_F1i	-0.039106	Input
1_158246652_-	0.540984	C57	bel_P0_m_F1i	-0.074317	Input
1_158246662_-	0.553846	C57	bel_P0_m_F1i	-0.090643	Input
1_158246668_-	0.513514	C57	bel_P0_m_F1i	-0.049228	Input
1_158246673_-	0.525641	C57	bel_P0_m_F1i	-0.064401	Input
1_158246814_-	0.474359	PWK	bel_P0_m_F1i	-0.008606	Input
11_58331492_+	0.4	PWK	bel_P0_m_F1i	-0.13913	Input
1_158355925_-	0.586207	C57	bel_P0_m_F1i	-0.316976	Input
1_158688725_+	0.566667	C57	bel_P0_m_F1i	0.046778	Input
1_158688734_+	0.545455	C57	bel_P0_m_F1i	0.082131	Input
1_158688755_+	0.590909	C57	bel_P0_m_F1i	0.050709	Input
1_158688760_+	0.6	C57	bel_P0_m_F1i	0.044068	Input
1_158688771_+	0.574074	C57	bel_P0_m_F1i	0.066551	Input
1_158688823_+	0.636364	C57	bel_P0_m_F1i	-0.009091	Input
1_158688831_+	0.626374	C57	bel_P0_m_F1i	-0.00194	Input
1_158688846_+	0.6	C57	bel_P0_m_F1i	0.018834	Input
1_158689177_+	0.605839	C57	bel_P0_m_F1i	0.188279	Input
1_158689187_+	0.632	C57	bel_P0_m_F1i	0.173556	Input
1_158689330_+	0.583333	C57	bel_P0_m_F1i	0.399718	Input
1_158689394_+	0.594595	C57	bel_P0_m_F1i	0.375102	Input
1_158689953_+	0.384181	PWK	bel_P0_m_F1i	0.427785	Input
1_158690000_+	0.445255	PWK	bel_P0_m_F1i	0.364269	Input
1_158690053_+	0.544554	C57	bel_P0_m_F1i	0.300684	Input
1_158690093_+	0.714286	C57	bel_P0_m_F1i	0.215539	Input
11_58954960_+	0.534091	C57	bel_P0_m_F1i	-0.125928	Input
11_58955154_+	0.439024	PWK	bel_P0_m_F1i	0.000192	Input
11_58955164_+	0.418605	PWK	bel_P0_m_F1i	0.030518	Input
11_58955258_+	0.508197	C57	bel_P0_m_F1i	-0.038112	Input
11_58955417_+	0.486486	PWK	bel_P0_m_F1i	0.00371	Input
11_58990684_+	0.478261	PWK	bel_P0_m_F1i	-0.187938	Input
1_159344985_+	0.410256	PWK	bel_P0_m_F1i	-0.134394	Input
1_159345024_+	0.388889	PWK	bel_P0_m_F1i	-0.12963	Input
1_159345031_+	0.371429	PWK	bel_P0_m_F1i	-0.11217	Input
11_59455909_+	0.6	C57	bel_P0_m_F1i	-0.070588	Input
11_59486985_-	0.4375	PWK	bel_P0_m_F1i	-0.055147	Input
11_59487023_-	0.413793	PWK	bel_P0_m_F1i	-0.024904	Input
11_59487149_-	0.4	PWK	bel_P0_m_F1i	0	Input
11_59487160_-	0.458333	PWK	bel_P0_m_F1i	-0.054293	Input
11_5970171_-	0.714286	C57	bel_P0_m_F1i	0.135714	Input
11_5970186_-	0.688889	C57	bel_P0_m_F1i	0.144444	Input
11_59752642_+	0.52	C57	bel_P0_m_F1i	-0.029434	Input
11_59752720_+	0.493827	PWK	bel_P0_m_F1i	-0.02831	Input
11_59752855_+	0.421053	PWK	bel_P0_m_F1i	0.103537	Input
11_59775631_+	0.555556	C57	bel_P0_m_F1i	-0.103943	Input
11_59775686_+	0.496403	PWK	bel_P0_m_F1i	-0.100177	Input
11_59775710_+	0.518868	C57	bel_P0_m_F1i	-0.134253	Input
11_59791949_-	0.518519	C57	bel_P0_m_F1i	0.001481	Input
11_59792489_-	0.432432	PWK	bel_P0_m_F1i	0.222539	Input
11_59876003_+	0.454545	PWK	bel_P0_m_F1i	-0.071566	Input
11_59876067_+	0.455696	PWK	bel_P0_m_F1i	-0.027125	Input
11_60185651_+	0.555556	C57	bel_P0_m_F1i	0.087301	Input
11_60186166_+	0.333333	PWK	bel_P0_m_F1i	0.086022	Input
11_60187606_+	0.446429	PWK	bel_P0_m_F1i	0.041376	Input
11_60187615_+	0.470588	PWK	bel_P0_m_F1i	0.013884	Input
11_60187688_+	0.415094	PWK	bel_P0_m_F1i	0.04227	Input
11_60187726_+	0.396226	PWK	bel_P0_m_F1i	0.076501	Input
11_60188128_+	0.6	C57	bel_P0_m_F1i	-0.06875	Input
11_60189283_+	0.52381	C57	bel_P0_m_F1i	0.003968	Input
[truncated: 63,536 more rows]
