# Supplementary material for: Sequence and parent-of-origin dependent m6A contribute to allele-specific gene expression
Source: EMBO J. 2025 Jun 3;44(14):4120–49. doi: 10.1038/s44318-025-00476-3 (PMC12264043; doi:10.1038/s44318-025-00476-3)
Supplement: Supplementary file 8 — Source data Fig. 4 [file 44318_2025_476_MOESM8_ESM.zip › Figure 4/4D/EMBOJ-2024-118564_SourceDataForFigure4D.xls]

## Sheet: allelic_m6a_imbalance_level
site	allelic_imbalance_level	high_conf_preference	sample_type
1_132357227_-	0.43	C57	input
1_132937099_+	0.54	C57	input
1_136175565_+	0.51	PWK	input
1_136176011_+	0.5	C57	input
1_136176029_+	0.51	C57	input
1_158689330_+	0.5	C57	input
1_158689394_+	0.51	C57	input
1_158689953_+	0.42	C57	input
1_158690000_+	0.44	C57	input
1_158690053_+	0.54	C57	input
1_158690093_+	0.68	C57	input
1_165592565_-	0.53	C57	input
1_20934864_+	0.51	PWK	input
1_20938233_+	0.3	C57	input
1_20938241_+	0.31	C57	input
1_34589770_+	0.5	C57	input
1_38864064_-	0.57	C57	input
1_38864072_-	0.58	C57	input
1_38865010_-	0.57	PWK	input
1_38865086_-	0.55	PWK	input
1_38865109_-	0.5	PWK	input
1_38865117_-	0.48	PWK	input
1_42696622_+	0.45	C57	input
1_72859016_-	0.62	PWK	input
1_90612471_+	0.48	PWK	input
1_90612502_+	0.48	PWK	input
1_90612507_+	0.47	PWK	input
1_90612514_+	0.45	PWK	input
1_93622166_-	0.43	C57	input
10_110944216_-	0.69	PWK	input
10_112927384_-	0.7	C57	input
10_117215489_-	0.57	C57	input
10_117215543_-	0.59	C57	input
10_123265259_+	0.54	PWK	input
10_127605549_-	0.5	PWK	input
10_29197259_+	0.55	PWK	input
10_29197269_+	0.55	PWK	input
10_43021831_-	0.44	C57	input
10_43021851_-	0.45	C57	input
10_43022260_-	0.43	C57	input
10_43582929_+	0.51	PWK	input
10_52438489_+	0.52	C57	input
10_60131596_+	0.74	PWK	input
10_61693178_+	0.49	C57	input
10_61693184_+	0.51	C57	input
10_70024259_+	0.82	PWK	input
10_70024269_+	0.83	PWK	input
10_70024284_+	0.84	PWK	input
10_70024286_+	0.84	PWK	input
10_76207405_-	0.56	C57	input
10_78187758_-	0.43	C57	input
10_79675974_+	0.51	C57	input
10_79675989_+	0.49	C57	input
10_80131063_-	0.52	C57	input
10_80131068_-	0.52	C57	input
10_80149907_+	0.45	C57	input
10_80149941_+	0.47	C57	input
10_80149963_+	0.5	C57	input
10_80189227_+	0.59	C57	input
10_80316214_+	0.51	PWK	input
10_80316312_+	0.51	PWK	input
10_80316677_+	0.52	C57	input
10_80316692_+	0.52	C57	input
10_80615173_+	0.58	PWK	input
10_81123793_+	0.49	C57	input
10_81461068_-	0.57	C57	input
10_81461105_-	0.51	C57	input
10_81461115_-	0.51	C57	input
10_81461125_-	0.52	C57	input
10_86051033_-	0.61	C57	input
10_86051648_-	0.52	C57	input
10_86051713_-	0.53	C57	input
10_86051736_-	0.51	C57	input
10_86051766_-	0.48	C57	input
10_86052944_-	0.54	PWK	input
10_86052976_-	0.52	PWK	input
10_86054439_-	0.6	PWK	input
10_86054468_-	0.62	PWK	input
10_89805982_+	0.54	PWK	input
11_115430671_+	0.54	PWK	input
11_115431144_+	0.45	C57	input
11_116288626_-	0.39	PWK	input
11_116288811_-	0.37	PWK	input
11_116985879_+	0.56	C57	input
11_116985965_+	0.56	C57	input
11_119898454_+	0.49	PWK	input
11_120104899_-	0.51	C57	input
11_120374266_-	0.41	C57	input
11_120374342_-	0.42	C57	input
11_120781014_-	0.46	PWK	input
11_120781032_-	0.45	PWK	input
11_12237859_-	0.44	C57	input
11_17078590_+	0.42	C57	input
11_17078603_+	0.43	C57	input
11_20303639_-	0.62	C57	input
11_20303666_-	0.6	C57	input
11_20303670_-	0.6	C57	input
11_20303685_-	0.6	C57	input
11_20303717_-	0.61	C57	input
11_20303720_-	0.6	C57	input
11_21148496_+	0.47	C57	input
11_21148511_+	0.46	C57	input
11_28576783_-	0.51	PWK	input
11_28576794_-	0.52	PWK	input
11_28576803_-	0.52	PWK	input
11_29707049_+	0.56	C57	input
11_3640445_-	0.36	C57	input
11_3640450_-	0.38	C57	input
11_3640485_-	0.47	C57	input
11_43446185_+	0.52	PWK	input
11_43446191_+	0.56	PWK	input
11_50119824_+	0.59	PWK	input
11_50815856_-	0.43	C57	input
11_51977053_+	0.64	PWK	input
11_51977095_+	0.59	PWK	input
11_58060451_+	0.45	C57	input
11_58060496_+	0.46	C57	input
11_61152823_-	0.46	PWK	input
11_61152837_-	0.46	PWK	input
11_61152901_-	0.49	PWK	input
11_7172365_+	0.61	C57	input
11_7172385_+	0.56	C57	input
11_7172395_+	0.57	C57	input
11_77978250_+	0.36	C57	input
11_79578611_+	0.48	C57	input
11_87121995_+	0.48	PWK	input
11_97718367_-	0.45	C57	input
11_97718405_-	0.44	C57	input
11_97718426_-	0.46	C57	input
11_97718566_-	0.47	C57	input
12_102561761_+	0.49	C57	input
12_105488558_+	0.51	PWK	input
12_108205961_-	0.38	C57	input
12_108205982_-	0.36	C57	input
12_110666698_+	0.5	C57	input
12_110666782_+	0.47	C57	input
12_111293297_-	0.49	PWK	input
12_11326287_-	0.53	C57	input
12_11326320_-	0.53	C57	input
12_3962899_-	0.5	C57	input
12_3962909_-	0.51	C57	input
12_3963013_-	0.5	C57	input
12_3966200_-	0.52	C57	input
12_3966227_-	0.57	C57	input
12_41452654_-	0.38	C57	input
12_4248077_-	0.59	PWK	input
12_53141741_+	0.45	C57	input
12_53141786_+	0.45	C57	input
12_53142148_+	0.57	PWK	input
12_70466146_+	0.59	PWK	input
12_72304272_-	0.49	C57	input
12_72794237_+	0.5	C57	input
12_72794272_+	0.51	C57	input
12_72794274_+	0.52	C57	input
12_81198972_-	0.72	PWK	input
12_81996282_+	0.5	PWK	input
12_81996312_+	0.56	PWK	input
12_81996381_+	0.62	PWK	input
12_85136046_-	0.54	PWK	input
12_86288961_+	0.48	C57	input
12_86883217_-	0.49	C57	input
12_86883291_-	0.48	C57	input
13_104024872_-	0.46	PWK	input
13_19150688_+	0.47	PWK	input
13_30541046_-	0.51	C57	input
13_30541102_-	0.51	C57	input
13_30541118_-	0.52	C57	input
13_34180633_-	0.58	PWK	input
13_34180666_-	0.54	PWK	input
13_34180953_-	0.55	PWK	input
13_34180963_-	0.54	PWK	input
13_51424595_-	0.82	C57	input
13_54107257_+	0.55	PWK	input
13_54590939_+	0.54	PWK	input
13_54590959_+	0.54	PWK	input
13_54590984_+	0.52	PWK	input
13_54591024_+	0.54	PWK	input
13_54737377_-	0.51	C57	input
13_54737397_-	0.52	C57	input
13_54737502_-	0.52	C57	input
13_54740383_-	0.43	C57	input
13_54740401_-	0.43	C57	input
13_54740452_-	0.43	C57	input
13_54740524_-	0.42	C57	input
13_55313359_+	0.54	PWK	input
13_55699921_+	0.57	PWK	input
13_55699953_+	0.57	PWK	input
13_55700050_+	0.54	PWK	input
13_69815720_+	0.53	C57	input
13_69815771_+	0.52	C57	input
13_69815818_+	0.53	C57	input
13_97126894_+	0.43	C57	input
13_97250632_+	0.54	PWK	input
13_97250664_+	0.55	PWK	input
13_97250678_+	0.55	PWK	input
14_111681491_+	0.42	C57	input
14_121282748_+	0.43	C57	input
14_28475923_+	0.46	PWK	input
14_28475954_+	0.41	PWK	input
14_30041960_-	0.43	C57	input
14_52198434_-	0.67	C57	input
14_52311887_-	0.52	C57	input
14_54650513_-	0.51	C57	input
14_54650539_-	0.52	C57	input
14_63523964_-	0.48	PWK	input
14_70978917_+	0.61	PWK	input
15_100478079_+	0.57	PWK	input
15_36479003_-	0.45	PWK	input
15_36479093_-	0.49	PWK	input
15_36479115_-	0.5	PWK	input
15_37366373_-	0.62	PWK	input
15_37366636_-	0.53	C57	input
15_37366644_-	0.49	C57	input
15_37366674_-	0.48	C57	input
15_37367648_-	0.49	C57	input
15_38950342_+	0.53	PWK	input
15_38950355_+	0.53	PWK	input
15_38950438_+	0.51	PWK	input
15_38950457_+	0.49	PWK	input
15_58455443_+	0.59	PWK	input
15_63930520_-	0.62	PWK	input
15_75619042_+	0.5	PWK	input
15_81475621_+	0.52	C57	input
15_81950067_+	0.51	PWK	input
15_82204105_+	0.49	C57	input
15_84948210_-	0.51	C57	input
15_89167227_-	0.51	C57	input
15_89288838_-	0.43	C57	input
15_89288918_-	0.49	C57	input
15_89457427_+	0.57	PWK	input
15_90227632_+	0.55	PWK	input
16_10743987_+	0.3	C57	input
16_17573112_-	0.39	C57	input
16_17575812_-	0.56	C57	input
16_18249728_+	0.44	C57	input
16_18249730_+	0.45	C57	input
16_18249736_+	0.44	C57	input
16_28828871_-	0.56	PWK	input
16_30514084_-	0.66	PWK	input
16_30514098_-	0.63	PWK	input
16_30514114_-	0.61	PWK	input
16_31456721_+	0.55	PWK	input
16_31947936_-	0.58	PWK	input
16_31947982_-	0.59	PWK	input
16_31948013_-	0.61	PWK	input
16_31948043_-	0.6	PWK	input
16_36034336_+	0.42	C57	input
16_84955293_-	0.48	C57	input
16_84955335_-	0.48	C57	input
16_8660390_-	0.48	C57	input
16_91563144_+	0.47	C57	input
16_94442801_+	0.49	C57	input
16_94442881_+	0.5	C57	input
16_94442914_+	0.48	C57	input
16_94442921_+	0.48	C57	input
16_94442941_+	0.48	C57	input
16_94498287_-	0.78	C57	input
16_94498636_-	0.42	C57	input
16_94498643_-	0.39	C57	input
16_96156049_+	0.54	C57	input
17_12975367_-	0.7	C57	input
17_25883600_-	0.66	PWK	input
17_28971915_-	0.61	PWK	input
17_28972060_-	0.7	PWK	input
17_46302647_+	0.53	PWK	input
17_46302653_+	0.51	PWK	input
17_46928754_-	0.49	PWK	input
17_46928781_-	0.53	PWK	input
17_56402358_+	0.47	C57	input
17_57081015_-	0.48	C57	input
17_57081068_-	0.49	C57	input
17_57081091_-	0.48	C57	input
17_57081132_-	0.45	C57	input
17_91089011_-	0.49	PWK	input
18_12156187_+	0.42	PWK	input
18_24601505_-	0.46	C57	input
18_25138792_-	0.51	PWK	input
18_25138840_-	0.51	PWK	input
18_25138878_-	0.57	PWK	input
18_25478533_-	0.51	PWK	input
18_25478558_-	0.51	PWK	input
18_34318507_+	0.52	PWK	input
18_34846618_+	0.54	PWK	input
18_37808534_+	0.53	PWK	input
18_37808546_+	0.51	PWK	input
18_58677955_+	0.51	C57	input
18_60713015_-	0.43	C57	input
18_61715904_-	0.49	PWK	input
18_63777783_+	0.53	PWK	input
18_63777802_+	0.49	PWK	input
18_63777903_+	0.48	PWK	input
19_16385186_+	0.54	C57	input
19_16385239_+	0.53	C57	input
19_16385245_+	0.54	C57	input
19_16385254_+	0.55	C57	input
19_42075227_-	0.58	C57	input
19_42121126_+	0.42	C57	input
19_42121224_+	0.38	C57	input
19_43500182_-	0.48	C57	input
19_44303266_+	0.49	C57	input
19_44303306_+	0.47	C57	input
19_44303341_+	0.48	C57	input
19_44304355_+	0.56	PWK	input
19_44305713_+	0.66	PWK	input
19_44305729_+	0.66	PWK	input
19_44305775_+	0.67	PWK	input
19_44305970_+	0.52	PWK	input
19_44305984_+	0.51	PWK	input
19_47024882_+	0.56	C57	input
19_47024959_+	0.57	C57	input
19_47024961_+	0.57	C57	input
19_47257508_+	0.33	C57	input
19_5647662_+	0.48	PWK	input
19_57033766_-	0.45	PWK	input
19_57033793_-	0.47	PWK	input
19_57037147_-	0.51	C57	input
19_57037167_-	0.52	C57	input
19_57037192_-	0.52	C57	input
19_58796778_-	0.57	C57	input
19_58796819_-	0.57	C57	input
19_58796881_-	0.62	C57	input
19_8978175_+	0.66	C57	input
2_102789570_+	0.5	C57	input
2_102789609_+	0.53	C57	input
2_102789637_+	0.51	C57	input
2_102789789_+	0.46	C57	input
2_102789804_+	0.45	C57	input
2_102789915_+	0.43	C57	input
2_102789983_+	0.41	C57	input
2_102790023_+	0.38	C57	input
2_102790038_+	0.39	C57	input
2_118793504_+	0.53	PWK	input
2_118793510_+	0.53	PWK	input
2_118793581_+	0.49	PWK	input
2_118793623_+	0.52	PWK	input
2_118793639_+	0.53	PWK	input
2_118793691_+	0.53	PWK	input
2_119600335_+	0.48	C57	input
2_119600407_+	0.46	C57	input
2_121215810_-	0.43	C57	input
2_124664756_+	0.41	C57	input
2_124664762_+	0.4	C57	input
2_128611273_-	0.6	PWK	input
2_128852149_+	0.44	PWK	input
2_130708930_-	0.47	PWK	input
2_130708938_-	0.47	PWK	input
2_131026257_+	0.63	PWK	input
2_131026313_+	0.64	PWK	input
2_131026328_+	0.65	PWK	input
2_131996227_-	0.61	PWK	input
2_131996299_-	0.56	PWK	input
2_131996366_-	0.64	PWK	input
2_131996368_-	0.62	PWK	input
2_138283709_+	0.47	C57	input
2_138283723_+	0.46	C57	input
2_138283750_+	0.49	C57	input
2_151594102_-	0.4	C57	input
2_153317063_+	0.56	PWK	input
2_156567455_+	0.5	PWK	input
2_157016330_-	0.42	C57	input
2_157016337_-	0.42	C57	input
2_157018260_-	0.45	PWK	input
2_179896782_+	0.53	PWK	input
2_180259374_-	0.37	C57	input
2_180259378_-	0.36	C57	input
2_180259402_-	0.36	C57	input
2_180259456_-	0.35	C57	input
2_20849610_-	0.47	PWK	input
2_20849790_-	0.49	PWK	input
2_26636179_+	0.48	C57	input
2_26892083_-	0.37	C57	input
2_28552172_+	0.58	PWK	input
2_30822841_+	0.41	PWK	input
2_31292654_+	0.35	C57	input
2_33137435_-	0.61	PWK	input
2_33137489_-	0.58	PWK	input
2_33137564_-	0.57	PWK	input
2_34805904_-	0.48	PWK	input
2_49771692_+	0.46	C57	input
2_83879695_+	0.52	C57	input
2_83879703_+	0.51	C57	input
2_83879712_+	0.53	C57	input
2_83879723_+	0.53	C57	input
2_91676226_-	0.47	C57	input
2_91918390_+	0.57	PWK	input
3_116489149_-	0.53	PWK	input
3_116489201_-	0.53	PWK	input
3_124321513_+	0.54	PWK	input
3_126943533_-	0.52	PWK	input
3_126943544_-	0.53	PWK	input
3_144688502_-	0.67	PWK	input
3_144688514_-	0.67	PWK	input
3_144688545_-	0.63	PWK	input
3_144688575_-	0.66	PWK	input
3_146731802_-	0.46	PWK	input
3_152787238_+	0.55	C57	input
3_152787247_+	0.54	C57	input
3_86786829_-	0.58	PWK	input
3_86786839_-	0.59	PWK	input
3_88351168_+	0.47	C57	input
3_88351180_+	0.48	C57	input
3_88908315_+	0.47	C57	input
3_89756032_-	0.63	PWK	input
3_89756050_-	0.62	PWK	input
3_89756205_-	0.58	PWK	input
3_96560803_+	0.53	C57	input
3_96560817_+	0.54	C57	input
3_96560878_+	0.6	C57	input
4_106662808_-	0.62	C57	input
4_106662827_-	0.63	C57	input
4_107874114_+	0.54	PWK	input
4_107874152_+	0.59	PWK	input
4_107874169_+	0.61	PWK	input
4_107874174_+	0.62	PWK	input
4_107874185_+	0.64	PWK	input
4_108719613_-	0.45	PWK	input
4_118414875_+	0.45	C57	input
4_120892686_+	0.52	PWK	input
4_125711782_+	0.63	PWK	input
4_126613754_+	0.67	PWK	input
4_127194886_+	0.41	C57	input
4_127194926_+	0.44	C57	input
4_128910744_+	0.49	C57	input
4_128910757_+	0.49	C57	input
4_128910763_+	0.53	C57	input
4_128910769_+	0.52	C57	input
4_128910848_+	0.52	C57	input
4_128911046_+	0.59	C57	input
4_128911054_+	0.57	C57	input
4_128911102_+	0.5	C57	input
4_133294003_-	0.56	PWK	input
4_134526373_-	0.48	C57	input
4_134526391_-	0.5	C57	input
4_134526393_-	0.5	C57	input
4_134526398_-	0.5	C57	input
4_134526411_-	0.49	C57	input
4_134538173_-	0.6	PWK	input
4_136654709_-	0.41	C57	input
4_137656537_+	0.56	PWK	input
4_137656548_+	0.56	PWK	input
4_137657342_+	0.49	PWK	input
4_137657350_+	0.5	PWK	input
4_137657359_+	0.52	PWK	input
4_138457488_+	0.72	C57	input
4_138457647_+	0.55	C57	input
4_138457651_+	0.56	C57	input
4_152284145_+	0.51	C57	input
4_152387023_+	0.41	C57	input
4_155157311_-	0.55	PWK	input
4_155557561_+	0.63	PWK	input
4_155557582_+	0.62	PWK	input
4_156185678_-	0.51	PWK	input
4_21994471_+	0.56	PWK	input
4_21994492_+	0.55	PWK	input
4_21994506_+	0.53	PWK	input
4_41519081_-	0.56	PWK	input
4_42943135_+	0.55	C57	input
4_42943150_+	0.55	C57	input
4_42957638_+	0.39	C57	input
4_42957682_+	0.43	C57	input
4_43415058_+	0.48	C57	input
4_45398873_-	0.55	PWK	input
4_45398930_-	0.55	PWK	input
4_47470301_-	0.57	PWK	input
4_47470310_-	0.58	PWK	input
4_47470593_-	0.54	PWK	input
4_49585597_-	0.64	C57	input
4_49585610_-	0.59	C57	input
4_49585629_-	0.56	C57	input
4_49587067_-	0.43	PWK	input
4_49587076_-	0.43	PWK	input
4_62394255_-	0.5	C57	input
4_62394260_-	0.49	C57	input
4_62394267_-	0.49	C57	input
4_62394279_-	0.5	C57	input
4_64016935_-	0.49	PWK	input
5_110170974_+	0.61	PWK	input
5_111288497_+	0.38	C57	input
5_111288506_+	0.4	C57	input
5_112214715_-	0.48	C57	input
5_112214719_-	0.48	C57	input
5_112214741_-	0.49	C57	input
5_112214772_-	0.47	C57	input
5_112220108_-	0.52	C57	input
5_112391823_-	0.42	C57	input
5_112391880_-	0.47	C57	input
5_112421274_-	0.5	C57	input
5_117377936_+	0.46	C57	input
5_117377972_+	0.44	C57	input
5_123530890_-	0.49	C57	input
5_124119835_-	0.5	PWK	input
5_125017417_-	0.41	C57	input
5_125454728_+	0.6	PWK	input
5_125454746_+	0.6	PWK	input
5_134490429_-	0.54	C57	input
5_134490439_-	0.54	C57	input
5_134490510_-	0.52	C57	input
5_134490674_-	0.66	C57	input
5_134490694_-	0.59	C57	input
5_134490771_-	0.49	C57	input
5_135408263_-	0.64	PWK	input
5_135408302_-	0.64	PWK	input
5_135909120_-	0.54	PWK	input
5_135909200_-	0.5	PWK	input
5_135909274_-	0.52	PWK	input
5_135910763_-	0.54	C57	input
5_138457337_+	0.57	C57	input
5_138809527_+	0.46	PWK	input
5_138809534_+	0.45	PWK	input
5_138809541_+	0.45	PWK	input
5_139272989_-	0.56	PWK	input
5_139273002_-	0.56	PWK	input
5_140623374_-	0.56	PWK	input
5_140758752_-	0.49	C57	input
5_140758814_-	0.48	C57	input
5_140758899_-	0.52	C57	input
5_143901948_+	0.6	PWK	input
5_144859156_+	0.46	C57	input
5_144859205_+	0.45	C57	input
5_144859216_+	0.47	C57	input
5_144859241_+	0.46	C57	input
5_29675268_+	0.52	PWK	input
5_29675635_+	0.51	PWK	input
5_3641438_-	0.57	PWK	input
5_3641449_-	0.57	PWK	input
5_36615716_-	0.41	C57	input
5_38527528_-	0.54	PWK	input
5_43758346_-	0.37	C57	input
5_73559919_+	0.41	C57	input
5_73559945_+	0.43	C57	input
5_73559963_+	0.48	C57	input
5_75195519_+	0.54	C57	input
5_81794369_+	0.4	C57	input
5_81794387_+	0.42	C57	input
5_81794439_+	0.4	C57	input
5_92444241_-	0.52	PWK	input
5_92444251_-	0.52	PWK	input
6_107567300_+	0.35	C57	input
6_107567831_+	0.47	C57	input
6_107567865_+	0.52	C57	input
6_107567871_+	0.51	C57	input
6_112718355_-	0.48	C57	input
6_113171745_-	0.51	C57	input
6_113171849_-	0.48	C57	input
6_113171864_-	0.47	C57	input
6_113389262_+	0.45	C57	input
6_113389325_+	0.45	C57	input
6_122456212_-	0.58	PWK	input
6_122456237_-	0.62	PWK	input
6_122456459_-	0.5	PWK	input
6_124841517_-	0.37	C57	input
6_129541198_+	0.49	C57	input
6_129541281_+	0.46	C57	input
6_13084379_+	0.39	PWK	input
6_13084409_+	0.41	PWK	input
6_13084492_+	0.46	PWK	input
6_133105770_+	0.55	PWK	input
6_143205264_+	0.66	C57	input
6_143205475_+	0.5	C57	input
6_23001919_+	0.51	C57	input
6_23001940_+	0.5	C57	input
6_23001954_+	0.49	C57	input
6_23002593_+	0.57	PWK	input
6_23002633_+	0.58	PWK	input
6_35261557_+	0.48	C57	input
6_42686748_-	0.48	C57	input
6_5159846_+	0.56	PWK	input
6_5159881_+	0.56	PWK	input
6_5159897_+	0.59	PWK	input
6_71807976_+	0.5	PWK	input
6_72142439_+	0.56	PWK	input
6_84619596_-	0.42	C57	input
6_84619613_-	0.43	C57	input
6_86369807_+	0.51	PWK	input
6_87912947_+	0.45	PWK	input
6_87913007_+	0.44	PWK	input
6_87913024_+	0.46	PWK	input
6_99694271_+	0.55	PWK	input
6_99694325_+	0.51	PWK	input
6_99694348_+	0.49	PWK	input
7_105636167_-	0.71	PWK	input
7_109736060_-	0.38	C57	input
7_109736075_-	0.42	C57	input
7_110308614_-	0.64	C57	input
7_110308665_-	0.71	C57	input
7_110308850_-	0.6	C57	input
7_118434290_-	0.51	PWK	input
7_127193689_-	0.55	C57	input
7_127194537_-	0.41	C57	input
7_127559948_+	0.51	PWK	input
7_127559987_+	0.52	PWK	input
7_138836897_-	0.49	C57	input
7_16886903_+	0.46	C57	input
7_28459919_+	0.37	C57	input
7_28459953_+	0.4	C57	input
7_44250890_+	0.49	C57	input
7_44250928_+	0.47	C57	input
7_44251615_+	0.61	C57	input
7_44251641_+	0.57	C57	input
7_44251647_+	0.57	C57	input
7_4426470_-	0.6	PWK	input
7_44829923_+	0.52	PWK	input
7_44830401_+	0.73	C57	input
7_44854791_+	0.48	C57	input
7_46823069_+	0.63	PWK	input
7_4992932_-	0.62	PWK	input
7_4992933_-	0.63	PWK	input
7_55979272_-	0.42	C57	input
7_55979288_-	0.38	C57	input
7_55979312_-	0.37	C57	input
7_64695885_+	0.53	PWK	input
7_64695903_+	0.57	PWK	input
7_80350723_-	0.59	PWK	input
7_80351580_-	0.5	PWK	input
7_80351626_-	0.53	PWK	input
7_80351636_-	0.56	PWK	input
7_80351655_-	0.56	PWK	input
7_81885685_-	0.42	PWK	input
7_81885713_-	0.45	PWK	input
7_84110077_-	0.41	C57	input
7_84110187_-	0.39	C57	input
7_93080862_+	0.57	PWK	input
8_10570458_+	0.52	PWK	input
8_10570479_+	0.52	PWK	input
8_106197182_+	0.41	C57	input
8_106197205_+	0.39	C57	input
8_107058485_+	0.31	C57	input
8_107058533_+	0.33	C57	input
8_107412824_-	0.5	PWK	input
8_109672244_-	0.64	PWK	input
8_109672258_-	0.62	PWK	input
8_110739258_+	0.47	C57	input
8_110970346_+	0.49	C57	input
8_111623506_+	0.62	C57	input
8_111624490_+	0.53	PWK	input
8_112018659_+	0.4	PWK	input
8_112018686_+	0.44	PWK	input
8_112018705_+	0.45	PWK	input
8_112018782_+	0.48	PWK	input
8_112018805_+	0.52	PWK	input
8_116957532_+	0.59	PWK	input
8_116959330_+	0.5	PWK	input
8_11833097_+	0.44	C57	input
8_11833176_+	0.47	C57	input
8_119562271_-	0.53	PWK	input
8_119562277_-	0.53	PWK	input
8_122891875_-	0.55	PWK	input
8_123204706_-	0.59	C57	input
8_123205400_-	0.53	PWK	input
8_123205434_-	0.52	PWK	input
8_123205531_-	0.47	PWK	input
8_123205594_-	0.68	PWK	input
8_123506582_-	0.5	C57	input
8_124794094_+	0.51	C57	input
8_124830011_+	0.49	C57	input
8_124830060_+	0.5	C57	input
8_46639044_+	0.66	PWK	input
8_46639350_+	0.6	PWK	input
8_47288602_-	0.4	C57	input
8_70107557_-	0.52	PWK	input
8_70107565_-	0.54	PWK	input
8_85539124_-	0.58	PWK	input
8_85539132_-	0.56	PWK	input
8_85539243_-	0.57	PWK	input
9_104047529_-	0.63	C57	input
9_104047538_-	0.59	C57	input
9_104047547_-	0.56	C57	input
9_108110317_-	0.4	C57	input
9_108392189_+	0.51	C57	input
9_108392201_+	0.53	C57	input
9_108463536_+	0.56	C57	input
9_108463549_+	0.58	C57	input
9_109118643_+	0.47	PWK	input
9_110247294_+	0.47	C57	input
9_110247336_+	0.45	C57	input
9_110247372_+	0.45	C57	input
9_110387131_-	0.42	PWK	input
9_110573898_+	0.49	PWK	input
9_111272930_+	0.46	C57	input
9_111272968_+	0.46	C57	input
9_111273010_+	0.46	C57	input
9_114723916_+	0.58	PWK	input
9_114723919_+	0.57	PWK	input
9_119462923_+	0.71	PWK	input
9_121474707_+	0.54	PWK	input
9_121474715_+	0.54	PWK	input
9_15007951_-	0.64	PWK	input
9_26759288_+	0.5	PWK	input
9_26759356_+	0.49	PWK	input
9_26759491_+	0.49	PWK	input
9_26759549_+	0.49	PWK	input
9_26759595_+	0.47	PWK	input
9_26761117_+	0.64	PWK	input
9_28922192_+	0.42	C57	input
9_28922214_+	0.42	C57	input
9_28922239_+	0.42	C57	input
9_28922247_+	0.43	C57	input
9_28994982_-	0.54	PWK	input
9_35035846_+	0.44	C57	input
9_35036053_+	0.42	C57	input
9_35036094_+	0.41	C57	input
9_40783849_+	0.4	PWK	input
9_40783864_+	0.43	PWK	input
9_57061149_+	0.49	C57	input
9_57061159_+	0.5	C57	input
9_79769431_-	0.47	C57	input
9_95404677_-	0.46	C57	input
1_158689953_+	0.47	C57	input
1_158690000_+	0.46	C57	input
1_16344706_-	0.49	C57	input
1_16344729_-	0.52	C57	input
1_16344750_-	0.54	C57	input
1_172172688_+	0.53	PWK	input
1_20937223_+	0.49	PWK	input
1_20937251_+	0.48	PWK	input
1_20937479_+	0.46	PWK	input
1_20938241_+	0.44	C57	input
1_38864064_-	0.39	C57	input
1_38864072_-	0.45	C57	input
1_38864786_-	0.5	C57	input
1_38864858_-	0.49	C57	input
1_38864986_-	0.56	PWK	input
1_38865010_-	0.55	PWK	input
1_38865086_-	0.58	PWK	input
1_38865109_-	0.55	PWK	input
1_38865117_-	0.53	PWK	input
1_7169710_+	0.57	PWK	input
1_90612514_+	0.51	PWK	input
10_110944211_-	0.6	PWK	input
10_110944216_-	0.61	PWK	input
10_112927384_-	0.66	C57	input
10_117215489_-	0.53	C57	input
10_34300923_+	0.56	C57	input
10_34300933_+	0.56	C57	input
10_60131596_+	0.79	PWK	input
10_60133246_+	0.57	C57	input
10_62108843_-	0.47	C57	input
10_70024284_+	0.77	PWK	input
10_70024286_+	0.77	PWK	input
10_79675974_+	0.5	C57	input
10_79675989_+	0.5	C57	input
10_80131063_-	0.52	C57	input
10_80131068_-	0.52	C57	input
10_80131099_-	0.5	C57	input
10_80316214_+	0.49	PWK	input
10_80316312_+	0.54	PWK	input
10_80316349_+	0.51	PWK	input
10_80316369_+	0.55	PWK	input
10_80316677_+	0.53	C57	input
10_80316692_+	0.53	C57	input
10_81461125_-	0.55	C57	input
10_82896292_+	0.57	PWK	input
10_86834379_+	0.51	PWK	input
11_102939686_-	0.29	C57	input
11_115430671_+	0.58	PWK	input
11_115430778_+	0.49	PWK	input
11_115430856_+	0.53	PWK	input
11_115430872_+	0.52	PWK	input
11_116338605_-	0.57	PWK	input
11_116338643_-	0.56	PWK	input
11_116985965_+	0.49	C57	input
11_120610367_-	0.86	C57	input
11_120780983_-	0.46	PWK	input
11_120780995_-	0.45	PWK	input
11_120781014_-	0.5	PWK	input
11_120781032_-	0.48	PWK	input
11_17078590_+	0.47	C57	input
11_20303639_-	0.6	C57	input
11_20303670_-	0.59	C57	input
11_20303685_-	0.6	C57	input
11_20303717_-	0.61	C57	input
11_20303720_-	0.6	C57	input
11_50171831_+	0.41	C57	input
11_51977095_+	0.61	PWK	input
11_58060451_+	0.49	C57	input
11_58060496_+	0.5	C57	input
11_61152823_-	0.45	PWK	input
11_61152837_-	0.46	PWK	input
11_65689783_-	0.5	PWK	input
11_65689798_-	0.53	PWK	input
11_71759687_+	0.42	C57	input
11_77864907_+	0.52	C57	input
11_87227350_-	0.4	C57	input
11_98800191_+	0.56	PWK	input
11_98800204_+	0.57	PWK	input
12_108539143_+	0.58	PWK	input
12_110666782_+	0.51	C57	input
12_11326287_-	0.54	C57	input
12_11326320_-	0.55	C57	input
12_3962899_-	0.5	C57	input
12_3962909_-	0.52	C57	input
12_3966332_-	0.77	PWK	input
12_41453697_-	0.45	C57	input
12_41453703_-	0.47	C57	input
12_53142214_+	0.58	PWK	input
12_81996274_+	0.62	PWK	input
12_81996282_+	0.61	PWK	input
13_34180633_-	0.62	PWK	input
13_54107257_+	0.55	PWK	input
13_54107276_+	0.51	PWK	input
13_54590959_+	0.54	PWK	input
13_54590984_+	0.54	PWK	input
13_54591024_+	0.51	PWK	input
13_54737377_-	0.55	C57	input
13_54737397_-	0.52	C57	input
13_54740383_-	0.56	C57	input
13_54740401_-	0.55	C57	input
13_96650407_-	0.59	PWK	input
13_96650431_-	0.57	PWK	input
14_31176801_-	0.57	PWK	input
14_31176831_-	0.59	PWK	input
14_63142701_+	0.53	C57	input
14_63142841_+	0.48	C57	input
14_63523964_-	0.58	PWK	input
15_36479003_-	0.49	PWK	input
15_36479093_-	0.55	PWK	input
15_36479115_-	0.53	PWK	input
15_37366644_-	0.49	C57	input
15_37366674_-	0.48	C57	input
15_37366860_-	0.46	C57	input
15_57871289_-	0.76	PWK	input
15_74750672_-	0.51	PWK	input
15_74750682_-	0.5	PWK	input
15_74751180_-	0.62	PWK	input
15_74751182_-	0.62	PWK	input
15_74751195_-	0.66	PWK	input
15_76070308_-	0.46	C57	input
15_84554746_-	0.53	PWK	input
16_31947936_-	0.67	PWK	input
16_31947982_-	0.65	PWK	input
16_31948013_-	0.64	PWK	input
16_8660390_-	0.42	C57	input
17_34119512_-	0.47	C57	input
17_34119543_-	0.47	C57	input
17_51739677_-	0.43	C57	input
17_57081068_-	0.49	C57	input
17_57081091_-	0.48	C57	input
17_57081132_-	0.47	C57	input
18_25478533_-	0.53	PWK	input
18_25478558_-	0.55	PWK	input
18_31946512_-	0.42	C57	input
18_34317908_+	0.47	C57	input
18_34318507_+	0.58	PWK	input
18_34846618_+	0.5	PWK	input
18_34847172_+	0.57	PWK	input
18_34847307_+	0.53	PWK	input
18_36766645_-	0.63	PWK	input
18_37808534_+	0.54	PWK	input
18_37808546_+	0.53	PWK	input
18_47247792_-	0.55	PWK	input
18_62997029_+	0.51	PWK	input
18_63777903_+	0.58	PWK	input
18_80212411_+	0.64	PWK	input
18_80212420_+	0.64	PWK	input
18_82584465_+	0.53	C57	input
19_16385239_+	0.6	C57	input
19_16385245_+	0.59	C57	input
19_16385254_+	0.58	C57	input
19_44303266_+	0.52	C57	input
19_44303306_+	0.58	C57	input
19_44303341_+	0.57	C57	input
19_44304355_+	0.54	PWK	input
19_44305713_+	0.56	PWK	input
19_44305729_+	0.57	PWK	input
19_44305775_+	0.57	PWK	input
19_47024882_+	0.51	C57	input
19_57037147_-	0.46	C57	input
19_57037167_-	0.48	C57	input
19_57037192_-	0.5	C57	input
19_58796778_-	0.54	C57	input
19_58796819_-	0.46	C57	input
19_58796881_-	0.52	C57	input
19_58797547_-	0.79	C57	input
2_102789484_+	0.47	C57	input
2_102789570_+	0.42	C57	input
2_102789609_+	0.44	C57	input
2_102789637_+	0.45	C57	input
2_102789915_+	0.42	C57	input
2_102789983_+	0.42	C57	input
2_102790023_+	0.47	C57	input
2_102790038_+	0.44	C57	input
2_115863601_-	0.51	C57	input
2_118793581_+	0.49	PWK	input
2_118793623_+	0.52	PWK	input
2_118793639_+	0.51	PWK	input
2_118793691_+	0.52	PWK	input
2_129630257_+	0.53	PWK	input
2_130708930_-	0.49	PWK	input
2_130708938_-	0.49	PWK	input
2_130709030_-	0.5	PWK	input
2_131026257_+	0.57	PWK	input
2_153402021_+	0.47	C57	input
2_156567455_+	0.51	PWK	input
2_157018260_-	0.49	PWK	input
2_165290164_-	0.51	PWK	input
2_167644021_-	0.52	C57	input
2_178335572_+	0.49	PWK	input
2_20849610_-	0.53	PWK	input
2_20849790_-	0.41	PWK	input
2_91676226_-	0.43	C57	input
2_91918390_+	0.61	PWK	input
2_92953872_+	0.49	C57	input
3_108412400_-	0.36	C57	input
3_116028110_+	0.55	PWK	input
3_144434449_-	0.56	PWK	input
3_88351168_+	0.43	C57	input
3_88351180_+	0.43	C57	input
3_95255120_-	0.42	C57	input
3_96173919_+	0.6	PWK	input
4_107874046_+	0.64	PWK	input
4_107874114_+	0.65	PWK	input
4_107874152_+	0.61	PWK	input
4_11961664_-	0.51	C57	input
4_11961676_-	0.49	C57	input
4_126613754_+	0.6	PWK	input
4_130127863_+	0.4	C57	input
4_134526373_-	0.46	C57	input
4_134526391_-	0.48	C57	input
4_134526393_-	0.49	C57	input
4_134526398_-	0.49	C57	input
4_134526411_-	0.47	C57	input
4_137656537_+	0.38	PWK	input
4_137656548_+	0.38	PWK	input
4_137656891_+	0.38	C57	input
4_137657342_+	0.37	PWK	input
4_137657350_+	0.39	PWK	input
4_137657359_+	0.4	PWK	input
4_138457488_+	0.68	C57	input
4_152284145_+	0.54	C57	input
4_156125716_+	0.33	C57	input
4_42957638_+	0.49	C57	input
4_42957682_+	0.52	C57	input
4_47470514_-	0.53	PWK	input
4_49513814_-	0.59	PWK	input
4_49585610_-	0.54	C57	input
4_49585629_-	0.52	C57	input
4_49587067_-	0.48	PWK	input
4_49587076_-	0.49	PWK	input
5_112214715_-	0.5	C57	input
5_112214719_-	0.5	C57	input
5_112214741_-	0.5	C57	input
5_112214772_-	0.48	C57	input
5_112391724_-	0.43	C57	input
5_112391823_-	0.45	C57	input
5_112391880_-	0.47	C57	input
5_115097597_+	0.82	PWK	input
5_118192796_-	0.58	PWK	input
5_123530890_-	0.44	C57	input
5_125017417_-	0.48	C57	input
5_129983135_+	0.41	C57	input
5_134490694_-	0.53	C57	input
5_135909120_-	0.57	PWK	input
5_135910763_-	0.53	C57	input
5_135910844_-	0.51	C57	input
5_135910871_-	0.49	C57	input
5_139272885_-	0.58	PWK	input
5_139272898_-	0.52	PWK	input
5_139272989_-	0.5	PWK	input
5_139273002_-	0.47	PWK	input
5_140758814_-	0.54	C57	input
5_140758899_-	0.49	C57	input
5_144859205_+	0.48	C57	input
5_144877818_-	0.3	C57	input
5_150496618_+	0.42	C57	input
5_150496628_+	0.39	C57	input
5_150496632_+	0.39	C57	input
5_150496636_+	0.39	C57	input
5_75195507_+	0.6	C57	input
5_75195519_+	0.58	C57	input
5_92053066_-	0.5	C57	input
6_129541198_+	0.51	C57	input
6_13084492_+	0.49	PWK	input
6_133105770_+	0.51	PWK	input
6_135023546_+	0.56	PWK	input
6_143205264_+	0.67	C57	input
6_23002633_+	0.53	PWK	input
6_23002635_+	0.52	PWK	input
6_23002653_+	0.53	PWK	input
6_23002660_+	0.52	PWK	input
6_99694271_+	0.59	PWK	input
6_99694325_+	0.56	PWK	input
6_99694348_+	0.54	PWK	input
7_127559987_+	0.58	PWK	input
7_127583074_+	0.57	PWK	input
7_127583193_+	0.54	C57	input
7_138836897_-	0.46	C57	input
7_16887010_+	0.44	C57	input
7_16948554_+	0.45	C57	input
7_16948582_+	0.44	C57	input
7_30162719_-	0.33	C57	input
7_44251615_+	0.66	C57	input
7_44251641_+	0.58	C57	input
7_44251647_+	0.57	C57	input
7_44830320_+	0.37	C57	input
7_45376802_-	0.51	PWK	input
7_55979272_-	0.58	C57	input
7_55979288_-	0.56	C57	input
7_93080862_+	0.56	PWK	input
8_107187005_+	0.58	PWK	input
8_110970346_+	0.42	C57	input
8_110970414_+	0.45	C57	input
8_112018659_+	0.48	PWK	input
8_123204696_-	0.6	C57	input
8_123204706_-	0.57	C57	input
8_123205400_-	0.51	PWK	input
8_123205434_-	0.49	PWK	input
8_85539124_-	0.59	PWK	input
8_85539132_-	0.56	PWK	input
8_94673181_+	0.58	C57	input
8_94673197_+	0.56	C57	input
8_94673199_+	0.56	C57	input
8_94673216_+	0.55	C57	input
8_94673274_+	0.58	C57	input
8_94673278_+	0.57	C57	input
8_94673301_+	0.57	C57	input
8_94822855_-	0.55	PWK	input
9_104047529_-	0.63	C57	input
9_104047538_-	0.6	C57	input
9_104047547_-	0.59	C57	input
9_110088037_-	0.46	PWK	input
9_110247294_+	0.47	C57	input
9_110247336_+	0.46	C57	input
9_110247372_+	0.45	C57	input
9_114723805_+	0.53	PWK	input
9_114723883_+	0.55	PWK	input
9_114723897_+	0.57	PWK	input
9_114723901_+	0.57	PWK	input
9_114723916_+	0.57	PWK	input
9_114723919_+	0.57	PWK	input
9_26759356_+	0.52	PWK	input
9_26759491_+	0.55	PWK	input
9_26759549_+	0.52	PWK	input
9_26759574_+	0.5	PWK	input
9_26759595_+	0.51	PWK	input
9_79769431_-	0.42	C57	input
9_79769465_-	0.42	C57	input
1_121553961_-	0.43	C57	input
1_121553970_-	0.42	C57	input
1_121553974_-	0.42	C57	input
1_132361150_-	0.46	C57	input
1_136175565_+	0.49	PWK	input
1_136175987_+	0.46	C57	input
1_136176011_+	0.47	C57	input
1_136176029_+	0.48	C57	input
1_136176078_+	0.48	C57	input
1_136177060_+	0.45	C57	input
1_136282236_-	0.69	PWK	input
1_136282241_-	0.63	PWK	input
1_158689330_+	0.47	C57	input
1_158689394_+	0.47	C57	input
1_158689953_+	0.46	C57	input
1_158690000_+	0.48	C57	input
1_158690053_+	0.62	C57	input
1_16344706_-	0.55	C57	input
1_16344729_-	0.55	C57	input
1_16344750_-	0.56	C57	input
1_16344761_-	0.54	C57	input
1_16344910_-	0.56	C57	input
1_167226282_-	0.62	PWK	input
1_171342372_-	0.65	PWK	input
1_172172688_+	0.59	PWK	input
1_173332287_-	0.53	PWK	input
1_20937443_+	0.54	PWK	input
1_20937479_+	0.46	PWK	input
1_20937491_+	0.47	PWK	input
1_36424008_-	0.52	C57	input
1_38864064_-	0.49	C57	input
1_38864072_-	0.48	C57	input
1_38864959_-	0.5	PWK	input
1_38864986_-	0.51	PWK	input
1_38865010_-	0.55	PWK	input
1_38865086_-	0.52	PWK	input
1_38865109_-	0.56	PWK	input
1_38865117_-	0.55	PWK	input
1_72858904_-	0.51	PWK	input
1_87450332_+	0.41	C57	input
1_87450338_+	0.4	C57	input
1_90612471_+	0.49	PWK	input
1_90612502_+	0.49	PWK	input
1_90612507_+	0.5	PWK	input
1_90612514_+	0.48	PWK	input
1_93622166_-	0.49	C57	input
10_112927384_-	0.73	C57	input
10_116906931_-	0.48	PWK	input
10_117215489_-	0.52	C57	input
10_21368408_+	0.44	C57	input
10_34300923_+	0.49	C57	input
10_34300933_+	0.48	C57	input
10_34301154_+	0.48	C57	input
10_43533061_-	0.45	C57	input
10_60131596_+	0.75	PWK	input
10_61693178_+	0.51	C57	input
10_61693184_+	0.52	C57	input
10_75246244_+	0.46	C57	input
10_76207405_-	0.55	C57	input
10_76260655_+	0.4	PWK	input
10_76553391_+	0.51	PWK	input
10_79675974_+	0.5	C57	input
10_79675989_+	0.5	C57	input
10_80130958_-	0.5	C57	input
10_80131063_-	0.48	C57	input
10_80131068_-	0.49	C57	input
10_80131099_-	0.51	C57	input
10_80131898_-	0.56	PWK	input
10_80131928_-	0.56	PWK	input
10_80149907_+	0.45	C57	input
10_80149941_+	0.5	C57	input
10_80189227_+	0.46	C57	input
10_80316048_+	0.5	PWK	input
10_80316214_+	0.48	PWK	input
10_80316312_+	0.47	PWK	input
10_80316349_+	0.49	PWK	input
10_80316677_+	0.49	C57	input
10_80615173_+	0.55	PWK	input
10_80615204_+	0.52	PWK	input
10_81123793_+	0.44	C57	input
10_82896248_+	0.55	PWK	input
10_82896254_+	0.54	PWK	input
10_82896258_+	0.54	PWK	input
10_86049794_-	0.44	C57	input
10_86051648_-	0.48	C57	input
10_86051713_-	0.42	C57	input
10_86051736_-	0.41	C57	input
10_86834390_+	0.52	PWK	input
10_88446075_+	0.58	PWK	input
10_89805982_+	0.49	PWK	input
11_101126246_+	0.42	C57	input
11_102939686_-	0.28	C57	input
11_104330059_+	0.66	PWK	input
11_115430856_+	0.51	PWK	input
11_115607190_+	0.59	PWK	input
11_115607221_+	0.61	PWK	input
11_116288626_-	0.43	PWK	input
11_116985879_+	0.54	C57	input
11_116985965_+	0.54	C57	input
11_119143704_-	0.48	PWK	input
11_119143724_-	0.46	PWK	input
11_119898454_+	0.54	PWK	input
11_119898594_+	0.5	PWK	input
11_120104899_-	0.53	C57	input
11_120374266_-	0.44	C57	input
11_120610367_-	0.9	C57	input
11_120780912_-	0.47	PWK	input
11_120780925_-	0.47	PWK	input
11_120780983_-	0.45	PWK	input
11_120780995_-	0.47	PWK	input
11_120781014_-	0.44	PWK	input
11_121223008_-	0.51	C57	input
11_17078590_+	0.48	C57	input
11_17078603_+	0.46	C57	input
11_20726787_-	0.51	PWK	input
11_20726792_-	0.47	PWK	input
11_21148496_+	0.49	C57	input
11_21148511_+	0.48	C57	input
11_21148519_+	0.46	C57	input
11_21148539_+	0.49	C57	input
11_49883327_+	0.51	C57	input
11_50171831_+	0.57	C57	input
11_51623982_-	0.5	PWK	input
11_53601217_+	0.57	PWK	input
11_54911100_-	0.37	C57	input
11_54911176_-	0.39	C57	input
11_54911185_-	0.41	C57	input
11_5800345_+	0.37	C57	input
11_58060338_+	0.49	C57	input
11_58060451_+	0.47	C57	input
11_58060496_+	0.5	C57	input
11_58331492_+	0.51	PWK	input
11_5970186_-	0.47	C57	input
11_61152823_-	0.42	PWK	input
11_61152837_-	0.43	PWK	input
11_61152901_-	0.43	PWK	input
11_6599807_-	0.39	C57	input
11_6601551_-	0.5	PWK	input
11_7170805_+	0.54	C57	input
11_7170809_+	0.54	C57	input
11_7170842_+	0.51	C57	input
11_7170848_+	0.51	C57	input
11_7172365_+	0.72	C57	input
11_77864852_+	0.45	C57	input
11_78271811_+	0.64	PWK	input
11_78271822_+	0.61	PWK	input
11_78522341_+	0.59	C57	input
11_79578611_+	0.48	C57	input
11_82802203_+	0.58	PWK	input
11_84009239_+	0.57	PWK	input
11_84079484_-	0.47	C57	input
11_8433579_-	0.46	C57	input
11_8433591_-	0.45	C57	input
11_87121995_+	0.55	PWK	input
11_87227316_-	0.41	C57	input
11_87227320_-	0.41	C57	input
11_97048477_+	0.4	C57	input
11_97718367_-	0.46	C57	input
11_97718405_-	0.46	C57	input
11_97718426_-	0.45	C57	input
11_97718566_-	0.46	C57	input
11_98800130_+	0.55	PWK	input
12_108539143_+	0.55	PWK	input
12_108539173_+	0.52	PWK	input
12_108539191_+	0.55	PWK	input
12_110666618_+	0.5	C57	input
12_110666698_+	0.47	C57	input
12_110666782_+	0.47	C57	input
12_11326320_-	0.54	C57	input
12_3962899_-	0.54	C57	input
12_3962909_-	0.55	C57	input
12_3963013_-	0.56	C57	input
12_3966200_-	0.6	C57	input
12_3966227_-	0.63	C57	input
12_44598816_+	0.54	C57	input
12_71123398_-	0.55	C57	input
12_71123430_-	0.55	C57	input
12_72794237_+	0.51	C57	input
12_72794272_+	0.53	C57	input
12_72794274_+	0.53	C57	input
12_81996274_+	0.55	PWK	input
12_81996282_+	0.56	PWK	input
12_84918994_-	0.45	C57	input
12_84919064_-	0.48	C57	input
12_84919074_-	0.47	C57	input
12_84919099_-	0.49	C57	input
12_85136046_-	0.63	PWK	input
12_86288977_+	0.58	C57	input
12_91808994_-	0.45	C57	input
12_91809001_-	0.45	C57	input
12_91809013_-	0.47	C57	input
13_19150353_+	0.56	PWK	input
13_19150389_+	0.54	PWK	input
13_19150688_+	0.57	PWK	input
13_24990003_-	0.69	C57	input
13_51424666_-	0.73	C57	input
13_52504587_-	0.39	C57	input
13_52504605_-	0.41	C57	input
13_52504617_-	0.43	C57	input
13_52504632_-	0.44	C57	input
13_54590939_+	0.47	PWK	input
13_54590959_+	0.48	PWK	input
13_54590984_+	0.49	PWK	input
13_54591024_+	0.48	PWK	input
13_54737377_-	0.59	C57	input
13_54737397_-	0.59	C57	input
13_54737502_-	0.55	C57	input
13_54740383_-	0.49	C57	input
13_66997142_+	0.38	C57	input
13_69815771_+	0.51	C57	input
13_70606283_-	0.58	PWK	input
13_70606297_-	0.6	PWK	input
13_93940650_+	0.44	C57	input
14_45135586_-	0.41	C57	input
14_50765701_-	0.39	C57	input
14_50765823_-	0.4	C57	input
14_52198434_-	0.77	C57	input
14_57834843_-	0.49	C57	input
14_57834851_-	0.51	C57	input
14_63142677_+	0.52	C57	input
14_63142685_+	0.52	C57	input
14_63142701_+	0.52	C57	input
14_63142716_+	0.52	C57	input
14_63142841_+	0.5	C57	input
14_65054367_-	0.39	C57	input
15_100478079_+	0.6	PWK	input
15_36479003_-	0.46	PWK	input
15_36479093_-	0.49	PWK	input
15_36479115_-	0.51	PWK	input
15_37366636_-	0.49	C57	input
15_37366644_-	0.49	C57	input
15_37366674_-	0.53	C57	input
15_73205666_-	0.58	PWK	input
15_73205715_-	0.56	PWK	input
15_73205721_-	0.57	PWK	input
15_73205727_-	0.57	PWK	input
15_74751086_-	0.66	PWK	input
15_74751180_-	0.63	PWK	input
15_74751182_-	0.64	PWK	input
15_74751195_-	0.64	PWK	input
15_75625053_+	0.47	C57	input
15_76853180_-	0.45	C57	input
15_77082722_-	0.53	PWK	input
15_77082758_-	0.52	PWK	input
15_79687032_-	0.5	PWK	input
15_81950067_+	0.49	PWK	input
15_84554746_-	0.49	PWK	input
15_84948210_-	0.47	C57	input
15_89068743_+	0.55	PWK	input
15_89288838_-	0.5	C57	input
15_89457427_+	0.54	PWK	input
16_10743987_+	0.29	C57	input
16_11193141_-	0.56	PWK	input
16_11193149_-	0.58	PWK	input
16_11193187_-	0.57	PWK	input
16_30514052_-	0.68	PWK	input
16_30514084_-	0.7	PWK	input
16_30957054_-	0.33	C57	input
16_31456721_+	0.5	PWK	input
16_31456781_+	0.5	PWK	input
16_31456874_+	0.47	PWK	input
16_31947936_-	0.62	PWK	input
16_31947982_-	0.61	PWK	input
16_31948013_-	0.63	PWK	input
16_31948043_-	0.63	PWK	input
16_35663934_+	0.46	PWK	input
16_38525538_-	0.49	C57	input
16_38525547_-	0.47	C57	input
16_64855751_+	0.68	PWK	input
16_64855768_+	0.69	PWK	input
16_8660490_-	0.43	C57	input
16_94498287_-	0.7	C57	input
16_94498568_-	0.3	C57	input
16_94498574_-	0.31	C57	input
16_94498636_-	0.32	C57	input
16_94498643_-	0.32	C57	input
16_95720773_+	0.45	C57	input
17_25567170_-	0.44	C57	input
17_25964328_-	0.45	C57	input
17_25964348_-	0.41	C57	input
17_25964457_-	0.51	PWK	input
17_28971949_-	0.58	PWK	input
17_28971955_-	0.59	PWK	input
17_28972060_-	0.63	PWK	input
17_28972219_-	0.62	PWK	input
17_34119512_-	0.53	C57	input
17_34119543_-	0.57	C57	input
17_45392138_-	0.66	PWK	input
17_45545554_-	0.43	C57	input
17_46928754_-	0.49	PWK	input
17_47623224_+	0.53	C57	input
17_51739677_-	0.45	C57	input
17_51739709_-	0.43	C57	input
17_51739724_-	0.41	C57	input
17_56401967_+	0.39	C57	input
17_57081015_-	0.42	C57	input
17_57081068_-	0.42	C57	input
17_57081091_-	0.43	C57	input
17_57081132_-	0.43	C57	input
17_65967770_-	0.49	C57	input
17_83477920_+	0.64	PWK	input
18_24285914_+	0.47	PWK	input
18_24601505_-	0.54	C57	input
18_25478533_-	0.5	PWK	input
18_34314457_+	0.56	PWK	input
18_34318507_+	0.54	PWK	input
18_34318595_+	0.61	PWK	input
18_34633374_-	0.5	PWK	input
18_35671454_-	0.49	PWK	input
18_35671520_-	0.62	PWK	input
18_36766609_-	0.64	PWK	input
18_36766645_-	0.7	PWK	input
18_36791264_+	0.63	PWK	input
18_36791283_+	0.62	PWK	input
18_36791291_+	0.62	PWK	input
18_47247769_-	0.41	PWK	input
18_58677955_+	0.44	C57	input
18_58677989_+	0.42	C57	input
18_63777903_+	0.54	PWK	input
18_6788715_+	0.47	C57	input
18_80119298_+	0.35	C57	input
18_82584465_+	0.58	C57	input
19_11774517_+	0.62	PWK	input
19_15905747_-	0.44	C57	input
19_16385186_+	0.41	C57	input
19_16385239_+	0.4	C57	input
19_16385245_+	0.43	C57	input
19_16385254_+	0.44	C57	input
19_21857865_+	0.5	PWK	input
19_21857875_+	0.52	PWK	input
19_29022183_-	0.48	PWK	input
19_42121126_+	0.55	C57	input
19_43500010_-	0.6	C57	input
19_43500182_-	0.51	C57	input
19_44303266_+	0.51	C57	input
19_44303306_+	0.5	C57	input
19_44303341_+	0.48	C57	input
19_44304355_+	0.56	PWK	input
19_44305713_+	0.61	PWK	input
19_44305729_+	0.61	PWK	input
19_44305775_+	0.63	PWK	input
19_44305984_+	0.51	PWK	input
19_45529183_+	0.57	PWK	input
19_46515648_+	0.5	C57	input
19_47024882_+	0.53	C57	input
19_47024959_+	0.57	C57	input
19_47024961_+	0.56	C57	input
19_47257508_+	0.45	C57	input
19_5647376_+	0.55	PWK	input
19_5647382_+	0.54	PWK	input
19_57033645_-	0.39	PWK	input
19_57033752_-	0.41	PWK	input
19_57033793_-	0.41	PWK	input
19_57033907_-	0.38	PWK	input
19_57037147_-	0.38	C57	input
19_57037167_-	0.4	C57	input
19_57037192_-	0.41	C57	input
19_57037233_-	0.36	C57	input
19_58796778_-	0.5	C57	input
19_58796819_-	0.52	C57	input
19_58796881_-	0.51	C57	input
19_58797547_-	0.84	C57	input
19_6052998_+	0.49	C57	input
19_6053016_+	0.48	C57	input
19_6053064_+	0.46	C57	input
19_6053074_+	0.47	C57	input
2_102789455_+	0.46	C57	input
2_102789463_+	0.47	C57	input
2_102789484_+	0.49	C57	input
2_102789570_+	0.48	C57	input
2_102789609_+	0.49	C57	input
2_102789637_+	0.49	C57	input
2_102789789_+	0.46	C57	input
2_102789804_+	0.48	C57	input
2_102789915_+	0.49	C57	input
2_102789983_+	0.47	C57	input
2_102790023_+	0.49	C57	input
2_11790122_+	0.54	C57	input
2_11790129_+	0.57	C57	input
2_118793581_+	0.53	PWK	input
2_118793623_+	0.53	PWK	input
2_118793639_+	0.54	PWK	input
2_130708930_-	0.46	PWK	input
2_130708938_-	0.45	PWK	input
2_130709030_-	0.49	PWK	input
2_131026257_+	0.48	PWK	input
2_131026313_+	0.53	PWK	input
2_131296595_+	0.44	C57	input
2_131296625_+	0.48	C57	input
2_131995242_-	0.41	C57	input
2_131996209_-	0.44	PWK	input
2_131996227_-	0.44	PWK	input
2_131996242_-	0.39	PWK	input
2_153330798_+	0.5	PWK	input
2_153401552_+	0.51	PWK	input
2_153401561_+	0.55	PWK	input
2_153402021_+	0.47	C57	input
2_153402034_+	0.48	C57	input
2_156567455_+	0.51	PWK	input
2_157018260_-	0.55	PWK	input
2_157018314_-	0.53	PWK	input
2_160762343_+	0.38	C57	input
2_167643923_-	0.47	C57	input
2_167644021_-	0.58	C57	input
2_167977494_+	0.61	PWK	input
2_174097220_+	0.5	PWK	input
2_174097242_+	0.5	PWK	input
2_178334123_+	0.51	PWK	input
2_178335572_+	0.46	PWK	input
2_178335586_+	0.48	PWK	input
2_178335713_+	0.54	PWK	input
2_178335742_+	0.52	PWK	input
2_178335758_+	0.53	PWK	input
2_179913000_-	0.65	PWK	input
2_20849610_-	0.49	PWK	input
2_20849790_-	0.51	PWK	input
2_20881109_-	0.48	C57	input
2_20881147_-	0.47	C57	input
2_20881161_-	0.46	C57	input
2_25575796_-	0.51	PWK	input
2_26636179_+	0.42	C57	input
2_27019265_+	0.47	PWK	input
2_28566416_-	0.26	C57	input
2_30822841_+	0.42	PWK	input
2_30822855_+	0.41	PWK	input
2_33137668_-	0.53	PWK	input
2_4612875_+	0.49	PWK	input
2_4908217_+	0.53	PWK	input
2_4908345_+	0.54	PWK	input
2_49771692_+	0.44	C57	input
2_49771785_+	0.47	C57	input
2_70713989_-	0.58	C57	input
2_91918127_+	0.57	PWK	input
2_91933092_-	0.45	C57	input
2_94412006_-	0.57	C57	input
3_101462796_+	0.61	C57	input
3_105718913_+	0.79	PWK	input
3_107471232_-	0.52	PWK	input
3_108412421_-	0.49	C57	input
3_108414314_-	0.65	PWK	input
3_116028110_+	0.49	PWK	input
3_131643061_+	0.47	C57	input
3_144688545_-	0.58	PWK	input
3_144688575_-	0.6	PWK	input
3_27241456_+	0.44	C57	input
3_87987880_-	0.48	C57	input
3_89755303_-	0.44	C57	input
3_90487792_+	0.48	C57	input
3_94881918_+	0.32	C57	input
3_96560878_+	0.58	C57	input
3_96643868_+	0.5	PWK	input
3_96643872_+	0.52	PWK	input
4_107874046_+	0.57	PWK	input
4_107874114_+	0.62	PWK	input
4_107874152_+	0.62	PWK	input
4_107874169_+	0.66	PWK	input
4_107874174_+	0.66	PWK	input
4_107874185_+	0.67	PWK	input
4_124856283_-	0.46	C57	input
4_126613754_+	0.65	PWK	input
4_128910557_+	0.53	C57	input
4_128910744_+	0.52	C57	input
4_128910757_+	0.52	C57	input
4_128910763_+	0.52	C57	input
4_128910769_+	0.54	C57	input
4_134526373_-	0.48	C57	input
4_134526391_-	0.48	C57	input
4_134526393_-	0.48	C57	input
4_134526398_-	0.48	C57	input
4_134526411_-	0.5	C57	input
4_134538173_-	0.49	PWK	input
4_136654618_-	0.48	C57	input
4_137656537_+	0.52	PWK	input
4_137656548_+	0.51	PWK	input
4_137657310_+	0.43	PWK	input
4_137657314_+	0.43	PWK	input
4_138457488_+	0.71	C57	input
4_141067175_-	0.59	C57	input
4_152387599_+	0.54	PWK	input
4_152387672_+	0.51	PWK	input
4_155157311_-	0.53	PWK	input
4_155221979_-	0.45	C57	input
4_155557273_+	0.68	PWK	input
4_155557561_+	0.61	PWK	input
4_155557582_+	0.61	PWK	input
4_156126425_+	0.42	PWK	input
4_21994471_+	0.57	PWK	input
4_21994492_+	0.56	PWK	input
4_21994506_+	0.54	PWK	input
4_42943135_+	0.52	C57	input
4_42957617_+	0.41	C57	input
4_42957638_+	0.45	C57	input
4_42957682_+	0.44	C57	input
4_45398930_-	0.51	PWK	input
4_47470514_-	0.56	PWK	input
4_49513753_-	0.54	PWK	input
4_49586976_-	0.56	PWK	input
4_49587067_-	0.6	PWK	input
4_49587076_-	0.6	PWK	input
4_64017028_-	0.5	PWK	input
4_64017373_-	0.47	C57	input
4_88721132_-	0.51	C57	input
4_88721137_-	0.51	C57	input
5_108269507_+	0.52	PWK	input
5_111286697_+	0.48	C57	input
5_112214715_-	0.54	C57	input
5_112214719_-	0.53	C57	input
5_112214741_-	0.51	C57	input
5_112214772_-	0.5	C57	input
5_112391823_-	0.48	C57	input
5_112391880_-	0.44	C57	input
5_114948248_+	0.45	C57	input
5_115097597_+	0.87	PWK	input
5_115097607_+	0.89	PWK	input
5_117377936_+	0.44	C57	input
5_117377972_+	0.45	C57	input
5_118192838_-	0.65	PWK	input
5_118192842_-	0.65	PWK	input
5_123530403_-	0.49	C57	input
5_123630721_-	0.59	PWK	input
5_123700355_-	0.47	PWK	input
5_124006343_-	0.53	PWK	input
5_124119835_-	0.5	PWK	input
5_125516413_+	0.55	C57	input
5_125516464_+	0.55	C57	input
5_129983581_+	0.56	PWK	input
5_134490429_-	0.49	C57	input
5_134490439_-	0.48	C57	input
5_134490510_-	0.5	C57	input
5_134490694_-	0.64	C57	input
5_134490771_-	0.48	C57	input
5_134598163_+	0.7	C57	input
5_135407062_-	0.6	PWK	input
5_135909120_-	0.62	PWK	input
5_135909200_-	0.52	PWK	input
5_135909274_-	0.5	PWK	input
5_135910763_-	0.5	C57	input
5_135910844_-	0.48	C57	input
5_135910871_-	0.49	C57	input
5_138457337_+	0.46	C57	input
5_138809424_+	0.53	PWK	input
5_138809534_+	0.46	PWK	input
5_138809541_+	0.45	PWK	input
5_139273002_-	0.57	PWK	input
5_139337982_-	0.54	PWK	input
5_140758752_-	0.47	C57	input
5_140758814_-	0.47	C57	input
5_140758899_-	0.51	C57	input
5_143902173_+	0.6	PWK	input
5_146737722_-	0.51	PWK	input
5_148331492_-	0.49	C57	input
5_148331496_-	0.5	C57	input
5_150496618_+	0.47	C57	input
5_150496632_+	0.45	C57	input
5_150496636_+	0.46	C57	input
5_20998159_-	0.37	C57	input
5_29675268_+	0.48	PWK	input
5_29675635_+	0.54	PWK	input
5_31511187_+	0.64	C57	input
5_31511212_+	0.72	C57	input
5_36795412_-	0.75	C57	input
5_38527625_-	0.56	PWK	input
5_52534672_-	0.51	C57	input
5_75195507_+	0.6	C57	input
5_75195519_+	0.61	C57	input
5_8077481_-	0.5	C57	input
5_8077535_-	0.49	C57	input
5_8077541_-	0.5	C57	input
5_92053066_-	0.5	C57	input
5_92053074_-	0.5	C57	input
5_92053408_-	0.49	C57	input
5_92444241_-	0.51	PWK	input
5_92444251_-	0.49	PWK	input
6_107567831_+	0.52	C57	input
6_107567865_+	0.5	C57	input
6_107567871_+	0.5	C57	input
6_107568653_+	0.61	PWK	input
6_107568663_+	0.59	PWK	input
6_113747932_-	0.58	PWK	input
6_113747941_-	0.59	PWK	input
6_113747986_-	0.59	PWK	input
6_113748170_-	0.48	C57	input
6_113748176_-	0.51	C57	input
6_113748220_-	0.51	C57	input
6_113748226_-	0.52	C57	input
6_116258869_+	0.49	C57	input
6_116258894_+	0.46	C57	input
6_122456459_-	0.52	PWK	input
6_129541198_+	0.51	C57	input
6_129541281_+	0.51	C57	input
6_129541369_+	0.48	C57	input
6_13084379_+	0.54	PWK	input
6_13084409_+	0.52	PWK	input
6_13084492_+	0.47	PWK	input
6_133105770_+	0.5	PWK	input
6_133105839_+	0.45	PWK	input
6_143205264_+	0.68	C57	input
6_21216235_+	0.46	PWK	input
6_23002394_+	0.58	PWK	input
6_23002511_+	0.52	PWK	input
6_23002593_+	0.55	PWK	input
6_33972129_+	0.45	C57	input
6_35261557_+	0.5	C57	input
6_35261597_+	0.49	C57	input
6_35261602_+	0.5	C57	input
6_37965742_+	0.45	C57	input
6_42678932_-	0.54	PWK	input
6_53815570_-	0.34	C57	input
6_53817722_-	0.56	PWK	input
6_53817736_-	0.58	PWK	input
6_53817737_-	0.57	PWK	input
6_71807976_+	0.52	PWK	input
6_71808013_+	0.53	PWK	input
6_72142439_+	0.57	PWK	input
6_72318916_-	0.44	C57	input
6_72318967_-	0.36	C57	input
6_72615676_-	0.49	C57	input
6_82647791_-	0.84	C57	input
6_83109860_+	0.54	PWK	input
6_86369777_+	0.44	PWK	input
6_92189608_-	0.63	PWK	input
6_99694271_+	0.47	PWK	input
6_99694325_+	0.49	PWK	input
6_99694348_+	0.5	PWK	input
7_100836896_+	0.45	C57	input
7_102001455_+	0.45	C57	input
7_105755179_-	0.53	PWK	input
7_110308614_-	0.57	C57	input
7_110308665_-	0.68	C57	input
7_127193689_-	0.56	C57	input
7_127198392_-	0.43	C57	input
7_127559948_+	0.56	PWK	input
7_127559987_+	0.58	PWK	input
7_127583193_+	0.51	C57	input
7_130764666_+	0.82	PWK	input
7_138836862_-	0.48	C57	input
7_138836897_-	0.44	C57	input
7_16886903_+	0.45	C57	input
7_16887010_+	0.5	C57	input
7_16962290_+	0.51	C57	input
7_19395036_+	0.47	C57	input
7_24531505_+	0.55	PWK	input
7_24531513_+	0.55	PWK	input
7_25363578_+	0.45	C57	input
7_28459919_+	0.48	C57	input
7_28459953_+	0.48	C57	input
7_30161585_-	0.49	C57	input
7_30162255_-	0.59	PWK	input
7_34192971_-	0.49	PWK	input
7_34192976_-	0.48	PWK	input
7_34193000_-	0.51	PWK	input
7_34202275_-	0.7	PWK	input
7_34202290_-	0.67	PWK	input
7_34639649_-	0.37	C57	input
7_35202040_-	0.55	C57	input
7_44250890_+	0.44	C57	input
7_44250928_+	0.45	C57	input
7_44251550_+	0.7	C57	input
7_44251615_+	0.62	C57	input
7_44251641_+	0.59	C57	input
7_44251647_+	0.6	C57	input
7_4427576_-	0.44	C57	input
7_44461637_+	0.51	PWK	input
7_44461652_+	0.52	PWK	input
7_44461658_+	0.54	PWK	input
7_44829923_+	0.57	PWK	input
7_44830320_+	0.56	C57	input
7_44830401_+	0.72	C57	input
7_44830424_+	0.76	C57	input
7_44854791_+	0.53	C57	input
7_45047502_-	0.44	C57	input
7_55979272_-	0.48	C57	input
7_55979288_-	0.51	C57	input
7_55979312_-	0.49	C57	input
7_64695903_+	0.54	PWK	input
7_80351534_-	0.61	PWK	input
7_80351580_-	0.55	PWK	input
7_80351584_-	0.55	PWK	input
7_80351588_-	0.55	PWK	input
7_80351626_-	0.53	PWK	input
7_80351636_-	0.53	PWK	input
7_80351655_-	0.52	PWK	input
7_80713273_-	0.52	PWK	input
7_83898650_+	0.51	PWK	input
7_98717470_+	0.53	PWK	input
8_105856311_+	0.5	C57	input
8_105856349_+	0.5	C57	input
8_106425035_+	0.52	C57	input
8_106425087_+	0.53	C57	input
8_112018659_+	0.35	PWK	input
8_112018686_+	0.33	PWK	input
8_112018705_+	0.33	PWK	input
8_112018782_+	0.38	PWK	input
8_11833097_+	0.47	C57	input
8_119562315_-	0.54	PWK	input
8_119562348_-	0.55	PWK	input
8_121601317_-	0.76	C57	input
8_121798101_-	0.45	C57	input
8_123204696_-	0.59	C57	input
8_123204706_-	0.58	C57	input
8_123204928_-	0.47	PWK	input
8_123205400_-	0.54	PWK	input
8_123205434_-	0.54	PWK	input
8_123205531_-	0.55	PWK	input
8_123205594_-	0.72	PWK	input
8_25022851_+	0.48	C57	input
8_4209878_-	0.59	PWK	input
8_45051560_+	0.73	C57	input
8_46639265_+	0.86	PWK	input
8_72222965_+	0.29	C57	input
8_72222977_+	0.28	C57	input
8_75127422_+	0.47	C57	input
8_75127460_+	0.51	C57	input
8_94673181_+	0.59	C57	input
8_94673197_+	0.6	C57	input
8_94673199_+	0.6	C57	input
8_94673216_+	0.6	C57	input
8_94854394_+	0.43	C57	input
8_94854400_+	0.43	C57	input
9_104047538_-	0.6	C57	input
9_104047547_-	0.56	C57	input
9_108045827_+	0.47	C57	input
9_108207587_-	0.53	PWK	input
9_108575964_-	0.59	PWK	input
9_110247336_+	0.44	C57	input
9_110247372_+	0.45	C57	input
9_110262196_+	0.47	C57	input
9_110387131_-	0.54	PWK	input
9_110573839_+	0.53	PWK	input
9_110573854_+	0.54	PWK	input
9_110573883_+	0.55	PWK	input
9_110573898_+	0.53	PWK	input
9_113975813_+	0.39	C57	input
9_114723795_+	0.51	PWK	input
9_114723883_+	0.55	PWK	input
9_114723901_+	0.54	PWK	input
9_114723919_+	0.53	PWK	input
9_119240233_-	0.4	C57	input
9_121474707_+	0.58	PWK	input
9_121474715_+	0.58	PWK	input
9_15007893_-	0.59	PWK	input
9_15007907_-	0.56	PWK	input
9_15740031_+	0.5	C57	input
9_15740118_+	0.48	C57	input
9_21593876_+	0.49	PWK	input
9_26759356_+	0.43	PWK	input
9_26759491_+	0.45	PWK	input
9_26759549_+	0.45	PWK	input
9_26759574_+	0.45	PWK	input
9_26759595_+	0.48	PWK	input
9_26759609_+	0.47	PWK	input
9_28994982_-	0.53	PWK	input
9_28995163_-	0.82	PWK	input
9_28995169_-	0.86	PWK	input
9_28995178_-	0.88	PWK	input
9_28995200_-	0.92	PWK	input
9_35036094_+	0.43	C57	input
9_35036169_+	0.4	C57	input
9_37523403_+	0.57	PWK	input
9_37523415_+	0.56	PWK	input
9_37523438_+	0.58	PWK	input
9_40783864_+	0.49	PWK	input
9_42254984_-	0.64	PWK	input
9_45929240_+	0.54	PWK	input
9_56495580_+	0.6	PWK	input
9_57061149_+	0.56	C57	input
9_57061159_+	0.58	C57	input
9_58524900_-	0.34	C57	input
9_71846290_-	0.48	PWK	input
9_71846330_-	0.5	PWK	input
9_75218117_+	0.6	PWK	input
9_79769431_-	0.44	C57	input
9_79769465_-	0.46	C57	input
9_85845269_+	0.39	PWK	input
1_132357392_-	0.35	C57	input
1_132514175_-	0.59	C57	input
1_136175565_+	0.49	PWK	input
1_136176011_+	0.46	C57	input
1_136176029_+	0.49	C57	input
1_136176078_+	0.51	C57	input
1_136176232_+	0.56	C57	input
1_136176237_+	0.55	C57	input
1_136280916_-	0.37	C57	input
1_158689394_+	0.5	C57	input
1_162706507_-	0.47	PWK	input
1_165592565_-	0.36	C57	input
1_23848389_-	0.4	C57	input
1_33801520_-	0.51	C57	input
1_33853314_-	0.45	PWK	input
1_59868353_+	0.42	C57	input
1_64078950_-	0.62	PWK	input
1_66415865_+	0.49	C57	input
1_72859238_-	0.63	PWK	input
1_90612802_+	0.55	PWK	input
10_109853360_-	0.3	C57	input
10_112926538_-	0.6	PWK	input
10_112927583_-	0.68	C57	input
10_112927926_-	0.51	C57	input
10_123265259_+	0.59	PWK	input
10_123265388_+	0.57	PWK	input
10_127605549_-	0.53	PWK	input
10_128438236_+	0.49	PWK	input
10_29197259_+	0.52	PWK	input
10_29197269_+	0.51	PWK	input
10_29227613_+	0.42	C57	input
10_34300933_+	0.51	C57	input
10_37136009_-	0.43	C57	input
10_37136027_-	0.44	C57	input
10_37136041_-	0.45	C57	input
10_43021048_-	0.55	PWK	input
10_43022260_-	0.55	C57	input
10_49783375_-	0.48	C57	input
10_49783394_-	0.48	C57	input
10_49783420_-	0.48	C57	input
10_61431932_-	0.36	C57	input
10_61693178_+	0.56	C57	input
10_61693184_+	0.56	C57	input
10_78400667_-	0.43	C57	input
10_80130958_-	0.49	C57	input
10_80131846_-	0.5	PWK	input
10_80316214_+	0.49	PWK	input
10_80316677_+	0.57	C57	input
10_81123793_+	0.43	C57	input
10_81367153_-	0.41	C57	input
10_81460962_-	0.72	PWK	input
10_81461068_-	0.57	C57	input
10_81461105_-	0.55	C57	input
10_81461115_-	0.58	C57	input
10_81461125_-	0.58	C57	input
10_82896248_+	0.56	PWK	input
10_82896254_+	0.56	PWK	input
10_82896258_+	0.57	PWK	input
10_82896292_+	0.55	PWK	input
10_85938976_-	0.44	C57	input
11_107734077_-	0.49	C57	input
11_107734085_-	0.52	C57	input
11_116985879_+	0.48	C57	input
11_116985965_+	0.4	C57	input
11_117721133_+	0.46	C57	input
11_117721160_+	0.45	C57	input
11_119147412_-	0.46	C57	input
11_119147416_-	0.46	C57	input
11_120104721_-	0.51	C57	input
11_20303670_-	0.62	C57	input
11_20303685_-	0.57	C57	input
11_21148496_+	0.47	C57	input
11_21148511_+	0.47	C57	input
11_21148519_+	0.49	C57	input
11_31665595_-	0.68	PWK	input
11_31665643_-	0.65	PWK	input
11_31665689_-	0.67	PWK	input
11_3640445_-	0.32	C57	input
11_3640450_-	0.34	C57	input
11_53601138_+	0.51	PWK	input
11_53601184_+	0.58	PWK	input
11_53601217_+	0.58	PWK	input
11_54719523_-	0.54	PWK	input
11_54719591_-	0.47	PWK	input
11_58060496_+	0.45	C57	input
11_61152823_-	0.55	PWK	input
11_61152837_-	0.56	PWK	input
11_65689783_-	0.57	PWK	input
11_65689798_-	0.55	PWK	input
11_67683611_+	0.46	C57	input
11_67683635_+	0.47	C57	input
11_67683662_+	0.45	C57	input
11_7170805_+	0.55	C57	input
11_7170809_+	0.53	C57	input
11_7170842_+	0.53	C57	input
11_7172663_+	0.5	PWK	input
11_7172680_+	0.49	PWK	input
11_7172703_+	0.52	PWK	input
11_77864907_+	0.48	C57	input
11_79578611_+	0.48	C57	input
11_97363147_+	0.37	C57	input
11_97718566_-	0.47	C57	input
11_98326992_-	0.49	PWK	input
12_105488092_+	0.51	C57	input
12_105488366_+	0.45	PWK	input
12_105488392_+	0.5	PWK	input
12_105488410_+	0.46	PWK	input
12_105488435_+	0.48	PWK	input
12_105488447_+	0.48	PWK	input
12_105488466_+	0.53	PWK	input
12_105488474_+	0.55	PWK	input
12_105837219_+	0.51	C57	input
12_105837243_+	0.49	C57	input
12_107915245_-	0.5	C57	input
12_110666698_+	0.47	C57	input
12_110666782_+	0.52	C57	input
12_111293262_-	0.49	PWK	input
12_111293367_-	0.55	PWK	input
12_11326320_-	0.43	C57	input
12_12373636_+	0.63	C57	input
12_12373649_+	0.57	C57	input
12_12937184_-	0.68	PWK	input
12_3963013_-	0.46	C57	input
12_3966227_-	0.58	C57	input
12_41452725_-	0.5	C57	input
12_41454034_-	0.58	PWK	input
12_41454051_-	0.58	PWK	input
12_44282788_+	0.59	PWK	input
12_44598724_+	0.51	C57	input
12_44598729_+	0.51	C57	input
12_44598756_+	0.45	C57	input
12_53142413_+	0.44	C57	input
12_61524095_+	0.59	PWK	input
12_61524126_+	0.58	PWK	input
12_72794272_+	0.48	C57	input
12_72794274_+	0.47	C57	input
12_81918016_+	0.48	C57	input
12_88795333_+	0.58	PWK	input
13_30541046_-	0.42	C57	input
13_34127695_-	0.99	PWK	input
13_51424666_-	0.78	C57	input
13_54107276_+	0.59	PWK	input
13_54107306_+	0.55	PWK	input
13_54107314_+	0.55	PWK	input
13_54591024_+	0.46	PWK	input
13_54737377_-	0.46	C57	input
13_54737397_-	0.49	C57	input
13_54739549_-	0.48	C57	input
13_54739571_-	0.45	C57	input
13_54739652_-	0.48	C57	input
13_54740401_-	0.5	C57	input
13_54740452_-	0.49	C57	input
13_55314018_+	0.47	PWK	input
13_55699827_+	0.53	PWK	input
13_55699836_+	0.54	PWK	input
13_70603728_-	0.48	C57	input
13_70603783_-	0.5	C57	input
13_70606283_-	0.55	PWK	input
13_70606297_-	0.57	PWK	input
13_89689114_-	0.6	PWK	input
13_89689222_-	0.62	PWK	input
13_89690877_-	0.63	PWK	input
13_89703794_-	0.5	C57	input
13_89703833_-	0.44	C57	input
13_89703837_-	0.47	C57	input
13_91701007_+	0.46	C57	input
13_91701014_+	0.47	C57	input
13_91701054_+	0.48	C57	input
13_9170824_+	0.37	C57	input
13_9170829_+	0.38	C57	input
13_96650463_-	0.5	PWK	input
13_96650475_-	0.51	PWK	input
13_96650498_-	0.49	PWK	input
13_96650534_-	0.51	PWK	input
14_103156657_-	0.44	C57	input
14_120504315_+	0.52	C57	input
14_121244125_+	0.44	C57	input
14_121247142_+	0.44	PWK	input
14_121247153_+	0.43	PWK	input
14_121282387_+	0.54	PWK	input
14_121282399_+	0.55	PWK	input
14_31258855_+	0.39	C57	input
14_52198434_-	0.66	C57	input
14_62606403_+	0.49	PWK	input
14_63523964_-	0.39	PWK	input
14_63524030_-	0.49	PWK	input
14_65235539_-	0.43	C57	input
15_103299725_+	0.54	PWK	input
15_103299727_+	0.55	PWK	input
[truncated: 5,459 more rows]
