# Supplementary material for: Sequence and parent-of-origin dependent m6A contribute to allele-specific gene expression
Source: EMBO J. 2025 Jun 3;44(14):4120–49. doi: 10.1038/s44318-025-00476-3 (PMC12264043; doi:10.1038/s44318-025-00476-3)
Supplement: Supplementary file 8 — Source data Fig. 4 [file 44318_2025_476_MOESM8_ESM.zip › Figure 4/4E/EMBOJ-2024-118564_SourceDataForFigure4E.xls]

## Sheet: allelic_read_ratio_each_sample
site	asm6a_preference	C57_read_ratio_input	F1i_F1r_group
10_110944216_-	PWK	0.741935	bel_P0_m
10_112927384_-	C57	0.674603	bel_P0_m
10_117215489_-	C57	0.606742	bel_P0_m
10_117215543_-	C57	0.564356	bel_P0_m
10_123265259_+	PWK	0.509615	bel_P0_m
10_127605549_-	PWK	0.491525	bel_P0_m
10_29197259_+	PWK	0.606299	bel_P0_m
10_29197269_+	PWK	0.617647	bel_P0_m
10_43021831_-	C57	0.41791	bel_P0_m
10_43021851_-	C57	0.384615	bel_P0_m
10_43022260_-	C57	0.404494	bel_P0_m
10_43582929_+	PWK	0.488722	bel_P0_m
10_52438489_+	C57	0.540541	bel_P0_m
10_60131596_+	PWK	0.734767	bel_P0_m
10_61693178_+	C57	0.434343	bel_P0_m
10_61693184_+	C57	0.455556	bel_P0_m
10_70024259_+	PWK	0.8	bel_P0_m
10_70024269_+	PWK	0.809524	bel_P0_m
10_70024284_+	PWK	0.820896	bel_P0_m
10_70024286_+	PWK	0.823529	bel_P0_m
10_76207405_-	C57	0.512397	bel_P0_m
10_78187758_-	C57	0.5	bel_P0_m
10_79675974_+	C57	0.5125	bel_P0_m
10_79675989_+	C57	0.533333	bel_P0_m
10_80131063_-	C57	0.494595	bel_P0_m
10_80131068_-	C57	0.497312	bel_P0_m
10_80149907_+	C57	0.378947	bel_P0_m
10_80149941_+	C57	0.387097	bel_P0_m
10_80149963_+	C57	0.45045	bel_P0_m
10_80189227_+	C57	0.528571	bel_P0_m
10_80316214_+	PWK	0.498433	bel_P0_m
10_80316312_+	PWK	0.498182	bel_P0_m
10_80316677_+	C57	0.503311	bel_P0_m
10_80316692_+	C57	0.503356	bel_P0_m
10_80615173_+	PWK	0.552632	bel_P0_m
10_81123793_+	C57	0.514706	bel_P0_m
10_81461068_-	C57	0.561905	bel_P0_m
10_81461105_-	C57	0.475806	bel_P0_m
10_81461115_-	C57	0.486486	bel_P0_m
10_81461125_-	C57	0.488462	bel_P0_m
10_86051033_-	C57	0.595745	bel_P0_m
10_86051648_-	C57	0.545455	bel_P0_m
10_86051713_-	C57	0.54023	bel_P0_m
10_86051736_-	C57	0.521127	bel_P0_m
10_86051766_-	C57	0.454545	bel_P0_m
10_86052944_-	PWK	0.527273	bel_P0_m
10_86052976_-	PWK	0.527273	bel_P0_m
10_86054439_-	PWK	0.641509	bel_P0_m
10_86054468_-	PWK	0.672727	bel_P0_m
10_89805982_+	PWK	0.542857	bel_P0_m
11_115430671_+	PWK	0.509804	bel_P0_m
11_115431144_+	C57	0.488372	bel_P0_m
11_116288626_-	PWK	0.340909	bel_P0_m
11_116288811_-	PWK	0.347826	bel_P0_m
11_116985879_+	C57	0.596639	bel_P0_m
11_116985965_+	C57	0.556452	bel_P0_m
11_119898454_+	PWK	0.519231	bel_P0_m
11_120104899_-	C57	0.484536	bel_P0_m
11_120374266_-	C57	0.388235	bel_P0_m
11_120374342_-	C57	0.384615	bel_P0_m
11_120781014_-	PWK	0.451613	bel_P0_m
11_120781032_-	PWK	0.414894	bel_P0_m
11_12237859_-	C57	0.4	bel_P0_m
11_17078590_+	C57	0.385185	bel_P0_m
11_17078603_+	C57	0.40411	bel_P0_m
11_20303639_-	C57	0.603604	bel_P0_m
11_20303666_-	C57	0.589744	bel_P0_m
11_20303670_-	C57	0.576271	bel_P0_m
11_20303685_-	C57	0.59292	bel_P0_m
11_20303717_-	C57	0.592593	bel_P0_m
11_20303720_-	C57	0.571429	bel_P0_m
11_21148496_+	C57	0.542857	bel_P0_m
11_21148511_+	C57	0.545455	bel_P0_m
11_28576783_-	PWK	0.5	bel_P0_m
11_28576794_-	PWK	0.5	bel_P0_m
11_28576803_-	PWK	0.509434	bel_P0_m
11_29707049_+	C57	0.542986	bel_P0_m
1_132357227_-	C57	0.434109	bel_P0_m
1_132937099_+	C57	0.485714	bel_P0_m
1_136175565_+	PWK	0.508547	bel_P0_m
1_136176011_+	C57	0.486957	bel_P0_m
1_136176029_+	C57	0.517007	bel_P0_m
11_3640445_-	C57	0.348837	bel_P0_m
11_3640450_-	C57	0.363636	bel_P0_m
11_3640485_-	C57	0.489362	bel_P0_m
11_43446185_+	PWK	0.512195	bel_P0_m
11_43446191_+	PWK	0.564103	bel_P0_m
11_50119824_+	PWK	0.618421	bel_P0_m
11_50815856_-	C57	0.468085	bel_P0_m
11_51977053_+	PWK	0.636364	bel_P0_m
11_51977095_+	PWK	0.608108	bel_P0_m
11_58060451_+	C57	0.460938	bel_P0_m
11_58060496_+	C57	0.491071	bel_P0_m
1_158689330_+	C57	0.583333	bel_P0_m
1_158689394_+	C57	0.594595	bel_P0_m
1_158689953_+	C57	0.384181	bel_P0_m
1_158690000_+	C57	0.445255	bel_P0_m
1_158690053_+	C57	0.544554	bel_P0_m
1_158690093_+	C57	0.714286	bel_P0_m
11_61152823_-	PWK	0.477516	bel_P0_m
11_61152837_-	PWK	0.47619	bel_P0_m
11_61152901_-	PWK	0.555556	bel_P0_m
1_165592565_-	C57	0.57	bel_P0_m
11_7172365_+	C57	0.613636	bel_P0_m
11_7172385_+	C57	0.542857	bel_P0_m
11_7172395_+	C57	0.532468	bel_P0_m
11_77978250_+	C57	0.404762	bel_P0_m
11_79578611_+	C57	0.508772	bel_P0_m
11_87121995_+	PWK	0.483871	bel_P0_m
11_97718367_-	C57	0.46875	bel_P0_m
11_97718405_-	C57	0.462687	bel_P0_m
11_97718426_-	C57	0.488372	bel_P0_m
11_97718566_-	C57	0.452941	bel_P0_m
1_20934864_+	PWK	0.507692	bel_P0_m
1_20938233_+	C57	0.291667	bel_P0_m
1_20938241_+	C57	0.311111	bel_P0_m
12_102561761_+	C57	0.489655	bel_P0_m
12_105488558_+	PWK	0.530233	bel_P0_m
12_108205961_-	C57	0.388889	bel_P0_m
12_108205982_-	C57	0.361111	bel_P0_m
12_110666698_+	C57	0.518519	bel_P0_m
12_110666782_+	C57	0.466518	bel_P0_m
12_111293297_-	PWK	0.456693	bel_P0_m
12_11326287_-	C57	0.538462	bel_P0_m
12_11326320_-	C57	0.539062	bel_P0_m
12_3962899_-	C57	0.46875	bel_P0_m
12_3962909_-	C57	0.491803	bel_P0_m
12_3963013_-	C57	0.4875	bel_P0_m
12_3966200_-	C57	0.518072	bel_P0_m
12_3966227_-	C57	0.566667	bel_P0_m
12_41452654_-	C57	0.36	bel_P0_m
12_4248077_-	PWK	0.55	bel_P0_m
12_53141741_+	C57	0.446429	bel_P0_m
12_53141786_+	C57	0.431373	bel_P0_m
12_53142148_+	PWK	0.597403	bel_P0_m
12_70466146_+	PWK	0.603774	bel_P0_m
12_72304272_-	C57	0.460251	bel_P0_m
12_72794237_+	C57	0.472906	bel_P0_m
12_72794272_+	C57	0.5	bel_P0_m
12_72794274_+	C57	0.50495	bel_P0_m
12_81198972_-	PWK	0.710526	bel_P0_m
12_81996282_+	PWK	0.510638	bel_P0_m
12_81996312_+	PWK	0.511628	bel_P0_m
12_81996381_+	PWK	0.526316	bel_P0_m
12_85136046_-	PWK	0.491803	bel_P0_m
12_86288961_+	C57	0.580645	bel_P0_m
12_86883217_-	C57	0.505618	bel_P0_m
12_86883291_-	C57	0.487805	bel_P0_m
13_104024872_-	PWK	0.464286	bel_P0_m
13_19150688_+	PWK	0.481132	bel_P0_m
13_30541046_-	C57	0.497143	bel_P0_m
13_30541102_-	C57	0.519802	bel_P0_m
13_30541118_-	C57	0.514286	bel_P0_m
13_34180633_-	PWK	0.604938	bel_P0_m
13_34180666_-	PWK	0.546512	bel_P0_m
13_34180953_-	PWK	0.557692	bel_P0_m
13_34180963_-	PWK	0.527273	bel_P0_m
1_34589770_+	C57	0.558824	bel_P0_m
13_51424595_-	C57	0.804878	bel_P0_m
13_54107257_+	PWK	0.545455	bel_P0_m
13_54590939_+	PWK	0.5	bel_P0_m
13_54590959_+	PWK	0.509091	bel_P0_m
13_54590984_+	PWK	0.485437	bel_P0_m
13_54591024_+	PWK	0.511278	bel_P0_m
13_54737377_-	C57	0.508876	bel_P0_m
13_54737397_-	C57	0.513514	bel_P0_m
13_54737502_-	C57	0.479167	bel_P0_m
13_54740383_-	C57	0.435644	bel_P0_m
13_54740401_-	C57	0.413223	bel_P0_m
13_54740452_-	C57	0.43609	bel_P0_m
13_54740524_-	C57	0.386139	bel_P0_m
13_55313359_+	PWK	0.516667	bel_P0_m
13_55699921_+	PWK	0.566667	bel_P0_m
13_55699953_+	PWK	0.571429	bel_P0_m
13_55700050_+	PWK	0.576577	bel_P0_m
13_69815720_+	C57	0.571429	bel_P0_m
13_69815771_+	C57	0.527778	bel_P0_m
13_69815818_+	C57	0.590909	bel_P0_m
1_38864064_-	C57	0.634615	bel_P0_m
1_38864072_-	C57	0.666667	bel_P0_m
1_38865010_-	PWK	0.6	bel_P0_m
1_38865086_-	PWK	0.581395	bel_P0_m
1_38865109_-	PWK	0.548387	bel_P0_m
1_38865117_-	PWK	0.52381	bel_P0_m
13_97126894_+	C57	0.387097	bel_P0_m
13_97250632_+	PWK	0.53271	bel_P0_m
13_97250664_+	PWK	0.549738	bel_P0_m
13_97250678_+	PWK	0.546763	bel_P0_m
14_111681491_+	C57	0.425	bel_P0_m
14_121282748_+	C57	0.489362	bel_P0_m
1_42696622_+	C57	0.476923	bel_P0_m
14_28475923_+	PWK	0.4375	bel_P0_m
14_28475954_+	PWK	0.422414	bel_P0_m
14_30041960_-	C57	0.435897	bel_P0_m
14_52198434_-	C57	0.68254	bel_P0_m
14_52311887_-	C57	0.493827	bel_P0_m
14_54650513_-	C57	0.444444	bel_P0_m
14_54650539_-	C57	0.413043	bel_P0_m
14_63523964_-	PWK	0.511364	bel_P0_m
14_70978917_+	PWK	0.625	bel_P0_m
15_100478079_+	PWK	0.508475	bel_P0_m
15_36479003_-	PWK	0.488372	bel_P0_m
15_36479093_-	PWK	0.472973	bel_P0_m
15_36479115_-	PWK	0.486842	bel_P0_m
15_37366373_-	PWK	0.628205	bel_P0_m
15_37366636_-	C57	0.591837	bel_P0_m
15_37366644_-	C57	0.536232	bel_P0_m
15_37366674_-	C57	0.479167	bel_P0_m
15_37367648_-	C57	0.513661	bel_P0_m
15_38950342_+	PWK	0.574468	bel_P0_m
15_38950355_+	PWK	0.54717	bel_P0_m
15_38950438_+	PWK	0.536585	bel_P0_m
15_38950457_+	PWK	0.451613	bel_P0_m
15_58455443_+	PWK	0.633333	bel_P0_m
15_63930520_-	PWK	0.597826	bel_P0_m
15_75619042_+	PWK	0.5	bel_P0_m
15_81475621_+	C57	0.542857	bel_P0_m
15_81950067_+	PWK	0.534247	bel_P0_m
15_82204105_+	C57	0.492063	bel_P0_m
15_84948210_-	C57	0.540984	bel_P0_m
15_89167227_-	C57	0.453125	bel_P0_m
15_89288838_-	C57	0.453125	bel_P0_m
15_89288918_-	C57	0.518868	bel_P0_m
15_89457427_+	PWK	0.573248	bel_P0_m
15_90227632_+	PWK	0.490909	bel_P0_m
16_10743987_+	C57	0.26	bel_P0_m
16_17573112_-	C57	0.342105	bel_P0_m
16_17575812_-	C57	0.606061	bel_P0_m
16_18249728_+	C57	0.5	bel_P0_m
16_18249730_+	C57	0.527778	bel_P0_m
16_18249736_+	C57	0.512821	bel_P0_m
16_28828871_-	PWK	0.6	bel_P0_m
16_30514084_-	PWK	0.616279	bel_P0_m
16_30514098_-	PWK	0.61039	bel_P0_m
16_30514114_-	PWK	0.592593	bel_P0_m
16_31456721_+	PWK	0.463087	bel_P0_m
16_31947936_-	PWK	0.537037	bel_P0_m
16_31947982_-	PWK	0.601504	bel_P0_m
16_31948013_-	PWK	0.62037	bel_P0_m
16_31948043_-	PWK	0.594203	bel_P0_m
16_36034336_+	C57	0.394737	bel_P0_m
16_84955293_-	C57	0.479747	bel_P0_m
16_84955335_-	C57	0.483317	bel_P0_m
16_8660390_-	C57	0.52459	bel_P0_m
16_91563144_+	C57	0.432836	bel_P0_m
16_94442801_+	C57	0.484436	bel_P0_m
16_94442881_+	C57	0.499255	bel_P0_m
16_94442914_+	C57	0.4875	bel_P0_m
16_94442921_+	C57	0.484906	bel_P0_m
16_94442941_+	C57	0.49061	bel_P0_m
16_94498287_-	C57	0.731707	bel_P0_m
16_94498636_-	C57	0.4	bel_P0_m
16_94498643_-	C57	0.4	bel_P0_m
16_96156049_+	C57	0.5	bel_P0_m
17_12975367_-	C57	0.722222	bel_P0_m
17_25883600_-	PWK	0.636364	bel_P0_m
1_72859016_-	PWK	0.637681	bel_P0_m
17_28971915_-	PWK	0.466667	bel_P0_m
17_28972060_-	PWK	0.647059	bel_P0_m
17_46302647_+	PWK	0.47619	bel_P0_m
17_46302653_+	PWK	0.485714	bel_P0_m
17_46928754_-	PWK	0.508197	bel_P0_m
17_46928781_-	PWK	0.555556	bel_P0_m
17_56402358_+	C57	0.52381	bel_P0_m
17_57081015_-	C57	0.497992	bel_P0_m
17_57081068_-	C57	0.498715	bel_P0_m
17_57081091_-	C57	0.491765	bel_P0_m
17_57081132_-	C57	0.455041	bel_P0_m
17_91089011_-	PWK	0.480519	bel_P0_m
18_12156187_+	PWK	0.396694	bel_P0_m
18_24601505_-	C57	0.506849	bel_P0_m
18_25138792_-	PWK	0.491228	bel_P0_m
18_25138840_-	PWK	0.5	bel_P0_m
18_25138878_-	PWK	0.530612	bel_P0_m
18_25478533_-	PWK	0.500752	bel_P0_m
18_25478558_-	PWK	0.502664	bel_P0_m
18_34318507_+	PWK	0.503145	bel_P0_m
18_34846618_+	PWK	0.554795	bel_P0_m
18_37808534_+	PWK	0.527778	bel_P0_m
18_37808546_+	PWK	0.515625	bel_P0_m
18_58677955_+	C57	0.433333	bel_P0_m
18_60713015_-	C57	0.461538	bel_P0_m
18_61715904_-	PWK	0.5	bel_P0_m
18_63777783_+	PWK	0.479452	bel_P0_m
18_63777802_+	PWK	0.466667	bel_P0_m
18_63777903_+	PWK	0.45614	bel_P0_m
1_90612471_+	PWK	0.5	bel_P0_m
1_90612502_+	PWK	0.509434	bel_P0_m
1_90612507_+	PWK	0.518519	bel_P0_m
1_90612514_+	PWK	0.509091	bel_P0_m
19_16385186_+	C57	0.518182	bel_P0_m
19_16385239_+	C57	0.54321	bel_P0_m
19_16385245_+	C57	0.539394	bel_P0_m
19_16385254_+	C57	0.561644	bel_P0_m
1_93622166_-	C57	0.411765	bel_P0_m
19_42075227_-	C57	0.649485	bel_P0_m
19_42121126_+	C57	0.5	bel_P0_m
19_42121224_+	C57	0.375	bel_P0_m
19_43500182_-	C57	0.515464	bel_P0_m
19_44303266_+	C57	0.467949	bel_P0_m
19_44303306_+	C57	0.414815	bel_P0_m
19_44303341_+	C57	0.466216	bel_P0_m
19_44304355_+	PWK	0.548387	bel_P0_m
19_44305713_+	PWK	0.622222	bel_P0_m
19_44305729_+	PWK	0.62931	bel_P0_m
19_44305775_+	PWK	0.646444	bel_P0_m
19_44305970_+	PWK	0.518966	bel_P0_m
19_44305984_+	PWK	0.50384	bel_P0_m
19_47024882_+	C57	0.554273	bel_P0_m
19_47024959_+	C57	0.564784	bel_P0_m
19_47024961_+	C57	0.562295	bel_P0_m
19_47257508_+	C57	0.3	bel_P0_m
19_5647662_+	PWK	0.416667	bel_P0_m
19_57033766_-	PWK	0.435294	bel_P0_m
19_57033793_-	PWK	0.455357	bel_P0_m
19_57037147_-	C57	0.489796	bel_P0_m
19_57037167_-	C57	0.493506	bel_P0_m
19_57037192_-	C57	0.507463	bel_P0_m
19_58796778_-	C57	0.519231	bel_P0_m
19_58796819_-	C57	0.522936	bel_P0_m
19_58796881_-	C57	0.649485	bel_P0_m
19_8978175_+	C57	0.676923	bel_P0_m
2_102789570_+	C57	0.495146	bel_P0_m
2_102789609_+	C57	0.529412	bel_P0_m
2_102789637_+	C57	0.47619	bel_P0_m
2_102789789_+	C57	0.52	bel_P0_m
2_102789804_+	C57	0.49505	bel_P0_m
2_102789915_+	C57	0.565657	bel_P0_m
2_102789983_+	C57	0.469697	bel_P0_m
2_102790023_+	C57	0.440476	bel_P0_m
2_102790038_+	C57	0.4375	bel_P0_m
2_118793504_+	PWK	0.530612	bel_P0_m
2_118793510_+	PWK	0.529412	bel_P0_m
2_118793581_+	PWK	0.473214	bel_P0_m
2_118793623_+	PWK	0.494565	bel_P0_m
2_118793639_+	PWK	0.511211	bel_P0_m
2_118793691_+	PWK	0.520202	bel_P0_m
2_119600335_+	C57	0.438356	bel_P0_m
2_119600407_+	C57	0.44898	bel_P0_m
2_121215810_-	C57	0.418919	bel_P0_m
2_124664756_+	C57	0.409091	bel_P0_m
2_124664762_+	C57	0.377778	bel_P0_m
2_128611273_-	PWK	0.513514	bel_P0_m
2_128852149_+	PWK	0.4	bel_P0_m
2_130708930_-	PWK	0.464286	bel_P0_m
2_130708938_-	PWK	0.47191	bel_P0_m
2_131026257_+	PWK	0.75	bel_P0_m
2_131026313_+	PWK	0.705882	bel_P0_m
2_131026328_+	PWK	0.666667	bel_P0_m
2_131996227_-	PWK	0.702703	bel_P0_m
2_131996299_-	PWK	0.526316	bel_P0_m
2_131996366_-	PWK	0.583333	bel_P0_m
2_131996368_-	PWK	0.56	bel_P0_m
2_138283709_+	C57	0.489796	bel_P0_m
2_138283723_+	C57	0.474576	bel_P0_m
2_138283750_+	C57	0.493506	bel_P0_m
2_151594102_-	C57	0.391304	bel_P0_m
2_153317063_+	PWK	0.513514	bel_P0_m
2_156567455_+	PWK	0.46	bel_P0_m
2_157016330_-	C57	0.352941	bel_P0_m
2_157016337_-	C57	0.342857	bel_P0_m
2_157018260_-	PWK	0.4375	bel_P0_m
2_179896782_+	PWK	0.507692	bel_P0_m
2_180259374_-	C57	0.357143	bel_P0_m
2_180259378_-	C57	0.325581	bel_P0_m
2_180259402_-	C57	0.365854	bel_P0_m
2_180259456_-	C57	0.36	bel_P0_m
2_20849610_-	PWK	0.455357	bel_P0_m
2_20849790_-	PWK	0.473684	bel_P0_m
2_26636179_+	C57	0.5	bel_P0_m
2_26892083_-	C57	0.387097	bel_P0_m
2_28552172_+	PWK	0.6	bel_P0_m
2_30822841_+	PWK	0.361111	bel_P0_m
2_31292654_+	C57	0.315789	bel_P0_m
2_33137435_-	PWK	0.595745	bel_P0_m
2_33137489_-	PWK	0.597222	bel_P0_m
2_33137564_-	PWK	0.555556	bel_P0_m
2_34805904_-	PWK	0.468085	bel_P0_m
2_49771692_+	C57	0.508772	bel_P0_m
2_83879695_+	C57	0.538462	bel_P0_m
2_83879703_+	C57	0.507246	bel_P0_m
2_83879712_+	C57	0.519481	bel_P0_m
2_83879723_+	C57	0.52381	bel_P0_m
2_91676226_-	C57	0.490566	bel_P0_m
2_91918390_+	PWK	0.574468	bel_P0_m
3_116489149_-	PWK	0.505155	bel_P0_m
3_116489201_-	PWK	0.517647	bel_P0_m
3_124321513_+	PWK	0.530303	bel_P0_m
3_126943533_-	PWK	0.569444	bel_P0_m
3_126943544_-	PWK	0.584416	bel_P0_m
3_144688502_-	PWK	0.652174	bel_P0_m
3_144688514_-	PWK	0.689655	bel_P0_m
3_144688545_-	PWK	0.674699	bel_P0_m
3_144688575_-	PWK	0.691489	bel_P0_m
3_146731802_-	PWK	0.496552	bel_P0_m
3_152787238_+	C57	0.5	bel_P0_m
3_152787247_+	C57	0.5	bel_P0_m
3_86786829_-	PWK	0.560606	bel_P0_m
3_86786839_-	PWK	0.563636	bel_P0_m
3_88351168_+	C57	0.481013	bel_P0_m
3_88351180_+	C57	0.481928	bel_P0_m
3_88908315_+	C57	0.447368	bel_P0_m
3_89756032_-	PWK	0.6875	bel_P0_m
3_89756050_-	PWK	0.675	bel_P0_m
3_89756205_-	PWK	0.622951	bel_P0_m
3_96560803_+	C57	0.576923	bel_P0_m
3_96560817_+	C57	0.571429	bel_P0_m
3_96560878_+	C57	0.608108	bel_P0_m
4_106662808_-	C57	0.625	bel_P0_m
4_106662827_-	C57	0.666667	bel_P0_m
4_107874114_+	PWK	0.512195	bel_P0_m
4_107874152_+	PWK	0.636364	bel_P0_m
4_107874169_+	PWK	0.673077	bel_P0_m
4_107874174_+	PWK	0.680851	bel_P0_m
4_107874185_+	PWK	0.7	bel_P0_m
4_108719613_-	PWK	0.472222	bel_P0_m
4_118414875_+	C57	0.378378	bel_P0_m
4_120892686_+	PWK	0.531469	bel_P0_m
4_125711782_+	PWK	0.6	bel_P0_m
4_126613754_+	PWK	0.7	bel_P0_m
4_127194886_+	C57	0.363636	bel_P0_m
4_127194926_+	C57	0.352941	bel_P0_m
4_128910744_+	C57	0.487805	bel_P0_m
4_128910757_+	C57	0.487805	bel_P0_m
4_128910763_+	C57	0.525	bel_P0_m
4_128910769_+	C57	0.547619	bel_P0_m
4_128910848_+	C57	0.5	bel_P0_m
4_128911046_+	C57	0.6	bel_P0_m
4_128911054_+	C57	0.568182	bel_P0_m
4_128911102_+	C57	0.508475	bel_P0_m
4_133294003_-	PWK	0.488372	bel_P0_m
4_134526373_-	C57	0.572816	bel_P0_m
4_134526391_-	C57	0.574074	bel_P0_m
4_134526393_-	C57	0.575472	bel_P0_m
4_134526398_-	C57	0.572727	bel_P0_m
4_134526411_-	C57	0.54	bel_P0_m
4_134538173_-	PWK	0.5	bel_P0_m
4_136654709_-	C57	0.440678	bel_P0_m
4_137656537_+	PWK	0.525424	bel_P0_m
4_137656548_+	PWK	0.490909	bel_P0_m
4_137657342_+	PWK	0.518519	bel_P0_m
4_137657350_+	PWK	0.518519	bel_P0_m
4_137657359_+	PWK	0.526316	bel_P0_m
4_138457488_+	C57	0.708995	bel_P0_m
4_138457647_+	C57	0.554545	bel_P0_m
4_138457651_+	C57	0.565789	bel_P0_m
4_152284145_+	C57	0.489796	bel_P0_m
4_152387023_+	C57	0.447368	bel_P0_m
4_155157311_-	PWK	0.555556	bel_P0_m
4_155557561_+	PWK	0.617537	bel_P0_m
4_155557582_+	PWK	0.615578	bel_P0_m
4_156185678_-	PWK	0.483051	bel_P0_m
4_21994471_+	PWK	0.573529	bel_P0_m
4_21994492_+	PWK	0.571429	bel_P0_m
4_21994506_+	PWK	0.564706	bel_P0_m
4_41519081_-	PWK	0.540373	bel_P0_m
4_42943135_+	C57	0.596774	bel_P0_m
4_42943150_+	C57	0.590164	bel_P0_m
4_42957638_+	C57	0.390625	bel_P0_m
4_42957682_+	C57	0.433962	bel_P0_m
4_43415058_+	C57	0.493671	bel_P0_m
4_45398873_-	PWK	0.555556	bel_P0_m
4_45398930_-	PWK	0.594595	bel_P0_m
4_47470301_-	PWK	0.578947	bel_P0_m
4_47470310_-	PWK	0.580247	bel_P0_m
4_47470593_-	PWK	0.571429	bel_P0_m
4_49585597_-	C57	0.644068	bel_P0_m
4_49585610_-	C57	0.575342	bel_P0_m
4_49585629_-	C57	0.545455	bel_P0_m
4_49587067_-	PWK	0.352459	bel_P0_m
4_49587076_-	PWK	0.370079	bel_P0_m
4_62394255_-	C57	0.4	bel_P0_m
4_62394260_-	C57	0.428571	bel_P0_m
4_62394267_-	C57	0.444444	bel_P0_m
4_62394279_-	C57	0.444444	bel_P0_m
4_64016935_-	PWK	0.511111	bel_P0_m
5_110170974_+	PWK	0.581395	bel_P0_m
5_111288497_+	C57	0.375	bel_P0_m
5_111288506_+	C57	0.372549	bel_P0_m
5_112214715_-	C57	0.495798	bel_P0_m
5_112214719_-	C57	0.497976	bel_P0_m
5_112214741_-	C57	0.490446	bel_P0_m
5_112214772_-	C57	0.488998	bel_P0_m
5_112220108_-	C57	0.553571	bel_P0_m
5_112391823_-	C57	0.470588	bel_P0_m
5_112391880_-	C57	0.516393	bel_P0_m
5_112421274_-	C57	0.511111	bel_P0_m
5_117377936_+	C57	0.480296	bel_P0_m
5_117377972_+	C57	0.4637	bel_P0_m
5_123530890_-	C57	0.471698	bel_P0_m
5_124119835_-	PWK	0.457143	bel_P0_m
5_125017417_-	C57	0.424658	bel_P0_m
5_125454728_+	PWK	0.623188	bel_P0_m
5_125454746_+	PWK	0.585714	bel_P0_m
5_134490429_-	C57	0.503145	bel_P0_m
5_134490439_-	C57	0.509434	bel_P0_m
5_134490510_-	C57	0.515789	bel_P0_m
5_134490674_-	C57	0.697479	bel_P0_m
5_134490694_-	C57	0.640845	bel_P0_m
5_134490771_-	C57	0.542105	bel_P0_m
5_135408263_-	PWK	0.64	bel_P0_m
5_135408302_-	PWK	0.607843	bel_P0_m
5_135909120_-	PWK	0.577649	bel_P0_m
5_135909200_-	PWK	0.508137	bel_P0_m
5_135909274_-	PWK	0.528723	bel_P0_m
5_135910763_-	C57	0.537826	bel_P0_m
5_138457337_+	C57	0.521739	bel_P0_m
5_138809527_+	PWK	0.47619	bel_P0_m
5_138809534_+	PWK	0.469136	bel_P0_m
5_138809541_+	PWK	0.467532	bel_P0_m
5_139272989_-	PWK	0.541833	bel_P0_m
5_139273002_-	PWK	0.543933	bel_P0_m
5_140623374_-	PWK	0.619048	bel_P0_m
5_140758752_-	C57	0.539474	bel_P0_m
5_140758814_-	C57	0.519608	bel_P0_m
5_140758899_-	C57	0.564706	bel_P0_m
5_143901948_+	PWK	0.634615	bel_P0_m
5_144859156_+	C57	0.434783	bel_P0_m
5_144859205_+	C57	0.448276	bel_P0_m
5_144859216_+	C57	0.4375	bel_P0_m
5_144859241_+	C57	0.410959	bel_P0_m
5_29675268_+	PWK	0.459184	bel_P0_m
5_29675635_+	PWK	0.536232	bel_P0_m
5_3641438_-	PWK	0.578313	bel_P0_m
5_3641449_-	PWK	0.581395	bel_P0_m
5_36615716_-	C57	0.421053	bel_P0_m
5_38527528_-	PWK	0.538813	bel_P0_m
5_43758346_-	C57	0.375	bel_P0_m
5_73559919_+	C57	0.432432	bel_P0_m
5_73559945_+	C57	0.447368	bel_P0_m
5_73559963_+	C57	0.486486	bel_P0_m
5_75195519_+	C57	0.511628	bel_P0_m
5_81794369_+	C57	0.409836	bel_P0_m
5_81794387_+	C57	0.442308	bel_P0_m
5_81794439_+	C57	0.419355	bel_P0_m
5_92444241_-	PWK	0.533742	bel_P0_m
5_92444251_-	PWK	0.546667	bel_P0_m
6_107567300_+	C57	0.365079	bel_P0_m
6_107567831_+	C57	0.510638	bel_P0_m
6_107567865_+	C57	0.550725	bel_P0_m
6_107567871_+	C57	0.555556	bel_P0_m
6_112718355_-	C57	0.501754	bel_P0_m
6_113171745_-	C57	0.526316	bel_P0_m
6_113171849_-	C57	0.438462	bel_P0_m
6_113171864_-	C57	0.422414	bel_P0_m
6_113389262_+	C57	0.451429	bel_P0_m
6_113389325_+	C57	0.465608	bel_P0_m
6_122456212_-	PWK	0.608696	bel_P0_m
6_122456237_-	PWK	0.703125	bel_P0_m
6_122456459_-	PWK	0.478417	bel_P0_m
6_124841517_-	C57	0.405405	bel_P0_m
6_129541198_+	C57	0.488959	bel_P0_m
6_129541281_+	C57	0.488263	bel_P0_m
6_13084379_+	PWK	0.432432	bel_P0_m
6_13084409_+	PWK	0.44	bel_P0_m
6_13084492_+	PWK	0.472727	bel_P0_m
6_133105770_+	PWK	0.522222	bel_P0_m
6_143205264_+	C57	0.683168	bel_P0_m
6_143205475_+	C57	0.527778	bel_P0_m
6_23001919_+	C57	0.522727	bel_P0_m
6_23001940_+	C57	0.438596	bel_P0_m
6_23001954_+	C57	0.404762	bel_P0_m
6_23002593_+	PWK	0.562893	bel_P0_m
6_23002633_+	PWK	0.558594	bel_P0_m
6_35261557_+	C57	0.478261	bel_P0_m
6_42686748_-	C57	0.464286	bel_P0_m
6_5159846_+	PWK	0.6	bel_P0_m
6_5159881_+	PWK	0.636364	bel_P0_m
6_5159897_+	PWK	0.648649	bel_P0_m
6_71807976_+	PWK	0.507463	bel_P0_m
6_72142439_+	PWK	0.612903	bel_P0_m
6_84619596_-	C57	0.382979	bel_P0_m
6_84619613_-	C57	0.403846	bel_P0_m
6_86369807_+	PWK	0.414634	bel_P0_m
6_87912947_+	PWK	0.431034	bel_P0_m
6_87913007_+	PWK	0.438462	bel_P0_m
6_87913024_+	PWK	0.467213	bel_P0_m
6_99694271_+	PWK	0.493151	bel_P0_m
6_99694325_+	PWK	0.489933	bel_P0_m
6_99694348_+	PWK	0.531746	bel_P0_m
7_105636167_-	PWK	0.708333	bel_P0_m
7_109736060_-	C57	0.4	bel_P0_m
7_109736075_-	C57	0.439024	bel_P0_m
7_110308614_-	C57	0.581395	bel_P0_m
7_110308665_-	C57	0.671875	bel_P0_m
7_110308850_-	C57	0.622642	bel_P0_m
7_118434290_-	PWK	0.525	bel_P0_m
7_127193689_-	C57	0.5	bel_P0_m
7_127194537_-	C57	0.385542	bel_P0_m
7_127559948_+	PWK	0.511628	bel_P0_m
7_127559987_+	PWK	0.508197	bel_P0_m
7_138836897_-	C57	0.540541	bel_P0_m
7_16886903_+	C57	0.486957	bel_P0_m
7_28459919_+	C57	0.367347	bel_P0_m
7_28459953_+	C57	0.402299	bel_P0_m
7_44250890_+	C57	0.455446	bel_P0_m
7_44250928_+	C57	0.482143	bel_P0_m
7_44251615_+	C57	0.583893	bel_P0_m
7_44251641_+	C57	0.555556	bel_P0_m
7_44251647_+	C57	0.566372	bel_P0_m
7_4426470_-	PWK	0.659574	bel_P0_m
7_44829923_+	PWK	0.516129	bel_P0_m
7_44830401_+	C57	0.734694	bel_P0_m
7_44854791_+	C57	0.466667	bel_P0_m
7_46823069_+	PWK	0.657143	bel_P0_m
7_4992932_-	PWK	0.6	bel_P0_m
7_4992933_-	PWK	0.6	bel_P0_m
7_55979272_-	C57	0.405405	bel_P0_m
7_55979288_-	C57	0.367647	bel_P0_m
7_55979312_-	C57	0.366667	bel_P0_m
7_64695885_+	PWK	0.563953	bel_P0_m
7_64695903_+	PWK	0.603352	bel_P0_m
7_80350723_-	PWK	0.619048	bel_P0_m
7_80351580_-	PWK	0.494253	bel_P0_m
7_80351626_-	PWK	0.52381	bel_P0_m
7_80351636_-	PWK	0.54321	bel_P0_m
7_80351655_-	PWK	0.533333	bel_P0_m
7_81885685_-	PWK	0.422535	bel_P0_m
7_81885713_-	PWK	0.447917	bel_P0_m
7_84110077_-	C57	0.314286	bel_P0_m
7_84110187_-	C57	0.36	bel_P0_m
7_93080862_+	PWK	0.595745	bel_P0_m
8_10570458_+	PWK	0.531915	bel_P0_m
8_10570479_+	PWK	0.54902	bel_P0_m
8_106197182_+	C57	0.428571	bel_P0_m
8_106197205_+	C57	0.333333	bel_P0_m
8_107058485_+	C57	0.297297	bel_P0_m
8_107058533_+	C57	0.323529	bel_P0_m
8_107412824_-	PWK	0.463415	bel_P0_m
8_109672244_-	PWK	0.68	bel_P0_m
8_109672258_-	PWK	0.619048	bel_P0_m
8_110739258_+	C57	0.456522	bel_P0_m
8_110970346_+	C57	0.520408	bel_P0_m
8_111623506_+	C57	0.6	bel_P0_m
8_111624490_+	PWK	0.463415	bel_P0_m
8_112018659_+	PWK	0.406593	bel_P0_m
8_112018686_+	PWK	0.414634	bel_P0_m
8_112018705_+	PWK	0.432836	bel_P0_m
8_112018782_+	PWK	0.5	bel_P0_m
8_112018805_+	PWK	0.487805	bel_P0_m
8_116957532_+	PWK	0.660377	bel_P0_m
8_116959330_+	PWK	0.59375	bel_P0_m
8_11833097_+	C57	0.40625	bel_P0_m
8_11833176_+	C57	0.425926	bel_P0_m
8_119562271_-	PWK	0.547945	bel_P0_m
8_119562277_-	PWK	0.529412	bel_P0_m
8_122891875_-	PWK	0.592593	bel_P0_m
8_123204706_-	C57	0.632479	bel_P0_m
8_123205400_-	PWK	0.504348	bel_P0_m
8_123205434_-	PWK	0.507937	bel_P0_m
8_123205531_-	PWK	0.471698	bel_P0_m
8_123205594_-	PWK	0.647059	bel_P0_m
8_123506582_-	C57	0.483871	bel_P0_m
8_124794094_+	C57	0.5	bel_P0_m
8_124830011_+	C57	0.54386	bel_P0_m
8_124830060_+	C57	0.544643	bel_P0_m
8_46639044_+	PWK	0.643836	bel_P0_m
8_46639350_+	PWK	0.573394	bel_P0_m
8_47288602_-	C57	0.434783	bel_P0_m
8_70107557_-	PWK	0.548872	bel_P0_m
8_70107565_-	PWK	0.571429	bel_P0_m
8_85539124_-	PWK	0.548148	bel_P0_m
8_85539132_-	PWK	0.530612	bel_P0_m
8_85539243_-	PWK	0.580247	bel_P0_m
9_104047529_-	C57	0.636364	bel_P0_m
9_104047538_-	C57	0.564103	bel_P0_m
9_104047547_-	C57	0.585366	bel_P0_m
9_108110317_-	C57	0.514286	bel_P0_m
9_108392189_+	C57	0.52	bel_P0_m
9_108392201_+	C57	0.55814	bel_P0_m
9_108463536_+	C57	0.536585	bel_P0_m
9_108463549_+	C57	0.55814	bel_P0_m
9_109118643_+	PWK	0.491803	bel_P0_m
9_110247294_+	C57	0.47	bel_P0_m
9_110247336_+	C57	0.456446	bel_P0_m
9_110247372_+	C57	0.443396	bel_P0_m
9_110387131_-	PWK	0.410256	bel_P0_m
9_110573898_+	PWK	0.470588	bel_P0_m
9_111272930_+	C57	0.471429	bel_P0_m
9_111272968_+	C57	0.452055	bel_P0_m
9_111273010_+	C57	0.47619	bel_P0_m
9_114723916_+	PWK	0.625	bel_P0_m
9_114723919_+	PWK	0.61039	bel_P0_m
9_119462923_+	PWK	0.733333	bel_P0_m
9_121474707_+	PWK	0.568807	bel_P0_m
9_121474715_+	PWK	0.575221	bel_P0_m
9_15007951_-	PWK	0.574468	bel_P0_m
9_26759288_+	PWK	0.4375	bel_P0_m
9_26759356_+	PWK	0.420561	bel_P0_m
9_26759491_+	PWK	0.450549	bel_P0_m
9_26759549_+	PWK	0.504587	bel_P0_m
9_26759595_+	PWK	0.503704	bel_P0_m
9_26761117_+	PWK	0.643979	bel_P0_m
9_28922192_+	C57	0.4375	bel_P0_m
9_28922214_+	C57	0.45283	bel_P0_m
9_28922239_+	C57	0.453125	bel_P0_m
9_28922247_+	C57	0.484375	bel_P0_m
9_28994982_-	PWK	0.534351	bel_P0_m
9_35035846_+	C57	0.445946	bel_P0_m
9_35036053_+	C57	0.428571	bel_P0_m
9_35036094_+	C57	0.4	bel_P0_m
9_40783849_+	PWK	0.430108	bel_P0_m
9_40783864_+	PWK	0.480769	bel_P0_m
9_57061149_+	C57	0.5	bel_P0_m
9_57061159_+	C57	0.522727	bel_P0_m
9_79769431_-	C57	0.442177	bel_P0_m
9_95404677_-	C57	0.508333	bel_P0_m
10_110944216_-	PWK	0.645833	bel_P0_m
10_112927384_-	C57	0.730435	bel_P0_m
10_117215489_-	C57	0.534884	bel_P0_m
10_117215543_-	C57	0.625	bel_P0_m
10_123265259_+	PWK	0.567568	bel_P0_m
10_127605549_-	PWK	0.5125	bel_P0_m
10_29197259_+	PWK	0.486486	bel_P0_m
10_29197269_+	PWK	0.487395	bel_P0_m
10_43021831_-	C57	0.461538	bel_P0_m
10_43021851_-	C57	0.509434	bel_P0_m
10_43022260_-	C57	0.459016	bel_P0_m
10_43582929_+	PWK	0.522727	bel_P0_m
10_52438489_+	C57	0.5	bel_P0_m
10_60131596_+	PWK	0.754325	bel_P0_m
10_61693178_+	C57	0.554054	bel_P0_m
10_61693184_+	C57	0.573529	bel_P0_m
10_70024259_+	PWK	0.85	bel_P0_m
10_70024269_+	PWK	0.857143	bel_P0_m
10_70024284_+	PWK	0.861538	bel_P0_m
10_70024286_+	PWK	0.861538	bel_P0_m
10_76207405_-	C57	0.606061	bel_P0_m
10_78187758_-	C57	0.352941	bel_P0_m
10_79675974_+	C57	0.5	bel_P0_m
10_79675989_+	C57	0.450704	bel_P0_m
10_80131063_-	C57	0.545977	bel_P0_m
10_80131068_-	C57	0.543103	bel_P0_m
10_80149907_+	C57	0.515152	bel_P0_m
10_80149941_+	C57	0.55914	bel_P0_m
10_80149963_+	C57	0.556818	bel_P0_m
10_80189227_+	C57	0.648148	bel_P0_m
10_80316214_+	PWK	0.517007	bel_P0_m
10_80316312_+	PWK	0.518519	bel_P0_m
10_80316677_+	C57	0.528986	bel_P0_m
10_80316692_+	C57	0.538462	bel_P0_m
10_80615173_+	PWK	0.608696	bel_P0_m
10_81123793_+	C57	0.470588	bel_P0_m
10_81461068_-	C57	0.5875	bel_P0_m
10_81461105_-	C57	0.548223	bel_P0_m
10_81461115_-	C57	0.543147	bel_P0_m
10_81461125_-	C57	0.553922	bel_P0_m
10_86051033_-	C57	0.617647	bel_P0_m
10_86051648_-	C57	0.494505	bel_P0_m
10_86051713_-	C57	0.521277	bel_P0_m
10_86051736_-	C57	0.505882	bel_P0_m
10_86051766_-	C57	0.5	bel_P0_m
10_86052944_-	PWK	0.557377	bel_P0_m
10_86052976_-	PWK	0.521739	bel_P0_m
10_86054439_-	PWK	0.54902	bel_P0_m
10_86054468_-	PWK	0.571429	bel_P0_m
10_89805982_+	PWK	0.529412	bel_P0_m
11_115430671_+	PWK	0.566038	bel_P0_m
11_115431144_+	C57	0.407407	bel_P0_m
11_116288626_-	PWK	0.4375	bel_P0_m
11_116288811_-	PWK	0.4	bel_P0_m
11_116985879_+	C57	0.528736	bel_P0_m
11_116985965_+	C57	0.568421	bel_P0_m
11_119898454_+	PWK	0.46875	bel_P0_m
11_120104899_-	C57	0.527473	bel_P0_m
11_120374266_-	C57	0.428571	bel_P0_m
11_120374342_-	C57	0.45	bel_P0_m
11_120781014_-	PWK	0.470588	bel_P0_m
11_120781032_-	PWK	0.489583	bel_P0_m
11_12237859_-	C57	0.472222	bel_P0_m
11_17078590_+	C57	0.44898	bel_P0_m
11_17078603_+	C57	0.456954	bel_P0_m
11_20303639_-	C57	0.645455	bel_P0_m
11_20303666_-	C57	0.612069	bel_P0_m
11_20303670_-	C57	0.619469	bel_P0_m
11_20303685_-	C57	0.607477	bel_P0_m
11_20303717_-	C57	0.619048	bel_P0_m
11_20303720_-	C57	0.62963	bel_P0_m
11_21148496_+	C57	0.403846	bel_P0_m
11_21148511_+	C57	0.382979	bel_P0_m
11_28576783_-	PWK	0.527778	bel_P0_m
11_28576794_-	PWK	0.537313	bel_P0_m
11_28576803_-	PWK	0.523077	bel_P0_m
11_29707049_+	C57	0.576744	bel_P0_m
1_132357227_-	C57	0.428571	bel_P0_m
1_132937099_+	C57	0.6	bel_P0_m
1_136175565_+	PWK	0.513158	bel_P0_m
1_136176011_+	C57	0.503817	bel_P0_m
1_136176029_+	C57	0.511765	bel_P0_m
11_3640445_-	C57	0.375	bel_P0_m
11_3640450_-	C57	0.387755	bel_P0_m
11_3640485_-	C57	0.442308	bel_P0_m
11_43446185_+	PWK	0.529412	bel_P0_m
11_43446191_+	PWK	0.558824	bel_P0_m
11_50119824_+	PWK	0.567901	bel_P0_m
11_50815856_-	C57	0.391304	bel_P0_m
11_51977053_+	PWK	0.64	bel_P0_m
11_51977095_+	PWK	0.580645	bel_P0_m
11_58060451_+	C57	0.443478	bel_P0_m
11_58060496_+	C57	0.4375	bel_P0_m
1_158689330_+	C57	0.410959	bel_P0_m
1_158689394_+	C57	0.425	bel_P0_m
1_158689953_+	C57	0.45098	bel_P0_m
1_158690000_+	C57	0.444444	bel_P0_m
1_158690053_+	C57	0.541176	bel_P0_m
1_158690093_+	C57	0.652174	bel_P0_m
11_61152823_-	PWK	0.445455	bel_P0_m
11_61152837_-	PWK	0.448819	bel_P0_m
11_61152901_-	PWK	0.433071	bel_P0_m
1_165592565_-	C57	0.484211	bel_P0_m
11_7172365_+	C57	0.604651	bel_P0_m
11_7172385_+	C57	0.569231	bel_P0_m
11_7172395_+	C57	0.60274	bel_P0_m
11_77978250_+	C57	0.324324	bel_P0_m
11_79578611_+	C57	0.459459	bel_P0_m
11_87121995_+	PWK	0.46875	bel_P0_m
11_97718367_-	C57	0.439189	bel_P0_m
11_97718405_-	C57	0.414966	bel_P0_m
11_97718426_-	C57	0.437956	bel_P0_m
11_97718566_-	C57	0.489209	bel_P0_m
1_20934864_+	PWK	0.507246	bel_P0_m
1_20938233_+	C57	0.3	bel_P0_m
1_20938241_+	C57	0.315789	bel_P0_m
12_102561761_+	C57	0.485876	bel_P0_m
12_105488558_+	PWK	0.48538	bel_P0_m
12_108205961_-	C57	0.368421	bel_P0_m
12_108205982_-	C57	0.363636	bel_P0_m
12_110666698_+	C57	0.490385	bel_P0_m
12_110666782_+	C57	0.482673	bel_P0_m
12_111293297_-	PWK	0.51773	bel_P0_m
12_11326287_-	C57	0.528777	bel_P0_m
12_11326320_-	C57	0.530233	bel_P0_m
12_3962899_-	C57	0.521739	bel_P0_m
12_3962909_-	C57	0.531915	bel_P0_m
12_3963013_-	C57	0.516129	bel_P0_m
12_3966200_-	C57	0.517647	bel_P0_m
12_3966227_-	C57	0.56383	bel_P0_m
12_41452654_-	C57	0.4	bel_P0_m
12_4248077_-	PWK	0.621622	bel_P0_m
12_53141741_+	C57	0.45614	bel_P0_m
12_53141786_+	C57	0.469388	bel_P0_m
12_53142148_+	PWK	0.54	bel_P0_m
12_70466146_+	PWK	0.566667	bel_P0_m
12_72304272_-	C57	0.525822	bel_P0_m
12_72794237_+	C57	0.520202	bel_P0_m
12_72794272_+	C57	0.516129	bel_P0_m
12_72794274_+	C57	0.527473	bel_P0_m
12_81198972_-	PWK	0.72973	bel_P0_m
12_81996282_+	PWK	0.487805	bel_P0_m
12_81996312_+	PWK	0.6	bel_P0_m
12_81996381_+	PWK	0.71875	bel_P0_m
12_85136046_-	PWK	0.58	bel_P0_m
12_86288961_+	C57	0.375	bel_P0_m
12_86883217_-	C57	0.475	bel_P0_m
12_86883291_-	C57	0.465116	bel_P0_m
13_104024872_-	PWK	0.461538	bel_P0_m
13_19150688_+	PWK	0.46	bel_P0_m
13_30541046_-	C57	0.522613	bel_P0_m
13_30541102_-	C57	0.509174	bel_P0_m
13_30541118_-	C57	0.517413	bel_P0_m
13_34180633_-	PWK	0.55	bel_P0_m
13_34180666_-	PWK	0.53012	bel_P0_m
13_34180953_-	PWK	0.55102	bel_P0_m
13_34180963_-	PWK	0.56	bel_P0_m
1_34589770_+	C57	0.433333	bel_P0_m
13_51424595_-	C57	0.829787	bel_P0_m
13_54107257_+	PWK	0.551724	bel_P0_m
13_54590939_+	PWK	0.58156	bel_P0_m
13_54590959_+	PWK	0.564286	bel_P0_m
13_54590984_+	PWK	0.546154	bel_P0_m
13_54591024_+	PWK	0.576923	bel_P0_m
13_54737377_-	C57	0.518919	bel_P0_m
13_54737397_-	C57	0.529101	bel_P0_m
13_54737502_-	C57	0.563218	bel_P0_m
13_54740383_-	C57	0.415094	bel_P0_m
13_54740401_-	C57	0.439024	bel_P0_m
13_54740452_-	C57	0.423611	bel_P0_m
13_54740524_-	C57	0.451613	bel_P0_m
13_55313359_+	PWK	0.571429	bel_P0_m
13_55699921_+	PWK	0.573333	bel_P0_m
13_55699953_+	PWK	0.571429	bel_P0_m
13_55700050_+	PWK	0.505747	bel_P0_m
13_69815720_+	C57	0.48	bel_P0_m
13_69815771_+	C57	0.513158	bel_P0_m
13_69815818_+	C57	0.466667	bel_P0_m
1_38864064_-	C57	0.507246	bel_P0_m
1_38864072_-	C57	0.5	bel_P0_m
1_38865010_-	PWK	0.538462	bel_P0_m
1_38865086_-	PWK	0.516129	bel_P0_m
1_38865109_-	PWK	0.453488	bel_P0_m
1_38865117_-	PWK	0.433333	bel_P0_m
13_97126894_+	C57	0.475	bel_P0_m
13_97250632_+	PWK	0.553672	bel_P0_m
13_97250664_+	PWK	0.557047	bel_P0_m
13_97250678_+	PWK	0.556522	bel_P0_m
14_111681491_+	C57	0.416667	bel_P0_m
14_121282748_+	C57	0.368421	bel_P0_m
1_42696622_+	C57	0.415584	bel_P0_m
14_28475923_+	PWK	0.476923	bel_P0_m
14_28475954_+	PWK	0.397959	bel_P0_m
14_30041960_-	C57	0.416667	bel_P0_m
14_52198434_-	C57	0.651515	bel_P0_m
14_52311887_-	C57	0.538462	bel_P0_m
14_54650513_-	C57	0.578947	bel_P0_m
14_54650539_-	C57	0.619718	bel_P0_m
14_63523964_-	PWK	0.457944	bel_P0_m
14_70978917_+	PWK	0.596774	bel_P0_m
15_100478079_+	PWK	0.636364	bel_P0_m
15_36479003_-	PWK	0.41791	bel_P0_m
15_36479093_-	PWK	0.5	bel_P0_m
15_36479115_-	PWK	0.505747	bel_P0_m
15_37366373_-	PWK	0.619048	bel_P0_m
15_37366636_-	C57	0.472727	bel_P0_m
15_37366644_-	C57	0.452055	bel_P0_m
15_37366674_-	C57	0.485075	bel_P0_m
15_37367648_-	C57	0.466216	bel_P0_m
15_38950342_+	PWK	0.488372	bel_P0_m
15_38950355_+	PWK	0.522727	bel_P0_m
15_38950438_+	PWK	0.477273	bel_P0_m
15_38950457_+	PWK	0.527778	bel_P0_m
15_58455443_+	PWK	0.545455	bel_P0_m
15_63930520_-	PWK	0.633333	bel_P0_m
15_75619042_+	PWK	0.5	bel_P0_m
15_81475621_+	C57	0.490566	bel_P0_m
15_81950067_+	PWK	0.478448	bel_P0_m
15_82204105_+	C57	0.489796	bel_P0_m
15_84948210_-	C57	0.487805	bel_P0_m
15_89167227_-	C57	0.557377	bel_P0_m
15_89288838_-	C57	0.404959	bel_P0_m
15_89288918_-	C57	0.458333	bel_P0_m
15_89457427_+	PWK	0.55814	bel_P0_m
15_90227632_+	PWK	0.60241	bel_P0_m
16_10743987_+	C57	0.347826	bel_P0_m
16_17573112_-	C57	0.432432	bel_P0_m
16_17575812_-	C57	0.516129	bel_P0_m
16_18249728_+	C57	0.371429	bel_P0_m
16_18249730_+	C57	0.371429	bel_P0_m
16_18249736_+	C57	0.375	bel_P0_m
16_28828871_-	PWK	0.529412	bel_P0_m
16_30514084_-	PWK	0.69697	bel_P0_m
16_30514098_-	PWK	0.641791	bel_P0_m
16_30514114_-	PWK	0.619718	bel_P0_m
16_31456721_+	PWK	0.633803	bel_P0_m
16_31947936_-	PWK	0.618557	bel_P0_m
16_31947982_-	PWK	0.586538	bel_P0_m
16_31948013_-	PWK	0.606742	bel_P0_m
16_31948043_-	PWK	0.603774	bel_P0_m
16_36034336_+	C57	0.454545	bel_P0_m
16_84955293_-	C57	0.483333	bel_P0_m
16_84955335_-	C57	0.47551	bel_P0_m
16_8660390_-	C57	0.4375	bel_P0_m
16_91563144_+	C57	0.508197	bel_P0_m
16_94442801_+	C57	0.493625	bel_P0_m
16_94442881_+	C57	0.50655	bel_P0_m
16_94442914_+	C57	0.476431	bel_P0_m
16_94442921_+	C57	0.481685	bel_P0_m
16_94442941_+	C57	0.477778	bel_P0_m
16_94498287_-	C57	0.828571	bel_P0_m
16_94498636_-	C57	0.434783	bel_P0_m
16_94498643_-	C57	0.372549	bel_P0_m
16_96156049_+	C57	0.571429	bel_P0_m
17_12975367_-	C57	0.676471	bel_P0_m
17_25883600_-	PWK	0.675676	bel_P0_m
1_72859016_-	PWK	0.61194	bel_P0_m
17_28971915_-	PWK	0.75	bel_P0_m
17_28972060_-	PWK	0.754717	bel_P0_m
17_46302647_+	PWK	0.575	bel_P0_m
17_46302653_+	PWK	0.529412	bel_P0_m
17_46928754_-	PWK	0.477273	bel_P0_m
17_46928781_-	PWK	0.5	bel_P0_m
17_56402358_+	C57	0.414634	bel_P0_m
17_57081015_-	C57	0.464481	bel_P0_m
17_57081068_-	C57	0.475219	bel_P0_m
17_57081091_-	C57	0.474227	bel_P0_m
17_57081132_-	C57	0.444759	bel_P0_m
17_91089011_-	PWK	0.496063	bel_P0_m
18_12156187_+	PWK	0.446281	bel_P0_m
18_24601505_-	C57	0.421875	bel_P0_m
18_25138792_-	PWK	0.523364	bel_P0_m
18_25138840_-	PWK	0.52809	bel_P0_m
18_25138878_-	PWK	0.611111	bel_P0_m
18_25478533_-	PWK	0.527002	bel_P0_m
18_25478558_-	PWK	0.526539	bel_P0_m
18_34318507_+	PWK	0.535545	bel_P0_m
18_34846618_+	PWK	0.527132	bel_P0_m
18_37808534_+	PWK	0.524272	bel_P0_m
18_37808546_+	PWK	0.505495	bel_P0_m
18_58677955_+	C57	0.577586	bel_P0_m
18_60713015_-	C57	0.392157	bel_P0_m
18_61715904_-	PWK	0.489362	bel_P0_m
18_63777783_+	PWK	0.575342	bel_P0_m
18_63777802_+	PWK	0.511905	bel_P0_m
18_63777903_+	PWK	0.512195	bel_P0_m
1_90612471_+	PWK	0.465753	bel_P0_m
1_90612502_+	PWK	0.442623	bel_P0_m
1_90612507_+	PWK	0.421875	bel_P0_m
1_90612514_+	PWK	0.4	bel_P0_m
19_16385186_+	C57	0.55914	bel_P0_m
19_16385239_+	C57	0.525926	bel_P0_m
19_16385245_+	C57	0.532374	bel_P0_m
19_16385254_+	C57	0.538462	bel_P0_m
1_93622166_-	C57	0.454545	bel_P0_m
19_42075227_-	C57	0.512195	bel_P0_m
19_42121126_+	C57	0.346154	bel_P0_m
19_42121224_+	C57	0.382979	bel_P0_m
19_43500182_-	C57	0.452632	bel_P0_m
19_44303266_+	C57	0.519084	bel_P0_m
19_44303306_+	C57	0.525862	bel_P0_m
19_44303341_+	C57	0.489209	bel_P0_m
19_44304355_+	PWK	0.565217	bel_P0_m
19_44305713_+	PWK	0.687845	bel_P0_m
19_44305729_+	PWK	0.694087	bel_P0_m
19_44305775_+	PWK	0.684343	bel_P0_m
19_44305970_+	PWK	0.52907	bel_P0_m
19_44305984_+	PWK	0.521595	bel_P0_m
19_47024882_+	C57	0.565909	bel_P0_m
19_47024959_+	C57	0.567164	bel_P0_m
19_47024961_+	C57	0.57	bel_P0_m
19_47257508_+	C57	0.352941	bel_P0_m
19_5647662_+	PWK	0.548387	bel_P0_m
19_57033766_-	PWK	0.459016	bel_P0_m
19_57033793_-	PWK	0.47619	bel_P0_m
19_57037147_-	C57	0.533981	bel_P0_m
19_57037167_-	C57	0.547619	bel_P0_m
19_57037192_-	C57	0.529412	bel_P0_m
19_58796778_-	C57	0.62963	bel_P0_m
19_58796819_-	C57	0.619048	bel_P0_m
19_58796881_-	C57	0.6	bel_P0_m
19_8978175_+	C57	0.641509	bel_P0_m
2_102789570_+	C57	0.5	bel_P0_m
2_102789609_+	C57	0.52381	bel_P0_m
2_102789637_+	C57	0.537313	bel_P0_m
2_102789789_+	C57	0.405797	bel_P0_m
2_102789804_+	C57	0.396825	bel_P0_m
2_102789915_+	C57	0.293103	bel_P0_m
2_102789983_+	C57	0.352941	bel_P0_m
2_102790023_+	C57	0.3125	bel_P0_m
2_102790038_+	C57	0.339623	bel_P0_m
2_118793504_+	PWK	0.531915	bel_P0_m
2_118793510_+	PWK	0.529412	bel_P0_m
2_118793581_+	PWK	0.5	bel_P0_m
2_118793623_+	PWK	0.540541	bel_P0_m
2_118793639_+	PWK	0.541063	bel_P0_m
2_118793691_+	PWK	0.538889	bel_P0_m
2_119600335_+	C57	0.518519	bel_P0_m
2_119600407_+	C57	0.477273	bel_P0_m
2_121215810_-	C57	0.446154	bel_P0_m
2_124664756_+	C57	0.413793	bel_P0_m
2_124664762_+	C57	0.423729	bel_P0_m
2_128611273_-	PWK	0.677419	bel_P0_m
2_128852149_+	PWK	0.485714	bel_P0_m
2_130708930_-	PWK	0.473684	bel_P0_m
2_130708938_-	PWK	0.476923	bel_P0_m
2_131026257_+	PWK	0.507463	bel_P0_m
2_131026313_+	PWK	0.578947	bel_P0_m
2_131026328_+	PWK	0.628571	bel_P0_m
2_131996227_-	PWK	0.516129	bel_P0_m
2_131996299_-	PWK	0.588235	bel_P0_m
2_131996366_-	PWK	0.6875	bel_P0_m
2_131996368_-	PWK	0.6875	bel_P0_m
2_138283709_+	C57	0.444444	bel_P0_m
2_138283723_+	C57	0.446154	bel_P0_m
2_138283750_+	C57	0.482353	bel_P0_m
2_151594102_-	C57	0.404762	bel_P0_m
2_153317063_+	PWK	0.6	bel_P0_m
2_156567455_+	PWK	0.544118	bel_P0_m
2_157016330_-	C57	0.477273	bel_P0_m
2_157016337_-	C57	0.5	bel_P0_m
2_157018260_-	PWK	0.472222	bel_P0_m
2_179896782_+	PWK	0.546875	bel_P0_m
2_180259374_-	C57	0.388889	bel_P0_m
2_180259378_-	C57	0.388889	bel_P0_m
2_180259402_-	C57	0.363636	bel_P0_m
2_180259456_-	C57	0.342857	bel_P0_m
2_20849610_-	PWK	0.485437	bel_P0_m
2_20849790_-	PWK	0.507246	bel_P0_m
2_26636179_+	C57	0.465116	bel_P0_m
2_26892083_-	C57	0.352941	bel_P0_m
2_28552172_+	PWK	0.552632	bel_P0_m
2_30822841_+	PWK	0.451613	bel_P0_m
2_31292654_+	C57	0.385965	bel_P0_m
2_33137435_-	PWK	0.628571	bel_P0_m
2_33137489_-	PWK	0.567568	bel_P0_m
2_33137564_-	PWK	0.592593	bel_P0_m
2_34805904_-	PWK	0.493827	bel_P0_m
2_49771692_+	C57	0.416667	bel_P0_m
2_83879695_+	C57	0.507692	bel_P0_m
2_83879703_+	C57	0.507042	bel_P0_m
2_83879712_+	C57	0.531646	bel_P0_m
2_83879723_+	C57	0.534091	bel_P0_m
2_91676226_-	C57	0.44898	bel_P0_m
2_91918390_+	PWK	0.561404	bel_P0_m
3_116489149_-	PWK	0.551181	bel_P0_m
3_116489201_-	PWK	0.537736	bel_P0_m
3_124321513_+	PWK	0.555556	bel_P0_m
3_126943533_-	PWK	0.467532	bel_P0_m
3_126943544_-	PWK	0.471264	bel_P0_m
3_144688502_-	PWK	0.690476	bel_P0_m
3_144688514_-	PWK	0.66	bel_P0_m
3_144688545_-	PWK	0.577465	bel_P0_m
3_144688575_-	PWK	0.62069	bel_P0_m
3_146731802_-	PWK	0.42953	bel_P0_m
3_152787238_+	C57	0.6	bel_P0_m
3_152787247_+	C57	0.583333	bel_P0_m
3_86786829_-	PWK	0.606061	bel_P0_m
3_86786839_-	PWK	0.611111	bel_P0_m
3_88351168_+	C57	0.452381	bel_P0_m
3_88351180_+	C57	0.47619	bel_P0_m
3_88908315_+	C57	0.483871	bel_P0_m
3_89756032_-	PWK	0.565217	bel_P0_m
3_89756050_-	PWK	0.555556	bel_P0_m
3_89756205_-	PWK	0.534884	bel_P0_m
3_96560803_+	C57	0.477273	bel_P0_m
3_96560817_+	C57	0.5	bel_P0_m
3_96560878_+	C57	0.597015	bel_P0_m
4_106662808_-	C57	0.611111	bel_P0_m
4_106662827_-	C57	0.6	bel_P0_m
4_107874114_+	PWK	0.561644	bel_P0_m
4_107874152_+	PWK	0.548387	bel_P0_m
4_107874169_+	PWK	0.54902	bel_P0_m
4_107874174_+	PWK	0.555556	bel_P0_m
4_107874185_+	PWK	0.58	bel_P0_m
4_108719613_-	PWK	0.433333	bel_P0_m
4_118414875_+	C57	0.527778	bel_P0_m
4_120892686_+	PWK	0.508772	bel_P0_m
4_125711782_+	PWK	0.666667	bel_P0_m
4_126613754_+	PWK	0.646154	bel_P0_m
4_127194886_+	C57	0.452381	bel_P0_m
4_127194926_+	C57	0.52381	bel_P0_m
4_128910744_+	C57	0.5	bel_P0_m
4_128910757_+	C57	0.5	bel_P0_m
4_128910763_+	C57	0.529412	bel_P0_m
4_128910769_+	C57	0.5	bel_P0_m
4_128910848_+	C57	0.547619	bel_P0_m
4_128911046_+	C57	0.584906	bel_P0_m
4_128911054_+	C57	0.564516	bel_P0_m
4_128911102_+	C57	0.490909	bel_P0_m
4_133294003_-	PWK	0.625	bel_P0_m
4_134526373_-	C57	0.389381	bel_P0_m
4_134526391_-	C57	0.425	bel_P0_m
4_134526393_-	C57	0.425	bel_P0_m
4_134526398_-	C57	0.433628	bel_P0_m
4_134526411_-	C57	0.434343	bel_P0_m
4_134538173_-	PWK	0.705882	bel_P0_m
4_136654709_-	C57	0.384615	bel_P0_m
4_137656537_+	PWK	0.596774	bel_P0_m
4_137656548_+	PWK	0.630769	bel_P0_m
4_137657342_+	PWK	0.46875	bel_P0_m
4_137657350_+	PWK	0.474576	bel_P0_m
4_137657359_+	PWK	0.518519	bel_P0_m
4_138457488_+	C57	0.73494	bel_P0_m
4_138457647_+	C57	0.550239	bel_P0_m
4_138457651_+	C57	0.556604	bel_P0_m
4_152284145_+	C57	0.523364	bel_P0_m
4_152387023_+	C57	0.371134	bel_P0_m
4_155157311_-	PWK	0.552239	bel_P0_m
4_155557561_+	PWK	0.646421	bel_P0_m
4_155557582_+	PWK	0.631884	bel_P0_m
4_156185678_-	PWK	0.538462	bel_P0_m
4_21994471_+	PWK	0.542373	bel_P0_m
4_21994492_+	PWK	0.520548	bel_P0_m
4_21994506_+	PWK	0.5	bel_P0_m
4_41519081_-	PWK	0.58	bel_P0_m
4_42943135_+	C57	0.509804	bel_P0_m
4_42943150_+	C57	0.509434	bel_P0_m
4_42957638_+	C57	0.388889	bel_P0_m
4_42957682_+	C57	0.41791	bel_P0_m
4_43415058_+	C57	0.471154	bel_P0_m
4_45398873_-	PWK	0.540541	bel_P0_m
4_45398930_-	PWK	0.5	bel_P0_m
4_47470301_-	PWK	0.565789	bel_P0_m
4_47470310_-	PWK	0.573171	bel_P0_m
4_47470593_-	PWK	0.516729	bel_P0_m
4_49585597_-	C57	0.64	bel_P0_m
4_49585610_-	C57	0.596774	bel_P0_m
4_49585629_-	C57	0.58209	bel_P0_m
4_49587067_-	PWK	0.511278	bel_P0_m
4_49587076_-	PWK	0.496296	bel_P0_m
4_62394255_-	C57	0.59375	bel_P0_m
4_62394260_-	C57	0.558824	bel_P0_m
4_62394267_-	C57	0.542857	bel_P0_m
4_62394279_-	C57	0.558824	bel_P0_m
4_64016935_-	PWK	0.462963	bel_P0_m
5_110170974_+	PWK	0.642857	bel_P0_m
5_111288497_+	C57	0.375	bel_P0_m
5_111288506_+	C57	0.428571	bel_P0_m
5_112214715_-	C57	0.463602	bel_P0_m
5_112214719_-	C57	0.468401	bel_P0_m
5_112214741_-	C57	0.485893	bel_P0_m
5_112214772_-	C57	0.460591	bel_P0_m
5_112220108_-	C57	0.495238	bel_P0_m
5_112391823_-	C57	0.378378	bel_P0_m
5_112391880_-	C57	0.414634	bel_P0_m
5_112421274_-	C57	0.478947	bel_P0_m
5_117377936_+	C57	0.434251	bel_P0_m
5_117377972_+	C57	0.423631	bel_P0_m
5_123530890_-	C57	0.5	bel_P0_m
5_124119835_-	PWK	0.544118	bel_P0_m
5_125017417_-	C57	0.395062	bel_P0_m
5_125454728_+	PWK	0.586207	bel_P0_m
5_125454746_+	PWK	0.609756	bel_P0_m
5_134490429_-	C57	0.582677	bel_P0_m
5_134490439_-	C57	0.564885	bel_P0_m
5_134490510_-	C57	0.51497	bel_P0_m
5_134490674_-	C57	0.623762	bel_P0_m
5_134490694_-	C57	0.547445	bel_P0_m
5_134490771_-	C57	0.446541	bel_P0_m
5_135408263_-	PWK	0.638298	bel_P0_m
5_135408302_-	PWK	0.666667	bel_P0_m
5_135909120_-	PWK	0.502455	bel_P0_m
5_135909200_-	PWK	0.486653	bel_P0_m
5_135909274_-	PWK	0.514418	bel_P0_m
5_135910763_-	C57	0.534001	bel_P0_m
5_138457337_+	C57	0.612903	bel_P0_m
5_138809527_+	PWK	0.451613	bel_P0_m
5_138809534_+	PWK	0.440678	bel_P0_m
5_138809541_+	PWK	0.431373	bel_P0_m
5_139272989_-	PWK	0.573529	bel_P0_m
5_139273002_-	PWK	0.570652	bel_P0_m
5_140623374_-	PWK	0.5	bel_P0_m
5_140758752_-	C57	0.432099	bel_P0_m
5_140758814_-	C57	0.44898	bel_P0_m
5_140758899_-	C57	0.484211	bel_P0_m
5_143901948_+	PWK	0.567568	bel_P0_m
5_144859156_+	C57	0.478261	bel_P0_m
5_144859205_+	C57	0.450704	bel_P0_m
5_144859216_+	C57	0.5	bel_P0_m
5_144859241_+	C57	0.508475	bel_P0_m
5_29675268_+	PWK	0.573171	bel_P0_m
5_29675635_+	PWK	0.492308	bel_P0_m
5_3641438_-	PWK	0.556962	bel_P0_m
5_3641449_-	PWK	0.551282	bel_P0_m
5_36615716_-	C57	0.4	bel_P0_m
5_38527528_-	PWK	0.550265	bel_P0_m
5_43758346_-	C57	0.365854	bel_P0_m
5_73559919_+	C57	0.393939	bel_P0_m
5_73559945_+	C57	0.40625	bel_P0_m
5_73559963_+	C57	0.46875	bel_P0_m
5_75195519_+	C57	0.560976	bel_P0_m
5_81794369_+	C57	0.394366	bel_P0_m
5_81794387_+	C57	0.396825	bel_P0_m
5_81794439_+	C57	0.390244	bel_P0_m
5_92444241_-	PWK	0.510791	bel_P0_m
5_92444251_-	PWK	0.495798	bel_P0_m
6_107567300_+	C57	0.338983	bel_P0_m
6_107567831_+	C57	0.431818	bel_P0_m
6_107567865_+	C57	0.492537	bel_P0_m
6_107567871_+	C57	0.464789	bel_P0_m
6_112718355_-	C57	0.458955	bel_P0_m
6_113171745_-	C57	0.5	bel_P0_m
6_113171849_-	C57	0.520325	bel_P0_m
6_113171864_-	C57	0.526786	bel_P0_m
6_113389262_+	C57	0.446809	bel_P0_m
6_113389325_+	C57	0.435897	bel_P0_m
6_122456212_-	PWK	0.548387	bel_P0_m
6_122456237_-	PWK	0.545455	bel_P0_m
6_122456459_-	PWK	0.521583	bel_P0_m
6_124841517_-	C57	0.333333	bel_P0_m
6_129541198_+	C57	0.487705	bel_P0_m
6_129541281_+	C57	0.439759	bel_P0_m
6_13084379_+	PWK	0.354839	bel_P0_m
6_13084409_+	PWK	0.372093	bel_P0_m
6_13084492_+	PWK	0.45283	bel_P0_m
6_133105770_+	PWK	0.573034	bel_P0_m
6_143205264_+	C57	0.644628	bel_P0_m
6_143205475_+	C57	0.469565	bel_P0_m
6_23001919_+	C57	0.493506	bel_P0_m
6_23001940_+	C57	0.566667	bel_P0_m
6_23001954_+	C57	0.575	bel_P0_m
6_23002593_+	PWK	0.575439	bel_P0_m
6_23002633_+	PWK	0.59901	bel_P0_m
6_35261557_+	C57	0.47619	bel_P0_m
6_42686748_-	C57	0.492683	bel_P0_m
6_5159846_+	PWK	0.522727	bel_P0_m
6_5159881_+	PWK	0.487179	bel_P0_m
6_5159897_+	PWK	0.527778	bel_P0_m
6_71807976_+	PWK	0.492711	bel_P0_m
6_72142439_+	PWK	0.512821	bel_P0_m
6_84619596_-	C57	0.44898	bel_P0_m
6_84619613_-	C57	0.45283	bel_P0_m
6_86369807_+	PWK	0.609756	bel_P0_m
6_87912947_+	PWK	0.473684	bel_P0_m
6_87913007_+	PWK	0.441176	bel_P0_m
6_87913024_+	PWK	0.456522	bel_P0_m
6_99694271_+	PWK	0.607143	bel_P0_m
6_99694325_+	PWK	0.528455	bel_P0_m
6_99694348_+	PWK	0.443396	bel_P0_m
7_105636167_-	PWK	0.706897	bel_P0_m
7_109736060_-	C57	0.36	bel_P0_m
7_109736075_-	C57	0.392857	bel_P0_m
7_110308614_-	C57	0.694444	bel_P0_m
7_110308665_-	C57	0.754717	bel_P0_m
7_110308850_-	C57	0.576923	bel_P0_m
7_118434290_-	PWK	0.5	bel_P0_m
7_127193689_-	C57	0.592593	bel_P0_m
7_127194537_-	C57	0.43662	bel_P0_m
7_127559948_+	PWK	0.5	bel_P0_m
7_127559987_+	PWK	0.533333	bel_P0_m
7_138836897_-	C57	0.4375	bel_P0_m
7_16886903_+	C57	0.432692	bel_P0_m
7_28459919_+	C57	0.368932	bel_P0_m
7_28459953_+	C57	0.392857	bel_P0_m
7_44250890_+	C57	0.531532	bel_P0_m
7_44250928_+	C57	0.457143	bel_P0_m
7_44251615_+	C57	0.633803	bel_P0_m
7_44251641_+	C57	0.582609	bel_P0_m
7_44251647_+	C57	0.576923	bel_P0_m
7_4426470_-	PWK	0.533333	bel_P0_m
7_44829923_+	PWK	0.52	bel_P0_m
7_44830401_+	C57	0.727273	bel_P0_m
7_44854791_+	C57	0.5	bel_P0_m
7_46823069_+	PWK	0.606061	bel_P0_m
7_4992932_-	PWK	0.65	bel_P0_m
7_4992933_-	PWK	0.658537	bel_P0_m
7_55979272_-	C57	0.442857	bel_P0_m
7_55979288_-	C57	0.391304	bel_P0_m
7_55979312_-	C57	0.376812	bel_P0_m
7_64695885_+	PWK	0.5	bel_P0_m
7_64695903_+	PWK	0.531034	bel_P0_m
7_80350723_-	PWK	0.561404	bel_P0_m
7_80351580_-	PWK	0.511628	bel_P0_m
7_80351626_-	PWK	0.532258	bel_P0_m
7_80351636_-	PWK	0.568966	bel_P0_m
7_80351655_-	PWK	0.59322	bel_P0_m
7_81885685_-	PWK	0.425	bel_P0_m
7_81885713_-	PWK	0.444444	bel_P0_m
7_84110077_-	C57	0.511628	bel_P0_m
7_84110187_-	C57	0.416667	bel_P0_m
7_93080862_+	PWK	0.545455	bel_P0_m
8_10570458_+	PWK	0.511111	bel_P0_m
8_10570479_+	PWK	0.5	bel_P0_m
8_106197182_+	C57	0.394737	bel_P0_m
8_106197205_+	C57	0.4375	bel_P0_m
8_107058485_+	C57	0.325581	bel_P0_m
8_107058533_+	C57	0.342857	bel_P0_m
8_107412824_-	PWK	0.530612	bel_P0_m
8_109672244_-	PWK	0.605263	bel_P0_m
8_109672258_-	PWK	0.626866	bel_P0_m
8_110739258_+	C57	0.473684	bel_P0_m
8_110970346_+	C57	0.455696	bel_P0_m
8_111623506_+	C57	0.631579	bel_P0_m
8_111624490_+	PWK	0.597561	bel_P0_m
8_112018659_+	PWK	0.4	bel_P0_m
8_112018686_+	PWK	0.457831	bel_P0_m
8_112018705_+	PWK	0.461538	bel_P0_m
8_112018782_+	PWK	0.45283	bel_P0_m
8_112018805_+	PWK	0.543478	bel_P0_m
8_116957532_+	PWK	0.520833	bel_P0_m
8_116959330_+	PWK	0.4	bel_P0_m
8_11833097_+	C57	0.482759	bel_P0_m
8_11833176_+	C57	0.52381	bel_P0_m
8_119562271_-	PWK	0.518072	bel_P0_m
8_119562277_-	PWK	0.540541	bel_P0_m
8_122891875_-	PWK	0.517241	bel_P0_m
8_123204706_-	C57	0.550847	bel_P0_m
8_123205400_-	PWK	0.557692	bel_P0_m
8_123205434_-	PWK	0.539683	bel_P0_m
8_123205531_-	PWK	0.459016	bel_P0_m
8_123205594_-	PWK	0.711111	bel_P0_m
8_123506582_-	C57	0.525	bel_P0_m
8_124794094_+	C57	0.513889	bel_P0_m
8_124830011_+	C57	0.432432	bel_P0_m
8_124830060_+	C57	0.453333	bel_P0_m
8_46639044_+	PWK	0.671053	bel_P0_m
8_46639350_+	PWK	0.619318	bel_P0_m
8_47288602_-	C57	0.375	bel_P0_m
8_70107557_-	PWK	0.5	bel_P0_m
8_70107565_-	PWK	0.5	bel_P0_m
8_85539124_-	PWK	0.604167	bel_P0_m
8_85539132_-	PWK	0.586667	bel_P0_m
8_85539243_-	PWK	0.552632	bel_P0_m
9_104047529_-	C57	0.621622	bel_P0_m
9_104047538_-	C57	0.609756	bel_P0_m
9_104047547_-	C57	0.531915	bel_P0_m
9_108110317_-	C57	0.290323	bel_P0_m
9_108392189_+	C57	0.506494	bel_P0_m
9_108392201_+	C57	0.508475	bel_P0_m
9_108463536_+	C57	0.590909	bel_P0_m
9_108463549_+	C57	0.595745	bel_P0_m
9_109118643_+	PWK	0.451613	bel_P0_m
9_110247294_+	C57	0.471616	bel_P0_m
9_110247336_+	C57	0.451866	bel_P0_m
9_110247372_+	C57	0.461756	bel_P0_m
9_110387131_-	PWK	0.430233	bel_P0_m
9_110573898_+	PWK	0.516129	bel_P0_m
9_111272930_+	C57	0.457627	bel_P0_m
9_111272968_+	C57	0.469697	bel_P0_m
9_111273010_+	C57	0.434783	bel_P0_m
9_114723916_+	PWK	0.539326	bel_P0_m
9_114723919_+	PWK	0.535714	bel_P0_m
9_119462923_+	PWK	0.677419	bel_P0_m
9_121474707_+	PWK	0.509259	bel_P0_m
9_121474715_+	PWK	0.505051	bel_P0_m
9_15007951_-	PWK	0.711538	bel_P0_m
9_26759288_+	PWK	0.5625	bel_P0_m
9_26759356_+	PWK	0.551402	bel_P0_m
9_26759491_+	PWK	0.530364	bel_P0_m
9_26759549_+	PWK	0.468085	bel_P0_m
9_26759595_+	PWK	0.444444	bel_P0_m
9_26761117_+	PWK	0.632979	bel_P0_m
9_28922192_+	C57	0.394737	bel_P0_m
9_28922214_+	C57	0.380952	bel_P0_m
9_28922239_+	C57	0.392157	bel_P0_m
9_28922247_+	C57	0.367347	bel_P0_m
9_28994982_-	PWK	0.543046	bel_P0_m
9_35035846_+	C57	0.430769	bel_P0_m
9_35036053_+	C57	0.421053	bel_P0_m
9_35036094_+	C57	0.415385	bel_P0_m
9_40783849_+	PWK	0.361111	bel_P0_m
9_40783864_+	PWK	0.384615	bel_P0_m
9_57061149_+	C57	0.476923	bel_P0_m
9_57061159_+	C57	0.483333	bel_P0_m
9_79769431_-	C57	0.503876	bel_P0_m
9_95404677_-	C57	0.420561	bel_P0_m
10_110944211_-	PWK	0.634146	bel_P7_f
10_110944216_-	PWK	0.642857	bel_P7_f
10_112927384_-	C57	0.659091	bel_P7_f
10_117215489_-	C57	0.566038	bel_P7_f
10_34300923_+	C57	0.578947	bel_P7_f
10_34300933_+	C57	0.563877	bel_P7_f
10_60131596_+	PWK	0.812709	bel_P7_f
10_60133246_+	C57	0.609756	bel_P7_f
10_62108843_-	C57	0.490566	bel_P7_f
10_70024284_+	PWK	0.814286	bel_P7_f
10_70024286_+	PWK	0.814286	bel_P7_f
10_79675974_+	C57	0.546667	bel_P7_f
10_79675989_+	C57	0.550725	bel_P7_f
10_80131063_-	C57	0.51145	bel_P7_f
10_80131068_-	C57	0.516291	bel_P7_f
10_80131099_-	C57	0.498099	bel_P7_f
10_80316214_+	PWK	0.48538	bel_P7_f
10_80316312_+	PWK	0.556291	bel_P7_f
10_80316349_+	PWK	0.515385	bel_P7_f
10_80316369_+	PWK	0.532847	bel_P7_f
10_80316677_+	C57	0.55102	bel_P7_f
10_80316692_+	C57	0.534884	bel_P7_f
10_81461125_-	C57	0.538462	bel_P7_f
10_82896292_+	PWK	0.54902	bel_P7_f
10_86834379_+	PWK	0.544118	bel_P7_f
11_102939686_-	C57	0.338983	bel_P7_f
11_115430671_+	PWK	0.604651	bel_P7_f
11_115430778_+	PWK	0.486486	bel_P7_f
11_115430856_+	PWK	0.568966	bel_P7_f
11_115430872_+	PWK	0.530612	bel_P7_f
11_116338605_-	PWK	0.563107	bel_P7_f
11_116338643_-	PWK	0.55	bel_P7_f
11_116985965_+	C57	0.50495	bel_P7_f
11_120610367_-	C57	0.864865	bel_P7_f
11_120780983_-	PWK	0.466667	bel_P7_f
11_120780995_-	PWK	0.472727	bel_P7_f
11_120781014_-	PWK	0.553191	bel_P7_f
11_120781032_-	PWK	0.529412	bel_P7_f
11_17078590_+	C57	0.48	bel_P7_f
11_20303639_-	C57	0.609091	bel_P7_f
11_20303670_-	C57	0.546218	bel_P7_f
11_20303685_-	C57	0.570175	bel_P7_f
11_20303717_-	C57	0.625	bel_P7_f
11_20303720_-	C57	0.606742	bel_P7_f
11_50171831_+	C57	0.45283	bel_P7_f
11_51977095_+	PWK	0.5625	bel_P7_f
11_58060451_+	C57	0.527778	bel_P7_f
11_58060496_+	C57	0.519231	bel_P7_f
1_158689953_+	C57	0.441558	bel_P7_f
1_158690000_+	C57	0.5	bel_P7_f
11_61152823_-	PWK	0.441406	bel_P7_f
11_61152837_-	PWK	0.467593	bel_P7_f
1_16344706_-	C57	0.472222	bel_P7_f
1_16344729_-	C57	0.510638	bel_P7_f
1_16344750_-	C57	0.536585	bel_P7_f
11_65689783_-	PWK	0.510638	bel_P7_f
11_65689798_-	PWK	0.514019	bel_P7_f
11_71759687_+	C57	0.446154	bel_P7_f
1_172172688_+	PWK	0.580645	bel_P7_f
11_77864907_+	C57	0.506849	bel_P7_f
11_87227350_-	C57	0.476744	bel_P7_f
11_98800191_+	PWK	0.546053	bel_P7_f
11_98800204_+	PWK	0.550388	bel_P7_f
1_20937223_+	PWK	0.530612	bel_P7_f
1_20937251_+	PWK	0.490909	bel_P7_f
1_20937479_+	PWK	0.428571	bel_P7_f
1_20938241_+	C57	0.422222	bel_P7_f
12_108539143_+	PWK	0.512195	bel_P7_f
12_110666782_+	C57	0.480932	bel_P7_f
12_11326287_-	C57	0.532359	bel_P7_f
12_11326320_-	C57	0.503106	bel_P7_f
12_3962899_-	C57	0.419048	bel_P7_f
12_3962909_-	C57	0.455285	bel_P7_f
12_3966332_-	PWK	0.694444	bel_P7_f
12_41453697_-	C57	0.439394	bel_P7_f
12_41453703_-	C57	0.467742	bel_P7_f
12_53142214_+	PWK	0.563636	bel_P7_f
12_81996274_+	PWK	0.571429	bel_P7_f
12_81996282_+	PWK	0.595238	bel_P7_f
13_34180633_-	PWK	0.616667	bel_P7_f
13_54107257_+	PWK	0.581081	bel_P7_f
13_54107276_+	PWK	0.516854	bel_P7_f
13_54590959_+	PWK	0.578431	bel_P7_f
13_54590984_+	PWK	0.533898	bel_P7_f
13_54591024_+	PWK	0.497076	bel_P7_f
13_54737377_-	C57	0.525253	bel_P7_f
13_54737397_-	C57	0.504274	bel_P7_f
13_54740383_-	C57	0.519231	bel_P7_f
13_54740401_-	C57	0.535714	bel_P7_f
1_38864064_-	C57	0.454545	bel_P7_f
1_38864072_-	C57	0.5	bel_P7_f
1_38864786_-	C57	0.444444	bel_P7_f
1_38864858_-	C57	0.447761	bel_P7_f
1_38864986_-	PWK	0.54	bel_P7_f
1_38865010_-	PWK	0.521739	bel_P7_f
1_38865086_-	PWK	0.592593	bel_P7_f
1_38865109_-	PWK	0.571429	bel_P7_f
1_38865117_-	PWK	0.545455	bel_P7_f
13_96650407_-	PWK	0.597015	bel_P7_f
13_96650431_-	PWK	0.593496	bel_P7_f
14_31176801_-	PWK	0.558824	bel_P7_f
14_31176831_-	PWK	0.568966	bel_P7_f
14_63142701_+	C57	0.522427	bel_P7_f
14_63142841_+	C57	0.5	bel_P7_f
14_63523964_-	PWK	0.565217	bel_P7_f
15_36479003_-	PWK	0.506173	bel_P7_f
15_36479093_-	PWK	0.553191	bel_P7_f
15_36479115_-	PWK	0.571429	bel_P7_f
15_37366644_-	C57	0.53913	bel_P7_f
15_37366674_-	C57	0.5	bel_P7_f
15_37366860_-	C57	0.44898	bel_P7_f
15_57871289_-	PWK	0.705882	bel_P7_f
15_74750672_-	PWK	0.491018	bel_P7_f
15_74750682_-	PWK	0.477707	bel_P7_f
15_74751180_-	PWK	0.581197	bel_P7_f
15_74751182_-	PWK	0.59292	bel_P7_f
15_74751195_-	PWK	0.615385	bel_P7_f
15_76070308_-	C57	0.45679	bel_P7_f
15_84554746_-	PWK	0.517241	bel_P7_f
16_31947936_-	PWK	0.702703	bel_P7_f
16_31947982_-	PWK	0.63964	bel_P7_f
16_31948013_-	PWK	0.619048	bel_P7_f
16_8660390_-	C57	0.431373	bel_P7_f
1_7169710_+	PWK	0.515152	bel_P7_f
17_34119512_-	C57	0.453125	bel_P7_f
17_34119543_-	C57	0.444444	bel_P7_f
17_51739677_-	C57	0.40625	bel_P7_f
17_57081068_-	C57	0.483871	bel_P7_f
17_57081091_-	C57	0.47963	bel_P7_f
17_57081132_-	C57	0.465228	bel_P7_f
18_25478533_-	PWK	0.510448	bel_P7_f
18_25478558_-	PWK	0.509025	bel_P7_f
18_31946512_-	C57	0.403361	bel_P7_f
18_34317908_+	C57	0.512821	bel_P7_f
18_34318507_+	PWK	0.640845	bel_P7_f
18_34846618_+	PWK	0.532051	bel_P7_f
18_34847172_+	PWK	0.572139	bel_P7_f
18_34847307_+	PWK	0.494737	bel_P7_f
18_36766645_-	PWK	0.615385	bel_P7_f
18_37808534_+	PWK	0.545455	bel_P7_f
18_37808546_+	PWK	0.53125	bel_P7_f
18_47247792_-	PWK	0.527778	bel_P7_f
18_62997029_+	PWK	0.438596	bel_P7_f
18_63777903_+	PWK	0.594595	bel_P7_f
18_80212411_+	PWK	0.606061	bel_P7_f
18_80212420_+	PWK	0.628571	bel_P7_f
18_82584465_+	C57	0.528316	bel_P7_f
1_90612514_+	PWK	0.514286	bel_P7_f
19_16385239_+	C57	0.651163	bel_P7_f
19_16385245_+	C57	0.659091	bel_P7_f
19_16385254_+	C57	0.641975	bel_P7_f
19_44303266_+	C57	0.488889	bel_P7_f
19_44303306_+	C57	0.594595	bel_P7_f
19_44303341_+	C57	0.597701	bel_P7_f
19_44304355_+	PWK	0.539106	bel_P7_f
19_44305713_+	PWK	0.602941	bel_P7_f
19_44305729_+	PWK	0.594595	bel_P7_f
19_44305775_+	PWK	0.60101	bel_P7_f
19_47024882_+	C57	0.487685	bel_P7_f
19_57037147_-	C57	0.464789	bel_P7_f
19_57037167_-	C57	0.47541	bel_P7_f
19_57037192_-	C57	0.510638	bel_P7_f
19_58796778_-	C57	0.517241	bel_P7_f
19_58796819_-	C57	0.489796	bel_P7_f
19_58796881_-	C57	0.516854	bel_P7_f
19_58797547_-	C57	0.829268	bel_P7_f
2_102789484_+	C57	0.461255	bel_P7_f
2_102789570_+	C57	0.469828	bel_P7_f
2_102789609_+	C57	0.489083	bel_P7_f
2_102789637_+	C57	0.466165	bel_P7_f
2_102789915_+	C57	0.412698	bel_P7_f
2_102789983_+	C57	0.37069	bel_P7_f
2_102790023_+	C57	0.470588	bel_P7_f
2_102790038_+	C57	0.457014	bel_P7_f
2_115863601_-	C57	0.522388	bel_P7_f
2_118793581_+	PWK	0.448598	bel_P7_f
2_118793623_+	PWK	0.495238	bel_P7_f
2_118793639_+	PWK	0.507937	bel_P7_f
2_118793691_+	PWK	0.513514	bel_P7_f
2_129630257_+	PWK	0.509091	bel_P7_f
2_130708930_-	PWK	0.592105	bel_P7_f
2_130708938_-	PWK	0.578313	bel_P7_f
2_130709030_-	PWK	0.488372	bel_P7_f
2_131026257_+	PWK	0.54	bel_P7_f
2_153402021_+	C57	0.388889	bel_P7_f
2_156567455_+	PWK	0.464286	bel_P7_f
2_157018260_-	PWK	0.44186	bel_P7_f
2_165290164_-	PWK	0.48	bel_P7_f
2_167644021_-	C57	0.469697	bel_P7_f
2_178335572_+	PWK	0.482353	bel_P7_f
2_20849610_-	PWK	0.53012	bel_P7_f
2_20849790_-	PWK	0.339623	bel_P7_f
2_91676226_-	C57	0.382353	bel_P7_f
2_91918390_+	PWK	0.686275	bel_P7_f
2_92953872_+	C57	0.488152	bel_P7_f
3_108412400_-	C57	0.40625	bel_P7_f
3_116028110_+	PWK	0.509091	bel_P7_f
3_144434449_-	PWK	0.604651	bel_P7_f
3_88351168_+	C57	0.428571	bel_P7_f
3_88351180_+	C57	0.403226	bel_P7_f
3_95255120_-	C57	0.433333	bel_P7_f
3_96173919_+	PWK	0.571429	bel_P7_f
4_107874046_+	PWK	0.66	bel_P7_f
4_107874114_+	PWK	0.703704	bel_P7_f
4_107874152_+	PWK	0.62	bel_P7_f
4_11961664_-	C57	0.520833	bel_P7_f
4_11961676_-	C57	0.538462	bel_P7_f
4_126613754_+	PWK	0.541667	bel_P7_f
4_130127863_+	C57	0.4	bel_P7_f
4_134526373_-	C57	0.447368	bel_P7_f
4_134526391_-	C57	0.447368	bel_P7_f
4_134526393_-	C57	0.453333	bel_P7_f
4_134526398_-	C57	0.455696	bel_P7_f
4_134526411_-	C57	0.428571	bel_P7_f
4_137656537_+	PWK	0.425	bel_P7_f
4_137656548_+	PWK	0.432432	bel_P7_f
4_137656891_+	C57	0.340909	bel_P7_f
4_137657342_+	PWK	0.387097	bel_P7_f
4_137657350_+	PWK	0.385965	bel_P7_f
4_137657359_+	PWK	0.4	bel_P7_f
4_138457488_+	C57	0.747212	bel_P7_f
4_152284145_+	C57	0.533784	bel_P7_f
4_156125716_+	C57	0.324324	bel_P7_f
4_42957638_+	C57	0.468085	bel_P7_f
4_42957682_+	C57	0.531646	bel_P7_f
4_47470514_-	PWK	0.547945	bel_P7_f
4_49513814_-	PWK	0.574468	bel_P7_f
4_49585610_-	C57	0.585714	bel_P7_f
4_49585629_-	C57	0.546875	bel_P7_f
4_49587067_-	PWK	0.461538	bel_P7_f
4_49587076_-	PWK	0.473684	bel_P7_f
5_112214715_-	C57	0.54	bel_P7_f
5_112214719_-	C57	0.545455	bel_P7_f
5_112214741_-	C57	0.522581	bel_P7_f
5_112214772_-	C57	0.480519	bel_P7_f
5_112391724_-	C57	0.458333	bel_P7_f
5_112391823_-	C57	0.464789	bel_P7_f
5_112391880_-	C57	0.493827	bel_P7_f
5_115097597_+	PWK	0.795918	bel_P7_f
5_118192796_-	PWK	0.546667	bel_P7_f
5_123530890_-	C57	0.384615	bel_P7_f
5_125017417_-	C57	0.474576	bel_P7_f
5_129983135_+	C57	0.404762	bel_P7_f
5_134490694_-	C57	0.5	bel_P7_f
5_135909120_-	PWK	0.576531	bel_P7_f
5_135910763_-	C57	0.533668	bel_P7_f
5_135910844_-	C57	0.522042	bel_P7_f
5_135910871_-	C57	0.525862	bel_P7_f
5_139272885_-	PWK	0.556962	bel_P7_f
5_139272898_-	PWK	0.509091	bel_P7_f
5_139272989_-	PWK	0.455357	bel_P7_f
5_139273002_-	PWK	0.447761	bel_P7_f
5_140758814_-	C57	0.580645	bel_P7_f
5_140758899_-	C57	0.488636	bel_P7_f
5_144859205_+	C57	0.488372	bel_P7_f
5_144877818_-	C57	0.358974	bel_P7_f
5_150496618_+	C57	0.488636	bel_P7_f
5_150496628_+	C57	0.465116	bel_P7_f
5_150496632_+	C57	0.455696	bel_P7_f
5_150496636_+	C57	0.453333	bel_P7_f
5_75195507_+	C57	0.610169	bel_P7_f
5_75195519_+	C57	0.6	bel_P7_f
5_92053066_-	C57	0.513761	bel_P7_f
6_129541198_+	C57	0.476303	bel_P7_f
6_13084492_+	PWK	0.461538	bel_P7_f
6_133105770_+	PWK	0.518072	bel_P7_f
6_135023546_+	PWK	0.459459	bel_P7_f
6_143205264_+	C57	0.614583	bel_P7_f
6_23002633_+	PWK	0.510288	bel_P7_f
6_23002635_+	PWK	0.497872	bel_P7_f
6_23002653_+	PWK	0.518325	bel_P7_f
6_23002660_+	PWK	0.505618	bel_P7_f
6_99694271_+	PWK	0.513514	bel_P7_f
6_99694325_+	PWK	0.444444	bel_P7_f
6_99694348_+	PWK	0.44	bel_P7_f
7_127559987_+	PWK	0.511111	bel_P7_f
7_127583074_+	PWK	0.555556	bel_P7_f
7_127583193_+	C57	0.586207	bel_P7_f
7_138836897_-	C57	0.371429	bel_P7_f
7_16887010_+	C57	0.416667	bel_P7_f
7_16948554_+	C57	0.460265	bel_P7_f
7_16948582_+	C57	0.455959	bel_P7_f
7_30162719_-	C57	0.21875	bel_P7_f
7_44251615_+	C57	0.633333	bel_P7_f
7_44251641_+	C57	0.580645	bel_P7_f
7_44251647_+	C57	0.578947	bel_P7_f
7_44830320_+	C57	0.405405	bel_P7_f
7_45376802_-	PWK	0.531157	bel_P7_f
7_55979272_-	C57	0.594595	bel_P7_f
7_55979288_-	C57	0.533333	bel_P7_f
7_93080862_+	PWK	0.576923	bel_P7_f
8_107187005_+	PWK	0.580247	bel_P7_f
8_110970346_+	C57	0.383333	bel_P7_f
8_110970414_+	C57	0.366667	bel_P7_f
8_112018659_+	PWK	0.489796	bel_P7_f
8_123204696_-	C57	0.55102	bel_P7_f
8_123204706_-	C57	0.542553	bel_P7_f
8_123205400_-	PWK	0.566667	bel_P7_f
8_123205434_-	PWK	0.561404	bel_P7_f
8_85539124_-	PWK	0.542857	bel_P7_f
8_85539132_-	PWK	0.512658	bel_P7_f
8_94673181_+	C57	0.559748	bel_P7_f
8_94673197_+	C57	0.545455	bel_P7_f
8_94673199_+	C57	0.542105	bel_P7_f
8_94673216_+	C57	0.565217	bel_P7_f
8_94673274_+	C57	0.588608	bel_P7_f
8_94673278_+	C57	0.585987	bel_P7_f
8_94673301_+	C57	0.596774	bel_P7_f
8_94822855_-	PWK	0.533333	bel_P7_f
9_104047529_-	C57	0.659091	bel_P7_f
9_104047538_-	C57	0.66	bel_P7_f
9_104047547_-	C57	0.603774	bel_P7_f
9_110088037_-	PWK	0.4375	bel_P7_f
9_110247294_+	C57	0.4625	bel_P7_f
9_110247336_+	C57	0.433387	bel_P7_f
9_110247372_+	C57	0.419048	bel_P7_f
9_114723805_+	PWK	0.571429	bel_P7_f
9_114723883_+	PWK	0.536232	bel_P7_f
9_114723897_+	PWK	0.555556	bel_P7_f
9_114723901_+	PWK	0.54955	bel_P7_f
9_114723916_+	PWK	0.545455	bel_P7_f
9_114723919_+	PWK	0.54023	bel_P7_f
9_26759356_+	PWK	0.588235	bel_P7_f
9_26759491_+	PWK	0.53	bel_P7_f
9_26759549_+	PWK	0.512987	bel_P7_f
9_26759574_+	PWK	0.509434	bel_P7_f
9_26759595_+	PWK	0.535211	bel_P7_f
9_79769431_-	C57	0.467066	bel_P7_f
9_79769465_-	C57	0.473054	bel_P7_f
10_110944211_-	PWK	0.558824	bel_P7_f
10_110944216_-	PWK	0.578947	bel_P7_f
10_112927384_-	C57	0.657143	bel_P7_f
10_117215489_-	C57	0.490909	bel_P7_f
10_34300923_+	C57	0.541667	bel_P7_f
10_34300933_+	C57	0.559441	bel_P7_f
10_60131596_+	PWK	0.771084	bel_P7_f
10_60133246_+	C57	0.532934	bel_P7_f
10_62108843_-	C57	0.451613	bel_P7_f
10_70024284_+	PWK	0.732143	bel_P7_f
10_70024286_+	PWK	0.732143	bel_P7_f
10_79675974_+	C57	0.450704	bel_P7_f
10_79675989_+	C57	0.453125	bel_P7_f
10_80131063_-	C57	0.534759	bel_P7_f
10_80131068_-	C57	0.52973	bel_P7_f
10_80131099_-	C57	0.507937	bel_P7_f
10_80316214_+	PWK	0.5	bel_P7_f
10_80316312_+	PWK	0.514493	bel_P7_f
10_80316349_+	PWK	0.496503	bel_P7_f
10_80316369_+	PWK	0.56	bel_P7_f
10_80316677_+	C57	0.517241	bel_P7_f
10_80316692_+	C57	0.528302	bel_P7_f
10_81461125_-	C57	0.55814	bel_P7_f
10_82896292_+	PWK	0.586957	bel_P7_f
10_86834379_+	PWK	0.485714	bel_P7_f
11_102939686_-	C57	0.243243	bel_P7_f
11_115430671_+	PWK	0.558824	bel_P7_f
11_115430778_+	PWK	0.5	bel_P7_f
11_115430856_+	PWK	0.489362	bel_P7_f
11_115430872_+	PWK	0.512195	bel_P7_f
11_116338605_-	PWK	0.577465	bel_P7_f
11_116338643_-	PWK	0.568627	bel_P7_f
11_116985965_+	C57	0.480519	bel_P7_f
11_120610367_-	C57	0.854167	bel_P7_f
11_120780983_-	PWK	0.446809	bel_P7_f
11_120780995_-	PWK	0.434783	bel_P7_f
11_120781014_-	PWK	0.446809	bel_P7_f
11_120781032_-	PWK	0.434783	bel_P7_f
11_17078590_+	C57	0.453125	bel_P7_f
11_20303639_-	C57	0.582278	bel_P7_f
11_20303670_-	C57	0.633333	bel_P7_f
11_20303685_-	C57	0.625	bel_P7_f
11_20303717_-	C57	0.592593	bel_P7_f
11_20303720_-	C57	0.589286	bel_P7_f
11_50171831_+	C57	0.375	bel_P7_f
11_51977095_+	PWK	0.653846	bel_P7_f
11_58060451_+	C57	0.459459	bel_P7_f
11_58060496_+	C57	0.484848	bel_P7_f
1_158689953_+	C57	0.5	bel_P7_f
1_158690000_+	C57	0.428571	bel_P7_f
11_61152823_-	PWK	0.459893	bel_P7_f
11_61152837_-	PWK	0.450331	bel_P7_f
1_16344706_-	C57	0.5	bel_P7_f
1_16344729_-	C57	0.538462	bel_P7_f
1_16344750_-	C57	0.545455	bel_P7_f
11_65689783_-	PWK	0.482759	bel_P7_f
11_65689798_-	PWK	0.537313	bel_P7_f
11_71759687_+	C57	0.393939	bel_P7_f
1_172172688_+	PWK	0.488372	bel_P7_f
11_77864907_+	C57	0.529412	bel_P7_f
11_87227350_-	C57	0.322581	bel_P7_f
11_98800191_+	PWK	0.565891	bel_P7_f
11_98800204_+	PWK	0.581818	bel_P7_f
1_20937223_+	PWK	0.454545	bel_P7_f
1_20937251_+	PWK	0.465116	bel_P7_f
1_20937479_+	PWK	0.485714	bel_P7_f
1_20938241_+	C57	0.451613	bel_P7_f
12_108539143_+	PWK	0.653061	bel_P7_f
12_110666782_+	C57	0.530364	bel_P7_f
12_11326287_-	C57	0.546341	bel_P7_f
12_11326320_-	C57	0.589041	bel_P7_f
12_3962899_-	C57	0.577465	bel_P7_f
12_3962909_-	C57	0.576923	bel_P7_f
12_3966332_-	PWK	0.853659	bel_P7_f
12_41453697_-	C57	0.468085	bel_P7_f
12_41453703_-	C57	0.478261	bel_P7_f
12_53142214_+	PWK	0.606061	bel_P7_f
12_81996274_+	PWK	0.659091	bel_P7_f
12_81996282_+	PWK	0.631579	bel_P7_f
13_34180633_-	PWK	0.617647	bel_P7_f
13_54107257_+	PWK	0.513514	bel_P7_f
13_54107276_+	PWK	0.512821	bel_P7_f
13_54590959_+	PWK	0.5	bel_P7_f
13_54590984_+	PWK	0.548387	bel_P7_f
13_54591024_+	PWK	0.52	bel_P7_f
13_54737377_-	C57	0.584416	bel_P7_f
13_54737397_-	C57	0.534884	bel_P7_f
13_54740383_-	C57	0.604167	bel_P7_f
13_54740401_-	C57	0.571429	bel_P7_f
1_38864064_-	C57	0.333333	bel_P7_f
1_38864072_-	C57	0.40625	bel_P7_f
1_38864786_-	C57	0.552632	bel_P7_f
1_38864858_-	C57	0.529412	bel_P7_f
1_38864986_-	PWK	0.575	bel_P7_f
1_38865010_-	PWK	0.575	bel_P7_f
1_38865086_-	PWK	0.575	bel_P7_f
1_38865109_-	PWK	0.530612	bel_P7_f
1_38865117_-	PWK	0.52	bel_P7_f
13_96650407_-	PWK	0.582418	bel_P7_f
13_96650431_-	PWK	0.545455	bel_P7_f
14_31176801_-	PWK	0.583333	bel_P7_f
14_31176831_-	PWK	0.606557	bel_P7_f
14_63142701_+	C57	0.536667	bel_P7_f
14_63142841_+	C57	0.463415	bel_P7_f
14_63523964_-	PWK	0.604651	bel_P7_f
15_36479003_-	PWK	0.483146	bel_P7_f
15_36479093_-	PWK	0.54717	bel_P7_f
15_36479115_-	PWK	0.484375	bel_P7_f
15_37366644_-	C57	0.432432	bel_P7_f
15_37366674_-	C57	0.46988	bel_P7_f
15_37366860_-	C57	0.476636	bel_P7_f
15_57871289_-	PWK	0.805556	bel_P7_f
15_74750672_-	PWK	0.52	bel_P7_f
15_74750682_-	PWK	0.521739	bel_P7_f
15_74751180_-	PWK	0.655172	bel_P7_f
15_74751182_-	PWK	0.651163	bel_P7_f
15_74751195_-	PWK	0.696203	bel_P7_f
15_76070308_-	C57	0.465753	bel_P7_f
15_84554746_-	PWK	0.545455	bel_P7_f
16_31947936_-	PWK	0.6375	bel_P7_f
16_31947982_-	PWK	0.669903	bel_P7_f
16_31948013_-	PWK	0.658537	bel_P7_f
16_8660390_-	C57	0.414286	bel_P7_f
1_7169710_+	PWK	0.628571	bel_P7_f
17_34119512_-	C57	0.489583	bel_P7_f
17_34119543_-	C57	0.492958	bel_P7_f
17_51739677_-	C57	0.447368	bel_P7_f
17_57081068_-	C57	0.493606	bel_P7_f
17_57081091_-	C57	0.489933	bel_P7_f
17_57081132_-	C57	0.481481	bel_P7_f
18_25478533_-	PWK	0.541401	bel_P7_f
18_25478558_-	PWK	0.581395	bel_P7_f
18_31946512_-	C57	0.432692	bel_P7_f
18_34317908_+	C57	0.425	bel_P7_f
18_34318507_+	PWK	0.522059	bel_P7_f
18_34846618_+	PWK	0.473118	bel_P7_f
18_34847172_+	PWK	0.566434	bel_P7_f
18_34847307_+	PWK	0.557971	bel_P7_f
18_36766645_-	PWK	0.65	bel_P7_f
18_37808534_+	PWK	0.532609	bel_P7_f
18_37808546_+	PWK	0.525641	bel_P7_f
18_47247792_-	PWK	0.575758	bel_P7_f
18_62997029_+	PWK	0.584615	bel_P7_f
18_63777903_+	PWK	0.564103	bel_P7_f
18_80212411_+	PWK	0.666667	bel_P7_f
18_80212420_+	PWK	0.659091	bel_P7_f
18_82584465_+	C57	0.528036	bel_P7_f
1_90612514_+	PWK	0.512821	bel_P7_f
19_16385239_+	C57	0.547619	bel_P7_f
19_16385245_+	C57	0.52	bel_P7_f
19_16385254_+	C57	0.511628	bel_P7_f
19_44303266_+	C57	0.552381	bel_P7_f
19_44303306_+	C57	0.5625	bel_P7_f
19_44303341_+	C57	0.536082	bel_P7_f
19_44304355_+	PWK	0.535385	bel_P7_f
19_44305713_+	PWK	0.513514	bel_P7_f
19_44305729_+	PWK	0.54386	bel_P7_f
19_44305775_+	PWK	0.537084	bel_P7_f
19_47024882_+	C57	0.535211	bel_P7_f
19_57037147_-	C57	0.45098	bel_P7_f
19_57037167_-	C57	0.485714	bel_P7_f
19_57037192_-	C57	0.483871	bel_P7_f
19_58796778_-	C57	0.553191	bel_P7_f
19_58796819_-	C57	0.436364	bel_P7_f
19_58796881_-	C57	0.531915	bel_P7_f
19_58797547_-	C57	0.757576	bel_P7_f
2_102789484_+	C57	0.478723	bel_P7_f
2_102789570_+	C57	0.37037	bel_P7_f
2_102789609_+	C57	0.387755	bel_P7_f
2_102789637_+	C57	0.441176	bel_P7_f
2_102789915_+	C57	0.424658	bel_P7_f
2_102789983_+	C57	0.464286	bel_P7_f
2_102790023_+	C57	0.463768	bel_P7_f
2_102790038_+	C57	0.418605	bel_P7_f
2_115863601_-	C57	0.489362	bel_P7_f
2_118793581_+	PWK	0.538462	bel_P7_f
2_118793623_+	PWK	0.549451	bel_P7_f
2_118793639_+	PWK	0.521739	bel_P7_f
2_118793691_+	PWK	0.518868	bel_P7_f
2_129630257_+	PWK	0.55102	bel_P7_f
2_130708930_-	PWK	0.391892	bel_P7_f
2_130708938_-	PWK	0.405063	bel_P7_f
2_130709030_-	PWK	0.518519	bel_P7_f
2_131026257_+	PWK	0.609756	bel_P7_f
2_153402021_+	C57	0.548387	bel_P7_f
2_156567455_+	PWK	0.555556	bel_P7_f
2_157018260_-	PWK	0.540984	bel_P7_f
2_165290164_-	PWK	0.54	bel_P7_f
2_167644021_-	C57	0.567164	bel_P7_f
2_178335572_+	PWK	0.5	bel_P7_f
2_20849610_-	PWK	0.535714	bel_P7_f
2_20849790_-	PWK	0.481481	bel_P7_f
2_91676226_-	C57	0.46875	bel_P7_f
2_91918390_+	PWK	0.540541	bel_P7_f
2_92953872_+	C57	0.5	bel_P7_f
3_108412400_-	C57	0.319149	bel_P7_f
3_116028110_+	PWK	0.589744	bel_P7_f
3_144434449_-	PWK	0.525	bel_P7_f
3_88351168_+	C57	0.44	bel_P7_f
3_88351180_+	C57	0.448276	bel_P7_f
3_95255120_-	C57	0.40625	bel_P7_f
3_96173919_+	PWK	0.636364	bel_P7_f
4_107874046_+	PWK	0.611111	bel_P7_f
4_107874114_+	PWK	0.596154	bel_P7_f
4_107874152_+	PWK	0.59375	bel_P7_f
4_11961664_-	C57	0.5	bel_P7_f
4_11961676_-	C57	0.433333	bel_P7_f
4_126613754_+	PWK	0.666667	bel_P7_f
4_130127863_+	C57	0.4	bel_P7_f
4_134526373_-	C57	0.465909	bel_P7_f
4_134526391_-	C57	0.520833	bel_P7_f
4_134526393_-	C57	0.525773	bel_P7_f
4_134526398_-	C57	0.524752	bel_P7_f
4_134526411_-	C57	0.520833	bel_P7_f
4_137656537_+	PWK	0.325	bel_P7_f
4_137656548_+	PWK	0.333333	bel_P7_f
4_137656891_+	C57	0.421053	bel_P7_f
4_137657342_+	PWK	0.347826	bel_P7_f
4_137657350_+	PWK	0.391304	bel_P7_f
4_137657359_+	PWK	0.390244	bel_P7_f
4_138457488_+	C57	0.619048	bel_P7_f
4_152284145_+	C57	0.543478	bel_P7_f
4_156125716_+	C57	0.341463	bel_P7_f
4_42957638_+	C57	0.515152	bel_P7_f
4_42957682_+	C57	0.507692	bel_P7_f
4_47470514_-	PWK	0.516667	bel_P7_f
4_49513814_-	PWK	0.606061	bel_P7_f
4_49585610_-	C57	0.5	bel_P7_f
4_49585629_-	C57	0.5	bel_P7_f
4_49587067_-	PWK	0.5	bel_P7_f
4_49587076_-	PWK	0.513889	bel_P7_f
5_112214715_-	C57	0.461538	bel_P7_f
5_112214719_-	C57	0.447917	bel_P7_f
5_112214741_-	C57	0.473684	bel_P7_f
5_112214772_-	C57	0.486339	bel_P7_f
5_112391724_-	C57	0.405405	bel_P7_f
5_112391823_-	C57	0.442857	bel_P7_f
5_112391880_-	C57	0.438356	bel_P7_f
5_115097597_+	PWK	0.837838	bel_P7_f
5_118192796_-	PWK	0.606061	bel_P7_f
5_123530890_-	C57	0.5	bel_P7_f
5_125017417_-	C57	0.491228	bel_P7_f
5_129983135_+	C57	0.411765	bel_P7_f
5_134490694_-	C57	0.566667	bel_P7_f
5_135909120_-	PWK	0.571429	bel_P7_f
5_135910763_-	C57	0.530488	bel_P7_f
5_135910844_-	C57	0.504202	bel_P7_f
5_135910871_-	C57	0.453901	bel_P7_f
5_139272885_-	PWK	0.594595	bel_P7_f
5_139272898_-	PWK	0.533333	bel_P7_f
5_139272989_-	PWK	0.542553	bel_P7_f
5_139273002_-	PWK	0.5	bel_P7_f
5_140758814_-	C57	0.493671	bel_P7_f
5_140758899_-	C57	0.5	bel_P7_f
5_144859205_+	C57	0.470588	bel_P7_f
5_144877818_-	C57	0.25	bel_P7_f
[truncated: 5,459 more rows]
