# Supplementary material for: Sequence and parent-of-origin dependent m6A contribute to allele-specific gene expression
Source: EMBO J. 2025 Jun 3;44(14):4120–49. doi: 10.1038/s44318-025-00476-3 (PMC12264043; doi:10.1038/s44318-025-00476-3)
Supplement: Supplementary file 9 — Source data Fig. 5 [file 44318_2025_476_MOESM9_ESM.zip › Figure 5/5F/EMBOJ-2024-118564_SourceDataForFigure5F.xls]

## Sheet: Cobl_allelic_m6a
site	sample_id	log2mpFC	log2cpFC	geneName	cross
11_12237456_-	bel_P0_m_F1r	0.76988	0.76988	Cobl	F1r
11_12237456_-	bel_P0_m_F1i	-0.167945	0.167945	Cobl	F1i
11_12237456_-	bel_P7_f_F1i	-0.014647	0.014647	Cobl	F1i
11_12237805_-	bel_P0_m_F1r	1.79355	1.79355	Cobl	F1r
11_12237844_-	bru_P7_m_F1r	0.967579	0.967579	Cobl	F1r
11_12237844_-	bel_P7_f_F1i	0.415037	-0.415037	Cobl	F1i
11_12237844_-	bel_P0_m_F1r	1.98809	1.98809	Cobl	F1r
11_12237859_-	bel_P0_m_F1r	1.95693	1.95693	Cobl	F1r
11_12237859_-	bru_P7_m_F1r	0.530515	0.530515	Cobl	F1r
11_12237859_-	bel_P7_f_F1i	0.599847	-0.599847	Cobl	F1i
11_12253277_-	bel_P0_m_F1r	0.85536	0.85536	Cobl	F1r
11_12253298_-	bel_P0_m_F1r	1.18853	1.18853	Cobl	F1r
11_12253346_-	bel_P0_m_F1r	1.33898	1.33898	Cobl	F1r
11_12253346_-	bru_P7_m_F1r	0.718142	0.718142	Cobl	F1r
11_12253423_-	bel_P0_m_F1r	1.03456	1.03456	Cobl	F1r
