# Supplementary material for: Sequence and parent-of-origin dependent m6A contribute to allele-specific gene expression
Source: EMBO J. 2025 Jun 3;44(14):4120–49. doi: 10.1038/s44318-025-00476-3 (PMC12264043; doi:10.1038/s44318-025-00476-3)
Supplement: Supplementary file 10 — Figure EV2 Source Data [file 44318_2025_476_MOESM10_ESM.zip]

Archive with 4 entries (2 files):
- Expanded View Files/SourceDataForFigure EV2/
- Expanded View Files/SourceDataForFigure EV2/EMBOJ-2024-118564_SourceDataForFigureEV2B.xls
- Expanded View Files/SourceDataForFigure EV2/EMBOJ-2024-118564_SourceDataForFigureEV2C.xls
- Expanded View Files/
