# Supplementary material for: Sequence and parent-of-origin dependent m6A contribute to allele-specific gene expression
Source: EMBO J. 2025 Jun 3;44(14):4120–49. doi: 10.1038/s44318-025-00476-3 (PMC12264043; doi:10.1038/s44318-025-00476-3)
Supplement: Supplementary file 10 — Figure EV2 Source Data [file 44318_2025_476_MOESM10_ESM.zip › Expanded View Files/SourceDataForFigure EV2/EMBOJ-2024-118564_SourceDataForFigureEV2B.xls]

## Sheet: C57-specific sites
site	chr	start	end	strand	F1i_F1r_group	log2cpFC_F1i	log2cpFC_F1r
10_80316556_+	10	80316556	80316556	+	bel_P0_m	2.01734	2.14199
11_107734016_-	11	107734016	107734016	-	bel_P0_m	1.21128	1.27844
11_42627532_+	11	42627532	42627532	+	bel_P0_m	1.89148	1.78255
11_50121849_+	11	50121849	50121849	+	bel_P0_m	0.367969	-0.60024
11_60185857_+	11	60185857	60185857	+	bel_P0_m	-0.033847	1.30909
11_77953924_+	11	77953924	77953924	+	bel_P0_m	0.845635	0.783411
11_78255147_+	11	78255147	78255147	+	bel_P0_m	-0.076877	0.368043
1_20936230_+	1	20936230	20936230	+	bel_P0_m	-0.685211	-0.496531
12_103408033_-	12	103408033	103408033	-	bel_P0_m	2.26927	2.59014
12_105491835_+	12	105491835	105491835	+	bel_P0_m	5.20591	4.88351
12_15792011_-	12	15792011	15792011	-	bel_P0_m	0.019654	0.727487
13_34183141_-	13	34183141	34183141	-	bel_P0_m	0.018868	0.06327
14_70604117_-	14	70604117	70604117	-	bel_P0_m	4.8819	3.35098
15_82204048_+	15	82204048	82204048	+	bel_P0_m	2.20759	2.03014
16_32233077_-	16	32233077	32233077	-	bel_P0_m	0.665286	0.494082
16_74411380_-	16	74411380	74411380	-	bel_P0_m	-0.310445	-0.057672
1_72860475_-	1	72860475	72860475	-	bel_P0_m	0.954726	-0.375154
17_46302693_+	17	46302693	46302693	+	bel_P0_m	0.624661	1.58292
18_22694888_-	18	22694888	22694888	-	bel_P0_m	-0.321782	1.08343
18_34315866_+	18	34315866	34315866	+	bel_P0_m	-0.78704	-0.920565
18_46608535_+	18	46608535	46608535	+	bel_P0_m	0.035152	0.317842
1_88700677_-	1	88700677	88700677	-	bel_P0_m	0.697049	0.680715
19_28912055_+	19	28912055	28912055	+	bel_P0_m	0.254775	2.4466
19_32514835_+	19	32514835	32514835	+	bel_P0_m	0.754108	-0.001735
2_106867288_+	2	106867288	106867288	+	bel_P0_m	-0.021774	-0.073269
2_131029662_+	2	131029662	131029662	+	bel_P0_m	0.982624	0.303907
2_156540095_+	2	156540095	156540095	+	bel_P0_m	0.864832	0.809434
2_156873220_+	2	156873220	156873220	+	bel_P0_m	0.342115	1.32565
2_157016254_-	2	157016254	157016254	-	bel_P0_m	0.821222	1.95579
2_164768094_+	2	164768094	164768094	+	bel_P0_m	2.28308	1.57399
2_24791751_-	2	24791751	24791751	-	bel_P0_m	0.650204	0.214759
2_25579147_-	2	25579147	25579147	-	bel_P0_m	0.575469	0.398671
2_25579361_-	2	25579361	25579361	-	bel_P0_m	-0.346082	0.862163
2_28826554_-	2	28826554	28826554	-	bel_P0_m	-0.699019	-0.594502
2_33731963_-	2	33731963	33731963	-	bel_P0_m	-1.25799	-0.279997
2_70713473_-	2	70713473	70713473	-	bel_P0_m	0.237561	0.464441
3_107612774_-	3	107612774	107612774	-	bel_P0_m	0.629702	1.50008
3_54804405_-	3	54804405	54804405	-	bel_P0_m	0.809149	2.18865
4_107874972_+	4	107874972	107874972	+	bel_P0_m	1.49167	0.799057
4_126863970_-	4	126863970	126863970	-	bel_P0_m	4.84943	3.67157
4_130316153_-	4	130316153	130316153	-	bel_P0_m	0.376189	2.08403
4_21993692_+	4	21993692	21993692	+	bel_P0_m	0.754701	0.030236
4_43447149_+	4	43447149	43447149	+	bel_P0_m	0.512085	0.74967
4_45400042_-	4	45400042	45400042	-	bel_P0_m	0.94345	1.281
5_112419579_-	5	112419579	112419579	-	bel_P0_m	0.045324	-0.716455
5_121133669_-	5	121133669	121133669	-	bel_P0_m	1.00457	2.04721
5_121440250_+	5	121440250	121440250	+	bel_P0_m	2.15909	1.58422
6_133106562_+	6	133106562	133106562	+	bel_P0_m	3.0292	2.19352
6_23001980_+	6	23001980	23001980	+	bel_P0_m	1.0357	0.923603
7_105755954_-	7	105755954	105755954	-	bel_P0_m	-0.238873	0.475167
7_30362485_-	7	30362485	30362485	-	bel_P0_m	0.136807	1.00734
8_106265609_-	8	106265609	106265609	-	bel_P0_m	0.698118	1.18295
8_109860551_+	8	109860551	109860551	+	bel_P0_m	0.249561	0.277752
8_120161812_+	8	120161812	120161812	+	bel_P0_m	0.619354	0.592675
8_70329639_+	8	70329639	70329639	+	bel_P0_m	-0.705161	0.248659
9_56620083_-	9	56620083	56620083	-	bel_P0_m	0.287856	0.321324
9_58197392_-	9	58197392	58197392	-	bel_P0_m	0.094831	0.188645
9_58199781_-	9	58199781	58199781	-	bel_P0_m	1.57286	1.51272
9_95567661_+	9	95567661	95567661	+	bel_P0_m	2.20461	0.428362
10_80316556_+	10	80316556	80316556	+	bel_P7_f	2.65431	2.28323
11_107734016_-	11	107734016	107734016	-	bel_P7_f	1.11053	1.35599
11_50121849_+	11	50121849	50121849	+	bel_P7_f	-0.398134	0.310032
11_77953924_+	11	77953924	77953924	+	bel_P7_f	0.994138	0.959961
11_78255147_+	11	78255147	78255147	+	bel_P7_f	0.559522	0.540119
1_20936230_+	1	20936230	20936230	+	bel_P7_f	-0.579557	-0.265182
12_15792011_-	12	15792011	15792011	-	bel_P7_f	-0.019624	0.218109
13_34183141_-	13	34183141	34183141	-	bel_P7_f	0.046304	0.692648
14_70604117_-	14	70604117	70604117	-	bel_P7_f	4.30547	3.86079
15_82204048_+	15	82204048	82204048	+	bel_P7_f	2.39809	4.13544
16_32233077_-	16	32233077	32233077	-	bel_P7_f	0.280311	-0.255822
1_72860475_-	1	72860475	72860475	-	bel_P7_f	-0.435156	0.201866
1_88700677_-	1	88700677	88700677	-	bel_P7_f	1.55774	1.25137
19_28912055_+	19	28912055	28912055	+	bel_P7_f	1.80926	0.974959
19_32514835_+	19	32514835	32514835	+	bel_P7_f	0.32635	1.61385
2_156540095_+	2	156540095	156540095	+	bel_P7_f	1.02106	1.02128
2_156873220_+	2	156873220	156873220	+	bel_P7_f	1.57154	1.03872
2_24791751_-	2	24791751	24791751	-	bel_P7_f	0.578872	-0.372147
2_25579147_-	2	25579147	25579147	-	bel_P7_f	1.13482	-0.208421
2_25579361_-	2	25579361	25579361	-	bel_P7_f	0.53405	0.237271
2_70713473_-	2	70713473	70713473	-	bel_P7_f	0.406894	1.64577
3_107612774_-	3	107612774	107612774	-	bel_P7_f	1.68552	0.743248
3_54804405_-	3	54804405	54804405	-	bel_P7_f	2.431	2.93847
4_107874972_+	4	107874972	107874972	+	bel_P7_f	1.79595	-0.541223
4_43447149_+	4	43447149	43447149	+	bel_P7_f	1.26371	0.757558
4_45400042_-	4	45400042	45400042	-	bel_P7_f	1.84175	1.03385
5_112419579_-	5	112419579	112419579	-	bel_P7_f	-0.138947	-0.443964
6_133106562_+	6	133106562	133106562	+	bel_P7_f	2.3982	1.92172
6_23001980_+	6	23001980	23001980	+	bel_P7_f	1.31567	1.02086
8_109860551_+	8	109860551	109860551	+	bel_P7_f	-0.081537	0.346214
8_120161812_+	8	120161812	120161812	+	bel_P7_f	0.278271	0.523105
8_70329639_+	8	70329639	70329639	+	bel_P7_f	-0.574624	0.384928
9_56620083_-	9	56620083	56620083	-	bel_P7_f	0.805135	0.271313
9_58197392_-	9	58197392	58197392	-	bel_P7_f	0.248234	-0.279918
9_58199781_-	9	58199781	58199781	-	bel_P7_f	1.79276	2.61352
10_18533493_+	10	18533493	18533493	+	bel_P7_m	2.88353	2.90098
10_42186125_-	10	42186125	42186125	-	bel_P7_m	0.793425	0.456408
10_80316556_+	10	80316556	80316556	+	bel_P7_m	2.1692	1.93096
11_101766904_+	11	101766904	101766904	+	bel_P7_m	1.02487	1.51967
11_107734016_-	11	107734016	107734016	-	bel_P7_m	1.26263	0.991018
11_50121849_+	11	50121849	50121849	+	bel_P7_m	-0.063005	0.408233
11_60185857_+	11	60185857	60185857	+	bel_P7_m	0.726579	1.60723
11_60905327_-	11	60905327	60905327	-	bel_P7_m	1.37257	0.781435
11_76729771_-	11	76729771	76729771	-	bel_P7_m	2.31947	2.96664
11_76779508_-	11	76779508	76779508	-	bel_P7_m	0.958869	1.44287
11_77953924_+	11	77953924	77953924	+	bel_P7_m	0.542157	0.697772
11_78255147_+	11	78255147	78255147	+	bel_P7_m	0.499587	0.40462
1_20936230_+	1	20936230	20936230	+	bel_P7_m	-0.358489	-0.463036
12_15792011_-	12	15792011	15792011	-	bel_P7_m	0.480211	-0.204903
13_34183141_-	13	34183141	34183141	-	bel_P7_m	0.374736	-0.396563
13_94193959_+	13	94193959	94193959	+	bel_P7_m	2.82427	1.24584
14_29990901_+	14	29990901	29990901	+	bel_P7_m	1.57585	1.84104
14_54368632_+	14	54368632	54368632	+	bel_P7_m	-0.19447	1.08298
14_70604117_-	14	70604117	70604117	-	bel_P7_m	4.67178	3.85442
15_6796681_+	15	6796681	6796681	+	bel_P7_m	0.147038	1.64435
15_82204048_+	15	82204048	82204048	+	bel_P7_m	2.67513	2.25235
16_32233077_-	16	32233077	32233077	-	bel_P7_m	0.761568	0.013644
1_72860475_-	1	72860475	72860475	-	bel_P7_m	0.853748	0.559513
17_46302693_+	17	46302693	46302693	+	bel_P7_m	0.606798	1.05828
17_46413417_+	17	46413417	46413417	+	bel_P7_m	0.159168	-0.496684
18_22694888_-	18	22694888	22694888	-	bel_P7_m	-0.701428	0.886509
18_34315866_+	18	34315866	34315866	+	bel_P7_m	-0.236316	-0.812379
18_46608535_+	18	46608535	46608535	+	bel_P7_m	0.205461	2.25617
1_88700677_-	1	88700677	88700677	-	bel_P7_m	0.723418	0.727381
19_28912055_+	19	28912055	28912055	+	bel_P7_m	0.834732	1.10653
19_32514835_+	19	32514835	32514835	+	bel_P7_m	0.083065	1.41415
19_8895472_+	19	8895472	8895472	+	bel_P7_m	0.25299	-0.308997
2_128851878_+	2	128851878	128851878	+	bel_P7_m	-0.727903	-0.401858
2_131029662_+	2	131029662	131029662	+	bel_P7_m	0.641059	1.42495
2_156540095_+	2	156540095	156540095	+	bel_P7_m	0.679514	0.27211
2_156873220_+	2	156873220	156873220	+	bel_P7_m	0.918829	1.16286
2_157016254_-	2	157016254	157016254	-	bel_P7_m	-0.008798	1.67238
2_164768094_+	2	164768094	164768094	+	bel_P7_m	2.10816	1.18053
2_24791751_-	2	24791751	24791751	-	bel_P7_m	0.013857	0.682203
2_25579147_-	2	25579147	25579147	-	bel_P7_m	0.717774	0.3276
2_25579361_-	2	25579361	25579361	-	bel_P7_m	-0.166644	0.186309
2_28826554_-	2	28826554	28826554	-	bel_P7_m	-0.068001	0.204377
2_33731963_-	2	33731963	33731963	-	bel_P7_m	0.730102	0.092475
2_70713473_-	2	70713473	70713473	-	bel_P7_m	0.160447	-0.138394
3_105719098_+	3	105719098	105719098	+	bel_P7_m	-1.03864	-0.655971
3_107612774_-	3	107612774	107612774	-	bel_P7_m	1.23209	0.786843
3_54804405_-	3	54804405	54804405	-	bel_P7_m	1.32783	2.73866
4_107874972_+	4	107874972	107874972	+	bel_P7_m	1.94902	1.7806
4_126863970_-	4	126863970	126863970	-	bel_P7_m	2.27946	2.71947
4_130316153_-	4	130316153	130316153	-	bel_P7_m	1.12887	1.79462
4_21993692_+	4	21993692	21993692	+	bel_P7_m	-0.522459	0.722425
4_34805520_-	4	34805520	34805520	-	bel_P7_m	0.713608	-0.051428
4_43447149_+	4	43447149	43447149	+	bel_P7_m	0.693056	0.610624
4_45400042_-	4	45400042	45400042	-	bel_P7_m	1.4885	0.935418
5_112419579_-	5	112419579	112419579	-	bel_P7_m	-0.364153	-0.08242
5_121133669_-	5	121133669	121133669	-	bel_P7_m	1.37304	1.26954
5_121440250_+	5	121440250	121440250	+	bel_P7_m	3.63936	4.55209
5_139472626_-	5	139472626	139472626	-	bel_P7_m	1.12004	1.5547
5_3693382_-	5	3693382	3693382	-	bel_P7_m	0.242263	0.02189
5_72976116_+	5	72976116	72976116	+	bel_P7_m	-0.474871	1.43463
6_133106562_+	6	133106562	133106562	+	bel_P7_m	2.95371	1.88917
6_23001980_+	6	23001980	23001980	+	bel_P7_m	-0.001166	1.50914
6_91899452_+	6	91899452	91899452	+	bel_P7_m	0.871803	0.602131
7_105755954_-	7	105755954	105755954	-	bel_P7_m	-0.420978	0.181119
7_30362485_-	7	30362485	30362485	-	bel_P7_m	0.138534	1.63141
8_109860551_+	8	109860551	109860551	+	bel_P7_m	1.26925	0.812115
8_120161812_+	8	120161812	120161812	+	bel_P7_m	0.155618	0.387542
8_70329639_+	8	70329639	70329639	+	bel_P7_m	0.055713	0.307266
9_56620083_-	9	56620083	56620083	-	bel_P7_m	0.007213	0.371521
9_58197392_-	9	58197392	58197392	-	bel_P7_m	-0.043161	0.309472
9_58199781_-	9	58199781	58199781	-	bel_P7_m	1.3625	1.9303
9_94520273_-	9	94520273	94520273	-	bel_P7_m	0.632779	-0.296568
10_80316556_+	10	80316556	80316556	+	bru_P0_f	1.74634	1.50981
11_107734016_-	11	107734016	107734016	-	bru_P0_f	1.35923	1.7449
11_77953924_+	11	77953924	77953924	+	bru_P0_f	0.862551	1.04604
11_78255147_+	11	78255147	78255147	+	bru_P0_f	-0.7387	-0.146231
12_105491835_+	12	105491835	105491835	+	bru_P0_f	4.38903	6.01648
12_15792011_-	12	15792011	15792011	-	bru_P0_f	0.66429	0.225377
14_70604117_-	14	70604117	70604117	-	bru_P0_f	4.93143	4.32952
15_82204048_+	15	82204048	82204048	+	bru_P0_f	1.98042	2.03384
16_74411380_-	16	74411380	74411380	-	bru_P0_f	-0.294238	-0.324388
1_72860475_-	1	72860475	72860475	-	bru_P0_f	0.59597	-0.360999
17_46302693_+	17	46302693	46302693	+	bru_P0_f	0.107747	0.632265
18_22694888_-	18	22694888	22694888	-	bru_P0_f	0.190048	0.737071
18_34315866_+	18	34315866	34315866	+	bru_P0_f	-1.47072	-0.372785
1_88700677_-	1	88700677	88700677	-	bru_P0_f	0.819192	1.28137
2_106867288_+	2	106867288	106867288	+	bru_P0_f	1.5777	-0.34725
2_156540095_+	2	156540095	156540095	+	bru_P0_f	1.24104	1.53797
2_156873220_+	2	156873220	156873220	+	bru_P0_f	-0.04806	0.79211
2_157016254_-	2	157016254	157016254	-	bru_P0_f	2.06176	2.65624
2_24791751_-	2	24791751	24791751	-	bru_P0_f	0.779498	-0.017708
2_33731963_-	2	33731963	33731963	-	bru_P0_f	-0.467703	0.352075
3_107612774_-	3	107612774	107612774	-	bru_P0_f	1.41557	2.60675
3_9434603_-	3	9434603	9434603	-	bru_P0_f	0.39022	0.347187
4_107874972_+	4	107874972	107874972	+	bru_P0_f	1.22172	-0.228841
4_125708253_+	4	125708253	125708253	+	bru_P0_f	-0.401193	-0.124144
4_21993692_+	4	21993692	21993692	+	bru_P0_f	0.232073	0.142943
4_43447149_+	4	43447149	43447149	+	bru_P0_f	0.168417	0.977591
4_45400042_-	4	45400042	45400042	-	bru_P0_f	2.28939	1.53811
5_111419230_+	5	111419230	111419230	+	bru_P0_f	1.3499	2.47279
5_112419579_-	5	112419579	112419579	-	bru_P0_f	-0.166352	-0.842749
5_121133669_-	5	121133669	121133669	-	bru_P0_f	3.96068	0.796849
5_129606686_+	5	129606686	129606686	+	bru_P0_f	0.756215	0.330572
6_133106562_+	6	133106562	133106562	+	bru_P0_f	1.10775	0.808029
6_18434340_-	6	18434340	18434340	-	bru_P0_f	2.22228	2.22195
6_23001980_+	6	23001980	23001980	+	bru_P0_f	0.010975	0.766661
7_105755954_-	7	105755954	105755954	-	bru_P0_f	-0.622232	0.639076
7_30362485_-	7	30362485	30362485	-	bru_P0_f	0.513324	1.62259
8_106265609_-	8	106265609	106265609	-	bru_P0_f	2.65239	2.61226
8_109860551_+	8	109860551	109860551	+	bru_P0_f	0.423164	1.367
8_70329639_+	8	70329639	70329639	+	bru_P0_f	0.196397	1.98367
9_56620083_-	9	56620083	56620083	-	bru_P0_f	1.20656	0.852423
9_58197392_-	9	58197392	58197392	-	bru_P0_f	0.751411	0.540652
9_58199781_-	9	58199781	58199781	-	bru_P0_f	2.22458	1.66212
10_80316556_+	10	80316556	80316556	+	bru_P0_m	2.17075	2.2809
11_107734016_-	11	107734016	107734016	-	bru_P0_m	1.25218	1.65079
11_77953924_+	11	77953924	77953924	+	bru_P0_m	1.06398	0.463033
12_105491835_+	12	105491835	105491835	+	bru_P0_m	5.38779	5.49111
12_15792011_-	12	15792011	15792011	-	bru_P0_m	2.52609	0.305357
14_70604117_-	14	70604117	70604117	-	bru_P0_m	4.72939	5.56466
15_82204048_+	15	82204048	82204048	+	bru_P0_m	1.48211	1.5813
16_74411380_-	16	74411380	74411380	-	bru_P0_m	-0.868914	-0.354665
1_72860475_-	1	72860475	72860475	-	bru_P0_m	-0.322018	0.563507
18_22694888_-	18	22694888	22694888	-	bru_P0_m	-0.3153	1.83928
18_34315866_+	18	34315866	34315866	+	bru_P0_m	-0.261666	-0.932155
1_88700677_-	1	88700677	88700677	-	bru_P0_m	1.83696	0.835327
2_156540095_+	2	156540095	156540095	+	bru_P0_m	2.09787	1.72763
2_157016254_-	2	157016254	157016254	-	bru_P0_m	2.7881	2.98963
2_33731963_-	2	33731963	33731963	-	bru_P0_m	0.434997	1.22959
3_107612774_-	3	107612774	107612774	-	bru_P0_m	1.91002	1.76213
3_9434603_-	3	9434603	9434603	-	bru_P0_m	1.17548	1.06338
4_21993692_+	4	21993692	21993692	+	bru_P0_m	-0.136666	0.31524
4_43447149_+	4	43447149	43447149	+	bru_P0_m	1.33182	0.433986
5_111419230_+	5	111419230	111419230	+	bru_P0_m	1.40388	1.21277
5_121133669_-	5	121133669	121133669	-	bru_P0_m	2.52912	5.24213
6_133106562_+	6	133106562	133106562	+	bru_P0_m	0.923094	0.84981
6_18434340_-	6	18434340	18434340	-	bru_P0_m	2.06214	2.19962
6_23001980_+	6	23001980	23001980	+	bru_P0_m	0.464759	0.559625
7_105755954_-	7	105755954	105755954	-	bru_P0_m	0.275645	0.367418
8_106265609_-	8	106265609	106265609	-	bru_P0_m	3.01936	2.55204
9_56620083_-	9	56620083	56620083	-	bru_P0_m	1.5998	1.03544
9_58197392_-	9	58197392	58197392	-	bru_P0_m	0.733006	0.111204
9_58199781_-	9	58199781	58199781	-	bru_P0_m	2.37333	2.60795
10_80316556_+	10	80316556	80316556	+	bru_P7_f	1.37622	2.53484
11_107734016_-	11	107734016	107734016	-	bru_P7_f	1.23655	2.03636
11_77953924_+	11	77953924	77953924	+	bru_P7_f	0.928655	0.966499
12_105491835_+	12	105491835	105491835	+	bru_P7_f	3.28362	4.70476
12_15792011_-	12	15792011	15792011	-	bru_P7_f	0.821171	0.847638
14_70604117_-	14	70604117	70604117	-	bru_P7_f	5.09248	5.73776
15_82204048_+	15	82204048	82204048	+	bru_P7_f	2.49443	2.807
1_72860475_-	1	72860475	72860475	-	bru_P7_f	0.410886	0.293458
18_34315866_+	18	34315866	34315866	+	bru_P7_f	-1.06326	-1.18757
1_88700677_-	1	88700677	88700677	-	bru_P7_f	2.53951	1.67915
2_156540095_+	2	156540095	156540095	+	bru_P7_f	0.705727	1.07783
2_157016254_-	2	157016254	157016254	-	bru_P7_f	2.26792	1.81132
3_107612774_-	3	107612774	107612774	-	bru_P7_f	2.40377	1.1402
4_43447149_+	4	43447149	43447149	+	bru_P7_f	0.000488	0.978117
6_133106562_+	6	133106562	133106562	+	bru_P7_f	0.860608	2.86282
6_18434340_-	6	18434340	18434340	-	bru_P7_f	1.17082	1.1788
6_23001980_+	6	23001980	23001980	+	bru_P7_f	-0.064003	0.127516
8_106265609_-	8	106265609	106265609	-	bru_P7_f	3.97247	1.40471
9_56620083_-	9	56620083	56620083	-	bru_P7_f	1.22861	1.0078
9_58197392_-	9	58197392	58197392	-	bru_P7_f	0.962277	0.638944
9_58199781_-	9	58199781	58199781	-	bru_P7_f	1.67731	1.88302
10_80316556_+	10	80316556	80316556	+	bru_P7_m	2.76073	2.38226
11_107734016_-	11	107734016	107734016	-	bru_P7_m	2.0149	1.36224
11_42627532_+	11	42627532	42627532	+	bru_P7_m	3.84646	1.10372
11_77953924_+	11	77953924	77953924	+	bru_P7_m	1.81932	1.08132
11_78255147_+	11	78255147	78255147	+	bru_P7_m	0.023092	-0.357121
12_105491835_+	12	105491835	105491835	+	bru_P7_m	4.08932	5.50094
12_15792011_-	12	15792011	15792011	-	bru_P7_m	-0.221731	1.04135
14_111679470_+	14	111679470	111679470	+	bru_P7_m	0.603001	0.595554
14_70604117_-	14	70604117	70604117	-	bru_P7_m	4.29106	5.92462
15_82204048_+	15	82204048	82204048	+	bru_P7_m	5.34168	4.99526
16_74411380_-	16	74411380	74411380	-	bru_P7_m	-1.45589	0.687625
1_72860475_-	1	72860475	72860475	-	bru_P7_m	0.326434	1.11921
18_34315866_+	18	34315866	34315866	+	bru_P7_m	-0.580673	-0.078017
1_88700677_-	1	88700677	88700677	-	bru_P7_m	1.54949	2.12805
2_131029662_+	2	131029662	131029662	+	bru_P7_m	1.87048	2.24185
2_156540095_+	2	156540095	156540095	+	bru_P7_m	1.54775	1.13506
2_156873220_+	2	156873220	156873220	+	bru_P7_m	1.32789	0.655978
2_157016254_-	2	157016254	157016254	-	bru_P7_m	2.38727	3.35088
2_25579361_-	2	25579361	25579361	-	bru_P7_m	-0.397	0.203256
2_33731963_-	2	33731963	33731963	-	bru_P7_m	-0.432776	-0.578622
2_70713473_-	2	70713473	70713473	-	bru_P7_m	0.723937	0.745017
3_107612774_-	3	107612774	107612774	-	bru_P7_m	0.869303	0.686444
3_9434603_-	3	9434603	9434603	-	bru_P7_m	1.42243	-0.221241
4_21993692_+	4	21993692	21993692	+	bru_P7_m	0.250923	0.836564
4_43447149_+	4	43447149	43447149	+	bru_P7_m	1.1831	0.034833
5_112419579_-	5	112419579	112419579	-	bru_P7_m	-0.030836	0.322547
5_129606686_+	5	129606686	129606686	+	bru_P7_m	2.19917	0.215121
6_133106562_+	6	133106562	133106562	+	bru_P7_m	1.60656	1.5523
6_18434340_-	6	18434340	18434340	-	bru_P7_m	0.659942	1.46827
6_23001980_+	6	23001980	23001980	+	bru_P7_m	0.240097	0.686045
8_70329639_+	8	70329639	70329639	+	bru_P7_m	-0.520937	0.601778
9_56620083_-	9	56620083	56620083	-	bru_P7_m	1.32861	1.10762
9_58197392_-	9	58197392	58197392	-	bru_P7_m	0.865674	0.08331
9_58199781_-	9	58199781	58199781	-	bru_P7_m	1.99601	2.30503
