# Supplementary material for: Sequence and parent-of-origin dependent m6A contribute to allele-specific gene expression
Source: EMBO J. 2025 Jun 3;44(14):4120–49. doi: 10.1038/s44318-025-00476-3 (PMC12264043; doi:10.1038/s44318-025-00476-3)
Supplement: Supplementary file 10 — Figure EV2 Source Data [file 44318_2025_476_MOESM10_ESM.zip › Expanded View Files/SourceDataForFigure EV2/EMBOJ-2024-118564_SourceDataForFigureEV2C.xls]

## Sheet: PWK-specific_sites
site	chr	start	end	strand	F1i_F1r_group	log2cpFC_F1i	log2cpFC_F1r
10_81318500_+	10	81318500	81318500	+	bel_P0_m	-0.286371	-0.106249
1_132937204_+	1	132937204	132937204	+	bel_P0_m	0.11583	0.147918
11_45928527_-	11	45928527	45928527	-	bel_P0_m	-1.04483	-2.35011
11_50121839_+	11	50121839	50121839	+	bel_P0_m	0.222546	-0.440489
11_88981648_+	11	88981648	88981648	+	bel_P0_m	-2.1967	-1.33966
13_32822120_+	13	32822120	32822120	+	bel_P0_m	-0.728424	-0.793162
13_59500259_-	13	59500259	59500259	-	bel_P0_m	0.175324	-0.99186
1_38865927_-	1	38865927	38865927	-	bel_P0_m	0.125623	-0.629695
13_99415350_+	13	99415350	99415350	+	bel_P0_m	0.809149	-0.91715
14_62608266_+	14	62608266	62608266	+	bel_P0_m	1.96008	2.24037
15_37366617_-	15	37366617	37366617	-	bel_P0_m	0.057672	0.701317
16_10421458_-	16	10421458	10421458	-	bel_P0_m	-0.459612	1.16507
16_4627121_-	16	4627121	4627121	-	bel_P0_m	-3.11858	-2.03579
16_87730218_+	16	87730218	87730218	+	bel_P0_m	0.071336	0.376326
16_90938938_-	16	90938938	90938938	-	bel_P0_m	0.602698	-1.8874
16_94498510_-	16	94498510	94498510	-	bel_P0_m	0.258402	0.648086
17_78374286_+	17	78374286	78374286	+	bel_P0_m	-0.296899	-0.189461
18_61587996_+	18	61587996	61587996	+	bel_P0_m	-1.08492	-1.62689
1_90612413_+	1	90612413	90612413	+	bel_P0_m	-1.6701	-1.69476
2_131178176_-	2	131178176	131178176	-	bel_P0_m	0.016869	0.130319
2_164825696_+	2	164825696	164825696	+	bel_P0_m	-1.30188	-1.04283
2_179896546_+	2	179896546	179896546	+	bel_P0_m	-1.83026	-1.62652
2_3225307_+	2	3225307	3225307	+	bel_P0_m	-2.32691	-1.72332
4_108266253_-	4	108266253	108266253	-	bel_P0_m	-0.462529	-0.38778
4_156125575_+	4	156125575	156125575	+	bel_P0_m	-1.32425	-2.08903
4_49585518_-	4	49585518	49585518	-	bel_P0_m	0.477442	0.140468
4_5798934_+	4	5798934	5798934	+	bel_P0_m	-0.670018	-0.866226
5_135381186_-	5	135381186	135381186	-	bel_P0_m	-0.290386	-0.27972
5_30955485_-	5	30955485	30955485	-	bel_P0_m	-0.908274	-0.702978
6_112722507_-	6	112722507	112722507	-	bel_P0_m	-1.1307	-1.05967
6_119572774_-	6	119572774	119572774	-	bel_P0_m	-0.822998	-0.242521
6_119575499_-	6	119575499	119575499	-	bel_P0_m	0.497205	0.12467
6_55498054_+	6	55498054	55498054	+	bel_P0_m	-1.49025	-0.290468
7_140854285_-	7	140854285	140854285	-	bel_P0_m	-1.69162	-1.04163
8_106253048_-	8	106253048	106253048	-	bel_P0_m	-1.38423	-0.198611
8_120579100_+	8	120579100	120579100	+	bel_P0_m	-1.22851	-1.68026
8_121600811_-	8	121600811	121600811	-	bel_P0_m	-0.593289	-1.00712
8_83670107_-	8	83670107	83670107	-	bel_P0_m	-0.363395	-1.3384
8_95327984_-	8	95327984	95327984	-	bel_P0_m	-0.871738	-2.34683
9_26759251_+	9	26759251	26759251	+	bel_P0_m	-1.1829	-2.22608
10_81318500_+	10	81318500	81318500	+	bel_P7_f	-0.598813	-0.995466
1_132937204_+	1	132937204	132937204	+	bel_P7_f	-0.211568	0.576678
13_32822120_+	13	32822120	32822120	+	bel_P7_f	-1.38666	-1.28419
13_59500259_-	13	59500259	59500259	-	bel_P7_f	-1.24725	0.247256
15_37366617_-	15	37366617	37366617	-	bel_P7_f	0.729966	0.591007
16_94498510_-	16	94498510	94498510	-	bel_P7_f	0.41124	0.09768
18_61587996_+	18	61587996	61587996	+	bel_P7_f	-1.66855	-1.68781
1_90612413_+	1	90612413	90612413	+	bel_P7_f	-0.611473	-1.51404
2_131178176_-	2	131178176	131178176	-	bel_P7_f	-0.045835	-0.016255
4_49585518_-	4	49585518	49585518	-	bel_P7_f	0.028039	0.128805
5_30955485_-	5	30955485	30955485	-	bel_P7_f	-1.0807	-0.942354
6_112722507_-	6	112722507	112722507	-	bel_P7_f	-1.18061	-0.314239
6_119572774_-	6	119572774	119572774	-	bel_P7_f	-0.259587	-0.156286
6_55498054_+	6	55498054	55498054	+	bel_P7_f	-1.83082	-0.613494
8_121600811_-	8	121600811	121600811	-	bel_P7_f	-1.36755	-0.94539
9_26759251_+	9	26759251	26759251	+	bel_P7_f	-1.48877	-2.52645
10_81318500_+	10	81318500	81318500	+	bel_P7_m	-0.65796	0.261727
1_132937204_+	1	132937204	132937204	+	bel_P7_m	-0.427756	0.06917
11_45928527_-	11	45928527	45928527	-	bel_P7_m	-2.43805	-2.23402
11_50121839_+	11	50121839	50121839	+	bel_P7_m	-0.108055	0.270729
11_88981648_+	11	88981648	88981648	+	bel_P7_m	-2.22111	-1.37586
13_32822120_+	13	32822120	32822120	+	bel_P7_m	-0.91854	-0.358371
13_59500259_-	13	59500259	59500259	-	bel_P7_m	-0.324036	-0.137713
1_38865927_-	1	38865927	38865927	-	bel_P7_m	0.131518	-0.35235
13_99415350_+	13	99415350	99415350	+	bel_P7_m	-0.149676	0.183345
14_32082963_-	14	32082963	32082963	-	bel_P7_m	-0.202213	-0.399205
15_37366617_-	15	37366617	37366617	-	bel_P7_m	0.387064	0.186081
16_10421458_-	16	10421458	10421458	-	bel_P7_m	1.3201	0.637045
16_87730218_+	16	87730218	87730218	+	bel_P7_m	-0.694543	-0.649543
16_90938938_-	16	90938938	90938938	-	bel_P7_m	-1.00089	-1.07457
16_94498510_-	16	94498510	94498510	-	bel_P7_m	0.360524	0.681224
18_13846119_-	18	13846119	13846119	-	bel_P7_m	0.000861	-0.855995
18_61587996_+	18	61587996	61587996	+	bel_P7_m	-1.08941	-1.2032
1_90612413_+	1	90612413	90612413	+	bel_P7_m	-1.54844	-1.1585
2_104146889_-	2	104146889	104146889	-	bel_P7_m	0.163984	0.253924
2_131178176_-	2	131178176	131178176	-	bel_P7_m	-0.15318	0.07009
2_132530525_-	2	132530525	132530525	-	bel_P7_m	-1.54532	-2.42798
2_164825696_+	2	164825696	164825696	+	bel_P7_m	0.205461	-1.46333
2_3225307_+	2	3225307	3225307	+	bel_P7_m	-0.016931	-0.615329
3_94448413_+	3	94448413	94448413	+	bel_P7_m	-1.86397	-0.532848
4_108266253_-	4	108266253	108266253	-	bel_P7_m	-0.800913	-0.017275
4_156125575_+	4	156125575	156125575	+	bel_P7_m	-1.27332	-1.12782
4_49585518_-	4	49585518	49585518	-	bel_P7_m	-0.782248	-0.463678
4_5798934_+	4	5798934	5798934	+	bel_P7_m	-1.20362	-1.18886
5_135381186_-	5	135381186	135381186	-	bel_P7_m	-0.643917	-0.391327
5_30955485_-	5	30955485	30955485	-	bel_P7_m	-1.57651	-1.35353
6_112722507_-	6	112722507	112722507	-	bel_P7_m	-1.44412	0.108698
6_119572774_-	6	119572774	119572774	-	bel_P7_m	0.076833	-0.2934
6_119575499_-	6	119575499	119575499	-	bel_P7_m	0.745523	-0.464512
6_55498054_+	6	55498054	55498054	+	bel_P7_m	-1.10387	-1.04281
7_114536344_+	7	114536344	114536344	+	bel_P7_m	0.713115	-0.53747
7_140854285_-	7	140854285	140854285	-	bel_P7_m	-1.62743	-1.49084
8_120579100_+	8	120579100	120579100	+	bel_P7_m	0.623153	0.33665
8_121600811_-	8	121600811	121600811	-	bel_P7_m	-1.09449	-1.2466
8_83670107_-	8	83670107	83670107	-	bel_P7_m	-0.125522	0.050982
8_95327984_-	8	95327984	95327984	-	bel_P7_m	-0.679897	-2.99938
9_26759251_+	9	26759251	26759251	+	bel_P7_m	-1.40932	-1.5446
9_75009930_+	9	75009930	75009930	+	bel_P7_m	-1.77943	-3.09031
10_81318500_+	10	81318500	81318500	+	bru_P0_f	0.577704	-0.195821
11_107073325_-	11	107073325	107073325	-	bru_P0_f	-0.9797	-0.674823
1_132937204_+	1	132937204	132937204	+	bru_P0_f	-0.116647	-1.17454
1_161991710_-	1	161991710	161991710	-	bru_P0_f	-2.70465	-3.14842
13_59500259_-	13	59500259	59500259	-	bru_P0_f	0.570952	-0.27338
15_37366617_-	15	37366617	37366617	-	bru_P0_f	0.919887	1.63994
16_90938938_-	16	90938938	90938938	-	bru_P0_f	-0.372671	-1.46589
17_74579830_+	17	74579830	74579830	+	bru_P0_f	-0.917259	0.319624
17_78374286_+	17	78374286	78374286	+	bru_P0_f	-0.454154	0.11181
18_61587996_+	18	61587996	61587996	+	bru_P0_f	-1.45611	-1.9983
1_90612413_+	1	90612413	90612413	+	bru_P0_f	-0.235713	-1.00574
2_131178176_-	2	131178176	131178176	-	bru_P0_f	-0.291038	-0.393256
2_132530525_-	2	132530525	132530525	-	bru_P0_f	-2.56729	-2.58172
2_179896546_+	2	179896546	179896546	+	bru_P0_f	-1.53261	-0.532282
4_108266253_-	4	108266253	108266253	-	bru_P0_f	-0.773795	-1.57375
4_123456351_-	4	123456351	123456351	-	bru_P0_f	-0.368005	-0.598238
4_5798934_+	4	5798934	5798934	+	bru_P0_f	-0.781546	-0.426238
6_112722507_-	6	112722507	112722507	-	bru_P0_f	-1.26045	-0.529627
6_119575499_-	6	119575499	119575499	-	bru_P0_f	0.4098	-0.621903
8_106253048_-	8	106253048	106253048	-	bru_P0_f	-2.29496	-2.83834
8_120579100_+	8	120579100	120579100	+	bru_P0_f	0.623022	-0.592362
8_121600811_-	8	121600811	121600811	-	bru_P0_f	-1.00616	-1.2862
8_95327984_-	8	95327984	95327984	-	bru_P0_f	-0.801312	-0.735814
9_110549055_+	9	110549055	110549055	+	bru_P0_f	-1.12024	0.55603
9_26759251_+	9	26759251	26759251	+	bru_P0_f	-1.82907	-1.92955
10_81318500_+	10	81318500	81318500	+	bru_P0_m	0.204102	0.085775
1_132937204_+	1	132937204	132937204	+	bru_P0_m	-1.61695	-1.47005
13_59500259_-	13	59500259	59500259	-	bru_P0_m	-0.562399	-0.644731
15_37366617_-	15	37366617	37366617	-	bru_P0_m	1.14851	0.465822
17_74579830_+	17	74579830	74579830	+	bru_P0_m	0.067994	0.103014
18_61587996_+	18	61587996	61587996	+	bru_P0_m	-1.76936	-1.80699
1_90612413_+	1	90612413	90612413	+	bru_P0_m	-1.0498	-0.311786
2_131178176_-	2	131178176	131178176	-	bru_P0_m	-0.476197	-0.184693
4_108266253_-	4	108266253	108266253	-	bru_P0_m	-1.22612	-1.39216
4_123456351_-	4	123456351	123456351	-	bru_P0_m	-0.884511	0.021691
4_5798934_+	4	5798934	5798934	+	bru_P0_m	-0.732016	-0.597682
6_112722507_-	6	112722507	112722507	-	bru_P0_m	-0.588238	-0.489261
6_119575499_-	6	119575499	119575499	-	bru_P0_m	0.106029	-0.398117
8_106253048_-	8	106253048	106253048	-	bru_P0_m	-2.10393	-1.98773
8_121600811_-	8	121600811	121600811	-	bru_P0_m	-2.04821	-1.19579
9_26759251_+	9	26759251	26759251	+	bru_P0_m	-3.481	-0.957933
10_81318500_+	10	81318500	81318500	+	bru_P7_f	-0.394667	-0.353723
11_45928527_-	11	45928527	45928527	-	bru_P7_f	-2.23893	-1.45745
13_59500259_-	13	59500259	59500259	-	bru_P7_f	-0.276754	-0.458295
15_37366617_-	15	37366617	37366617	-	bru_P7_f	0.530237	0.523467
16_90938938_-	16	90938938	90938938	-	bru_P7_f	-1.917	-0.528529
17_74579830_+	17	74579830	74579830	+	bru_P7_f	-0.266635	-0.801053
18_61587996_+	18	61587996	61587996	+	bru_P7_f	-1.14567	-1.42186
2_131178176_-	2	131178176	131178176	-	bru_P7_f	-0.66943	-0.324966
2_132530525_-	2	132530525	132530525	-	bru_P7_f	-2.84898	-3.61329
4_108266253_-	4	108266253	108266253	-	bru_P7_f	-1.44671	-1.27997
4_123456351_-	4	123456351	123456351	-	bru_P7_f	1.19159	1.11687
6_112722507_-	6	112722507	112722507	-	bru_P7_f	-0.058114	-0.557937
6_119575499_-	6	119575499	119575499	-	bru_P7_f	-0.535321	-0.772949
8_106253048_-	8	106253048	106253048	-	bru_P7_f	-2.57596	-2.09043
8_121600811_-	8	121600811	121600811	-	bru_P7_f	-1.69584	-0.929787
9_26759251_+	9	26759251	26759251	+	bru_P7_f	-0.925349	-1.5477
10_81318500_+	10	81318500	81318500	+	bru_P7_m	-0.476727	-0.427364
1_132937204_+	1	132937204	132937204	+	bru_P7_m	-0.972549	-1.35588
11_45928527_-	11	45928527	45928527	-	bru_P7_m	-3.87178	-2.1557
13_59500259_-	13	59500259	59500259	-	bru_P7_m	0.534288	0.28889
15_37366617_-	15	37366617	37366617	-	bru_P7_m	1.176	0.761604
16_90938938_-	16	90938938	90938938	-	bru_P7_m	-0.778935	-1.2146
17_74579830_+	17	74579830	74579830	+	bru_P7_m	1.12495	0.49892
18_61587996_+	18	61587996	61587996	+	bru_P7_m	-1.29532	-1.05662
1_90612413_+	1	90612413	90612413	+	bru_P7_m	-1.21608	-1.09465
2_131178176_-	2	131178176	131178176	-	bru_P7_m	0.084372	-0.051558
2_132530525_-	2	132530525	132530525	-	bru_P7_m	-2.64093	-2.9031
4_108266253_-	4	108266253	108266253	-	bru_P7_m	-1.51742	-1.12993
4_123456351_-	4	123456351	123456351	-	bru_P7_m	-0.344531	-0.691662
6_112722507_-	6	112722507	112722507	-	bru_P7_m	-0.799232	-0.638896
6_119572774_-	6	119572774	119572774	-	bru_P7_m	0.733943	-0.783601
6_119575499_-	6	119575499	119575499	-	bru_P7_m	-0.417348	0.207942
6_55498054_+	6	55498054	55498054	+	bru_P7_m	-0.036038	-1.68811
8_121600811_-	8	121600811	121600811	-	bru_P7_m	-2.45817	-1.12348
9_26759251_+	9	26759251	26759251	+	bru_P7_m	-1.44302	-1.19414
